# Supplementary material for: Skin basal cell carcinomas assemble a pro-tumorigenic spatially organized and self-propagating Trem2+ myeloid niche
Source: Nat Commun. 2023 May 10;14:2685. doi: 10.1038/s41467-023-37993-w (PMC10172319; doi:10.1038/s41467-023-37993-w)
Supplement: Supplementary file 4 — Supplementary Data 1 [file 41467_2023_37993_MOESM4_ESM.xlsx]

## Sheet: HuBCC5_CD45_HLADR.markers
gene	p_val	avg_log2FC	pct.1	pct.2	p_val_adj	cluster
FTH1	5.07489e-74	2.23577	1	0.968	9.927e-70	ITGAM+CD68+
EREG	4.78278e-69	2.83202	0.99	0.442	9.3556e-65	ITGAM+CD68+
SRGN	2.93203e-61	1.83537	1	0.909	5.73534e-57	ITGAM+CD68+
IL1B	1.23724e-54	2.35677	1	0.775	2.42017e-50	ITGAM+CD68+
BCL2A1	9.5976e-54	1.78486	0.995	0.649	1.87739e-49	ITGAM+CD68+
SAMSN1	3.98988e-53	1.54592	0.995	0.651	7.80461e-49	ITGAM+CD68+
EHD1	2.86753e-52	1.65677	0.974	0.424	5.60917e-48	ITGAM+CD68+
PTGS2	3.77933e-49	2.4987	0.948	0.52	7.39275e-45	ITGAM+CD68+
PNRC1	9.26088e-49	1.19631	1	0.887	1.81152e-44	ITGAM+CD68+
THBS1	1.09098e-48	3.41362	0.784	0.228	2.13406e-44	ITGAM+CD68+
FCN1	1.68313e-48	1.77254	0.67	0.088	3.29236e-44	ITGAM+CD68+
AQP9	8.54884e-48	1.88399	0.861	0.265	1.67224e-43	ITGAM+CD68+
TIMP1	7.70447e-47	2.80686	0.969	0.574	1.50707e-42	ITGAM+CD68+
TNIP1	3.8869e-46	1.35155	0.954	0.469	7.60316e-42	ITGAM+CD68+
TNFRSF1B	8.07564e-46	1.69161	0.974	0.579	1.57968e-41	ITGAM+CD68+
CD300E	8.72269e-46	1.6114	0.706	0.126	1.70625e-41	ITGAM+CD68+
FPR2	1.07515e-44	1.62974	0.588	0.064	2.10309e-40	ITGAM+CD68+
SLC43A2	1.05445e-43	1.29054	0.933	0.346	2.06261e-39	ITGAM+CD68+
GSTO1	3.8102e-43	1.36111	0.938	0.515	7.45313e-39	ITGAM+CD68+
RILPL2	4.282e-43	1.33265	0.902	0.389	8.37603e-39	ITGAM+CD68+
NAMPT	3.01373e-42	1.30583	1	0.887	5.89516e-38	ITGAM+CD68+
CD55	1.37939e-41	1.55545	0.912	0.402	2.69822e-37	ITGAM+CD68+
PLAUR	2.38543e-41	1.46449	1	0.815	4.66614e-37	ITGAM+CD68+
AC245128.3	4.21609e-41	1.08838	0.495	0.032	8.24709e-37	ITGAM+CD68+
SLC2A6	4.45479e-41	1.04085	0.747	0.164	8.71402e-37	ITGAM+CD68+
FCER1G	1.69755e-40	1.242	1	0.71	3.32058e-36	ITGAM+CD68+
SERPINA1	8.33584e-40	1.15429	0.887	0.338	1.63057e-35	ITGAM+CD68+
BASP1	7.39521e-39	1.6683	0.948	0.576	1.44658e-34	ITGAM+CD68+
C15orf48	8.02201e-39	1.65575	0.969	0.732	1.56919e-34	ITGAM+CD68+
LYZ	2.35405e-38	1.46269	1	0.737	4.60476e-34	ITGAM+CD68+
IL1RN	2.85047e-38	2.14462	0.881	0.429	5.5758e-34	ITGAM+CD68+
MYL6	4.05888e-38	1.10274	0.99	0.761	7.93958e-34	ITGAM+CD68+
SERPINB1	9.78375e-38	1.52421	0.918	0.558	1.9138e-33	ITGAM+CD68+
TNIP3	1.67795e-37	2.1125	0.649	0.142	3.28224e-33	ITGAM+CD68+
ATP1B3	4.93276e-37	1.47955	0.985	0.692	9.64897e-33	ITGAM+CD68+
H3F3A	1.59542e-36	1.05059	0.99	0.845	3.12081e-32	ITGAM+CD68+
SERPINB9	1.70219e-36	1.07729	0.995	0.708	3.32965e-32	ITGAM+CD68+
TREM1	4.53369e-36	1.10241	0.634	0.129	8.86836e-32	ITGAM+CD68+
OAZ1	7.00181e-35	0.889231	0.99	0.85	1.36962e-30	ITGAM+CD68+
BNIP3L	2.25286e-34	1.92524	0.871	0.461	4.40683e-30	ITGAM+CD68+
SDCBP	2.41982e-34	1.10799	0.979	0.732	4.7334e-30	ITGAM+CD68+
PID1	5.47292e-34	1.00957	0.686	0.188	1.07056e-29	ITGAM+CD68+
CXCL8	7.74208e-34	1.60383	0.995	0.871	1.51443e-29	ITGAM+CD68+
G0S2	8.34102e-34	1.15014	1	0.802	1.63159e-29	ITGAM+CD68+
ATP2B1	1.74628e-33	1.6777	0.881	0.493	3.41591e-29	ITGAM+CD68+
WTAP	2.99114e-33	1.10462	0.985	0.66	5.85096e-29	ITGAM+CD68+
RPS16	3.16118e-33	0.897411	1	0.877	6.18358e-29	ITGAM+CD68+
SAT1	3.32642e-33	0.925369	1	0.965	6.50681e-29	ITGAM+CD68+
GK	3.50045e-33	1.07315	0.938	0.472	6.84722e-29	ITGAM+CD68+
SEMA6B	9.3781e-33	1.03428	0.799	0.268	1.83445e-28	ITGAM+CD68+
RNF144B	1.78127e-32	1.15321	0.902	0.456	3.48434e-28	ITGAM+CD68+
KYNU	4.00253e-32	0.874191	0.974	0.542	7.82934e-28	ITGAM+CD68+
KCTD20	1.52439e-31	0.8582	0.789	0.29	2.98187e-27	ITGAM+CD68+
SOD2	3.85581e-31	0.935589	1	0.861	7.54234e-27	ITGAM+CD68+
BTG1	7.29818e-31	0.987723	1	0.89	1.4276e-26	ITGAM+CD68+
ANXA2	1.10358e-30	0.893407	0.985	0.783	2.1587e-26	ITGAM+CD68+
MPHOSPH6	1.3474e-30	0.82411	0.552	0.11	2.63566e-26	ITGAM+CD68+
MAP4K4	1.6422e-30	1.00062	0.876	0.373	3.21232e-26	ITGAM+CD68+
ECE1	2.52582e-30	0.724612	0.433	0.04	4.94076e-26	ITGAM+CD68+
ADA	4.85057e-30	1.19762	0.598	0.139	9.4882e-26	ITGAM+CD68+
GRB2	6.7347e-30	0.956715	0.928	0.584	1.31737e-25	ITGAM+CD68+
MTF1	7.03533e-30	0.725378	0.593	0.126	1.37618e-25	ITGAM+CD68+
CD44	2.65827e-29	0.754643	1	0.858	5.19984e-25	ITGAM+CD68+
GRINA	6.28473e-29	0.94145	0.918	0.483	1.22936e-24	ITGAM+CD68+
TUBB	1.75107e-28	1.03572	0.876	0.509	3.42527e-24	ITGAM+CD68+
FLNA	2.08139e-28	0.840104	0.985	0.609	4.07141e-24	ITGAM+CD68+
IFNAR2	3.356e-28	0.722125	0.686	0.198	6.56467e-24	ITGAM+CD68+
AC020656.1	4.46513e-28	1.1214	0.773	0.303	8.73425e-24	ITGAM+CD68+
ANPEP	5.26574e-28	0.712507	0.907	0.391	1.03003e-23	ITGAM+CD68+
VCAN	9.08079e-28	1.54095	0.608	0.155	1.77629e-23	ITGAM+CD68+
CDC42EP2	9.71594e-28	0.820698	0.521	0.105	1.90054e-23	ITGAM+CD68+
LPXN	2.73253e-27	0.859181	0.876	0.383	5.34511e-23	ITGAM+CD68+
SMIM3	3.77151e-27	0.790497	0.732	0.239	7.37746e-23	ITGAM+CD68+
SLC7A5	5.26079e-27	0.853291	0.923	0.472	1.02906e-22	ITGAM+CD68+
ANXA5	7.45571e-27	0.790469	0.979	0.807	1.45841e-22	ITGAM+CD68+
GUK1	8.02703e-27	0.926418	0.881	0.488	1.57017e-22	ITGAM+CD68+
KBTBD11	8.24064e-27	0.727072	0.443	0.062	1.61195e-22	ITGAM+CD68+
EIF1B	8.29257e-27	1.04939	0.794	0.362	1.62211e-22	ITGAM+CD68+
RPS9	8.64695e-27	0.749843	1	0.85	1.69143e-22	ITGAM+CD68+
RAP1B	1.3194e-26	0.779796	0.948	0.601	2.58088e-22	ITGAM+CD68+
BID	1.67619e-26	0.835417	0.799	0.335	3.27879e-22	ITGAM+CD68+
FPR1	1.73083e-26	0.937685	0.598	0.164	3.38568e-22	ITGAM+CD68+
B4GALT5	3.45124e-26	0.691987	0.84	0.335	6.75097e-22	ITGAM+CD68+
GJB2	3.48215e-26	1.27616	0.469	0.088	6.81143e-22	ITGAM+CD68+
CMTM6	3.58569e-26	0.794824	0.974	0.67	7.01397e-22	ITGAM+CD68+
S100A9	6.0541e-26	1.77538	0.711	0.314	1.18424e-21	ITGAM+CD68+
TPM4	4.15219e-25	0.988231	0.938	0.571	8.1221e-21	ITGAM+CD68+
IL6	6.60945e-25	2.35438	0.624	0.228	1.29287e-20	ITGAM+CD68+
SLC39A8	8.63177e-25	1.14891	0.613	0.188	1.68846e-20	ITGAM+CD68+
NFE2L2	1.53706e-24	0.772466	0.985	0.692	3.00665e-20	ITGAM+CD68+
NINJ1	2.94398e-24	0.814469	0.964	0.643	5.75872e-20	ITGAM+CD68+
ACSL4	5.45143e-24	1.05407	0.794	0.399	1.06635e-19	ITGAM+CD68+
ATP13A3	5.73579e-24	0.736042	0.985	0.673	1.12198e-19	ITGAM+CD68+
BZW1	8.42621e-24	0.878923	0.918	0.555	1.64825e-19	ITGAM+CD68+
RBM17	8.44539e-24	0.789567	0.742	0.319	1.652e-19	ITGAM+CD68+
LPCAT1	8.87549e-24	0.795253	0.753	0.316	1.73613e-19	ITGAM+CD68+
MARCKS	1.12828e-23	0.922682	0.99	0.839	2.20702e-19	ITGAM+CD68+
IRAK3	1.48784e-23	0.763703	0.686	0.244	2.91036e-19	ITGAM+CD68+
RIN3	1.66021e-23	0.707926	0.588	0.174	3.24754e-19	ITGAM+CD68+
CCL20	1.94964e-23	2.03154	0.758	0.421	3.8137e-19	ITGAM+CD68+
ACSL1	3.05234e-23	1.13864	0.778	0.375	5.97068e-19	ITGAM+CD68+
MIR3945HG	3.2196e-23	1.29862	0.552	0.155	6.29786e-19	ITGAM+CD68+
JARID2	4.22488e-23	0.723757	0.83	0.373	8.26429e-19	ITGAM+CD68+
MAP2K1	5.52495e-23	0.812415	0.809	0.391	1.08074e-18	ITGAM+CD68+
RAPGEF2	6.55876e-23	0.733301	0.716	0.271	1.28296e-18	ITGAM+CD68+
CTNNB1	6.69211e-23	0.83837	0.918	0.547	1.30904e-18	ITGAM+CD68+
ERGIC1	8.07725e-23	0.676669	0.773	0.311	1.57999e-18	ITGAM+CD68+
VIM	2.56801e-22	0.840986	1	0.936	5.02328e-18	ITGAM+CD68+
EMP3	3.55406e-22	0.798826	0.964	0.67	6.9521e-18	ITGAM+CD68+
ENO1	4.44116e-22	0.769658	0.902	0.563	8.68735e-18	ITGAM+CD68+
HLA-B	5.03132e-22	0.605539	1	0.944	9.84176e-18	ITGAM+CD68+
RNF19B	5.10969e-22	0.769746	0.613	0.201	9.99507e-18	ITGAM+CD68+
TNFAIP6	7.7759e-22	1.65377	0.495	0.139	1.52104e-17	ITGAM+CD68+
CUL1	8.33781e-22	0.878523	0.541	0.158	1.63096e-17	ITGAM+CD68+
SLC11A1	9.03562e-22	0.989666	0.624	0.204	1.76746e-17	ITGAM+CD68+
WARS	1.22972e-21	1.0778	0.655	0.247	2.40546e-17	ITGAM+CD68+
SMOX	1.58727e-21	0.801046	0.531	0.142	3.10485e-17	ITGAM+CD68+
EPB41L3	1.66774e-21	0.748304	0.84	0.44	3.26227e-17	ITGAM+CD68+
CLEC4E	1.75446e-21	0.733906	0.577	0.19	3.4319e-17	ITGAM+CD68+
S100A8	1.96433e-21	0.765614	0.526	0.153	3.84242e-17	ITGAM+CD68+
TLR2	2.3921e-21	0.755431	0.814	0.383	4.67918e-17	ITGAM+CD68+
NLRP3	2.74544e-21	1.04398	0.691	0.282	5.37035e-17	ITGAM+CD68+
S100A4	2.89075e-21	0.75471	0.969	0.729	5.6546e-17	ITGAM+CD68+
RP2	5.40934e-21	0.641338	0.727	0.295	1.05812e-16	ITGAM+CD68+
EIF1	5.48156e-21	0.663678	0.995	0.887	1.07225e-16	ITGAM+CD68+
CD48	5.63506e-21	0.867742	0.696	0.276	1.10227e-16	ITGAM+CD68+
INHBA	6.07145e-21	1.72237	0.608	0.223	1.18764e-16	ITGAM+CD68+
SMAP2	6.45033e-21	0.745712	0.804	0.418	1.26175e-16	ITGAM+CD68+
CHIC2	6.75526e-21	0.541805	0.485	0.121	1.3214e-16	ITGAM+CD68+
MYO1G	7.08413e-21	0.587301	0.856	0.429	1.38573e-16	ITGAM+CD68+
SH3BGRL3	1.20661e-20	0.765848	0.959	0.71	2.36026e-16	ITGAM+CD68+
PLAC8	2.23387e-20	1.27211	0.32	0.04	4.36967e-16	ITGAM+CD68+
HIF1A	2.77806e-20	0.815924	0.964	0.689	5.43417e-16	ITGAM+CD68+
LIMS1	3.43393e-20	0.821602	0.938	0.609	6.71711e-16	ITGAM+CD68+
GCH1	3.49831e-20	0.814694	0.608	0.217	6.84305e-16	ITGAM+CD68+
FAM49A	4.10502e-20	0.60982	0.902	0.525	8.02984e-16	ITGAM+CD68+
B4GALT1	4.29181e-20	0.702272	0.881	0.464	8.3952e-16	ITGAM+CD68+
SIRPA	4.68506e-20	0.639895	0.861	0.432	9.16444e-16	ITGAM+CD68+
RAB8B	5.83929e-20	0.650058	0.845	0.477	1.14222e-15	ITGAM+CD68+
GPX4	5.99768e-20	0.763131	0.948	0.673	1.17321e-15	ITGAM+CD68+
GNA12	6.58036e-20	0.608651	0.629	0.228	1.28718e-15	ITGAM+CD68+
DYNLT1	7.64041e-20	0.545595	0.644	0.241	1.49454e-15	ITGAM+CD68+
OXSR1	8.36132e-20	0.619666	0.758	0.319	1.63556e-15	ITGAM+CD68+
PTPN1	9.96545e-20	0.735802	0.902	0.555	1.94934e-15	ITGAM+CD68+
PGK1	1.17846e-19	0.603679	0.851	0.453	2.30519e-15	ITGAM+CD68+
GAPDH	1.18584e-19	0.717424	0.985	0.815	2.31962e-15	ITGAM+CD68+
MN1	1.57533e-19	0.402495	0.258	0.016	3.0815e-15	ITGAM+CD68+
NOTCH2	1.81611e-19	0.709334	0.67	0.265	3.55248e-15	ITGAM+CD68+
CD93	2.13352e-19	0.84119	0.892	0.52	4.17338e-15	ITGAM+CD68+
LITAF	2.40493e-19	0.862199	0.959	0.759	4.70428e-15	ITGAM+CD68+
XYLT1	3.16123e-19	0.590342	0.392	0.078	6.18368e-15	ITGAM+CD68+
AREG	3.6179e-19	1.40046	0.644	0.263	7.07698e-15	ITGAM+CD68+
SLC2A3	4.06282e-19	0.763776	0.902	0.531	7.94728e-15	ITGAM+CD68+
S100A6	4.51115e-19	0.725318	0.985	0.812	8.82426e-15	ITGAM+CD68+
RAB1A	4.78234e-19	0.570011	0.809	0.41	9.35473e-15	ITGAM+CD68+
C5AR1	5.50826e-19	0.763937	0.959	0.627	1.07747e-14	ITGAM+CD68+
NBPF19	6.59118e-19	0.597957	0.675	0.255	1.2893e-14	ITGAM+CD68+
UBA52	7.73093e-19	0.57815	0.99	0.855	1.51225e-14	ITGAM+CD68+
WDR1	1.04597e-18	0.657121	0.763	0.354	2.04603e-14	ITGAM+CD68+
THAP2	1.25595e-18	0.833882	0.716	0.335	2.45677e-14	ITGAM+CD68+
MARCKSL1	1.38106e-18	0.423036	0.634	0.239	2.70149e-14	ITGAM+CD68+
LFNG	1.42026e-18	0.66674	0.552	0.188	2.77818e-14	ITGAM+CD68+
OLR1	1.57324e-18	1.47262	0.711	0.389	3.07741e-14	ITGAM+CD68+
RPLP1	1.76658e-18	0.610881	0.995	0.914	3.45561e-14	ITGAM+CD68+
CXCL3	1.88488e-18	1.07593	0.959	0.71	3.68701e-14	ITGAM+CD68+
PLSCR1	2.41243e-18	0.718232	0.814	0.461	4.71895e-14	ITGAM+CD68+
PPP1R18	4.72236e-18	0.658233	0.851	0.477	9.23741e-14	ITGAM+CD68+
SLC9A3R1	5.23126e-18	0.72451	0.433	0.113	1.02329e-13	ITGAM+CD68+
NCOA4	5.89208e-18	0.700901	0.789	0.429	1.15255e-13	ITGAM+CD68+
TNFAIP3	7.78564e-18	0.687416	0.995	0.812	1.52295e-13	ITGAM+CD68+
SERPINB2	9.7783e-18	3.45527	0.351	0.075	1.91273e-13	ITGAM+CD68+
RPL21	1.06199e-17	0.558922	0.995	0.823	2.07736e-13	ITGAM+CD68+
RAB10	1.1716e-17	0.599985	0.84	0.456	2.29177e-13	ITGAM+CD68+
EHD4	1.19064e-17	0.510784	0.67	0.26	2.32902e-13	ITGAM+CD68+
CD86	1.28871e-17	0.858668	0.814	0.496	2.52085e-13	ITGAM+CD68+
BACH1	1.71436e-17	0.656085	0.804	0.44	3.35346e-13	ITGAM+CD68+
CARD16	1.7597e-17	0.702618	0.804	0.445	3.44215e-13	ITGAM+CD68+
SEC61G	2.0051e-17	0.615888	0.809	0.402	3.92218e-13	ITGAM+CD68+
ARL8B	2.04665e-17	0.654759	0.943	0.622	4.00346e-13	ITGAM+CD68+
TNFAIP8	2.21173e-17	0.596369	0.974	0.63	4.32636e-13	ITGAM+CD68+
APOBEC3A	2.35609e-17	0.631307	0.33	0.056	4.60874e-13	ITGAM+CD68+
PPP1CB	2.54459e-17	0.678563	0.902	0.625	4.97748e-13	ITGAM+CD68+
RPS27	3.84123e-17	0.584423	0.995	0.885	7.51382e-13	ITGAM+CD68+
ACTN4	4.34642e-17	0.536082	0.747	0.346	8.50203e-13	ITGAM+CD68+
GLIPR2	4.41073e-17	0.572681	0.557	0.196	8.62782e-13	ITGAM+CD68+
PDE4B	5.84841e-17	0.53649	0.954	0.598	1.14401e-12	ITGAM+CD68+
CPD	6.26494e-17	0.474409	0.567	0.206	1.22548e-12	ITGAM+CD68+
ARF1	7.13281e-17	0.546744	0.871	0.558	1.39525e-12	ITGAM+CD68+
IFNGR2	7.46289e-17	0.640743	0.881	0.496	1.45982e-12	ITGAM+CD68+
VASP	7.72383e-17	0.612469	0.845	0.475	1.51086e-12	ITGAM+CD68+
HS3ST3B1	8.23699e-17	0.621067	0.381	0.091	1.61124e-12	ITGAM+CD68+
FOXO3	8.45761e-17	0.620122	0.82	0.437	1.65439e-12	ITGAM+CD68+
MT2A	1.22771e-16	1.65529	0.742	0.405	2.40153e-12	ITGAM+CD68+
CD53	1.23062e-16	0.645941	0.871	0.52	2.40721e-12	ITGAM+CD68+
RIN2	1.30615e-16	0.790984	0.407	0.11	2.55496e-12	ITGAM+CD68+
CREM	1.37533e-16	0.662146	0.918	0.627	2.69027e-12	ITGAM+CD68+
ARF4	1.68e-16	0.572514	0.722	0.338	3.28625e-12	ITGAM+CD68+
AZIN1	2.30332e-16	0.55136	0.753	0.359	4.50553e-12	ITGAM+CD68+
FOSL2	2.35108e-16	0.587457	0.969	0.66	4.59894e-12	ITGAM+CD68+
PPP4C	2.63225e-16	0.514543	0.701	0.298	5.14894e-12	ITGAM+CD68+
ANTXR2	3.35161e-16	0.640918	0.49	0.161	6.55607e-12	ITGAM+CD68+
SLC25A37	3.47602e-16	0.560154	0.68	0.303	6.79944e-12	ITGAM+CD68+
ITGB8	3.62687e-16	0.39079	0.479	0.147	7.09451e-12	ITGAM+CD68+
HSPA13	3.85606e-16	0.437967	0.469	0.142	7.54283e-12	ITGAM+CD68+
RAB20	3.8578e-16	0.538295	0.531	0.19	7.54623e-12	ITGAM+CD68+
EDEM1	4.07133e-16	0.746482	0.83	0.504	7.96393e-12	ITGAM+CD68+
GPCPD1	4.35536e-16	0.549423	0.711	0.319	8.51951e-12	ITGAM+CD68+
EMD	4.73727e-16	0.521857	0.737	0.354	9.26656e-12	ITGAM+CD68+
SLC25A3	4.79615e-16	0.515066	0.851	0.539	9.38175e-12	ITGAM+CD68+
FURIN	5.98425e-16	0.585275	0.608	0.255	1.17058e-11	ITGAM+CD68+
MCEMP1	6.04208e-16	0.413356	0.258	0.032	1.18189e-11	ITGAM+CD68+
SYAP1	6.56981e-16	0.553124	0.758	0.362	1.28512e-11	ITGAM+CD68+
DENND5A	6.91918e-16	0.511183	0.675	0.284	1.35346e-11	ITGAM+CD68+
LGALS1	8.26157e-16	0.629567	0.979	0.735	1.61605e-11	ITGAM+CD68+
MYD88	8.9812e-16	0.523048	0.454	0.139	1.75681e-11	ITGAM+CD68+
GPR35	1.22238e-15	0.580362	0.402	0.115	2.3911e-11	ITGAM+CD68+
PNPLA8	1.48994e-15	0.551167	0.825	0.48	2.91446e-11	ITGAM+CD68+
PFDN5	1.74947e-15	0.520955	0.974	0.786	3.42215e-11	ITGAM+CD68+
SURF4	1.77032e-15	0.538204	0.613	0.255	3.46293e-11	ITGAM+CD68+
KMO	1.91753e-15	0.511487	0.727	0.346	3.75089e-11	ITGAM+CD68+
HBP1	2.18597e-15	0.529052	0.716	0.338	4.27598e-11	ITGAM+CD68+
RAD21	2.32113e-15	0.545647	0.716	0.343	4.54035e-11	ITGAM+CD68+
CHST15	2.72643e-15	0.565843	0.366	0.094	5.33318e-11	ITGAM+CD68+
UBE2R2	2.78921e-15	0.51212	0.675	0.314	5.45597e-11	ITGAM+CD68+
OAZ2	2.94697e-15	0.534525	0.706	0.335	5.76457e-11	ITGAM+CD68+
ZEB2	3.17933e-15	0.482242	0.99	0.74	6.21909e-11	ITGAM+CD68+
PITPNA	3.5792e-15	0.446802	0.526	0.185	7.00127e-11	ITGAM+CD68+
RPL10	3.58983e-15	0.480237	1	0.928	7.02206e-11	ITGAM+CD68+
UPP1	3.64668e-15	0.623151	0.814	0.442	7.13328e-11	ITGAM+CD68+
ISG20	4.40074e-15	0.673774	0.479	0.164	8.60828e-11	ITGAM+CD68+
LAMB3	5.14456e-15	0.826606	0.495	0.188	1.00633e-10	ITGAM+CD68+
YWHAZ	5.39894e-15	0.614506	0.948	0.735	1.05609e-10	ITGAM+CD68+
RASSF3	5.6995e-15	0.560344	0.603	0.252	1.11488e-10	ITGAM+CD68+
RNF145	5.70807e-15	0.535713	0.789	0.432	1.11656e-10	ITGAM+CD68+
RAB31	5.92666e-15	0.489564	0.763	0.413	1.15931e-10	ITGAM+CD68+
RPL35A	6.18239e-15	0.442964	0.979	0.767	1.20934e-10	ITGAM+CD68+
OSER1	6.47903e-15	0.55269	0.572	0.223	1.26736e-10	ITGAM+CD68+
UBE2J1	7.32057e-15	0.525719	0.505	0.18	1.43198e-10	ITGAM+CD68+
SRC	8.06937e-15	0.301634	0.732	0.316	1.57845e-10	ITGAM+CD68+
ATP6V1C1	8.39825e-15	0.52056	0.68	0.311	1.64278e-10	ITGAM+CD68+
IRAK2	8.75658e-15	0.505501	0.711	0.33	1.71287e-10	ITGAM+CD68+
KCNN4	9.34321e-15	0.383065	0.567	0.209	1.82762e-10	ITGAM+CD68+
STAT5A	9.4655e-15	0.538708	0.644	0.284	1.85155e-10	ITGAM+CD68+
PPP1R15B	1.23219e-14	0.482219	0.923	0.622	2.41029e-10	ITGAM+CD68+
CHST7	1.23962e-14	0.60528	0.428	0.142	2.42481e-10	ITGAM+CD68+
N4BP1	1.32556e-14	0.613501	0.753	0.421	2.59294e-10	ITGAM+CD68+
ST8SIA4	1.39159e-14	0.570286	0.68	0.351	2.72209e-10	ITGAM+CD68+
STK26	1.86124e-14	0.586618	0.361	0.099	3.64078e-10	ITGAM+CD68+
IL1A	1.97248e-14	1.27691	0.629	0.327	3.85837e-10	ITGAM+CD68+
TICAM1	2.19361e-14	0.396622	0.397	0.113	4.29092e-10	ITGAM+CD68+
RHOG	2.76908e-14	0.538346	0.845	0.523	5.4166e-10	ITGAM+CD68+
SAR1A	2.80744e-14	0.444712	0.68	0.322	5.49163e-10	ITGAM+CD68+
RPS6KA3	3.17738e-14	0.506663	0.727	0.362	6.21527e-10	ITGAM+CD68+
MEFV	3.18766e-14	0.410179	0.263	0.043	6.23537e-10	ITGAM+CD68+
PABPC1	3.44695e-14	0.562853	0.995	0.877	6.74258e-10	ITGAM+CD68+
LILRA5	3.64385e-14	0.469357	0.263	0.043	7.12774e-10	ITGAM+CD68+
IL4I1	3.85391e-14	0.540891	0.557	0.223	7.53864e-10	ITGAM+CD68+
METRNL	4.02048e-14	0.580947	0.866	0.528	7.86446e-10	ITGAM+CD68+
SESTD1	4.06325e-14	0.276342	0.675	0.295	7.94812e-10	ITGAM+CD68+
RPL27	4.09507e-14	0.527855	0.969	0.718	8.01036e-10	ITGAM+CD68+
UBE2D1	4.09941e-14	0.547478	0.634	0.298	8.01885e-10	ITGAM+CD68+
RPL9	4.86414e-14	0.443207	0.995	0.834	9.51474e-10	ITGAM+CD68+
IL10	5.64852e-14	1.14619	0.722	0.394	1.10491e-09	ITGAM+CD68+
SEC62	5.92614e-14	0.602324	0.851	0.571	1.15921e-09	ITGAM+CD68+
HIPK2	6.16347e-14	0.37535	0.356	0.088	1.20564e-09	ITGAM+CD68+
ETHE1	6.52169e-14	0.418377	0.49	0.177	1.27571e-09	ITGAM+CD68+
TUBB4B	6.76111e-14	0.542743	0.851	0.515	1.32254e-09	ITGAM+CD68+
PDE4A	6.87945e-14	0.383194	0.83	0.472	1.34569e-09	ITGAM+CD68+
LGALS2	7.36098e-14	0.398099	0.438	0.134	1.43988e-09	ITGAM+CD68+
PLIN3	7.9077e-14	0.468621	0.588	0.249	1.54683e-09	ITGAM+CD68+
TMPO	7.98671e-14	0.502488	0.433	0.139	1.56228e-09	ITGAM+CD68+
SLC16A3	8.80865e-14	0.61889	0.655	0.327	1.72306e-09	ITGAM+CD68+
EMILIN2	9.55877e-14	0.47718	0.742	0.373	1.86979e-09	ITGAM+CD68+
ZFAND6	9.75928e-14	0.460258	0.634	0.287	1.90901e-09	ITGAM+CD68+
NBPF14	1.00165e-13	0.406291	0.407	0.129	1.95934e-09	ITGAM+CD68+
PDE4D	1.10627e-13	0.551373	0.34	0.086	2.16398e-09	ITGAM+CD68+
TPRA1	1.1245e-13	0.473491	0.784	0.397	2.19964e-09	ITGAM+CD68+
ZNF281	1.29239e-13	0.489989	0.552	0.223	2.52804e-09	ITGAM+CD68+
S100A10	1.64239e-13	0.560647	0.959	0.737	3.21267e-09	ITGAM+CD68+
TMEM123	1.68798e-13	0.731191	0.876	0.617	3.30185e-09	ITGAM+CD68+
CYBA	1.7126e-13	0.520475	0.974	0.826	3.35001e-09	ITGAM+CD68+
PAIP2	1.84109e-13	0.300023	0.624	0.271	3.60135e-09	ITGAM+CD68+
RPS13	1.92161e-13	0.501423	0.964	0.71	3.75886e-09	ITGAM+CD68+
CSTA	2.00088e-13	0.465824	0.552	0.236	3.91392e-09	ITGAM+CD68+
RPS3	2.0156e-13	0.382809	0.99	0.772	3.94272e-09	ITGAM+CD68+
CRK	2.39793e-13	0.348205	0.562	0.231	4.69059e-09	ITGAM+CD68+
CHST2	2.44246e-13	0.563381	0.397	0.121	4.77769e-09	ITGAM+CD68+
MAP3K8	2.49213e-13	0.712211	0.866	0.576	4.87485e-09	ITGAM+CD68+
FNDC3B	2.73964e-13	0.337909	0.809	0.44	5.35901e-09	ITGAM+CD68+
TXN	2.93118e-13	1.14096	0.933	0.705	5.73368e-09	ITGAM+CD68+
TLR4	3.75359e-13	0.647896	0.577	0.273	7.3424e-09	ITGAM+CD68+
CHMP4B	3.80794e-13	0.422699	0.644	0.292	7.44872e-09	ITGAM+CD68+
AGO2	4.00467e-13	0.250532	0.711	0.319	7.83354e-09	ITGAM+CD68+
SMIM25	4.08777e-13	0.696734	0.289	0.067	7.99608e-09	ITGAM+CD68+
CYCS	4.58542e-13	0.526194	0.845	0.544	8.96953e-09	ITGAM+CD68+
JAK1	5.52637e-13	0.41396	0.778	0.418	1.08101e-08	ITGAM+CD68+
LYPD3	5.65669e-13	0.423304	0.392	0.123	1.10651e-08	ITGAM+CD68+
HCST	6.4687e-13	0.408428	0.84	0.512	1.26534e-08	ITGAM+CD68+
SEC61B	6.65623e-13	0.550242	0.912	0.635	1.30203e-08	ITGAM+CD68+
CYTIP	7.14984e-13	0.599116	0.577	0.249	1.39858e-08	ITGAM+CD68+
RPL10A	7.21231e-13	0.345106	0.923	0.635	1.4108e-08	ITGAM+CD68+
BCL3	7.504e-13	0.436719	0.758	0.394	1.46786e-08	ITGAM+CD68+
IL3RA	7.52921e-13	0.479359	0.433	0.15	1.47279e-08	ITGAM+CD68+
TFDP1	8.65109e-13	0.497871	0.428	0.15	1.69224e-08	ITGAM+CD68+
TNFRSF1A	8.73059e-13	0.42035	0.66	0.308	1.70779e-08	ITGAM+CD68+
SOAT1	9.3126e-13	0.492319	0.644	0.314	1.82164e-08	ITGAM+CD68+
MTPN	9.31676e-13	0.491538	0.727	0.386	1.82245e-08	ITGAM+CD68+
SDC4	9.7648e-13	0.529484	0.686	0.335	1.91009e-08	ITGAM+CD68+
PFKFB3	1.02105e-12	0.507184	0.876	0.528	1.99728e-08	ITGAM+CD68+
MPP1	1.04837e-12	0.435664	0.691	0.34	2.05073e-08	ITGAM+CD68+
RPL8	1.05439e-12	0.376213	0.969	0.81	2.0625e-08	ITGAM+CD68+
PTPN12	1.08018e-12	0.427592	0.753	0.432	2.11295e-08	ITGAM+CD68+
RELA	1.10162e-12	0.346429	0.531	0.206	2.15489e-08	ITGAM+CD68+
TGFB1	1.1971e-12	0.480978	0.737	0.397	2.34165e-08	ITGAM+CD68+
ACTR2	1.29633e-12	0.516764	0.943	0.686	2.53575e-08	ITGAM+CD68+
SLC6A6	1.36322e-12	0.502766	0.655	0.322	2.66658e-08	ITGAM+CD68+
NECTIN2	1.42331e-12	0.529187	0.778	0.466	2.78414e-08	ITGAM+CD68+
NFKB1	1.4498e-12	0.480795	0.985	0.737	2.83595e-08	ITGAM+CD68+
HIVEP1	1.51845e-12	0.33018	0.593	0.255	2.97024e-08	ITGAM+CD68+
HLA-C	1.57404e-12	0.428918	0.974	0.866	3.07899e-08	ITGAM+CD68+
RPL13	1.6337e-12	0.430468	1	0.909	3.19569e-08	ITGAM+CD68+
RPS14	1.66032e-12	0.383992	1	0.863	3.24775e-08	ITGAM+CD68+
ELOB	1.66644e-12	0.488282	0.809	0.496	3.25972e-08	ITGAM+CD68+
ATP6V0D1	1.83863e-12	0.351845	0.835	0.501	3.59655e-08	ITGAM+CD68+
TMEM189	1.97102e-12	0.387088	0.407	0.134	3.85552e-08	ITGAM+CD68+
TTYH2	1.98467e-12	0.371632	0.603	0.287	3.88221e-08	ITGAM+CD68+
LILRB2	2.04301e-12	0.433024	0.763	0.437	3.99634e-08	ITGAM+CD68+
SLC7A11	2.10924e-12	0.553468	0.5	0.198	4.12588e-08	ITGAM+CD68+
GNS	2.32818e-12	0.478759	0.773	0.424	4.55415e-08	ITGAM+CD68+
CD82	3.20816e-12	0.347345	0.392	0.129	6.27549e-08	ITGAM+CD68+
RPS8	3.68486e-12	0.506025	0.969	0.823	7.20795e-08	ITGAM+CD68+
RPL18A	3.89415e-12	0.39589	0.979	0.853	7.61734e-08	ITGAM+CD68+
NOP10	4.07989e-12	0.505837	0.706	0.383	7.98068e-08	ITGAM+CD68+
DRAM1	4.3109e-12	0.446639	0.799	0.466	8.43255e-08	ITGAM+CD68+
PTX3	4.51108e-12	0.933667	0.263	0.059	8.82413e-08	ITGAM+CD68+
RPS12	4.82299e-12	0.383266	0.985	0.836	9.43425e-08	ITGAM+CD68+
RPS19	4.91487e-12	0.348036	1	0.893	9.61397e-08	ITGAM+CD68+
RPS11	4.91902e-12	0.360731	0.99	0.861	9.6221e-08	ITGAM+CD68+
CFL1	5.559e-12	0.364306	0.974	0.81	1.0874e-07	ITGAM+CD68+
RB1CC1	5.82922e-12	0.433956	0.649	0.314	1.14025e-07	ITGAM+CD68+
ACSL5	6.23774e-12	0.470694	0.51	0.217	1.22016e-07	ITGAM+CD68+
RPL39	6.2621e-12	0.379155	0.995	0.885	1.22493e-07	ITGAM+CD68+
RPS24	6.47194e-12	0.353314	0.995	0.887	1.26598e-07	ITGAM+CD68+
RPS2	6.86087e-12	0.38936	0.995	0.869	1.34205e-07	ITGAM+CD68+
TOP1	8.14848e-12	0.301559	0.881	0.563	1.59393e-07	ITGAM+CD68+
MYL12B	8.61637e-12	0.398631	0.887	0.627	1.68545e-07	ITGAM+CD68+
ACOT9	8.88277e-12	0.295631	0.68	0.332	1.73756e-07	ITGAM+CD68+
VAPA	9.11153e-12	0.470927	0.892	0.56	1.78231e-07	ITGAM+CD68+
ATP6V0E1	1.05816e-11	0.392969	0.861	0.582	2.06987e-07	ITGAM+CD68+
KDM7A	1.09372e-11	0.405627	0.644	0.319	2.13942e-07	ITGAM+CD68+
CAPN2	1.19606e-11	0.409134	0.629	0.316	2.33961e-07	ITGAM+CD68+
PLA2G7	1.29999e-11	0.355847	0.546	0.231	2.54291e-07	ITGAM+CD68+
PNRC2	1.42469e-11	0.457757	0.649	0.327	2.78683e-07	ITGAM+CD68+
CHCHD2	1.50294e-11	0.430019	0.876	0.566	2.93989e-07	ITGAM+CD68+
CLIC4	1.51645e-11	0.433248	0.675	0.332	2.96633e-07	ITGAM+CD68+
ELL2	1.53396e-11	0.470866	0.825	0.507	3.00058e-07	ITGAM+CD68+
SYTL3	1.55488e-11	0.346103	0.335	0.097	3.0415e-07	ITGAM+CD68+
IL10RB-DT	1.61096e-11	0.388855	0.304	0.083	3.1512e-07	ITGAM+CD68+
GPSM3	1.67001e-11	0.480173	0.68	0.381	3.26671e-07	ITGAM+CD68+
PKM	1.85901e-11	0.447455	0.912	0.625	3.63642e-07	ITGAM+CD68+
IVNS1ABP	1.86034e-11	0.502925	0.722	0.397	3.63902e-07	ITGAM+CD68+
HLA-A	1.9012e-11	0.394909	1	0.93	3.71894e-07	ITGAM+CD68+
CST7	2.14681e-11	0.58681	0.515	0.22	4.19937e-07	ITGAM+CD68+
DCUN1D3	2.18371e-11	0.319238	0.412	0.139	4.27155e-07	ITGAM+CD68+
FAU	2.25334e-11	0.387109	0.99	0.818	4.40775e-07	ITGAM+CD68+
RPS27A	2.3137e-11	0.355076	0.995	0.834	4.52584e-07	ITGAM+CD68+
RHOA	2.52039e-11	0.471956	0.954	0.708	4.93014e-07	ITGAM+CD68+
SEC24A	2.59887e-11	0.524465	0.495	0.223	5.08365e-07	ITGAM+CD68+
CD300C	2.6041e-11	0.323845	0.273	0.067	5.09388e-07	ITGAM+CD68+
PPP4R2	2.60443e-11	0.432239	0.562	0.257	5.09452e-07	ITGAM+CD68+
2023-09-09	2.95124e-11	0.441049	0.634	0.303	5.77292e-07	ITGAM+CD68+
CKAP4	2.99561e-11	0.443115	0.335	0.102	5.85971e-07	ITGAM+CD68+
CYP1B1	3.00482e-11	0.857569	0.351	0.115	5.87773e-07	ITGAM+CD68+
MAPKAPK2	3.02102e-11	0.357663	0.825	0.44	5.90942e-07	ITGAM+CD68+
MAP3K20	3.31492e-11	0.541729	0.345	0.115	6.48431e-07	ITGAM+CD68+
BRI3	3.38197e-11	0.504342	0.928	0.662	6.61546e-07	ITGAM+CD68+
BCAT1	3.46608e-11	0.39587	0.732	0.397	6.78e-07	ITGAM+CD68+
EIF3K	3.48832e-11	0.347206	0.773	0.418	6.82351e-07	ITGAM+CD68+
HLA-DRA	3.51022e-11	0.547869	1	0.981	6.86633e-07	ITGAM+CD68+
ASAP1	3.59006e-11	0.520738	0.588	0.295	7.02251e-07	ITGAM+CD68+
TMEM127	3.62518e-11	0.32707	0.464	0.185	7.09122e-07	ITGAM+CD68+
AOAH	3.77999e-11	0.40253	0.5	0.212	7.39403e-07	ITGAM+CD68+
TMBIM6	3.78021e-11	0.393452	0.948	0.751	7.39447e-07	ITGAM+CD68+
SEC22B	3.86377e-11	0.322965	0.665	0.314	7.55792e-07	ITGAM+CD68+
RHOU	4.25574e-11	0.627284	0.448	0.19	8.32466e-07	ITGAM+CD68+
STAT4	4.27284e-11	0.503774	0.381	0.139	8.3581e-07	ITGAM+CD68+
LCP1	4.27919e-11	0.619518	0.902	0.697	8.37052e-07	ITGAM+CD68+
FNBP1	4.55101e-11	0.257876	0.881	0.63	8.90223e-07	ITGAM+CD68+
HCK	4.65682e-11	0.472292	0.598	0.282	9.10922e-07	ITGAM+CD68+
TLE4	4.9154e-11	0.467073	0.562	0.271	9.61502e-07	ITGAM+CD68+
TRAF1	4.92137e-11	0.390011	0.835	0.509	9.62669e-07	ITGAM+CD68+
TGIF1	5.21036e-11	0.405226	0.747	0.394	1.0192e-06	ITGAM+CD68+
COTL1	5.36367e-11	0.446485	0.861	0.558	1.04919e-06	ITGAM+CD68+
ICAM1	5.40217e-11	0.454635	0.943	0.611	1.05672e-06	ITGAM+CD68+
GNG5	5.49621e-11	0.319426	0.856	0.509	1.07511e-06	ITGAM+CD68+
YWHAB	6.1609e-11	0.436055	0.871	0.638	1.20513e-06	ITGAM+CD68+
CYTH1	6.3577e-11	0.254598	0.84	0.491	1.24363e-06	ITGAM+CD68+
RPS28	6.70692e-11	0.395331	0.99	0.882	1.31194e-06	ITGAM+CD68+
RPLP0	6.80761e-11	0.458353	0.969	0.78	1.33164e-06	ITGAM+CD68+
TAF13	6.8363e-11	0.338828	0.536	0.233	1.33725e-06	ITGAM+CD68+
SIPA1L1	7.16642e-11	0.274232	0.799	0.458	1.40182e-06	ITGAM+CD68+
UFM1	7.34299e-11	0.380067	0.649	0.354	1.43636e-06	ITGAM+CD68+
SERPINB8	7.86781e-11	0.407045	0.412	0.155	1.53902e-06	ITGAM+CD68+
MAMLD1	8.15742e-11	0.294235	0.351	0.118	1.59567e-06	ITGAM+CD68+
PLEKHB2	8.633e-11	0.312566	0.768	0.44	1.6887e-06	ITGAM+CD68+
PRDM8	9.60983e-11	0.31925	0.268	0.067	1.87978e-06	ITGAM+CD68+
SOCS3	1.01042e-10	0.422006	0.928	0.638	1.97648e-06	ITGAM+CD68+
PPP2CA	1.10136e-10	0.440101	0.696	0.375	2.15437e-06	ITGAM+CD68+
SPATA13	1.14335e-10	0.369839	0.32	0.097	2.23651e-06	ITGAM+CD68+
NAB1	1.23756e-10	0.403827	0.387	0.142	2.4208e-06	ITGAM+CD68+
PICALM	1.23999e-10	0.414275	0.758	0.426	2.42555e-06	ITGAM+CD68+
ACKR3	1.28322e-10	0.526742	0.268	0.07	2.51011e-06	ITGAM+CD68+
EEF1A1	1.40371e-10	0.334116	1	0.949	2.7458e-06	ITGAM+CD68+
RUNX2	1.48237e-10	0.34818	0.33	0.102	2.89966e-06	ITGAM+CD68+
ANXA6	1.48708e-10	0.311789	0.433	0.166	2.90888e-06	ITGAM+CD68+
RPL7	1.52322e-10	0.382052	0.959	0.729	2.97957e-06	ITGAM+CD68+
RPL30	1.53672e-10	0.312227	0.99	0.807	3.00597e-06	ITGAM+CD68+
LGALS3	1.58864e-10	0.457236	0.876	0.611	3.10754e-06	ITGAM+CD68+
HNRNPH2	1.83571e-10	0.403291	0.495	0.217	3.59083e-06	ITGAM+CD68+
RAB9A	1.88313e-10	0.530603	0.577	0.295	3.68358e-06	ITGAM+CD68+
SUSD6	2.04395e-10	0.378728	0.541	0.255	3.99817e-06	ITGAM+CD68+
RPL41	2.17227e-10	0.273034	1	0.903	4.24918e-06	ITGAM+CD68+
C1orf122	2.19647e-10	0.397587	0.418	0.161	4.29651e-06	ITGAM+CD68+
PRKACA	2.19961e-10	0.356735	0.479	0.204	4.30266e-06	ITGAM+CD68+
SSBP3	2.34686e-10	0.345092	0.294	0.086	4.5907e-06	ITGAM+CD68+
CTSS	2.36664e-10	0.422374	0.99	0.78	4.62939e-06	ITGAM+CD68+
TRIR	2.46525e-10	0.395963	0.784	0.458	4.82227e-06	ITGAM+CD68+
CD52	2.50147e-10	0.437311	0.51	0.225	4.89312e-06	ITGAM+CD68+
ABHD17B	2.58733e-10	0.26641	0.33	0.105	5.06108e-06	ITGAM+CD68+
CSGALNACT2	2.7053e-10	0.355394	0.722	0.408	5.29183e-06	ITGAM+CD68+
LDHA	2.73684e-10	0.507646	0.789	0.552	5.35353e-06	ITGAM+CD68+
CMIP	2.73846e-10	0.450641	0.655	0.367	5.35669e-06	ITGAM+CD68+
ATP6V0B	3.00905e-10	0.468177	0.902	0.638	5.886e-06	ITGAM+CD68+
RPS10	3.01844e-10	0.29826	0.892	0.555	5.90437e-06	ITGAM+CD68+
ADAM19	3.20789e-10	0.489533	0.314	0.099	6.27496e-06	ITGAM+CD68+
RPL28	3.46219e-10	0.380528	1	0.914	6.7724e-06	ITGAM+CD68+
SERF2	3.67377e-10	0.402846	0.99	0.82	7.18626e-06	ITGAM+CD68+
SQOR	3.84637e-10	0.395364	0.598	0.308	7.52388e-06	ITGAM+CD68+
CARD19	4.07865e-10	0.37798	0.536	0.244	7.97825e-06	ITGAM+CD68+
RFTN1	4.28779e-10	0.369492	0.479	0.209	8.38734e-06	ITGAM+CD68+
ASAH1	4.34153e-10	0.415998	0.856	0.536	8.49246e-06	ITGAM+CD68+
RPS29	4.43011e-10	0.380443	0.974	0.826	8.66573e-06	ITGAM+CD68+
UBE2D3	4.73895e-10	0.356166	0.964	0.786	9.26985e-06	ITGAM+CD68+
CDC42	4.83263e-10	0.451993	0.938	0.724	9.45312e-06	ITGAM+CD68+
EZR	4.84104e-10	0.430433	0.902	0.622	9.46955e-06	ITGAM+CD68+
SP3	5.10554e-10	0.336644	0.459	0.188	9.98696e-06	ITGAM+CD68+
PIK3AP1	5.54094e-10	0.618903	0.598	0.351	1.08386e-05	ITGAM+CD68+
TAB2	5.54904e-10	0.312991	0.665	0.335	1.08545e-05	ITGAM+CD68+
FAM107B	5.81345e-10	0.389857	0.876	0.56	1.13717e-05	ITGAM+CD68+
ZDHHC20	5.96407e-10	0.349945	0.381	0.142	1.16663e-05	ITGAM+CD68+
RPS26	6.17304e-10	0.307692	0.985	0.727	1.20751e-05	ITGAM+CD68+
SLC15A3	6.60568e-10	0.405557	0.701	0.373	1.29214e-05	ITGAM+CD68+
ABCA1	7.14763e-10	0.314121	0.856	0.55	1.39815e-05	ITGAM+CD68+
SCAND1	7.16108e-10	0.305427	0.552	0.255	1.40078e-05	ITGAM+CD68+
PSME2	7.18854e-10	0.363343	0.701	0.408	1.40615e-05	ITGAM+CD68+
POLR2L	7.24474e-10	0.392863	0.763	0.466	1.41714e-05	ITGAM+CD68+
MSN	7.38126e-10	0.404999	0.845	0.528	1.44385e-05	ITGAM+CD68+
B2M	7.78476e-10	0.332649	1	0.995	1.52278e-05	ITGAM+CD68+
MED29	8.04465e-10	0.351683	0.521	0.244	1.57361e-05	ITGAM+CD68+
RPL23A	8.50768e-10	0.311049	0.954	0.732	1.66419e-05	ITGAM+CD68+
POLR2E	8.55084e-10	0.328483	0.552	0.276	1.67263e-05	ITGAM+CD68+
PPA1	8.75348e-10	0.459519	0.531	0.249	1.71227e-05	ITGAM+CD68+
UQCRFS1	9.07553e-10	0.331953	0.485	0.212	1.77527e-05	ITGAM+CD68+
TIPARP	1.00392e-09	0.446779	0.763	0.501	1.96377e-05	ITGAM+CD68+
ILK	1.14795e-09	0.340007	0.5	0.223	2.24551e-05	ITGAM+CD68+
CCR5	1.16298e-09	0.369076	0.32	0.105	2.27491e-05	ITGAM+CD68+
RAB13	1.17065e-09	0.379822	0.577	0.298	2.2899e-05	ITGAM+CD68+
UBE2B	1.26526e-09	0.320747	0.804	0.456	2.47497e-05	ITGAM+CD68+
HIVEP2	1.30182e-09	0.298686	0.552	0.26	2.5465e-05	ITGAM+CD68+
GPAT4	1.51814e-09	0.326904	0.552	0.257	2.96963e-05	ITGAM+CD68+
E2F3	1.67615e-09	0.284815	0.304	0.097	3.27872e-05	ITGAM+CD68+
SSR1	1.69714e-09	0.37246	0.593	0.303	3.31978e-05	ITGAM+CD68+
ATP5F1E	1.76768e-09	0.329796	0.985	0.78	3.45776e-05	ITGAM+CD68+
CCDC71L	1.8221e-09	0.284182	0.376	0.139	3.56422e-05	ITGAM+CD68+
MIER1	1.89123e-09	0.450659	0.469	0.22	3.69943e-05	ITGAM+CD68+
CD63	1.92925e-09	0.382778	0.985	0.796	3.77381e-05	ITGAM+CD68+
RAC1	2.01503e-09	0.41199	0.969	0.772	3.94161e-05	ITGAM+CD68+
GPAT3	2.21726e-09	0.266674	0.588	0.298	4.33719e-05	ITGAM+CD68+
TYMP	2.34818e-09	0.422974	0.959	0.777	4.59327e-05	ITGAM+CD68+
SELENOK	2.51237e-09	0.271271	0.804	0.555	4.91445e-05	ITGAM+CD68+
PILRA	2.6567e-09	0.357769	0.686	0.373	5.19678e-05	ITGAM+CD68+
SLC44A1	2.67162e-09	0.288612	0.402	0.155	5.22595e-05	ITGAM+CD68+
TPT1	3.12101e-09	0.388407	0.99	0.93	6.10501e-05	ITGAM+CD68+
TP53BP2	3.18362e-09	0.277874	0.552	0.26	6.22747e-05	ITGAM+CD68+
SESN2	3.37807e-09	0.312522	0.572	0.282	6.60783e-05	ITGAM+CD68+
ATF4	3.69788e-09	0.404368	0.876	0.611	7.23342e-05	ITGAM+CD68+
CSNK1A1	3.75391e-09	0.297391	0.892	0.619	7.34303e-05	ITGAM+CD68+
LAIR1	3.88665e-09	0.324782	0.619	0.314	7.60267e-05	ITGAM+CD68+
RPL3	3.93946e-09	0.290092	0.969	0.818	7.70598e-05	ITGAM+CD68+
PRNP	4.3009e-09	0.461647	0.763	0.464	8.413e-05	ITGAM+CD68+
SLU7	4.32318e-09	0.297866	0.474	0.217	8.45658e-05	ITGAM+CD68+
PSMA7	4.59685e-09	0.312769	0.773	0.472	8.99191e-05	ITGAM+CD68+
TPI1	4.69454e-09	0.371648	0.845	0.56	9.183e-05	ITGAM+CD68+
BTG3	4.7541e-09	0.332212	0.742	0.429	9.2995e-05	ITGAM+CD68+
DNAJC3	5.09305e-09	0.388139	0.619	0.34	9.96251e-05	ITGAM+CD68+
PIGA	5.22415e-09	0.293628	0.402	0.164	0.00010219	ITGAM+CD68+
RPS25	5.41187e-09	0.268959	0.974	0.807	0.000105862	ITGAM+CD68+
OSM	5.45622e-09	0.657007	0.485	0.239	0.000106729	ITGAM+CD68+
SAR1B	5.59195e-09	0.350243	0.474	0.223	0.000109384	ITGAM+CD68+
TRIP10	5.59536e-09	0.364534	0.613	0.338	0.000109451	ITGAM+CD68+
GOLGA7	5.66155e-09	0.256995	0.448	0.19	0.000110746	ITGAM+CD68+
FAM102B	6.13769e-09	0.272864	0.485	0.22	0.000120059	ITGAM+CD68+
RPS5	6.37792e-09	0.275777	0.892	0.625	0.000124758	ITGAM+CD68+
OAT	6.56558e-09	0.417916	0.448	0.201	0.000128429	ITGAM+CD68+
RPLP2	6.77547e-09	0.322946	0.985	0.877	0.000132535	ITGAM+CD68+
SERP1	7.43821e-09	0.402774	0.835	0.601	0.000145499	ITGAM+CD68+
COX7B	7.93316e-09	0.289027	0.83	0.509	0.00015518	ITGAM+CD68+
GPR157	8.40734e-09	0.349228	0.515	0.252	0.000164456	ITGAM+CD68+
CUX1	9.60337e-09	0.380805	0.521	0.268	0.000187852	ITGAM+CD68+
CFP	9.69858e-09	0.268073	0.423	0.174	0.000189714	ITGAM+CD68+
RPL15	1.00729e-08	0.282351	0.979	0.828	0.000197036	ITGAM+CD68+
CXXC5	1.02778e-08	0.320301	0.371	0.147	0.000201044	ITGAM+CD68+
DCP2	1.11717e-08	0.31343	0.49	0.233	0.00021853	ITGAM+CD68+
TESK1	1.2006e-08	0.316442	0.407	0.174	0.00023485	ITGAM+CD68+
UBE2L3	1.21341e-08	0.335711	0.624	0.351	0.000237356	ITGAM+CD68+
STARD3NL	1.26511e-08	0.286264	0.402	0.161	0.000247468	ITGAM+CD68+
TSHZ1	1.35472e-08	0.252672	0.294	0.097	0.000264997	ITGAM+CD68+
TBK1	1.36051e-08	0.278016	0.428	0.19	0.00026613	ITGAM+CD68+
HDGF	1.36423e-08	0.331115	0.557	0.292	0.000266858	ITGAM+CD68+
RPS3A	1.37418e-08	0.252383	0.995	0.834	0.000268803	ITGAM+CD68+
PDZD8	1.44279e-08	0.362598	0.304	0.11	0.000282225	ITGAM+CD68+
TUBB6	1.609e-08	0.334686	0.443	0.204	0.000314736	ITGAM+CD68+
MRPL33	1.75311e-08	0.255943	0.438	0.19	0.000342925	ITGAM+CD68+
MAP2K3	1.84294e-08	0.365654	0.928	0.654	0.000360498	ITGAM+CD68+
ATP6V1F	1.85652e-08	0.364366	0.814	0.563	0.000363154	ITGAM+CD68+
SNRPB	1.87771e-08	0.318047	0.68	0.413	0.000367298	ITGAM+CD68+
MRPL14	1.91248e-08	0.259308	0.356	0.139	0.000374099	ITGAM+CD68+
CLTC	1.94143e-08	0.353338	0.722	0.424	0.000379762	ITGAM+CD68+
IER3	1.96902e-08	0.312458	1	0.922	0.000385161	ITGAM+CD68+
PSTPIP2	2.0436e-08	0.366848	0.351	0.137	0.000399749	ITGAM+CD68+
TAGLN2	2.16153e-08	0.441004	0.835	0.576	0.000422817	ITGAM+CD68+
MAPK1IP1L	2.2033e-08	0.262946	0.608	0.324	0.000430987	ITGAM+CD68+
STX11	2.20416e-08	0.332964	0.716	0.432	0.000431155	ITGAM+CD68+
SNN	2.29535e-08	0.362311	0.634	0.34	0.000448992	ITGAM+CD68+
CD68	2.35486e-08	0.344957	0.912	0.625	0.000460633	ITGAM+CD68+
TAP1	2.51072e-08	0.370556	0.515	0.263	0.000491122	ITGAM+CD68+
ARPC5	2.52165e-08	0.286527	0.943	0.745	0.00049326	ITGAM+CD68+
POMP	2.57514e-08	0.31693	0.773	0.493	0.000503724	ITGAM+CD68+
RAB34	2.77046e-08	0.291096	0.397	0.166	0.00054193	ITGAM+CD68+
ARF3	2.95175e-08	0.292259	0.515	0.263	0.000577392	ITGAM+CD68+
COPB1	3.07958e-08	0.304408	0.407	0.188	0.000602397	ITGAM+CD68+
ELK1	3.3103e-08	0.267653	0.325	0.123	0.000647529	ITGAM+CD68+
BUD31	3.36547e-08	0.269827	0.485	0.233	0.00065832	ITGAM+CD68+
SERINC1	3.6709e-08	0.31468	0.768	0.45	0.000718065	ITGAM+CD68+
YBX3	3.87974e-08	0.336066	0.861	0.665	0.000758917	ITGAM+CD68+
COX6A1	4.41645e-08	0.302137	0.82	0.509	0.000863902	ITGAM+CD68+
MAGT1	4.4428e-08	0.301674	0.443	0.204	0.000869056	ITGAM+CD68+
ACSL3	4.71978e-08	0.332908	0.716	0.432	0.000923236	ITGAM+CD68+
SHOC2	5.84746e-08	0.264684	0.469	0.225	0.00114382	ITGAM+CD68+
RELB	6.98548e-08	0.272796	0.629	0.343	0.00136643	ITGAM+CD68+
IDO1	8.07631e-08	0.520765	0.371	0.164	0.00157981	ITGAM+CD68+
MRFAP1	8.31225e-08	0.284681	0.577	0.316	0.00162596	ITGAM+CD68+
FKBP1A	9.80658e-08	0.27666	0.655	0.37	0.00191826	ITGAM+CD68+
SSR2	1.04798e-07	0.357115	0.742	0.458	0.00204995	ITGAM+CD68+
CDKN1A	1.0543e-07	0.331335	0.943	0.705	0.00206233	ITGAM+CD68+
RIT1	1.10521e-07	0.336429	0.686	0.413	0.0021619	ITGAM+CD68+
CLIC1	1.1296e-07	0.414749	0.897	0.678	0.00220961	ITGAM+CD68+
CLEC10A	1.13379e-07	0.319722	0.459	0.239	0.00221782	ITGAM+CD68+
HNRNPA0	1.1418e-07	0.265682	0.67	0.375	0.00223347	ITGAM+CD68+
ATOX1	1.20202e-07	0.394879	0.716	0.464	0.00235127	ITGAM+CD68+
HK2	1.20423e-07	0.292713	0.304	0.115	0.0023556	ITGAM+CD68+
PIM2	1.22787e-07	0.288051	0.34	0.137	0.00240184	ITGAM+CD68+
SPCS3	1.23734e-07	0.304626	0.665	0.381	0.00242036	ITGAM+CD68+
YBX1	1.24947e-07	0.379977	0.902	0.721	0.00244408	ITGAM+CD68+
DMXL2	1.51313e-07	0.263527	0.711	0.429	0.00295983	ITGAM+CD68+
GSTP1	1.56567e-07	0.256273	0.799	0.52	0.0030626	ITGAM+CD68+
RPS18	1.57371e-07	0.266048	0.985	0.893	0.00307833	ITGAM+CD68+
ZNF706	1.62623e-07	0.354321	0.763	0.528	0.00318107	ITGAM+CD68+
MOB3A	1.62655e-07	0.300028	0.495	0.252	0.0031817	ITGAM+CD68+
ITGB1	1.69838e-07	0.310086	0.814	0.534	0.00332221	ITGAM+CD68+
APLP2	1.81479e-07	0.415572	0.83	0.568	0.0035499	ITGAM+CD68+
IQGAP2	1.82358e-07	0.403593	0.598	0.349	0.00356711	ITGAM+CD68+
RPL13A	1.98872e-07	0.282566	0.974	0.842	0.00389014	ITGAM+CD68+
CXCL2	2.02448e-07	0.439926	0.979	0.721	0.00396009	ITGAM+CD68+
TMED2	2.04446e-07	0.358612	0.464	0.241	0.00399917	ITGAM+CD68+
ARPC2	2.30545e-07	0.325678	0.948	0.724	0.00450969	ITGAM+CD68+
SLAMF1	2.43505e-07	0.586682	0.418	0.206	0.0047632	ITGAM+CD68+
SSR4	2.46056e-07	0.259014	0.825	0.555	0.0048131	ITGAM+CD68+
RALA	2.59197e-07	0.388409	0.794	0.555	0.00507015	ITGAM+CD68+
MORF4L1	2.60433e-07	0.317804	0.789	0.55	0.00509433	ITGAM+CD68+
FAM129B	2.60913e-07	0.304053	0.366	0.166	0.00510372	ITGAM+CD68+
ST3GAL1	2.62673e-07	0.35153	0.479	0.249	0.00513814	ITGAM+CD68+
TNFRSF4	2.65099e-07	0.513329	0.314	0.134	0.00518561	ITGAM+CD68+
HNRNPC	2.67909e-07	0.25419	0.964	0.799	0.00524056	ITGAM+CD68+
WBP4	2.7042e-07	0.263851	0.345	0.147	0.00528968	ITGAM+CD68+
NPTN	2.83425e-07	0.31491	0.526	0.273	0.00554408	ITGAM+CD68+
NQO2	2.89537e-07	0.262668	0.588	0.349	0.00566363	ITGAM+CD68+
CREG1	2.93149e-07	0.353879	0.696	0.464	0.00573428	ITGAM+CD68+
COX7A2	3.25599e-07	0.286926	0.732	0.458	0.00636904	ITGAM+CD68+
PLEC	3.29576e-07	0.282191	0.624	0.351	0.00644683	ITGAM+CD68+
NUP58	3.79949e-07	0.28099	0.536	0.287	0.00743218	ITGAM+CD68+
PAFAH1B2	3.95127e-07	0.26554	0.593	0.359	0.00772909	ITGAM+CD68+
NFKB2	4.35744e-07	0.296454	0.799	0.528	0.00852359	ITGAM+CD68+
RPS20	4.51227e-07	0.279082	0.959	0.81	0.00882644	ITGAM+CD68+
CCRL2	4.54586e-07	0.511043	0.582	0.351	0.00889216	ITGAM+CD68+
ARFGAP3	4.59075e-07	0.339837	0.716	0.44	0.00897997	ITGAM+CD68+
STXBP2	4.69658e-07	0.361769	0.469	0.241	0.00918698	ITGAM+CD68+
EIF6	4.69921e-07	0.281044	0.423	0.204	0.00919212	ITGAM+CD68+
PLEKHF2	5.72889e-07	0.351413	0.423	0.22	0.0112063	ITGAM+CD68+
COX5B	6.43002e-07	0.305687	0.773	0.507	0.0125778	ITGAM+CD68+
KDM5A	6.60301e-07	0.270063	0.49	0.255	0.0129161	ITGAM+CD68+
ZFX	6.89605e-07	0.296005	0.402	0.188	0.0134894	ITGAM+CD68+
C4orf3	7.61283e-07	0.251803	0.521	0.287	0.0148915	ITGAM+CD68+
RHOQ	7.62379e-07	0.300712	0.541	0.306	0.0149129	ITGAM+CD68+
TLNRD1	7.71262e-07	0.263714	0.464	0.239	0.0150867	ITGAM+CD68+
IL10RA	8.98216e-07	0.440177	0.716	0.48	0.01757	ITGAM+CD68+
ATP6AP1	9.41887e-07	0.325957	0.727	0.448	0.0184243	ITGAM+CD68+
PRELID1	9.52451e-07	0.257207	0.629	0.378	0.0186309	ITGAM+CD68+
ROCK1	1.07389e-06	0.274291	0.727	0.493	0.0210063	ITGAM+CD68+
RPL23	1.25034e-06	0.258847	0.979	0.807	0.0244578	ITGAM+CD68+
SDC2	1.28926e-06	0.364354	0.356	0.169	0.0252192	ITGAM+CD68+
FAS	1.35369e-06	0.304862	0.314	0.139	0.0264796	ITGAM+CD68+
SLC25A6	1.47058e-06	0.34245	0.861	0.638	0.028766	ITGAM+CD68+
BRK1	1.63999e-06	0.264438	0.644	0.375	0.0320799	ITGAM+CD68+
ALAS1	1.89078e-06	0.315091	0.325	0.145	0.0369856	ITGAM+CD68+
RPL38	1.89408e-06	0.256977	0.99	0.836	0.0370501	ITGAM+CD68+
AP1S2	2.05006e-06	0.324013	0.546	0.327	0.0401012	ITGAM+CD68+
ADGRE5	2.07515e-06	0.315107	0.505	0.284	0.040592	ITGAM+CD68+
TPM3	2.2997e-06	0.319882	0.907	0.716	0.0449844	ITGAM+CD68+
TMSB10	2.37866e-06	0.270424	1	0.92	0.0465291	ITGAM+CD68+
THEMIS2	2.54221e-06	0.254586	0.5	0.273	0.0497282	ITGAM+CD68+
CTNNA1	2.80785e-06	0.255358	0.634	0.402	0.0549244	ITGAM+CD68+
GBP2	3.0373e-06	0.36769	0.526	0.322	0.0594126	ITGAM+CD68+
ELOVL5	3.38233e-06	0.253764	0.531	0.295	0.0661618	ITGAM+CD68+
QSOX1	3.5957e-06	0.344766	0.412	0.209	0.0703356	ITGAM+CD68+
OPN3	4.55252e-06	0.26489	0.567	0.332	0.0890518	ITGAM+CD68+
CXCL5	5.41203e-06	1.25842	0.397	0.228	0.105865	ITGAM+CD68+
MANF	5.52827e-06	0.307484	0.474	0.265	0.108138	ITGAM+CD68+
PPT1	7.10039e-06	0.261621	0.711	0.461	0.138891	ITGAM+CD68+
EIF3L	7.40891e-06	0.275984	0.588	0.354	0.144926	ITGAM+CD68+
COX8A	9.73028e-06	0.269494	0.753	0.507	0.190334	ITGAM+CD68+
NFIL3	1.35112e-05	0.281746	0.474	0.268	0.264293	ITGAM+CD68+
MCL1	1.48229e-05	0.295631	0.948	0.796	0.28995	ITGAM+CD68+
HNRNPM	2.03124e-05	0.254822	0.603	0.391	0.397331	ITGAM+CD68+
NR4A3	2.13315e-05	0.374655	0.691	0.48	0.417266	ITGAM+CD68+
S100A11	2.14713e-05	0.273428	0.979	0.834	0.42	ITGAM+CD68+
SMS	2.16332e-05	0.27484	0.526	0.324	0.423167	ITGAM+CD68+
HLA-DRB1	2.23248e-05	0.327201	0.995	0.925	0.436695	ITGAM+CD68+
CSTB	2.77122e-05	0.439384	0.876	0.721	0.542079	ITGAM+CD68+
NFKBIZ	3.81162e-05	0.262312	0.923	0.732	0.745592	ITGAM+CD68+
CALM1	4.0324e-05	0.253441	0.923	0.7	0.788779	ITGAM+CD68+
PMP22	4.37248e-05	0.369467	0.655	0.448	0.855301	ITGAM+CD68+
EIF2S2	4.47308e-05	0.306545	0.515	0.314	0.874979	ITGAM+CD68+
PRDX1	4.84862e-05	0.436033	0.887	0.705	0.948439	ITGAM+CD68+
TMSB4X	6.05537e-05	0.28862	1	0.965	1	ITGAM+CD68+
PRDX2	8.50531e-05	0.261166	0.345	0.188	1	ITGAM+CD68+
ATF5	9.84252e-05	0.301274	0.387	0.225	1	ITGAM+CD68+
PLEK	0.000164825	0.302416	0.835	0.622	1	ITGAM+CD68+
GBP1	0.000279423	0.285232	0.356	0.204	1	ITGAM+CD68+
IL23A	0.000413697	1.07987	0.402	0.26	1	ITGAM+CD68+
HLA-DRB5	0.00069323	0.269632	0.995	0.917	1	ITGAM+CD68+
HLA-DPB1	0.0016743	0.278211	0.979	0.92	1	ITGAM+CD68+
PNP	0.00319296	0.318047	0.448	0.322	1	ITGAM+CD68+
CD1A	7.40354e-31	1.85432	0.362	0.021	1.44821e-26	CD207+
CD207	1.61772e-26	2.72222	0.391	0.051	3.16441e-22	CD207+
DSP	6.21395e-25	1.43718	0.254	0.005	1.21551e-20	CD207+
SLC18A2	1.42509e-24	1.00968	0.319	0.026	2.78762e-20	CD207+
SLC38A1	4.10358e-24	1.16522	0.399	0.063	8.02701e-20	CD207+
TACSTD2	1.84185e-21	1.55129	0.254	0.014	3.60285e-17	CD207+
TBC1D4	1.24408e-18	1.39615	0.362	0.075	2.43355e-14	CD207+
FCGBP	1.39308e-18	2.65674	0.333	0.061	2.725e-14	CD207+
CLDN1	1.18357e-17	1.45029	0.377	0.086	2.31519e-13	CD207+
HLA-DQB2	2.83794e-17	2.68991	0.413	0.133	5.5513e-13	CD207+
MALAT1	4.15726e-17	1.77445	0.986	0.998	8.13203e-13	CD207+
S100B	8.17561e-16	2.87909	0.42	0.147	1.59923e-11	CD207+
UPF2	1.46167e-14	1.33816	0.507	0.217	2.85917e-10	CD207+
SEMA7A	9.39203e-14	0.751322	0.297	0.065	1.83717e-09	CD207+
FCER1A	1.03014e-12	1.82178	0.42	0.166	2.01505e-08	CD207+
DAPP1	1.08312e-12	1.58466	0.5	0.245	2.11869e-08	CD207+
FAM118A	1.38887e-10	1.06282	0.42	0.196	2.71676e-06	CD207+
PKIB	2.82029e-09	0.971432	0.333	0.131	5.51678e-05	CD207+
OTULIN	2.84653e-09	1.2529	0.37	0.161	5.5681e-05	CD207+
SRSF7	3.69274e-09	1.42439	0.565	0.373	7.22337e-05	CD207+
PNN	6.05309e-09	0.848716	0.522	0.308	0.000118405	CD207+
ABI2	1.00024e-08	0.911633	0.355	0.161	0.000195657	CD207+
SRRM2	1.19669e-08	1.24976	0.703	0.597	0.000234084	CD207+
RBM39	1.81089e-08	0.972064	0.761	0.769	0.000354228	CD207+
ITGAX	2.95477e-08	0.252817	0.275	0.662	0.000577982	CD207+
SMG1	9.64012e-08	1.04961	0.616	0.487	0.0018857	CD207+
NUTM2B-AS1	9.79197e-08	0.909948	0.406	0.228	0.00191541	CD207+
GPR157	2.99679e-07	1.20522	0.486	0.296	0.00586202	CD207+
GADD45A	9.37987e-07	1.37061	0.399	0.231	0.018348	CD207+
SON	1.21213e-06	0.816127	0.754	0.746	0.0237105	CD207+
CCL22	1.35932e-06	1.03056	0.283	0.117	0.0265897	CD207+
CSRP2	1.71566e-06	0.690558	0.29	0.126	0.0335601	CD207+
CCDC12	3.74903e-06	0.648911	0.283	0.131	0.0733349	CD207+
NCOA7	5.8685e-06	0.719432	0.254	0.11	0.114794	CD207+
NKTR	8.1016e-06	0.828356	0.406	0.252	0.158475	CD207+
POGLUT1	8.91295e-06	1.35588	0.29	0.142	0.174346	CD207+
STK4	1.26837e-05	1.07847	0.681	0.667	0.248105	CD207+
SRSF11	1.39579e-05	1.00503	0.601	0.506	0.27303	CD207+
IGKC	1.44242e-05	0.736116	0.949	0.979	0.282152	CD207+
SRRM1	1.47955e-05	0.931728	0.565	0.492	0.289415	CD207+
RGS12	2.96726e-05	0.596259	0.254	0.121	0.580425	CD207+
FTX	4.82238e-05	1.01276	0.348	0.224	0.943305	CD207+
SMCHD1	6.17175e-05	0.959665	0.471	0.352	1	CD207+
RBM6	6.31023e-05	0.72693	0.384	0.247	1	CD207+
RUNX3	6.55237e-05	0.880043	0.572	0.471	1	CD207+
HNRNPA2B1	6.7028e-05	0.536275	0.884	0.949	1	CD207+
PPM1G	7.86806e-05	0.50648	0.29	0.161	1	CD207+
MCOLN2	8.72533e-05	1.2252	0.522	0.41	1	CD207+
PNISR	8.92668e-05	0.935751	0.601	0.559	1	CD207+
RNMT	9.71781e-05	0.752831	0.355	0.217	1	CD207+
KCNQ1OT1	0.000122362	1.24193	0.442	0.326	1	CD207+
FBXO34	0.000127118	0.571165	0.261	0.135	1	CD207+
ARHGAP5	0.000129455	0.639496	0.319	0.184	1	CD207+
NSD3	0.000149393	0.719332	0.37	0.247	1	CD207+
IDO1	0.000161612	0.92616	0.341	0.2	1	CD207+
NUB1	0.000162509	0.913199	0.348	0.224	1	CD207+
ATG3	0.000171515	0.613251	0.42	0.308	1	CD207+
RAPH1	0.000222864	0.643992	0.362	0.245	1	CD207+
ARID1B	0.000225109	0.98468	0.428	0.331	1	CD207+
SNHG8	0.000230697	0.592015	0.37	0.249	1	CD207+
GOLGB1	0.000237106	0.84493	0.551	0.485	1	CD207+
TAP2	0.000263189	0.398629	0.275	0.149	1	CD207+
GPR65	0.000266292	0.989313	0.326	0.214	1	CD207+
ARGLU1	0.000386544	0.549153	0.471	0.357	1	CD207+
FNBP4	0.000404853	0.909541	0.428	0.315	1	CD207+
FUS	0.000416897	0.813	0.732	0.776	1	CD207+
AC058791.1	0.000542077	1.23308	0.413	0.315	1	CD207+
SRP19	0.000639085	0.640746	0.362	0.249	1	CD207+
MED10	0.00074002	0.61694	0.29	0.179	1	CD207+
SCAF11	0.000803071	0.725877	0.623	0.569	1	CD207+
PRPF4B	0.000847871	0.638658	0.37	0.273	1	CD207+
CLTB	0.000947821	0.307819	0.326	0.205	1	CD207+
GLS	0.000960269	0.670263	0.754	0.716	1	CD207+
DDX24	0.00102201	0.576917	0.493	0.42	1	CD207+
S100A8	0.00136548	0.867225	0.174	0.315	1	CD207+
POLR2J3.1	0.0017302	0.635624	0.355	0.266	1	CD207+
TCF25	0.0017954	0.926451	0.558	0.515	1	CD207+
PRMT9	0.00207421	0.6399	0.377	0.263	1	CD207+
HNRNPH1	0.00219695	0.494372	0.71	0.732	1	CD207+
DHX36	0.00223595	0.768992	0.348	0.256	1	CD207+
AKAP13	0.00262562	0.730707	0.746	0.797	1	CD207+
DOT1L	0.00263625	0.339891	0.275	0.473	1	CD207+
KHDC4	0.0026859	0.39894	0.261	0.17	1	CD207+
IL4R	0.00276448	0.420325	0.304	0.513	1	CD207+
SMC5	0.00307713	0.677931	0.254	0.163	1	CD207+
EIF5B	0.00313256	0.632738	0.37	0.275	1	CD207+
C1orf56	0.00323729	0.682412	0.391	0.315	1	CD207+
HMGN1	0.00346366	0.712311	0.5	0.448	1	CD207+
RUFY3	0.00349244	0.616965	0.275	0.186	1	CD207+
IRF4	0.0035172	1.36464	0.304	0.231	1	CD207+
FILIP1L	0.00361736	0.710283	0.261	0.168	1	CD207+
ABCF1	0.00419951	0.595443	0.348	0.266	1	CD207+
HLA-DQA2	0.00490357	1.2814	0.522	0.592	1	CD207+
PHF3	0.0051496	0.379319	0.326	0.226	1	CD207+
NEMF	0.005225	0.391208	0.341	0.249	1	CD207+
SPTY2D1	0.00548187	0.795743	0.406	0.368	1	CD207+
SNHG15	0.00554618	0.761392	0.449	0.408	1	CD207+
KDM5B	0.005763	0.468559	0.275	0.182	1	CD207+
GPBP1	0.00594306	0.679547	0.71	0.753	1	CD207+
UBE2E2	0.00632153	0.528804	0.261	0.172	1	CD207+
DDX39B	0.00659239	0.570014	0.261	0.184	1	CD207+
CSNK1D	0.00659563	0.606913	0.435	0.373	1	CD207+
PCSK7	0.0067311	0.752249	0.312	0.226	1	CD207+
USP15	0.00679767	0.708957	0.442	0.366	1	CD207+
ASH1L	0.00692519	0.798505	0.493	0.443	1	CD207+
DOCK10	0.00700234	0.780261	0.275	0.189	1	CD207+
RGS1	0.007165	0.461123	0.775	0.788	1	CD207+
SPHK1	0.00725293	0.430315	0.297	0.503	1	CD207+
NFKBID	0.00741555	0.783803	0.464	0.417	1	CD207+
CDYL	0.00748986	0.605137	0.275	0.196	1	CD207+
ZNF292	0.00782303	0.38057	0.268	0.172	1	CD207+
ACADVL	0.00786118	0.251532	0.304	0.513	1	CD207+
NOP58	0.00814346	0.409006	0.297	0.203	1	CD207+
PPHLN1	0.00817208	0.445909	0.29	0.212	1	CD207+
SPG7	0.00821862	0.519704	0.254	0.17	1	CD207+
CHD2	0.00918402	0.812759	0.551	0.559	1	CD207+
UBE2G2	0.0093744	0.458056	0.254	0.172	1	CD207+
ARAP2	0.00944473	0.598511	0.261	0.182	1	CD207+
IL1R1	0.00950039	0.782211	0.377	0.312	1	CD207+
HSPA1B	8.32582e-50	2.61985	0.978	0.539	1.62861e-45	ITGAM+CD68+TREM2+ 1
DNAJB1	4.92474e-44	2.6233	0.933	0.551	9.63328e-40	ITGAM+CD68+TREM2+ 1
RHOB	4.4669e-41	2.29459	0.733	0.19	8.73771e-37	ITGAM+CD68+TREM2+ 1
KLF2	5.5927e-37	2.54835	0.63	0.137	1.09399e-32	ITGAM+CD68+TREM2+ 1
SELENOP	1.87485e-34	2.48552	0.748	0.227	3.6674e-30	ITGAM+CD68+TREM2+ 1
HSPA1A	6.40025e-33	1.65085	1	0.903	1.25195e-28	ITGAM+CD68+TREM2+ 1
ZFP36L2	3.73527e-31	1.62357	0.741	0.252	7.30657e-27	ITGAM+CD68+TREM2+ 1
BAG3	9.92355e-29	2.17045	0.778	0.324	1.94115e-24	ITGAM+CD68+TREM2+ 1
C1QA	1.66003e-28	2.0464	0.844	0.475	3.24719e-24	ITGAM+CD68+TREM2+ 1
TXNIP	1.70693e-28	1.97144	0.681	0.227	3.33893e-24	ITGAM+CD68+TREM2+ 1
HSPB1	2.11313e-28	1.78189	0.926	0.683	4.13349e-24	ITGAM+CD68+TREM2+ 1
NR4A1	6.71824e-28	1.94095	0.807	0.472	1.31415e-23	ITGAM+CD68+TREM2+ 1
MAF	1.45663e-27	1.70099	0.726	0.282	2.84931e-23	ITGAM+CD68+TREM2+ 1
MS4A6A	2.62965e-26	1.55898	0.844	0.542	5.14385e-22	ITGAM+CD68+TREM2+ 1
SLC40A1	7.57957e-26	1.99564	0.437	0.074	1.48264e-21	ITGAM+CD68+TREM2+ 1
JUN	2.22073e-25	1.82664	0.815	0.438	4.34397e-21	ITGAM+CD68+TREM2+ 1
ATF3	4.27741e-25	1.64567	0.681	0.275	8.36704e-21	ITGAM+CD68+TREM2+ 1
FOS	6.05898e-25	2.14215	0.778	0.417	1.1852e-20	ITGAM+CD68+TREM2+ 1
IER5	4.13403e-24	1.76204	0.881	0.69	8.08659e-20	ITGAM+CD68+TREM2+ 1
RNASE1	1.19348e-23	1.88779	0.83	0.428	2.33457e-19	ITGAM+CD68+TREM2+ 1
HSP90AA1	6.50445e-23	1.32353	1	0.961	1.27234e-18	ITGAM+CD68+TREM2+ 1
C1QB	3.20507e-22	1.66348	0.8	0.414	6.26943e-18	ITGAM+CD68+TREM2+ 1
MS4A7	3.29177e-22	1.59207	0.704	0.373	6.43904e-18	ITGAM+CD68+TREM2+ 1
HSPH1	4.18708e-22	1.69616	0.896	0.625	8.19034e-18	ITGAM+CD68+TREM2+ 1
C1QC	7.28582e-22	1.57793	0.785	0.447	1.42518e-17	ITGAM+CD68+TREM2+ 1
PDK4	1.41484e-21	2.20627	0.444	0.104	2.76757e-17	ITGAM+CD68+TREM2+ 1
PLTP	5.08839e-21	1.6422	0.689	0.312	9.95339e-17	ITGAM+CD68+TREM2+ 1
IER5L	1.21041e-20	1.35065	0.281	0.025	2.36769e-16	ITGAM+CD68+TREM2+ 1
STAB1	1.39436e-20	1.51808	0.748	0.396	2.7275e-16	ITGAM+CD68+TREM2+ 1
FOLR2	2.76847e-19	1.53584	0.63	0.264	5.4154e-15	ITGAM+CD68+TREM2+ 1
F13A1	4.96044e-19	1.62383	0.6	0.255	9.70312e-15	ITGAM+CD68+TREM2+ 1
SLCO2B1	6.44342e-19	1.241	0.563	0.201	1.2604e-14	ITGAM+CD68+TREM2+ 1
FCGR3A	7.28251e-19	1.50072	0.719	0.389	1.42453e-14	ITGAM+CD68+TREM2+ 1
GIMAP4	8.85052e-19	0.721119	0.333	0.056	1.73125e-14	ITGAM+CD68+TREM2+ 1
EGR1	9.52472e-19	1.65222	0.541	0.199	1.86313e-14	ITGAM+CD68+TREM2+ 1
SGK1	1.72112e-18	1.63791	0.83	0.535	3.36668e-14	ITGAM+CD68+TREM2+ 1
MAFB	2.0027e-18	1.44802	0.77	0.412	3.91749e-14	ITGAM+CD68+TREM2+ 1
HMOX1	2.37998e-18	1.90827	0.63	0.275	4.65547e-14	ITGAM+CD68+TREM2+ 1
DAB2	2.74328e-18	1.26789	0.644	0.317	5.36613e-14	ITGAM+CD68+TREM2+ 1
ZFAND2A	4.70139e-18	1.83048	0.622	0.292	9.19639e-14	ITGAM+CD68+TREM2+ 1
HSPA8	5.13177e-18	1.63266	0.8	0.491	1.00383e-13	ITGAM+CD68+TREM2+ 1
ITM2B	6.28288e-18	0.987151	0.948	0.838	1.22899e-13	ITGAM+CD68+TREM2+ 1
NR4A2	6.69214e-18	1.95604	0.741	0.479	1.30905e-13	ITGAM+CD68+TREM2+ 1
FYB1	7.57319e-18	1.17953	0.652	0.331	1.48139e-13	ITGAM+CD68+TREM2+ 1
CXCL12	8.19047e-18	0.888621	0.296	0.042	1.60214e-13	ITGAM+CD68+TREM2+ 1
FRMD4B	1.53136e-17	0.855021	0.541	0.208	2.9955e-13	ITGAM+CD68+TREM2+ 1
MTRNR2L12	2.15352e-17	1.13767	0.904	0.796	4.21249e-13	ITGAM+CD68+TREM2+ 1
KLF4	2.99671e-17	1.55945	0.563	0.231	5.86186e-13	ITGAM+CD68+TREM2+ 1
CACYBP	5.01979e-17	1.31406	0.652	0.312	9.81921e-13	ITGAM+CD68+TREM2+ 1
CCL13	1.09124e-16	1.43358	0.319	0.06	2.13458e-12	ITGAM+CD68+TREM2+ 1
RGS16	1.64918e-16	1.11413	0.333	0.062	3.22596e-12	ITGAM+CD68+TREM2+ 1
GIMAP7	3.14229e-16	0.654225	0.259	0.035	6.14662e-12	ITGAM+CD68+TREM2+ 1
GPR34	3.29691e-16	0.776388	0.326	0.065	6.44909e-12	ITGAM+CD68+TREM2+ 1
HSPA6	3.90057e-16	1.97802	0.793	0.509	7.62991e-12	ITGAM+CD68+TREM2+ 1
NAIP	4.61846e-16	0.982014	0.481	0.176	9.03417e-12	ITGAM+CD68+TREM2+ 1
TENT5A	5.34959e-16	2.01096	0.474	0.157	1.04643e-11	ITGAM+CD68+TREM2+ 1
RAP2B	9.4397e-16	0.935686	0.533	0.211	1.8465e-11	ITGAM+CD68+TREM2+ 1
CTSC	1.33412e-15	1.23945	0.733	0.502	2.60968e-11	ITGAM+CD68+TREM2+ 1
TSPYL2	1.40697e-15	1.56118	0.563	0.257	2.75216e-11	ITGAM+CD68+TREM2+ 1
GADD45G	2.84883e-15	1.57341	0.415	0.125	5.57259e-11	ITGAM+CD68+TREM2+ 1
DNAJA4	5.19674e-15	1.72577	0.622	0.319	1.01653e-10	ITGAM+CD68+TREM2+ 1
VAMP8	7.4131e-15	1.06266	0.756	0.521	1.45008e-10	ITGAM+CD68+TREM2+ 1
LILRB5	8.28368e-15	0.912266	0.341	0.083	1.62037e-10	ITGAM+CD68+TREM2+ 1
RGS19	8.98941e-15	0.595763	0.304	0.065	1.75842e-10	ITGAM+CD68+TREM2+ 1
MPEG1	1.0064e-14	1.18346	0.526	0.236	1.96862e-10	ITGAM+CD68+TREM2+ 1
CCL8	1.14925e-14	1.44445	0.281	0.051	2.24804e-10	ITGAM+CD68+TREM2+ 1
GADD45B	1.25631e-14	1.48725	0.852	0.734	2.45747e-10	ITGAM+CD68+TREM2+ 1
HSP90AB1	2.35001e-14	0.993785	0.956	0.88	4.59685e-10	ITGAM+CD68+TREM2+ 1
JUNB	2.68934e-14	1.14916	0.896	0.831	5.26061e-10	ITGAM+CD68+TREM2+ 1
MT-ND5	2.7754e-14	0.754118	0.948	0.898	5.42896e-10	ITGAM+CD68+TREM2+ 1
FCGRT	3.22567e-14	1.08801	0.852	0.699	6.30973e-10	ITGAM+CD68+TREM2+ 1
UBB	3.5672e-14	1.09089	0.896	0.81	6.97779e-10	ITGAM+CD68+TREM2+ 1
CHORDC1	4.17172e-14	1.27885	0.593	0.306	8.16029e-10	ITGAM+CD68+TREM2+ 1
CGAS	9.09869e-14	1.02365	0.407	0.139	1.77979e-09	ITGAM+CD68+TREM2+ 1
IFI16	9.28878e-14	0.990532	0.578	0.28	1.81698e-09	ITGAM+CD68+TREM2+ 1
CD163L1	9.35072e-14	0.809416	0.333	0.086	1.82909e-09	ITGAM+CD68+TREM2+ 1
HSPE1	1.27064e-13	0.822061	0.889	0.646	2.48549e-09	ITGAM+CD68+TREM2+ 1
MEF2C	1.34518e-13	0.840398	0.43	0.157	2.6313e-09	ITGAM+CD68+TREM2+ 1
HSPD1	1.6146e-13	1.28652	0.881	0.72	3.15833e-09	ITGAM+CD68+TREM2+ 1
MS4A4A	4.04308e-13	1.24153	0.526	0.255	7.90868e-09	ITGAM+CD68+TREM2+ 1
MRPL18	4.45547e-13	1.02069	0.548	0.278	8.71535e-09	ITGAM+CD68+TREM2+ 1
ZFP36L1	4.46904e-13	0.975057	0.896	0.699	8.74189e-09	ITGAM+CD68+TREM2+ 1
SIGLEC1	5.32006e-13	0.930974	0.326	0.093	1.04066e-08	ITGAM+CD68+TREM2+ 1
CD14	7.31176e-13	1.21985	0.844	0.606	1.43025e-08	ITGAM+CD68+TREM2+ 1
MFSD1	1.22305e-12	1.06148	0.644	0.414	2.39241e-08	ITGAM+CD68+TREM2+ 1
CCL2	1.42223e-12	1.57926	0.393	0.134	2.78203e-08	ITGAM+CD68+TREM2+ 1
PLD3	1.43724e-12	0.980737	0.741	0.475	2.81138e-08	ITGAM+CD68+TREM2+ 1
TNFSF12	2.13488e-12	0.682937	0.326	0.095	4.17605e-08	ITGAM+CD68+TREM2+ 1
CFD	2.35023e-12	1.17444	0.659	0.419	4.59729e-08	ITGAM+CD68+TREM2+ 1
SLC20A1	3.27545e-12	1.29958	0.615	0.345	6.40711e-08	ITGAM+CD68+TREM2+ 1
CST3	3.42661e-12	0.843589	0.963	0.877	6.70279e-08	ITGAM+CD68+TREM2+ 1
MTRNR2L8	4.718e-12	1.01886	0.815	0.694	9.22889e-08	ITGAM+CD68+TREM2+ 1
NCF4	5.81387e-12	0.942451	0.481	0.225	1.13725e-07	ITGAM+CD68+TREM2+ 1
USPL1	6.84367e-12	0.712662	0.311	0.083	1.33869e-07	ITGAM+CD68+TREM2+ 1
DNAJA1	7.39336e-12	1.19915	0.837	0.736	1.44622e-07	ITGAM+CD68+TREM2+ 1
XAF1	7.50361e-12	0.732848	0.267	0.06	1.46778e-07	ITGAM+CD68+TREM2+ 1
CTSZ	9.07136e-12	0.931898	0.919	0.78	1.77445e-07	ITGAM+CD68+TREM2+ 1
IGF1	9.9524e-12	0.777031	0.304	0.076	1.94679e-07	ITGAM+CD68+TREM2+ 1
KBTBD8	1.04732e-11	0.836739	0.415	0.16	2.04867e-07	ITGAM+CD68+TREM2+ 1
MYLIP	1.09992e-11	0.790681	0.326	0.095	2.15156e-07	ITGAM+CD68+TREM2+ 1
PPP1R15A	1.22654e-11	1.09109	0.896	0.889	2.39923e-07	ITGAM+CD68+TREM2+ 1
KCTD12	1.40826e-11	1.00176	0.607	0.322	2.7547e-07	ITGAM+CD68+TREM2+ 1
IFITM3	1.53227e-11	0.793819	0.756	0.512	2.99727e-07	ITGAM+CD68+TREM2+ 1
SERPINH1	1.73294e-11	1.46493	0.481	0.206	3.38981e-07	ITGAM+CD68+TREM2+ 1
C1orf162	2.20936e-11	0.895365	0.578	0.354	4.32172e-07	ITGAM+CD68+TREM2+ 1
UBC	2.52255e-11	1.15417	0.963	0.94	4.93436e-07	ITGAM+CD68+TREM2+ 1
NPC2	2.53243e-11	0.817705	0.874	0.745	4.95369e-07	ITGAM+CD68+TREM2+ 1
CD74	3.01782e-11	0.615829	1	0.963	5.90317e-07	ITGAM+CD68+TREM2+ 1
MT-ND1	3.34095e-11	0.63429	0.948	0.972	6.53523e-07	ITGAM+CD68+TREM2+ 1
GPR155	4.28895e-11	0.853653	0.326	0.106	8.38961e-07	ITGAM+CD68+TREM2+ 1
SETDB2	4.65341e-11	0.564183	0.267	0.067	9.10254e-07	ITGAM+CD68+TREM2+ 1
MT-ND2	4.95474e-11	0.655703	0.948	0.951	9.69196e-07	ITGAM+CD68+TREM2+ 1
CD163	5.45835e-11	0.908607	0.644	0.373	1.06771e-06	ITGAM+CD68+TREM2+ 1
COLEC12	6.97011e-11	0.757666	0.378	0.141	1.36342e-06	ITGAM+CD68+TREM2+ 1
ADAP2	8.70315e-11	0.665696	0.304	0.095	1.70242e-06	ITGAM+CD68+TREM2+ 1
PLXDC1	1.18918e-10	0.764563	0.304	0.093	2.32616e-06	ITGAM+CD68+TREM2+ 1
CEBPD	1.32553e-10	0.97115	0.681	0.435	2.59286e-06	ITGAM+CD68+TREM2+ 1
MT-ND4L	1.49627e-10	0.671951	0.874	0.745	2.92685e-06	ITGAM+CD68+TREM2+ 1
CYTH4	1.82049e-10	0.778014	0.422	0.181	3.56105e-06	ITGAM+CD68+TREM2+ 1
HBEGF	1.85199e-10	1.16567	0.444	0.206	3.62267e-06	ITGAM+CD68+TREM2+ 1
HERPUD1	2.42241e-10	0.847126	0.733	0.498	4.73848e-06	ITGAM+CD68+TREM2+ 1
SAMHD1	2.909e-10	0.780398	0.563	0.331	5.69029e-06	ITGAM+CD68+TREM2+ 1
NEU1	3.06873e-10	1.08573	0.452	0.234	6.00275e-06	ITGAM+CD68+TREM2+ 1
FCGR1A	3.66992e-10	0.786712	0.474	0.234	7.17873e-06	ITGAM+CD68+TREM2+ 1
TCP1	3.87411e-10	0.897537	0.6	0.382	7.57814e-06	ITGAM+CD68+TREM2+ 1
JUND	4.03883e-10	0.835961	0.881	0.755	7.90035e-06	ITGAM+CD68+TREM2+ 1
MSR1	4.62118e-10	0.864524	0.585	0.343	9.0395e-06	ITGAM+CD68+TREM2+ 1
ABHD3	5.86253e-10	0.508848	0.37	0.137	1.14677e-05	ITGAM+CD68+TREM2+ 1
SDC3	6.50282e-10	0.45789	0.252	0.067	1.27202e-05	ITGAM+CD68+TREM2+ 1
USP53	7.2416e-10	1.20508	0.422	0.192	1.41653e-05	ITGAM+CD68+TREM2+ 1
IER2	1.16158e-09	1.44556	0.578	0.375	2.27217e-05	ITGAM+CD68+TREM2+ 1
RGS2	1.61353e-09	1.00598	0.83	0.69	3.15623e-05	ITGAM+CD68+TREM2+ 1
DYNLL1	1.65302e-09	0.742001	0.659	0.495	3.23348e-05	ITGAM+CD68+TREM2+ 1
DNAJB4	2.25586e-09	0.688652	0.43	0.19	4.41269e-05	ITGAM+CD68+TREM2+ 1
FCGR2A	2.3914e-09	0.765422	0.911	0.766	4.67782e-05	ITGAM+CD68+TREM2+ 1
TGFBR2	2.48099e-09	0.340194	0.304	0.102	4.85306e-05	ITGAM+CD68+TREM2+ 1
NUPR1	3.09779e-09	0.868666	0.267	0.079	6.05958e-05	ITGAM+CD68+TREM2+ 1
ME1	3.82226e-09	0.576088	0.281	0.09	7.47672e-05	ITGAM+CD68+TREM2+ 1
ARHGAP18	3.9279e-09	0.787092	0.496	0.285	7.68336e-05	ITGAM+CD68+TREM2+ 1
CCDC85B	4.47288e-09	0.611436	0.385	0.162	8.7494e-05	ITGAM+CD68+TREM2+ 1
EIF4A2	4.67992e-09	0.823961	0.652	0.491	9.15438e-05	ITGAM+CD68+TREM2+ 1
RNASET2	5.42973e-09	0.728203	0.667	0.461	0.000106211	ITGAM+CD68+TREM2+ 1
MGAT4A	5.61696e-09	0.434853	0.304	0.109	0.000109873	ITGAM+CD68+TREM2+ 1
MT-ND3	6.65276e-09	0.541989	0.97	0.97	0.000130135	ITGAM+CD68+TREM2+ 1
ZFAND5	7.18876e-09	1.04181	0.748	0.646	0.000140619	ITGAM+CD68+TREM2+ 1
ID3	1.42592e-08	0.780171	0.311	0.116	0.000278924	ITGAM+CD68+TREM2+ 1
CD209	1.90418e-08	1.03975	0.319	0.139	0.000372477	ITGAM+CD68+TREM2+ 1
DUSP1	2.00784e-08	0.982549	0.919	0.868	0.000392754	ITGAM+CD68+TREM2+ 1
HES1	2.08308e-08	0.970236	0.356	0.157	0.000407472	ITGAM+CD68+TREM2+ 1
ARHGAP4	2.18685e-08	0.548078	0.407	0.208	0.00042777	ITGAM+CD68+TREM2+ 1
RB1	2.4167e-08	0.945437	0.519	0.34	0.00047273	ITGAM+CD68+TREM2+ 1
GZF1	2.9936e-08	0.881506	0.281	0.104	0.000585578	ITGAM+CD68+TREM2+ 1
PLAU	3.21697e-08	0.409219	0.615	0.368	0.000629271	ITGAM+CD68+TREM2+ 1
GRK2	3.26728e-08	0.629492	0.459	0.241	0.000639112	ITGAM+CD68+TREM2+ 1
SCARB2	3.28567e-08	0.628049	0.422	0.206	0.00064271	ITGAM+CD68+TREM2+ 1
FTL	3.56501e-08	0.702858	1	0.963	0.000697352	ITGAM+CD68+TREM2+ 1
CXCR4	3.71672e-08	1.07824	0.763	0.611	0.000727027	ITGAM+CD68+TREM2+ 1
GATM	4.40297e-08	0.985371	0.437	0.234	0.000861266	ITGAM+CD68+TREM2+ 1
TIMP2	6.90014e-08	0.745699	0.593	0.405	0.00134974	ITGAM+CD68+TREM2+ 1
NRP1	7.229e-08	0.612069	0.467	0.259	0.00141407	ITGAM+CD68+TREM2+ 1
GLUL	8.23988e-08	0.911852	0.859	0.704	0.0016118	ITGAM+CD68+TREM2+ 1
MT-ATP6	1.07233e-07	0.480807	0.97	0.975	0.00209758	ITGAM+CD68+TREM2+ 1
RGS10	1.18507e-07	0.612262	0.644	0.468	0.00231812	ITGAM+CD68+TREM2+ 1
EVI2B	1.20655e-07	0.559794	0.437	0.227	0.00236014	ITGAM+CD68+TREM2+ 1
SERPING1	1.50124e-07	0.991305	0.452	0.269	0.00293657	ITGAM+CD68+TREM2+ 1
LY96	1.59543e-07	0.869313	0.526	0.356	0.00312081	ITGAM+CD68+TREM2+ 1
TMEM176B	1.73675e-07	0.774984	0.704	0.544	0.00339726	ITGAM+CD68+TREM2+ 1
FOSB	1.8933e-07	0.963023	0.674	0.544	0.00370349	ITGAM+CD68+TREM2+ 1
TMEM176A	1.97773e-07	0.808547	0.585	0.419	0.00386864	ITGAM+CD68+TREM2+ 1
CCR1	2.0647e-07	0.715566	0.274	0.102	0.00403875	ITGAM+CD68+TREM2+ 1
IFRD1	2.15316e-07	1.3244	0.563	0.396	0.00421179	ITGAM+CD68+TREM2+ 1
HMGB1	2.36147e-07	0.560078	0.911	0.81	0.00461928	ITGAM+CD68+TREM2+ 1
PHACTR1	2.49357e-07	1.05261	0.593	0.421	0.00487767	ITGAM+CD68+TREM2+ 1
SNX6	2.61082e-07	0.687475	0.533	0.373	0.00510702	ITGAM+CD68+TREM2+ 1
AIF1	2.65182e-07	0.808104	0.837	0.752	0.00518723	ITGAM+CD68+TREM2+ 1
PYCARD	3.0961e-07	0.641391	0.504	0.317	0.00605629	ITGAM+CD68+TREM2+ 1
ARRDC2	3.53291e-07	0.565424	0.319	0.141	0.00691072	ITGAM+CD68+TREM2+ 1
MT-ATP8	3.62148e-07	0.561084	0.622	0.447	0.00708397	ITGAM+CD68+TREM2+ 1
VSIG4	3.73773e-07	0.64476	0.274	0.109	0.00731137	ITGAM+CD68+TREM2+ 1
CARD8	3.77802e-07	0.352206	0.252	0.093	0.00739018	ITGAM+CD68+TREM2+ 1
TSC22D3	4.16064e-07	0.804725	0.533	0.345	0.00813862	ITGAM+CD68+TREM2+ 1
UNC93B1	4.36961e-07	0.521672	0.326	0.148	0.0085474	ITGAM+CD68+TREM2+ 1
PLXND1	4.37201e-07	0.73744	0.467	0.271	0.00855208	ITGAM+CD68+TREM2+ 1
SGPP1	4.67736e-07	0.598934	0.281	0.12	0.00914938	ITGAM+CD68+TREM2+ 1
BCAS2	5.29697e-07	0.907808	0.467	0.287	0.0103614	ITGAM+CD68+TREM2+ 1
TECR	5.4976e-07	0.484932	0.37	0.183	0.0107538	ITGAM+CD68+TREM2+ 1
HCLS1	7.42132e-07	0.536658	0.637	0.433	0.0145169	ITGAM+CD68+TREM2+ 1
EPHX1	7.46068e-07	0.46711	0.274	0.111	0.0145938	ITGAM+CD68+TREM2+ 1
LGALS9	7.81273e-07	0.613975	0.474	0.294	0.0152825	ITGAM+CD68+TREM2+ 1
ARHGDIB	8.1627e-07	0.568968	0.719	0.542	0.0159671	ITGAM+CD68+TREM2+ 1
PRPF38B	8.2495e-07	0.62444	0.615	0.456	0.0161368	ITGAM+CD68+TREM2+ 1
CLEC7A	8.34583e-07	0.560387	0.526	0.354	0.0163253	ITGAM+CD68+TREM2+ 1
LPAR6	8.40213e-07	0.752389	0.504	0.324	0.0164354	ITGAM+CD68+TREM2+ 1
AMD1	9.93449e-07	0.709735	0.548	0.375	0.0194329	ITGAM+CD68+TREM2+ 1
EMB	1.01025e-06	0.666952	0.385	0.208	0.0197616	ITGAM+CD68+TREM2+ 1
SNX2	1.0979e-06	0.403227	0.326	0.153	0.0214761	ITGAM+CD68+TREM2+ 1
AKR1B1	1.13402e-06	0.737872	0.393	0.222	0.0221826	ITGAM+CD68+TREM2+ 1
BTG2	1.19955e-06	0.894452	0.526	0.347	0.0234643	ITGAM+CD68+TREM2+ 1
CD302	1.20208e-06	0.582225	0.452	0.28	0.0235139	ITGAM+CD68+TREM2+ 1
HLA-DMB	1.26798e-06	0.584521	0.711	0.625	0.0248029	ITGAM+CD68+TREM2+ 1
HLA-DMA	1.29424e-06	0.558928	0.867	0.794	0.0253166	ITGAM+CD68+TREM2+ 1
MNDA	1.38068e-06	0.731635	0.533	0.359	0.0270075	ITGAM+CD68+TREM2+ 1
YWHAH	1.39671e-06	0.724564	0.585	0.405	0.027321	ITGAM+CD68+TREM2+ 1
KLF11	1.41227e-06	0.413355	0.267	0.109	0.0276255	ITGAM+CD68+TREM2+ 1
GOLIM4	1.5182e-06	0.726436	0.378	0.201	0.0296975	ITGAM+CD68+TREM2+ 1
CSRNP1	1.67681e-06	0.87552	0.585	0.463	0.0328	ITGAM+CD68+TREM2+ 1
EID1	1.70119e-06	0.505545	0.437	0.252	0.0332769	ITGAM+CD68+TREM2+ 1
NUCB1	1.7283e-06	0.597248	0.504	0.34	0.0338072	ITGAM+CD68+TREM2+ 1
TNFSF9	2.78806e-06	0.435035	0.274	0.116	0.0545373	ITGAM+CD68+TREM2+ 1
C6orf48	3.14988e-06	0.724462	0.444	0.289	0.0616148	ITGAM+CD68+TREM2+ 1
C2	3.30678e-06	0.638792	0.348	0.178	0.064684	ITGAM+CD68+TREM2+ 1
2023-03-01	3.63113e-06	0.655845	0.319	0.153	0.0710286	ITGAM+CD68+TREM2+ 1
CCNL1	3.65154e-06	0.75551	0.8	0.759	0.0714278	ITGAM+CD68+TREM2+ 1
GNAI2	4.06886e-06	0.471154	0.837	0.75	0.0795909	ITGAM+CD68+TREM2+ 1
GPNMB	4.3871e-06	1.06506	0.452	0.269	0.0858161	ITGAM+CD68+TREM2+ 1
FKBP4	4.66172e-06	0.713452	0.548	0.387	0.0911879	ITGAM+CD68+TREM2+ 1
CSF1R	4.83352e-06	0.787051	0.593	0.479	0.0945485	ITGAM+CD68+TREM2+ 1
CIRBP	6.03491e-06	0.465486	0.644	0.535	0.118049	ITGAM+CD68+TREM2+ 1
MIS18BP1	6.20425e-06	0.38863	0.252	0.102	0.121361	ITGAM+CD68+TREM2+ 1
ARL4C	6.99379e-06	0.640877	0.852	0.736	0.136806	ITGAM+CD68+TREM2+ 1
GPRIN3	7.60127e-06	0.546026	0.319	0.162	0.148689	ITGAM+CD68+TREM2+ 1
C3AR1	7.87385e-06	0.536032	0.467	0.294	0.15402	ITGAM+CD68+TREM2+ 1
TGFBI	8.05e-06	0.482191	0.756	0.627	0.157466	ITGAM+CD68+TREM2+ 1
CTSD	8.52726e-06	0.713239	0.77	0.692	0.166802	ITGAM+CD68+TREM2+ 1
C4orf48	9.29673e-06	0.619433	0.489	0.35	0.181853	ITGAM+CD68+TREM2+ 1
TMEM219	1.16692e-05	0.496797	0.415	0.271	0.228261	ITGAM+CD68+TREM2+ 1
HNRNPU	1.21816e-05	0.80667	0.837	0.824	0.238284	ITGAM+CD68+TREM2+ 1
OTUD1	1.23997e-05	1.11959	0.644	0.569	0.242551	ITGAM+CD68+TREM2+ 1
ENGASE	1.28404e-05	0.37934	0.289	0.139	0.251172	ITGAM+CD68+TREM2+ 1
KLF10	1.41523e-05	0.871357	0.415	0.262	0.276833	ITGAM+CD68+TREM2+ 1
GNAS	1.75755e-05	0.430116	0.852	0.838	0.343793	ITGAM+CD68+TREM2+ 1
STMN1	1.77866e-05	0.766873	0.311	0.155	0.347924	ITGAM+CD68+TREM2+ 1
RNASE6	1.80041e-05	0.759337	0.548	0.433	0.352177	ITGAM+CD68+TREM2+ 1
MOB4	1.89185e-05	0.757148	0.363	0.22	0.370064	ITGAM+CD68+TREM2+ 1
LTC4S	1.99553e-05	0.441534	0.37	0.211	0.390346	ITGAM+CD68+TREM2+ 1
IGSF21	2.25665e-05	0.424469	0.252	0.113	0.441424	ITGAM+CD68+TREM2+ 1
TYROBP	2.32056e-05	0.464635	0.933	0.847	0.453924	ITGAM+CD68+TREM2+ 1
GMFG	2.34101e-05	0.551709	0.6	0.465	0.457926	ITGAM+CD68+TREM2+ 1
AP2A2	2.47719e-05	0.344041	0.348	0.185	0.484564	ITGAM+CD68+TREM2+ 1
CD37	2.56384e-05	0.639142	0.57	0.438	0.501512	ITGAM+CD68+TREM2+ 1
ZNF331	2.8759e-05	0.864389	0.459	0.312	0.562555	ITGAM+CD68+TREM2+ 1
APOL6	2.92273e-05	0.530073	0.341	0.201	0.571715	ITGAM+CD68+TREM2+ 1
SLAMF8	3.1541e-05	0.44329	0.348	0.194	0.616974	ITGAM+CD68+TREM2+ 1
HLA-DPA1	3.3597e-05	0.467009	0.993	0.928	0.657192	ITGAM+CD68+TREM2+ 1
AHSA1	3.39778e-05	0.291513	0.43	0.257	0.664639	ITGAM+CD68+TREM2+ 1
IGFBP4	3.56244e-05	0.478712	0.311	0.16	0.696848	ITGAM+CD68+TREM2+ 1
AGPAT2	3.589e-05	0.366118	0.252	0.118	0.702044	ITGAM+CD68+TREM2+ 1
TCEAL9	3.61332e-05	0.826073	0.415	0.266	0.706801	ITGAM+CD68+TREM2+ 1
IDH1	3.87884e-05	0.293612	0.259	0.118	0.758739	ITGAM+CD68+TREM2+ 1
ZNF330	4.60962e-05	0.511284	0.267	0.134	0.901687	ITGAM+CD68+TREM2+ 1
PTMA	4.71625e-05	0.421767	0.985	0.938	0.922545	ITGAM+CD68+TREM2+ 1
DDHD1	5.09216e-05	0.859373	0.341	0.201	0.996078	ITGAM+CD68+TREM2+ 1
SNAI1	5.80008e-05	1.11122	0.304	0.171	1	ITGAM+CD68+TREM2+ 1
TCEAL4	5.93545e-05	0.296017	0.319	0.174	1	ITGAM+CD68+TREM2+ 1
USF2	6.35895e-05	0.527077	0.459	0.324	1	ITGAM+CD68+TREM2+ 1
BST2	6.54514e-05	0.469426	0.622	0.532	1	ITGAM+CD68+TREM2+ 1
SMIM30	6.72787e-05	0.348285	0.311	0.174	1	ITGAM+CD68+TREM2+ 1
IFITM2	6.80823e-05	0.43945	0.622	0.488	1	ITGAM+CD68+TREM2+ 1
MBNL1	8.17105e-05	0.547096	0.659	0.551	1	ITGAM+CD68+TREM2+ 1
PTGES3	8.39484e-05	0.799925	0.615	0.581	1	ITGAM+CD68+TREM2+ 1
CHCHD10	8.46083e-05	0.425109	0.415	0.285	1	ITGAM+CD68+TREM2+ 1
TWISTNB	9.01571e-05	1.04079	0.393	0.25	1	ITGAM+CD68+TREM2+ 1
TMEM70	0.000106903	0.647115	0.281	0.153	1	ITGAM+CD68+TREM2+ 1
RNF130	0.000111431	0.498467	0.607	0.486	1	ITGAM+CD68+TREM2+ 1
KLF6	0.000113828	1.10179	0.852	0.847	1	ITGAM+CD68+TREM2+ 1
LAPTM5	0.00012169	0.47053	0.896	0.84	1	ITGAM+CD68+TREM2+ 1
SSB	0.000122263	0.286249	0.348	0.211	1	ITGAM+CD68+TREM2+ 1
IRS2	0.000131266	0.447309	0.37	0.231	1	ITGAM+CD68+TREM2+ 1
CITED2	0.000142298	0.724001	0.311	0.176	1	ITGAM+CD68+TREM2+ 1
CLEC2B	0.00015155	0.516689	0.481	0.31	1	ITGAM+CD68+TREM2+ 1
NUDC	0.000155337	0.32242	0.452	0.299	1	ITGAM+CD68+TREM2+ 1
SLC25A36	0.000156932	0.277369	0.289	0.15	1	ITGAM+CD68+TREM2+ 1
FXYD5	0.000159984	0.37639	0.689	0.627	1	ITGAM+CD68+TREM2+ 1
MYO5A	0.000161822	0.40438	0.348	0.204	1	ITGAM+CD68+TREM2+ 1
FCGR2B	0.000163749	0.534362	0.578	0.444	1	ITGAM+CD68+TREM2+ 1
CYBA	0.00016879	0.35107	0.963	0.85	1	ITGAM+CD68+TREM2+ 1
MYO1F	0.000169526	0.391389	0.348	0.218	1	ITGAM+CD68+TREM2+ 1
HAVCR2	0.000171418	0.399655	0.356	0.215	1	ITGAM+CD68+TREM2+ 1
ANP32B	0.000179845	0.464947	0.504	0.37	1	ITGAM+CD68+TREM2+ 1
NCF1	0.000183391	0.491965	0.311	0.183	1	ITGAM+CD68+TREM2+ 1
ATP2C1	0.000189054	0.565765	0.467	0.338	1	ITGAM+CD68+TREM2+ 1
STAT1	0.000191623	0.532416	0.363	0.231	1	ITGAM+CD68+TREM2+ 1
HOMER3	0.000195208	0.409257	0.252	0.132	1	ITGAM+CD68+TREM2+ 1
PER1	0.000208438	0.404649	0.348	0.213	1	ITGAM+CD68+TREM2+ 1
TBXAS1	0.000212677	0.48802	0.385	0.25	1	ITGAM+CD68+TREM2+ 1
CMTM3	0.000213183	0.361162	0.259	0.137	1	ITGAM+CD68+TREM2+ 1
RASSF4	0.000217208	0.371387	0.422	0.289	1	ITGAM+CD68+TREM2+ 1
MRC1	0.000224931	0.557665	0.607	0.465	1	ITGAM+CD68+TREM2+ 1
HNRNPDL	0.000227726	0.356882	0.556	0.414	1	ITGAM+CD68+TREM2+ 1
SCAMP2	0.000234361	0.418237	0.311	0.185	1	ITGAM+CD68+TREM2+ 1
RGL1	0.000234471	0.515305	0.252	0.137	1	ITGAM+CD68+TREM2+ 1
COMT	0.000236404	0.556458	0.481	0.375	1	ITGAM+CD68+TREM2+ 1
PSAP	0.000276467	0.612436	0.948	0.84	1	ITGAM+CD68+TREM2+ 1
ACTG1	0.000295818	0.335657	0.874	0.836	1	ITGAM+CD68+TREM2+ 1
HEXA	0.00031913	0.487555	0.496	0.4	1	ITGAM+CD68+TREM2+ 1
STX7	0.000321488	0.370402	0.4	0.252	1	ITGAM+CD68+TREM2+ 1
A2M	0.000325612	0.558042	0.363	0.227	1	ITGAM+CD68+TREM2+ 1
AES	0.000337099	0.435477	0.511	0.414	1	ITGAM+CD68+TREM2+ 1
CLK1	0.000341163	0.714203	0.711	0.706	1	ITGAM+CD68+TREM2+ 1
IRF2BP2	0.0003414	0.483418	0.548	0.414	1	ITGAM+CD68+TREM2+ 1
LGMN	0.000343609	0.885198	0.593	0.521	1	ITGAM+CD68+TREM2+ 1
BMP2K	0.000347309	0.531008	0.4	0.269	1	ITGAM+CD68+TREM2+ 1
SP100	0.000386753	0.288819	0.341	0.213	1	ITGAM+CD68+TREM2+ 1
TSPO	0.000399493	0.521551	0.659	0.616	1	ITGAM+CD68+TREM2+ 1
ABHD5	0.000401634	0.807094	0.289	0.169	1	ITGAM+CD68+TREM2+ 1
PEBP1	0.000404348	0.357965	0.43	0.31	1	ITGAM+CD68+TREM2+ 1
CREBL2	0.000464439	0.551325	0.422	0.31	1	ITGAM+CD68+TREM2+ 1
C1orf54	0.000484037	0.332258	0.356	0.222	1	ITGAM+CD68+TREM2+ 1
HMGB2	0.000491414	0.631921	0.348	0.229	1	ITGAM+CD68+TREM2+ 1
UCP2	0.000494909	0.680435	0.459	0.359	1	ITGAM+CD68+TREM2+ 1
LMBRD1	0.000503564	0.28272	0.304	0.181	1	ITGAM+CD68+TREM2+ 1
RTN3	0.000527017	0.379826	0.452	0.361	1	ITGAM+CD68+TREM2+ 1
FGL2	0.000629961	0.517734	0.763	0.611	1	ITGAM+CD68+TREM2+ 1
LAP3	0.00072094	0.506348	0.378	0.275	1	ITGAM+CD68+TREM2+ 1
SREK1	0.000725214	0.396463	0.356	0.218	1	ITGAM+CD68+TREM2+ 1
ERN1	0.000726778	0.411506	0.489	0.37	1	ITGAM+CD68+TREM2+ 1
VAMP5	0.000729729	0.457197	0.267	0.153	1	ITGAM+CD68+TREM2+ 1
CD164	0.000735927	0.471363	0.6	0.532	1	ITGAM+CD68+TREM2+ 1
VSIR	0.000774513	0.437304	0.333	0.218	1	ITGAM+CD68+TREM2+ 1
FGD5-AS1	0.000789871	0.386441	0.289	0.181	1	ITGAM+CD68+TREM2+ 1
ZC3HAV1	0.000792495	0.278813	0.474	0.34	1	ITGAM+CD68+TREM2+ 1
SRSF3	0.000832838	0.484192	0.756	0.678	1	ITGAM+CD68+TREM2+ 1
LAMTOR1	0.000854676	0.555376	0.356	0.245	1	ITGAM+CD68+TREM2+ 1
MT-CYB	0.000880016	0.287033	0.97	0.97	1	ITGAM+CD68+TREM2+ 1
ITGA4	0.000893107	0.28132	0.252	0.144	1	ITGAM+CD68+TREM2+ 1
DEDD2	0.000902943	0.251152	0.304	0.185	1	ITGAM+CD68+TREM2+ 1
AP1B1	0.000905631	0.45849	0.415	0.301	1	ITGAM+CD68+TREM2+ 1
SLC5A3	0.000908234	0.608641	0.533	0.405	1	ITGAM+CD68+TREM2+ 1
OLFML2B	0.00100861	0.556504	0.304	0.188	1	ITGAM+CD68+TREM2+ 1
PIK3R1	0.00101386	0.267842	0.437	0.306	1	ITGAM+CD68+TREM2+ 1
LIPA	0.00107734	0.56212	0.385	0.271	1	ITGAM+CD68+TREM2+ 1
CAMLG	0.00114891	0.362517	0.296	0.19	1	ITGAM+CD68+TREM2+ 1
RAP2A	0.00115655	0.263753	0.274	0.162	1	ITGAM+CD68+TREM2+ 1
FAM133B	0.00118726	0.689232	0.6	0.532	1	ITGAM+CD68+TREM2+ 1
SAP18	0.00120787	0.794225	0.578	0.525	1	ITGAM+CD68+TREM2+ 1
SLC38A2	0.00125273	0.38869	0.689	0.674	1	ITGAM+CD68+TREM2+ 1
TSPAN4	0.00125551	0.332315	0.37	0.259	1	ITGAM+CD68+TREM2+ 1
PLIN2	0.00131888	0.544473	0.689	0.644	1	ITGAM+CD68+TREM2+ 1
DPP7	0.00135634	0.453214	0.481	0.407	1	ITGAM+CD68+TREM2+ 1
CNBP	0.00139389	0.391214	0.474	0.352	1	ITGAM+CD68+TREM2+ 1
SPINT2	0.00139972	0.425372	0.415	0.317	1	ITGAM+CD68+TREM2+ 1
CD46	0.00141134	0.393708	0.415	0.296	1	ITGAM+CD68+TREM2+ 1
INTS6	0.00147542	1.0061	0.481	0.405	1	ITGAM+CD68+TREM2+ 1
ARPC4	0.00148129	0.420061	0.548	0.481	1	ITGAM+CD68+TREM2+ 1
HMGN2	0.00149771	0.37387	0.533	0.426	1	ITGAM+CD68+TREM2+ 1
LGALS3BP	0.00154901	0.581079	0.319	0.218	1	ITGAM+CD68+TREM2+ 1
APOE	0.00157077	0.290523	0.407	0.266	1	ITGAM+CD68+TREM2+ 1
KIAA0930	0.00163347	0.353459	0.259	0.155	1	ITGAM+CD68+TREM2+ 1
PTP4A1	0.00171967	0.728305	0.526	0.458	1	ITGAM+CD68+TREM2+ 1
LAMTOR4	0.00173598	0.513061	0.504	0.451	1	ITGAM+CD68+TREM2+ 1
ATM	0.00175187	0.319653	0.252	0.148	1	ITGAM+CD68+TREM2+ 1
NPL	0.00191589	0.273595	0.267	0.157	1	ITGAM+CD68+TREM2+ 1
NR1D2	0.00192739	0.289058	0.274	0.167	1	ITGAM+CD68+TREM2+ 1
SNX29	0.00193809	0.260196	0.274	0.169	1	ITGAM+CD68+TREM2+ 1
RNF213	0.00194449	0.418571	0.496	0.384	1	ITGAM+CD68+TREM2+ 1
CD300A	0.00198755	0.312528	0.356	0.229	1	ITGAM+CD68+TREM2+ 1
TPT1	0.00227322	0.290491	0.978	0.942	1	ITGAM+CD68+TREM2+ 1
SOX4	0.00228889	0.473799	0.281	0.174	1	ITGAM+CD68+TREM2+ 1
CKS2	0.0024968	0.445014	0.341	0.234	1	ITGAM+CD68+TREM2+ 1
BAZ2B	0.0025324	0.282079	0.326	0.211	1	ITGAM+CD68+TREM2+ 1
TRIM8	0.00259765	0.326817	0.281	0.171	1	ITGAM+CD68+TREM2+ 1
SUMO3	0.00264013	0.505236	0.363	0.28	1	ITGAM+CD68+TREM2+ 1
ACP5	0.00266811	0.305308	0.489	0.363	1	ITGAM+CD68+TREM2+ 1
CCT6A	0.00275114	0.397898	0.385	0.289	1	ITGAM+CD68+TREM2+ 1
REEP5	0.00290016	0.340596	0.504	0.394	1	ITGAM+CD68+TREM2+ 1
HSPA5	0.00308779	0.479451	0.733	0.681	1	ITGAM+CD68+TREM2+ 1
C8orf59	0.00309713	0.315753	0.341	0.236	1	ITGAM+CD68+TREM2+ 1
ARHGAP30	0.00345076	0.390234	0.259	0.164	1	ITGAM+CD68+TREM2+ 1
DOK2	0.00349383	0.39152	0.363	0.262	1	ITGAM+CD68+TREM2+ 1
NUDT4	0.00376364	0.668196	0.289	0.183	1	ITGAM+CD68+TREM2+ 1
ARRB2	0.00401307	0.312996	0.548	0.47	1	ITGAM+CD68+TREM2+ 1
APH1A	0.00401708	0.396702	0.348	0.259	1	ITGAM+CD68+TREM2+ 1
TNFSF13B	0.00417073	0.409412	0.452	0.352	1	ITGAM+CD68+TREM2+ 1
CPEB4	0.00434847	0.524914	0.659	0.6	1	ITGAM+CD68+TREM2+ 1
SPATS2L	0.0043937	0.394639	0.267	0.171	1	ITGAM+CD68+TREM2+ 1
HELZ	0.00441095	0.529827	0.333	0.236	1	ITGAM+CD68+TREM2+ 1
GAS6	0.00449446	0.476013	0.341	0.252	1	ITGAM+CD68+TREM2+ 1
MEF2A	0.00463032	0.356684	0.43	0.322	1	ITGAM+CD68+TREM2+ 1
NUCKS1	0.00467029	0.488772	0.459	0.4	1	ITGAM+CD68+TREM2+ 1
IFI30	0.00476615	0.971232	0.348	0.278	1	ITGAM+CD68+TREM2+ 1
SERPINF1	0.00479633	0.278686	0.385	0.275	1	ITGAM+CD68+TREM2+ 1
WAS	0.00483037	0.289057	0.378	0.289	1	ITGAM+CD68+TREM2+ 1
CNPY3	0.00500504	0.276739	0.289	0.204	1	ITGAM+CD68+TREM2+ 1
PLCG2	0.00511445	0.352773	0.467	0.37	1	ITGAM+CD68+TREM2+ 1
MTHFR	0.00520408	0.281671	0.274	0.176	1	ITGAM+CD68+TREM2+ 1
DRAM2	0.00524599	0.299869	0.281	0.194	1	ITGAM+CD68+TREM2+ 1
ATP5MC2	0.00526313	0.312143	0.622	0.572	1	ITGAM+CD68+TREM2+ 1
MIR181A1HG	0.00529112	0.286275	0.274	0.178	1	ITGAM+CD68+TREM2+ 1
LILRB4	0.00542948	0.43701	0.422	0.317	1	ITGAM+CD68+TREM2+ 1
KLHL6	0.0055361	0.4557	0.274	0.174	1	ITGAM+CD68+TREM2+ 1
NDUFC2	0.00570618	0.411995	0.422	0.338	1	ITGAM+CD68+TREM2+ 1
ACTB	0.00571636	0.325064	0.97	0.954	1	ITGAM+CD68+TREM2+ 1
BLVRB	0.00583868	0.312166	0.489	0.405	1	ITGAM+CD68+TREM2+ 1
GTF2I	0.00585625	0.334172	0.319	0.225	1	ITGAM+CD68+TREM2+ 1
MAT2A	0.00623028	0.302626	0.407	0.31	1	ITGAM+CD68+TREM2+ 1
TMEM147	0.00627007	0.270984	0.274	0.185	1	ITGAM+CD68+TREM2+ 1
TIAL1	0.00630698	0.32246	0.259	0.169	1	ITGAM+CD68+TREM2+ 1
JAML	0.00639834	0.297947	0.378	0.278	1	ITGAM+CD68+TREM2+ 1
P2RX7	0.00642638	0.387972	0.356	0.238	1	ITGAM+CD68+TREM2+ 1
C19orf70	0.00663549	0.298968	0.311	0.218	1	ITGAM+CD68+TREM2+ 1
LUC7L3	0.00669283	0.273194	0.37	0.275	1	ITGAM+CD68+TREM2+ 1
NDUFA3	0.00725547	0.387931	0.4	0.317	1	ITGAM+CD68+TREM2+ 1
RBBP4	0.00771894	0.306973	0.319	0.222	1	ITGAM+CD68+TREM2+ 1
GTF3C6	0.00809056	0.475854	0.296	0.213	1	ITGAM+CD68+TREM2+ 1
P4HA1	0.00810541	0.261883	0.422	0.34	1	ITGAM+CD68+TREM2+ 1
MLEC	0.00825244	0.272421	0.274	0.188	1	ITGAM+CD68+TREM2+ 1
KLHL24	0.00849359	0.268477	0.304	0.208	1	ITGAM+CD68+TREM2+ 1
FXR1	0.00851941	0.272008	0.437	0.368	1	ITGAM+CD68+TREM2+ 1
COX6B1	0.00858195	0.368964	0.704	0.685	1	ITGAM+CD68+TREM2+ 1
HNRNPD	0.00954812	0.250119	0.459	0.373	1	ITGAM+CD68+TREM2+ 1
HMGN3	0.00957654	0.304794	0.296	0.208	1	ITGAM+CD68+TREM2+ 1
FAM91A1	0.0097163	0.467608	0.341	0.257	1	ITGAM+CD68+TREM2+ 1
ZC3H13	0.00992283	0.356801	0.319	0.229	1	ITGAM+CD68+TREM2+ 1
ARL6IP4	0.00992515	0.327944	0.452	0.382	1	ITGAM+CD68+TREM2+ 1
CCL3	7.31546e-36	2.55426	0.99	0.597	1.43098e-31	ITGAM+CD68+TREM2+ 2
CCL3L1	4.44021e-33	2.45046	0.93	0.409	8.68549e-29	ITGAM+CD68+TREM2+ 2
CD84	5.10767e-33	1.2089	0.82	0.24	9.99112e-29	ITGAM+CD68+TREM2+ 2
C1QC	6.26979e-27	1.13564	1	0.426	1.22643e-22	ITGAM+CD68+TREM2+ 2
CD163	7.56439e-27	1.1163	0.9	0.338	1.47967e-22	ITGAM+CD68+TREM2+ 2
PLD3	4.98464e-26	1.27374	0.94	0.452	9.75045e-22	ITGAM+CD68+TREM2+ 2
PHLDA1	7.7198e-26	1.74776	0.91	0.437	1.51007e-21	ITGAM+CD68+TREM2+ 2
FNIP2	1.02674e-25	1.12708	0.98	0.612	2.0084e-21	ITGAM+CD68+TREM2+ 2
CCL4L2	1.61283e-25	1.98533	0.79	0.274	3.15485e-21	ITGAM+CD68+TREM2+ 2
CCL4	1.85194e-25	2.01779	0.96	0.555	3.62258e-21	ITGAM+CD68+TREM2+ 2
C1QB	3.27315e-25	1.10111	0.96	0.409	6.4026e-21	ITGAM+CD68+TREM2+ 2
IER3	9.79263e-25	1.19099	1	0.938	1.91554e-20	ITGAM+CD68+TREM2+ 2
AMPD3	2.43397e-24	1.0937	0.83	0.349	4.7611e-20	ITGAM+CD68+TREM2+ 2
MMP9	7.80235e-24	1.58967	0.98	0.625	1.52622e-19	ITGAM+CD68+TREM2+ 2
MSR1	1.30285e-23	0.972034	0.85	0.304	2.54851e-19	ITGAM+CD68+TREM2+ 2
CTSL	4.16262e-23	1.41464	0.96	0.591	8.1425e-19	ITGAM+CD68+TREM2+ 2
CEBPB	8.52474e-23	1.07306	1	0.794	1.66753e-18	ITGAM+CD68+TREM2+ 2
ICAM1	2.37368e-22	1.13855	1	0.666	4.64316e-18	ITGAM+CD68+TREM2+ 2
RNASE1	3.28423e-22	0.880739	0.97	0.428	6.42429e-18	ITGAM+CD68+TREM2+ 2
RASGRP3	5.86802e-22	1.35056	0.85	0.415	1.14784e-17	ITGAM+CD68+TREM2+ 2
CXCL2	8.99581e-22	1.35912	1	0.769	1.75967e-17	ITGAM+CD68+TREM2+ 2
GM2A	1.39136e-21	0.92558	0.87	0.381	2.72164e-17	ITGAM+CD68+TREM2+ 2
TNFSF15	5.21663e-21	0.804132	0.47	0.086	1.02042e-16	ITGAM+CD68+TREM2+ 2
A2M	6.29128e-21	0.911951	0.63	0.18	1.23064e-16	ITGAM+CD68+TREM2+ 2
MAPK13	6.9462e-21	0.841827	0.55	0.143	1.35875e-16	ITGAM+CD68+TREM2+ 2
RBM47	1.78115e-20	0.944653	0.98	0.565	3.4841e-16	ITGAM+CD68+TREM2+ 2
NPC1	2.78769e-20	0.833709	0.77	0.31	5.453e-16	ITGAM+CD68+TREM2+ 2
PLTP	3.02775e-20	0.894989	0.82	0.313	5.92257e-16	ITGAM+CD68+TREM2+ 2
SAMD4A	4.38618e-20	0.703008	0.46	0.092	8.57981e-16	ITGAM+CD68+TREM2+ 2
FOLR2	6.24185e-20	0.924563	0.76	0.263	1.22097e-15	ITGAM+CD68+TREM2+ 2
C1QA	9.2483e-20	0.703326	0.98	0.473	1.80906e-15	ITGAM+CD68+TREM2+ 2
PLAU	9.99383e-20	1.7021	0.78	0.351	1.95489e-15	ITGAM+CD68+TREM2+ 2
MIR155HG	1.1263e-19	1.42873	0.9	0.52	2.20315e-15	ITGAM+CD68+TREM2+ 2
FCGR2A	1.13241e-19	0.900206	0.99	0.76	2.2151e-15	ITGAM+CD68+TREM2+ 2
PDPN	1.56027e-19	0.713696	0.37	0.058	3.05205e-15	ITGAM+CD68+TREM2+ 2
LHFPL2	1.76499e-19	0.945456	0.67	0.233	3.45249e-15	ITGAM+CD68+TREM2+ 2
GPNMB	3.9012e-19	0.960455	0.7	0.229	7.63113e-15	ITGAM+CD68+TREM2+ 2
SELENOP	4.26878e-19	0.626655	0.79	0.257	8.35017e-15	ITGAM+CD68+TREM2+ 2
SLCO2B1	5.1132e-19	0.644289	0.68	0.203	1.00019e-14	ITGAM+CD68+TREM2+ 2
CTSD	5.85204e-19	1.2348	0.99	0.651	1.14472e-14	ITGAM+CD68+TREM2+ 2
IGSF21	6.66374e-19	0.598637	0.44	0.084	1.30349e-14	ITGAM+CD68+TREM2+ 2
SPRED1	6.687e-19	0.976161	0.67	0.24	1.30804e-14	ITGAM+CD68+TREM2+ 2
CXCL1	7.31469e-19	1.67619	0.76	0.351	1.43083e-14	ITGAM+CD68+TREM2+ 2
ST3GAL6	3.02134e-18	0.582175	0.58	0.156	5.91004e-14	ITGAM+CD68+TREM2+ 2
TNS3	4.96508e-18	0.89415	0.51	0.141	9.71218e-14	ITGAM+CD68+TREM2+ 2
PSAP	6.36755e-18	0.815382	1	0.837	1.24556e-13	ITGAM+CD68+TREM2+ 2
NRP2	7.2202e-18	1.02186	0.9	0.544	1.41234e-13	ITGAM+CD68+TREM2+ 2
RASGEF1B	8.88793e-18	0.737989	0.94	0.537	1.73857e-13	ITGAM+CD68+TREM2+ 2
PDE4DIP	9.78847e-18	0.701976	0.94	0.557	1.91472e-13	ITGAM+CD68+TREM2+ 2
UGCG	1.60153e-17	0.868371	0.75	0.343	3.13276e-13	ITGAM+CD68+TREM2+ 2
SLC1A3	1.87869e-17	1.03618	0.64	0.24	3.6749e-13	ITGAM+CD68+TREM2+ 2
CTSB	3.52333e-17	1.0078	0.99	0.839	6.89198e-13	ITGAM+CD68+TREM2+ 2
NR1H3	3.64015e-17	0.525929	0.37	0.069	7.1205e-13	ITGAM+CD68+TREM2+ 2
FRMD4A	4.19552e-17	0.720172	0.5	0.131	8.20685e-13	ITGAM+CD68+TREM2+ 2
LCP2	5.36641e-17	0.983731	0.9	0.555	1.04972e-12	ITGAM+CD68+TREM2+ 2
SLC16A10	6.32993e-17	1.10252	0.92	0.537	1.2382e-12	ITGAM+CD68+TREM2+ 2
TNF	7.66862e-17	2.27237	0.69	0.334	1.50006e-12	ITGAM+CD68+TREM2+ 2
IQCG	8.16569e-17	0.652244	0.49	0.128	1.59729e-12	ITGAM+CD68+TREM2+ 2
P2RX7	1.08254e-16	0.786228	0.6	0.195	2.11756e-12	ITGAM+CD68+TREM2+ 2
TREM2	1.75615e-16	0.62491	0.4	0.084	3.4352e-12	ITGAM+CD68+TREM2+ 2
CXCL3	2.3858e-16	1.01032	1	0.752	4.66686e-12	ITGAM+CD68+TREM2+ 2
MMP19	5.80575e-16	1.08418	0.83	0.415	1.13566e-11	ITGAM+CD68+TREM2+ 2
SSTR2	8.18357e-16	1.12665	0.39	0.09	1.60079e-11	ITGAM+CD68+TREM2+ 2
APOC1	8.90761e-16	1.66933	0.52	0.163	1.74242e-11	ITGAM+CD68+TREM2+ 2
CD74	1.28197e-15	0.768285	1	0.966	2.50767e-11	ITGAM+CD68+TREM2+ 2
SLC11A2	1.61932e-15	0.666855	0.8	0.394	3.16756e-11	ITGAM+CD68+TREM2+ 2
APOE	1.63316e-15	2.13407	0.61	0.233	3.19463e-11	ITGAM+CD68+TREM2+ 2
NRIP1	2.15668e-15	0.833669	0.84	0.428	4.21869e-11	ITGAM+CD68+TREM2+ 2
MFSD2A	2.83319e-15	0.923307	0.7	0.323	5.54201e-11	ITGAM+CD68+TREM2+ 2
TRIB1	7.31801e-15	0.72413	0.64	0.244	1.43148e-10	ITGAM+CD68+TREM2+ 2
AC016831.1	8.17735e-15	0.76764	0.81	0.437	1.59957e-10	ITGAM+CD68+TREM2+ 2
CTSZ	1.06176e-14	0.824838	0.98	0.777	2.0769e-10	ITGAM+CD68+TREM2+ 2
ITGAX	1.2297e-14	0.871925	0.87	0.503	2.40541e-10	ITGAM+CD68+TREM2+ 2
FMN1	1.30557e-14	0.542272	0.43	0.109	2.55382e-10	ITGAM+CD68+TREM2+ 2
HS3ST1	1.46663e-14	1.08785	0.5	0.176	2.86887e-10	ITGAM+CD68+TREM2+ 2
PLEK	1.48452e-14	0.925972	0.95	0.64	2.90386e-10	ITGAM+CD68+TREM2+ 2
SNX10	2.87379e-14	0.733777	0.68	0.293	5.62142e-10	ITGAM+CD68+TREM2+ 2
OLFML2B	2.93425e-14	0.531559	0.5	0.154	5.73968e-10	ITGAM+CD68+TREM2+ 2
BCL2L1	3.11826e-14	0.836695	0.47	0.156	6.09962e-10	ITGAM+CD68+TREM2+ 2
CTSC	3.29554e-14	0.814915	0.86	0.493	6.44641e-10	ITGAM+CD68+TREM2+ 2
CCRL2	3.48143e-14	0.782806	0.76	0.36	6.81002e-10	ITGAM+CD68+TREM2+ 2
NFKBIA	3.68519e-14	0.600992	1	0.938	7.2086e-10	ITGAM+CD68+TREM2+ 2
MRC1	3.97582e-14	0.763614	0.84	0.426	7.7771e-10	ITGAM+CD68+TREM2+ 2
FMNL2	4.1993e-14	0.601846	0.64	0.263	8.21425e-10	ITGAM+CD68+TREM2+ 2
LGMN	4.3395e-14	0.864021	0.86	0.469	8.48849e-10	ITGAM+CD68+TREM2+ 2
BANP	8.95222e-14	0.662243	0.68	0.33	1.75114e-09	ITGAM+CD68+TREM2+ 2
SLC35F2	9.46013e-14	0.420979	0.26	0.041	1.8505e-09	ITGAM+CD68+TREM2+ 2
NCEH1	9.514e-14	0.551922	0.39	0.099	1.86103e-09	ITGAM+CD68+TREM2+ 2
CD276	1.0175e-13	0.578577	0.45	0.131	1.99034e-09	ITGAM+CD68+TREM2+ 2
TFRC	1.19028e-13	0.995193	0.72	0.377	2.32831e-09	ITGAM+CD68+TREM2+ 2
AHR	1.46533e-13	0.804252	0.8	0.493	2.86633e-09	ITGAM+CD68+TREM2+ 2
MMP12	1.62028e-13	1.85893	0.29	0.056	3.16942e-09	ITGAM+CD68+TREM2+ 2
MS4A4A	1.75947e-13	0.619639	0.64	0.251	3.44171e-09	ITGAM+CD68+TREM2+ 2
LIPA	1.80225e-13	0.715996	0.58	0.238	3.52537e-09	ITGAM+CD68+TREM2+ 2
RGS1	2.40916e-13	0.853779	0.96	0.747	4.71257e-09	ITGAM+CD68+TREM2+ 2
PELI1	2.51605e-13	0.874405	0.81	0.469	4.92164e-09	ITGAM+CD68+TREM2+ 2
MMP14	2.74736e-13	0.743403	0.84	0.454	5.37411e-09	ITGAM+CD68+TREM2+ 2
EPHX1	3.38842e-13	0.494586	0.39	0.099	6.6281e-09	ITGAM+CD68+TREM2+ 2
ACP5	3.90647e-13	0.976324	0.69	0.33	7.64145e-09	ITGAM+CD68+TREM2+ 2
C2	4.20314e-13	0.561943	0.5	0.158	8.22176e-09	ITGAM+CD68+TREM2+ 2
FCGR3A	5.47785e-13	0.455503	0.85	0.385	1.07152e-08	ITGAM+CD68+TREM2+ 2
NUMA1	5.50198e-13	0.569755	0.54	0.193	1.07624e-08	ITGAM+CD68+TREM2+ 2
BCL2	7.12816e-13	0.414176	0.65	0.261	1.39434e-08	ITGAM+CD68+TREM2+ 2
TIAM1	8.86747e-13	0.523636	0.59	0.242	1.73456e-08	ITGAM+CD68+TREM2+ 2
PMP22	9.75546e-13	0.743212	0.82	0.454	1.90827e-08	ITGAM+CD68+TREM2+ 2
CFLAR	1.04443e-12	0.524851	0.99	0.863	2.04301e-08	ITGAM+CD68+TREM2+ 2
NRP1	1.32057e-12	0.619281	0.63	0.24	2.58317e-08	ITGAM+CD68+TREM2+ 2
CCL5	1.3449e-12	1.5191	0.4	0.118	2.63075e-08	ITGAM+CD68+TREM2+ 2
ADCY3	1.58221e-12	0.472532	0.33	0.075	3.09496e-08	ITGAM+CD68+TREM2+ 2
KLHL21	1.79844e-12	0.750043	0.62	0.278	3.51793e-08	ITGAM+CD68+TREM2+ 2
MCTP1	2.40092e-12	0.542597	0.71	0.321	4.69643e-08	ITGAM+CD68+TREM2+ 2
ERRFI1	2.77588e-12	1.00452	0.41	0.124	5.4299e-08	ITGAM+CD68+TREM2+ 2
FEM1B	2.91763e-12	0.5752	0.6	0.238	5.70718e-08	ITGAM+CD68+TREM2+ 2
SLC43A3	3.07148e-12	0.603697	0.75	0.394	6.00812e-08	ITGAM+CD68+TREM2+ 2
LGALS3BP	3.13418e-12	0.346404	0.52	0.182	6.13077e-08	ITGAM+CD68+TREM2+ 2
IGF2R	3.5712e-12	0.510107	0.63	0.268	6.98563e-08	ITGAM+CD68+TREM2+ 2
LRP12	3.85515e-12	0.665123	0.54	0.201	7.54105e-08	ITGAM+CD68+TREM2+ 2
B3GNT2	3.9452e-12	0.581237	0.74	0.379	7.71721e-08	ITGAM+CD68+TREM2+ 2
RAB7A	4.24501e-12	0.866108	0.9	0.664	8.30366e-08	ITGAM+CD68+TREM2+ 2
AL078604.2	4.92094e-12	0.469054	0.27	0.051	9.62585e-08	ITGAM+CD68+TREM2+ 2
HTRA1	5.00748e-12	0.615309	0.31	0.071	9.79513e-08	ITGAM+CD68+TREM2+ 2
FOSL1	5.26886e-12	0.453232	0.34	0.086	1.03064e-07	ITGAM+CD68+TREM2+ 2
ZNF267	5.4509e-12	0.623694	0.89	0.602	1.06625e-07	ITGAM+CD68+TREM2+ 2
PLIN2	5.74342e-12	0.969347	0.89	0.604	1.12347e-07	ITGAM+CD68+TREM2+ 2
CD109	5.77353e-12	0.637985	0.7	0.338	1.12936e-07	ITGAM+CD68+TREM2+ 2
NFKB1	6.34962e-12	0.715871	1	0.784	1.24205e-07	ITGAM+CD68+TREM2+ 2
CYTOR	7.10168e-12	1.19427	0.81	0.546	1.38916e-07	ITGAM+CD68+TREM2+ 2
ANKRD10	7.86858e-12	0.549946	0.71	0.347	1.53917e-07	ITGAM+CD68+TREM2+ 2
PLXNA1	8.92706e-12	0.40992	0.36	0.096	1.74622e-07	ITGAM+CD68+TREM2+ 2
DOT1L	1.09125e-11	0.465305	0.72	0.362	2.1346e-07	ITGAM+CD68+TREM2+ 2
B3GNT5	1.2555e-11	0.699042	0.8	0.493	2.45588e-07	ITGAM+CD68+TREM2+ 2
ITPKB	1.30141e-11	0.380547	0.28	0.058	2.54569e-07	ITGAM+CD68+TREM2+ 2
PDGFB	1.40788e-11	0.772801	0.51	0.195	2.75395e-07	ITGAM+CD68+TREM2+ 2
XPO6	1.48312e-11	0.33822	0.38	0.107	2.90113e-07	ITGAM+CD68+TREM2+ 2
PXDC1	1.93601e-11	0.471419	0.59	0.24	3.78702e-07	ITGAM+CD68+TREM2+ 2
PLXDC2	1.99198e-11	0.645064	0.63	0.293	3.89651e-07	ITGAM+CD68+TREM2+ 2
SERPING1	2.00417e-11	0.433121	0.6	0.251	3.92035e-07	ITGAM+CD68+TREM2+ 2
AHNAK	2.13442e-11	0.655012	0.93	0.612	4.17514e-07	ITGAM+CD68+TREM2+ 2
2023-09-11	2.25264e-11	0.468759	0.38	0.111	4.40638e-07	ITGAM+CD68+TREM2+ 2
BTBD19	2.32863e-11	0.537264	0.3	0.073	4.55504e-07	ITGAM+CD68+TREM2+ 2
CSF1R	2.73168e-11	0.431774	0.82	0.439	5.34345e-07	ITGAM+CD68+TREM2+ 2
TSC22D1	2.89287e-11	0.831548	0.7	0.343	5.65874e-07	ITGAM+CD68+TREM2+ 2
AL136987.1	3.08622e-11	0.518389	0.27	0.058	6.03695e-07	ITGAM+CD68+TREM2+ 2
NPC2	3.78462e-11	0.538628	0.98	0.732	7.40309e-07	ITGAM+CD68+TREM2+ 2
VSIG4	3.93862e-11	0.36512	0.37	0.101	7.70434e-07	ITGAM+CD68+TREM2+ 2
PMEPA1	3.98937e-11	0.771951	0.57	0.251	7.80361e-07	ITGAM+CD68+TREM2+ 2
NBN	5.18996e-11	0.759079	0.59	0.281	1.01521e-06	ITGAM+CD68+TREM2+ 2
THBD	6.44675e-11	0.709281	0.76	0.424	1.26105e-06	ITGAM+CD68+TREM2+ 2
GPR132	7.10023e-11	0.731373	0.82	0.497	1.38888e-06	ITGAM+CD68+TREM2+ 2
ZBTB38	7.12572e-11	0.87954	0.59	0.289	1.39386e-06	ITGAM+CD68+TREM2+ 2
CPEB4	7.7561e-11	0.464547	0.88	0.557	1.51717e-06	ITGAM+CD68+TREM2+ 2
LUCAT1	9.08688e-11	0.611449	0.67	0.347	1.77748e-06	ITGAM+CD68+TREM2+ 2
CXCL8	1.07006e-10	0.468248	1	0.895	2.09315e-06	ITGAM+CD68+TREM2+ 2
TNFRSF14	1.10409e-10	0.509667	0.77	0.415	2.15971e-06	ITGAM+CD68+TREM2+ 2
FTL	1.15901e-10	0.579769	1	0.966	2.26714e-06	ITGAM+CD68+TREM2+ 2
DUSP6	1.2208e-10	0.918275	0.65	0.33	2.38801e-06	ITGAM+CD68+TREM2+ 2
UBAC2	1.27724e-10	0.685725	0.68	0.351	2.4984e-06	ITGAM+CD68+TREM2+ 2
CD81	1.44608e-10	0.674803	0.84	0.546	2.82867e-06	ITGAM+CD68+TREM2+ 2
F13A1	1.81828e-10	0.539487	0.63	0.274	3.55673e-06	ITGAM+CD68+TREM2+ 2
IL2RA	2.02087e-10	0.748416	0.45	0.171	3.95302e-06	ITGAM+CD68+TREM2+ 2
GPR183	2.37732e-10	0.547589	0.99	0.859	4.65028e-06	ITGAM+CD68+TREM2+ 2
GPR84	3.14542e-10	0.657684	0.63	0.323	6.15275e-06	ITGAM+CD68+TREM2+ 2
SLAMF1	3.57548e-10	0.61156	0.53	0.225	6.994e-06	ITGAM+CD68+TREM2+ 2
CD9	3.75899e-10	0.781113	0.7	0.355	7.35296e-06	ITGAM+CD68+TREM2+ 2
PLAUR	4.20113e-10	0.492399	1	0.852	8.21784e-06	ITGAM+CD68+TREM2+ 2
MPDU1	4.3847e-10	0.443031	0.47	0.176	8.57691e-06	ITGAM+CD68+TREM2+ 2
LIMS1	4.55985e-10	0.564947	0.96	0.67	8.91952e-06	ITGAM+CD68+TREM2+ 2
CD4	5.46757e-10	0.622456	0.8	0.518	1.06951e-05	ITGAM+CD68+TREM2+ 2
JUND	5.58386e-10	0.715899	0.95	0.749	1.09226e-05	ITGAM+CD68+TREM2+ 2
TSPAN4	6.12776e-10	0.449818	0.54	0.231	1.19865e-05	ITGAM+CD68+TREM2+ 2
LAPTM5	6.45903e-10	0.535562	1	0.822	1.26345e-05	ITGAM+CD68+TREM2+ 2
TMEM176B	6.82985e-10	0.588356	0.83	0.529	1.33599e-05	ITGAM+CD68+TREM2+ 2
SORL1	8.04989e-10	0.783384	0.54	0.263	1.57464e-05	ITGAM+CD68+TREM2+ 2
AL591845.1	1.17235e-09	0.369878	0.27	0.064	2.29324e-05	ITGAM+CD68+TREM2+ 2
CSGALNACT2	1.46314e-09	0.653837	0.77	0.46	2.86206e-05	ITGAM+CD68+TREM2+ 2
GRN	1.48146e-09	0.519457	0.97	0.719	2.89788e-05	ITGAM+CD68+TREM2+ 2
SLC15A3	1.65045e-09	0.53171	0.75	0.428	3.22844e-05	ITGAM+CD68+TREM2+ 2
ETS2	1.66318e-09	0.739114	0.9	0.711	3.25335e-05	ITGAM+CD68+TREM2+ 2
MT-ND3	1.67801e-09	0.527447	1	0.964	3.28235e-05	ITGAM+CD68+TREM2+ 2
STAB1	1.85414e-09	0.399204	0.78	0.415	3.62688e-05	ITGAM+CD68+TREM2+ 2
SNN	2.34804e-09	0.616959	0.69	0.388	4.59301e-05	ITGAM+CD68+TREM2+ 2
KDM6B	2.56896e-09	0.762262	0.88	0.662	5.02514e-05	ITGAM+CD68+TREM2+ 2
NRIP3	2.64318e-09	0.535533	0.33	0.103	5.17033e-05	ITGAM+CD68+TREM2+ 2
ERCC6	2.73528e-09	0.41957	0.3	0.088	5.35048e-05	ITGAM+CD68+TREM2+ 2
CAPG	3.24405e-09	0.635153	0.86	0.63	6.34569e-05	ITGAM+CD68+TREM2+ 2
CHST11	3.49081e-09	0.519255	0.57	0.263	6.82838e-05	ITGAM+CD68+TREM2+ 2
AC016831.7	3.5848e-09	0.383053	0.57	0.27	7.01223e-05	ITGAM+CD68+TREM2+ 2
LINC00847	3.86139e-09	0.441587	0.32	0.099	7.55327e-05	ITGAM+CD68+TREM2+ 2
TNFRSF9	4.14262e-09	0.485034	0.66	0.343	8.10338e-05	ITGAM+CD68+TREM2+ 2
SMAD2	4.19418e-09	0.431989	0.59	0.278	8.20423e-05	ITGAM+CD68+TREM2+ 2
ICAM4	4.53919e-09	0.562814	0.38	0.139	8.87911e-05	ITGAM+CD68+TREM2+ 2
MFSD1	5.07164e-09	0.451049	0.74	0.411	9.92064e-05	ITGAM+CD68+TREM2+ 2
PIM3	5.76879e-09	0.472381	0.95	0.711	0.000112843	ITGAM+CD68+TREM2+ 2
ATP2C1	5.91626e-09	0.417792	0.63	0.313	0.000115728	ITGAM+CD68+TREM2+ 2
GNS	5.95432e-09	0.495011	0.8	0.488	0.000116473	ITGAM+CD68+TREM2+ 2
AP1B1	6.43173e-09	0.450893	0.57	0.276	0.000125811	ITGAM+CD68+TREM2+ 2
FGR	6.60734e-09	0.514724	0.66	0.355	0.000129246	ITGAM+CD68+TREM2+ 2
NINJ1	6.74179e-09	0.667361	0.97	0.707	0.000131876	ITGAM+CD68+TREM2+ 2
FNDC3A	7.6907e-09	0.485698	0.65	0.33	0.000150438	ITGAM+CD68+TREM2+ 2
MSANTD3	7.89019e-09	0.420029	0.44	0.178	0.00015434	ITGAM+CD68+TREM2+ 2
ITGAV	8.22355e-09	0.457188	0.71	0.415	0.000160861	ITGAM+CD68+TREM2+ 2
IL7R	8.90592e-09	0.556443	0.69	0.392	0.000174209	ITGAM+CD68+TREM2+ 2
ATP6V1B2	9.46494e-09	0.501934	0.89	0.617	0.000185144	ITGAM+CD68+TREM2+ 2
IL6R	1.07218e-08	0.435531	0.65	0.349	0.000209729	ITGAM+CD68+TREM2+ 2
RAPGEF1	1.19651e-08	0.425084	0.84	0.518	0.000234049	ITGAM+CD68+TREM2+ 2
ARL4C	1.26121e-08	0.650945	0.96	0.722	0.000246705	ITGAM+CD68+TREM2+ 2
ARHGEF2	1.59165e-08	0.496096	0.71	0.441	0.000311342	ITGAM+CD68+TREM2+ 2
S100A11	1.62083e-08	0.569766	0.99	0.861	0.000317051	ITGAM+CD68+TREM2+ 2
ZC3H12C	1.6309e-08	0.357905	0.49	0.199	0.00031902	ITGAM+CD68+TREM2+ 2
GNPDA1	1.67258e-08	0.309712	0.33	0.103	0.000327172	ITGAM+CD68+TREM2+ 2
HIF1A	1.70679e-08	0.589111	0.96	0.745	0.000333864	ITGAM+CD68+TREM2+ 2
DRAM1	1.77679e-08	0.507085	0.88	0.516	0.000347557	ITGAM+CD68+TREM2+ 2
SLC41A2	2.08125e-08	0.36312	0.3	0.096	0.000407113	ITGAM+CD68+TREM2+ 2
RIPOR1	2.1097e-08	0.441982	0.39	0.152	0.000412679	ITGAM+CD68+TREM2+ 2
MT-CYB	2.25665e-08	0.486939	1	0.964	0.000441423	ITGAM+CD68+TREM2+ 2
SCN1B	2.29493e-08	0.381884	0.45	0.191	0.00044891	ITGAM+CD68+TREM2+ 2
MAFG	2.3248e-08	0.490824	0.8	0.467	0.000454754	ITGAM+CD68+TREM2+ 2
CLN8	2.37639e-08	0.451391	0.6	0.313	0.000464846	ITGAM+CD68+TREM2+ 2
ITGB2	2.43066e-08	0.4926	0.87	0.578	0.000475461	ITGAM+CD68+TREM2+ 2
TLNRD1	2.49674e-08	0.502492	0.55	0.266	0.000488388	ITGAM+CD68+TREM2+ 2
MITF	2.54082e-08	0.41635	0.32	0.105	0.000497011	ITGAM+CD68+TREM2+ 2
MAP3K8	2.55283e-08	0.570716	0.88	0.632	0.00049936	ITGAM+CD68+TREM2+ 2
PLK3	2.63372e-08	0.412716	0.69	0.403	0.000515181	ITGAM+CD68+TREM2+ 2
FNDC3B	2.81029e-08	0.452876	0.8	0.516	0.000549721	ITGAM+CD68+TREM2+ 2
SLC5A3	2.82256e-08	0.334716	0.73	0.373	0.000552121	ITGAM+CD68+TREM2+ 2
MGLL	3.06662e-08	0.616825	0.47	0.214	0.000599862	ITGAM+CD68+TREM2+ 2
IGF1	3.18765e-08	0.482819	0.3	0.094	0.000623536	ITGAM+CD68+TREM2+ 2
NUMB	3.30293e-08	0.486282	0.77	0.495	0.000646085	ITGAM+CD68+TREM2+ 2
TUBA1C	3.3659e-08	0.507651	0.82	0.505	0.000658404	ITGAM+CD68+TREM2+ 2
IL4R	3.47193e-08	0.43361	0.69	0.413	0.000679145	ITGAM+CD68+TREM2+ 2
AGPAT4	3.54412e-08	0.290047	0.26	0.073	0.000693266	ITGAM+CD68+TREM2+ 2
FCGR1A	3.56454e-08	0.392022	0.52	0.242	0.00069726	ITGAM+CD68+TREM2+ 2
DLGAP1-AS2	3.60215e-08	0.394722	0.26	0.075	0.000704616	ITGAM+CD68+TREM2+ 2
MAP2K3	3.61744e-08	0.583432	0.93	0.709	0.000707607	ITGAM+CD68+TREM2+ 2
GRAMD1A	3.64836e-08	0.524115	0.85	0.608	0.000713656	ITGAM+CD68+TREM2+ 2
RNF141	3.89041e-08	0.307707	0.28	0.084	0.000761003	ITGAM+CD68+TREM2+ 2
RARRES1	4.14142e-08	0.435722	0.27	0.077	0.000810102	ITGAM+CD68+TREM2+ 2
MAFK	4.2845e-08	0.358861	0.32	0.105	0.000838091	ITGAM+CD68+TREM2+ 2
ABL2	4.39974e-08	0.394076	0.93	0.632	0.000860633	ITGAM+CD68+TREM2+ 2
GOLIM4	4.49078e-08	0.284659	0.47	0.195	0.000878441	ITGAM+CD68+TREM2+ 2
FABP5	5.56661e-08	0.545061	0.67	0.407	0.00108889	ITGAM+CD68+TREM2+ 2
GSAP	5.96086e-08	0.41131	0.43	0.186	0.001166	ITGAM+CD68+TREM2+ 2
TAGAP	5.97094e-08	0.598085	0.5	0.233	0.00116798	ITGAM+CD68+TREM2+ 2
C5AR1	6.16086e-08	0.521186	0.99	0.687	0.00120513	ITGAM+CD68+TREM2+ 2
INSIG1	6.51603e-08	0.733462	0.92	0.715	0.0012746	ITGAM+CD68+TREM2+ 2
TRPM2	6.57422e-08	0.255719	0.32	0.105	0.00128598	ITGAM+CD68+TREM2+ 2
ARL8A	6.81879e-08	0.342231	0.64	0.325	0.00133382	ITGAM+CD68+TREM2+ 2
TIMP2	6.97865e-08	0.493677	0.69	0.398	0.00136509	ITGAM+CD68+TREM2+ 2
PTPN1	7.05258e-08	0.52259	0.93	0.619	0.00137956	ITGAM+CD68+TREM2+ 2
SOD2	7.31624e-08	0.518365	1	0.889	0.00143113	ITGAM+CD68+TREM2+ 2
ZNFX1	7.34633e-08	0.47884	0.62	0.358	0.00143702	ITGAM+CD68+TREM2+ 2
P2RX4	7.44925e-08	0.363296	0.45	0.191	0.00145715	ITGAM+CD68+TREM2+ 2
GYPC	7.45705e-08	0.522805	0.57	0.302	0.00145867	ITGAM+CD68+TREM2+ 2
NPL	7.65659e-08	0.379527	0.37	0.143	0.00149771	ITGAM+CD68+TREM2+ 2
KCTD12	7.88792e-08	0.824385	0.61	0.343	0.00154296	ITGAM+CD68+TREM2+ 2
CD68	8.24461e-08	0.503449	0.91	0.683	0.00161273	ITGAM+CD68+TREM2+ 2
TBXAS1	8.41887e-08	0.456632	0.49	0.238	0.00164682	ITGAM+CD68+TREM2+ 2
AC083837.1	8.814e-08	0.318313	0.34	0.126	0.00172411	ITGAM+CD68+TREM2+ 2
ATP6V1H	9.79088e-08	0.2825	0.78	0.478	0.00191519	ITGAM+CD68+TREM2+ 2
LITAF	1.00413e-07	0.441728	0.99	0.792	0.00196417	ITGAM+CD68+TREM2+ 2
KLF6	1.16269e-07	0.326504	0.95	0.827	0.00227435	ITGAM+CD68+TREM2+ 2
ABCA1	1.23625e-07	0.462172	0.9	0.602	0.00241823	ITGAM+CD68+TREM2+ 2
DNM2	1.29177e-07	0.439734	0.58	0.308	0.00252683	ITGAM+CD68+TREM2+ 2
VIM	1.3565e-07	0.449756	1	0.949	0.00265346	ITGAM+CD68+TREM2+ 2
MT-ATP6	1.38272e-07	0.457886	1	0.968	0.00270474	ITGAM+CD68+TREM2+ 2
CCR1	1.65008e-07	0.317136	0.31	0.107	0.00322773	ITGAM+CD68+TREM2+ 2
IRAK2	1.69205e-07	0.409514	0.7	0.409	0.00330982	ITGAM+CD68+TREM2+ 2
MAFF	1.73745e-07	0.527971	0.77	0.527	0.00339863	ITGAM+CD68+TREM2+ 2
HSPA1A	1.85424e-07	0.356523	0.99	0.912	0.00362708	ITGAM+CD68+TREM2+ 2
FGL2	1.8617e-07	0.628505	0.87	0.6	0.00364167	ITGAM+CD68+TREM2+ 2
HEXB	2.06551e-07	0.387104	0.69	0.4	0.00404034	ITGAM+CD68+TREM2+ 2
VAT1	2.44406e-07	0.360523	0.33	0.12	0.00478083	ITGAM+CD68+TREM2+ 2
FYB1	2.46914e-07	0.257909	0.67	0.351	0.00482989	ITGAM+CD68+TREM2+ 2
INF2	2.64152e-07	0.359917	0.45	0.203	0.00516709	ITGAM+CD68+TREM2+ 2
RNF130	2.75088e-07	0.405741	0.75	0.465	0.005381	ITGAM+CD68+TREM2+ 2
G3BP1	2.7599e-07	0.417951	0.77	0.48	0.00539864	ITGAM+CD68+TREM2+ 2
SDSL	3.13006e-07	0.568305	0.39	0.182	0.0061227	ITGAM+CD68+TREM2+ 2
KLHL6	3.26931e-07	0.261294	0.39	0.156	0.00639511	ITGAM+CD68+TREM2+ 2
TXN	3.32681e-07	0.290281	0.97	0.743	0.00650758	ITGAM+CD68+TREM2+ 2
GNAS	3.41861e-07	0.410459	0.99	0.809	0.00668715	ITGAM+CD68+TREM2+ 2
ETV3	3.65819e-07	0.30775	0.88	0.576	0.00715579	ITGAM+CD68+TREM2+ 2
TANC2	3.68605e-07	0.311834	0.41	0.171	0.00721029	ITGAM+CD68+TREM2+ 2
TNFAIP8	3.72665e-07	0.425871	0.97	0.7	0.00728969	ITGAM+CD68+TREM2+ 2
SCPEP1	3.76203e-07	0.353985	0.56	0.291	0.00735891	ITGAM+CD68+TREM2+ 2
ATP6V1F	3.95887e-07	0.523989	0.85	0.606	0.00774394	ITGAM+CD68+TREM2+ 2
AP2A2	4.02779e-07	0.285113	0.43	0.18	0.00787876	ITGAM+CD68+TREM2+ 2
ALCAM	4.13228e-07	0.401342	0.75	0.471	0.00808316	ITGAM+CD68+TREM2+ 2
TTYH3	4.19878e-07	0.399303	0.79	0.514	0.00821323	ITGAM+CD68+TREM2+ 2
ITGA5	4.44155e-07	0.608866	0.68	0.437	0.00868812	ITGAM+CD68+TREM2+ 2
RNASET2	4.65279e-07	0.303573	0.78	0.452	0.00910131	ITGAM+CD68+TREM2+ 2
HSPH1	4.72033e-07	0.290761	0.92	0.64	0.00923343	ITGAM+CD68+TREM2+ 2
COLEC12	4.72703e-07	0.288614	0.39	0.156	0.00924655	ITGAM+CD68+TREM2+ 2
ABI1	5.0736e-07	0.507061	0.69	0.441	0.00992448	ITGAM+CD68+TREM2+ 2
ZFHX3	5.20734e-07	0.537519	0.56	0.31	0.0101861	ITGAM+CD68+TREM2+ 2
ZMIZ1	5.29656e-07	0.318135	0.69	0.435	0.0103606	ITGAM+CD68+TREM2+ 2
CD44	5.46484e-07	0.408909	1	0.887	0.0106898	ITGAM+CD68+TREM2+ 2
ARID5B	5.72981e-07	0.497807	0.63	0.373	0.0112081	ITGAM+CD68+TREM2+ 2
DAPK1	5.85453e-07	0.407605	0.54	0.278	0.011452	ITGAM+CD68+TREM2+ 2
ANKH	5.88754e-07	0.278676	0.51	0.257	0.0115166	ITGAM+CD68+TREM2+ 2
MRAS	6.18981e-07	0.285693	0.28	0.094	0.0121079	ITGAM+CD68+TREM2+ 2
CXCR4	6.94315e-07	0.321347	0.88	0.597	0.0135815	ITGAM+CD68+TREM2+ 2
ACAT2	7.05904e-07	0.600384	0.43	0.201	0.0138082	ITGAM+CD68+TREM2+ 2
MGAT1	7.18966e-07	0.386873	0.89	0.692	0.0140637	ITGAM+CD68+TREM2+ 2
PABPC4	7.44515e-07	0.424992	0.77	0.529	0.0145635	ITGAM+CD68+TREM2+ 2
DHRS7	7.4716e-07	0.369313	0.55	0.291	0.0146152	ITGAM+CD68+TREM2+ 2
ABHD12	7.48228e-07	0.327657	0.41	0.182	0.0146361	ITGAM+CD68+TREM2+ 2
SDS	7.68492e-07	0.471149	0.63	0.351	0.0150325	ITGAM+CD68+TREM2+ 2
EEA1	7.74629e-07	0.364647	0.34	0.137	0.0151525	ITGAM+CD68+TREM2+ 2
ITM2B	7.82337e-07	0.39814	0.98	0.839	0.0153033	ITGAM+CD68+TREM2+ 2
ITGAM	7.99564e-07	0.332798	0.48	0.225	0.0156403	ITGAM+CD68+TREM2+ 2
TMEM176A	1.00779e-06	0.304241	0.71	0.405	0.0197133	ITGAM+CD68+TREM2+ 2
GEM	1.03564e-06	0.855621	0.42	0.208	0.0202581	ITGAM+CD68+TREM2+ 2
AGAP3	1.05779e-06	0.390314	0.65	0.392	0.0206914	ITGAM+CD68+TREM2+ 2
MT-CO3	1.1508e-06	0.376087	1	0.983	0.0225107	ITGAM+CD68+TREM2+ 2
SYNE3	1.17046e-06	0.308486	0.27	0.094	0.0228955	ITGAM+CD68+TREM2+ 2
EIF4A3	1.20477e-06	0.553721	0.72	0.533	0.0235666	ITGAM+CD68+TREM2+ 2
MS4A7	1.32246e-06	0.255723	0.7	0.398	0.0258686	ITGAM+CD68+TREM2+ 2
CANX	1.36052e-06	0.436971	0.85	0.63	0.0266131	ITGAM+CD68+TREM2+ 2
MT-CO2	1.50329e-06	0.360353	1	0.979	0.0294059	ITGAM+CD68+TREM2+ 2
COMT	1.60137e-06	0.352397	0.61	0.355	0.0313245	ITGAM+CD68+TREM2+ 2
RBMS1	1.67519e-06	0.404826	0.76	0.465	0.0327684	ITGAM+CD68+TREM2+ 2
ATP1A1	1.69395e-06	0.443939	0.85	0.574	0.0331354	ITGAM+CD68+TREM2+ 2
ME1	1.71255e-06	0.275655	0.29	0.103	0.0334993	ITGAM+CD68+TREM2+ 2
GLUL	1.76804e-06	0.255459	0.91	0.704	0.0345846	ITGAM+CD68+TREM2+ 2
LSS	1.80072e-06	0.287282	0.3	0.109	0.0352239	ITGAM+CD68+TREM2+ 2
CDC42EP3	1.90249e-06	0.393825	0.62	0.358	0.0372147	ITGAM+CD68+TREM2+ 2
SLC12A7	1.9135e-06	0.72349	0.55	0.332	0.03743	ITGAM+CD68+TREM2+ 2
RELT	1.98353e-06	0.333499	0.57	0.306	0.0387999	ITGAM+CD68+TREM2+ 2
IFNGR2	1.98781e-06	0.477615	0.84	0.582	0.0388835	ITGAM+CD68+TREM2+ 2
LAMP1	2.10973e-06	0.423992	0.81	0.522	0.0412685	ITGAM+CD68+TREM2+ 2
CTSS	2.17513e-06	0.43658	0.98	0.824	0.0425478	ITGAM+CD68+TREM2+ 2
BTG1	2.36e-06	0.392553	1	0.912	0.0461639	ITGAM+CD68+TREM2+ 2
STX3	2.60129e-06	0.300898	0.47	0.229	0.0508839	ITGAM+CD68+TREM2+ 2
TMEM51	2.98614e-06	0.40411	0.32	0.133	0.058412	ITGAM+CD68+TREM2+ 2
GAS7	2.99205e-06	0.342952	0.31	0.122	0.0585276	ITGAM+CD68+TREM2+ 2
ASPH	3.29025e-06	0.455925	0.52	0.302	0.0643607	ITGAM+CD68+TREM2+ 2
KMO	3.29476e-06	0.318529	0.7	0.428	0.0644488	ITGAM+CD68+TREM2+ 2
PEA15	3.36138e-06	0.467044	0.89	0.662	0.065752	ITGAM+CD68+TREM2+ 2
AIDA	3.4063e-06	0.308979	0.31	0.126	0.0666306	ITGAM+CD68+TREM2+ 2
HIVEP2	3.45442e-06	0.426581	0.55	0.319	0.0675718	ITGAM+CD68+TREM2+ 2
LGALS3	3.46848e-06	0.440684	0.92	0.655	0.0678469	ITGAM+CD68+TREM2+ 2
BTBD7	3.64489e-06	0.36404	0.52	0.296	0.0712977	ITGAM+CD68+TREM2+ 2
MDFIC	3.65912e-06	0.351785	0.31	0.126	0.0715761	ITGAM+CD68+TREM2+ 2
SNX9	4.20286e-06	0.304504	0.8	0.52	0.0822121	ITGAM+CD68+TREM2+ 2
SFXN3	4.4877e-06	0.383595	0.35	0.154	0.0877839	ITGAM+CD68+TREM2+ 2
TRAF1	4.60615e-06	0.428423	0.83	0.576	0.0901009	ITGAM+CD68+TREM2+ 2
TXNRD1	4.99046e-06	0.393582	0.7	0.435	0.0976183	ITGAM+CD68+TREM2+ 2
SLC8B1	5.04576e-06	0.3975	0.66	0.413	0.0987002	ITGAM+CD68+TREM2+ 2
ZEB2	5.24971e-06	0.339654	0.97	0.794	0.10269	ITGAM+CD68+TREM2+ 2
SH3PXD2B	5.31842e-06	0.271308	0.31	0.122	0.104034	ITGAM+CD68+TREM2+ 2
RALA	5.36593e-06	0.437922	0.85	0.591	0.104963	ITGAM+CD68+TREM2+ 2
MARCKS	5.69759e-06	0.367863	0.99	0.869	0.111451	ITGAM+CD68+TREM2+ 2
CCL2	5.72072e-06	0.844038	0.37	0.158	0.111903	ITGAM+CD68+TREM2+ 2
ADAMDEC1	5.77355e-06	0.264529	0.31	0.12	0.112936	ITGAM+CD68+TREM2+ 2
CXCL5	6.35873e-06	0.689497	0.47	0.246	0.124383	ITGAM+CD68+TREM2+ 2
CCL20	6.6902e-06	0.441734	0.78	0.484	0.130867	ITGAM+CD68+TREM2+ 2
SDC4	6.80984e-06	0.334586	0.67	0.409	0.133207	ITGAM+CD68+TREM2+ 2
IL6ST	6.91529e-06	0.348543	0.59	0.347	0.13527	ITGAM+CD68+TREM2+ 2
MAML2	7.78626e-06	0.425767	0.55	0.317	0.152307	ITGAM+CD68+TREM2+ 2
LRRC8C	8.24141e-06	0.406919	0.37	0.171	0.16121	ITGAM+CD68+TREM2+ 2
HSP90AB1	8.72416e-06	0.369251	0.99	0.878	0.170653	ITGAM+CD68+TREM2+ 2
BCAR3	8.74309e-06	0.35307	0.26	0.103	0.171024	ITGAM+CD68+TREM2+ 2
ELL	9.18352e-06	0.413826	0.49	0.255	0.179639	ITGAM+CD68+TREM2+ 2
ARL5B	9.5195e-06	0.559529	0.81	0.531	0.186211	ITGAM+CD68+TREM2+ 2
METRNL	9.59734e-06	0.389379	0.85	0.6	0.187733	ITGAM+CD68+TREM2+ 2
WTAP	1.02405e-05	0.387799	0.97	0.728	0.200315	ITGAM+CD68+TREM2+ 2
BCL6	1.1252e-05	0.303397	0.59	0.34	0.220101	ITGAM+CD68+TREM2+ 2
MFHAS1	1.23595e-05	0.374395	0.34	0.156	0.241765	ITGAM+CD68+TREM2+ 2
PNP	1.23732e-05	0.366088	0.56	0.323	0.242032	ITGAM+CD68+TREM2+ 2
TNFAIP2	1.28824e-05	0.384781	0.92	0.726	0.251993	ITGAM+CD68+TREM2+ 2
ATP1B1	1.36325e-05	0.413989	0.78	0.516	0.266665	ITGAM+CD68+TREM2+ 2
ARL8B	1.38185e-05	0.378771	0.91	0.694	0.270305	ITGAM+CD68+TREM2+ 2
USF2	1.42366e-05	0.297723	0.54	0.317	0.278482	ITGAM+CD68+TREM2+ 2
CLCF1	1.61214e-05	0.300244	0.32	0.141	0.315351	ITGAM+CD68+TREM2+ 2
SLC26A11	1.6149e-05	0.261511	0.27	0.105	0.31589	ITGAM+CD68+TREM2+ 2
TNFAIP3	1.86103e-05	0.381401	0.99	0.85	0.364037	ITGAM+CD68+TREM2+ 2
STX11	1.8837e-05	0.41044	0.74	0.484	0.36847	ITGAM+CD68+TREM2+ 2
MYO5A	1.88545e-05	0.253532	0.41	0.201	0.368812	ITGAM+CD68+TREM2+ 2
B4GALT1	1.90869e-05	0.472515	0.8	0.565	0.373358	ITGAM+CD68+TREM2+ 2
PDIA4	1.95929e-05	0.346423	0.4	0.195	0.383256	ITGAM+CD68+TREM2+ 2
CDKN1A	2.06766e-05	0.537815	0.96	0.749	0.404455	ITGAM+CD68+TREM2+ 2
PILRA	2.11645e-05	0.309831	0.68	0.437	0.413998	ITGAM+CD68+TREM2+ 2
ST3GAL1	2.16296e-05	0.298507	0.51	0.289	0.423096	ITGAM+CD68+TREM2+ 2
ADPRH	2.1722e-05	0.300086	0.36	0.176	0.424904	ITGAM+CD68+TREM2+ 2
SPP1	2.22951e-05	1.4336	0.25	0.099	0.436114	ITGAM+CD68+TREM2+ 2
ELL2	2.23257e-05	0.311616	0.84	0.567	0.436714	ITGAM+CD68+TREM2+ 2
LRRFIP1	2.27438e-05	0.390034	0.93	0.722	0.444891	ITGAM+CD68+TREM2+ 2
PI4K2A	2.35421e-05	0.252206	0.44	0.231	0.460506	ITGAM+CD68+TREM2+ 2
MAPK6	2.38995e-05	0.405932	0.59	0.388	0.467498	ITGAM+CD68+TREM2+ 2
RALGDS	2.39251e-05	0.438021	0.57	0.349	0.468	ITGAM+CD68+TREM2+ 2
CAST	2.45401e-05	0.325448	0.78	0.557	0.480028	ITGAM+CD68+TREM2+ 2
PHACTR1	2.55419e-05	0.497857	0.63	0.426	0.499625	ITGAM+CD68+TREM2+ 2
C1orf54	2.83658e-05	0.380288	0.41	0.221	0.554863	ITGAM+CD68+TREM2+ 2
RASA3	2.89855e-05	0.25897	0.28	0.12	0.566985	ITGAM+CD68+TREM2+ 2
CD59	2.94859e-05	0.295577	0.61	0.373	0.576774	ITGAM+CD68+TREM2+ 2
CDV3	3.22522e-05	0.30343	0.73	0.503	0.630885	ITGAM+CD68+TREM2+ 2
ANXA5	3.22959e-05	0.35098	0.99	0.839	0.631741	ITGAM+CD68+TREM2+ 2
FAM210A	3.87785e-05	0.34283	0.27	0.111	0.758546	ITGAM+CD68+TREM2+ 2
CEP170	3.89951e-05	0.335216	0.63	0.398	0.762783	ITGAM+CD68+TREM2+ 2
RFFL	4.04353e-05	0.262965	0.29	0.133	0.790955	ITGAM+CD68+TREM2+ 2
VMP1	4.12822e-05	0.429432	0.89	0.698	0.807522	ITGAM+CD68+TREM2+ 2
B3GNT7	4.34302e-05	0.27714	0.31	0.137	0.849538	ITGAM+CD68+TREM2+ 2
ZHX2	4.4231e-05	0.330854	0.25	0.105	0.865202	ITGAM+CD68+TREM2+ 2
IQGAP1	4.85667e-05	0.278498	0.9	0.741	0.950014	ITGAM+CD68+TREM2+ 2
PDXK	5.34689e-05	0.271449	0.68	0.467	1	ITGAM+CD68+TREM2+ 2
CD274	5.5644e-05	0.634418	0.49	0.298	1	ITGAM+CD68+TREM2+ 2
FPR3	5.61701e-05	0.323431	0.77	0.486	1	ITGAM+CD68+TREM2+ 2
ETS1	5.93833e-05	0.371433	0.25	0.105	1	ITGAM+CD68+TREM2+ 2
TFEC	6.0925e-05	0.322639	0.48	0.266	1	ITGAM+CD68+TREM2+ 2
SKI	6.41576e-05	0.305311	0.27	0.116	1	ITGAM+CD68+TREM2+ 2
OGFRL1	6.429e-05	0.364414	0.76	0.54	1	ITGAM+CD68+TREM2+ 2
LILRB4	6.45828e-05	0.383873	0.51	0.306	1	ITGAM+CD68+TREM2+ 2
EID3	6.4842e-05	0.347309	0.29	0.133	1	ITGAM+CD68+TREM2+ 2
STK40	6.64639e-05	0.313675	0.47	0.276	1	ITGAM+CD68+TREM2+ 2
RCAN1	6.7667e-05	0.627286	0.31	0.15	1	ITGAM+CD68+TREM2+ 2
CAPZB	6.7785e-05	0.330453	0.83	0.597	1	ITGAM+CD68+TREM2+ 2
SLAMF8	7.71872e-05	0.281261	0.39	0.197	1	ITGAM+CD68+TREM2+ 2
PLEKHO2	8.03807e-05	0.37722	0.49	0.296	1	ITGAM+CD68+TREM2+ 2
MSN	8.3654e-05	0.33131	0.81	0.6	1	ITGAM+CD68+TREM2+ 2
PRKCD	8.44171e-05	0.251703	0.43	0.229	1	ITGAM+CD68+TREM2+ 2
SLC4A7	8.63825e-05	0.27616	0.5	0.293	1	ITGAM+CD68+TREM2+ 2
FGFR1	8.87204e-05	0.2896	0.35	0.176	1	ITGAM+CD68+TREM2+ 2
RPN1	9.08981e-05	0.323086	0.64	0.411	1	ITGAM+CD68+TREM2+ 2
MT-CO1	9.12002e-05	0.300314	1	0.972	1	ITGAM+CD68+TREM2+ 2
CSTB	9.37837e-05	0.546995	0.91	0.745	1	ITGAM+CD68+TREM2+ 2
HLA-A	9.9065e-05	0.307333	1	0.944	1	ITGAM+CD68+TREM2+ 2
IRAK1	0.00011113	0.384666	0.52	0.31	1	ITGAM+CD68+TREM2+ 2
IL10	0.000112813	0.428505	0.7	0.465	1	ITGAM+CD68+TREM2+ 2
TCF4	0.000116988	0.258282	0.55	0.332	1	ITGAM+CD68+TREM2+ 2
ARID5A	0.000120748	0.288284	0.49	0.3	1	ITGAM+CD68+TREM2+ 2
ABHD2	0.000122315	0.272077	0.32	0.156	1	ITGAM+CD68+TREM2+ 2
UPP1	0.000122321	0.36472	0.76	0.529	1	ITGAM+CD68+TREM2+ 2
RTN4	0.000127878	0.265401	0.92	0.728	1	ITGAM+CD68+TREM2+ 2
MAPKAPK2	0.000130571	0.308572	0.73	0.537	1	ITGAM+CD68+TREM2+ 2
SLC25A44	0.000141359	0.360916	0.27	0.122	1	ITGAM+CD68+TREM2+ 2
CPM	0.000144201	0.355832	0.38	0.206	1	ITGAM+CD68+TREM2+ 2
LMNA	0.000176816	0.342454	0.89	0.7	1	ITGAM+CD68+TREM2+ 2
ADA2	0.000185471	0.336637	0.68	0.471	1	ITGAM+CD68+TREM2+ 2
SOCS3	0.000187942	0.642652	0.91	0.7	1	ITGAM+CD68+TREM2+ 2
ATP6AP1	0.000192412	0.343968	0.73	0.503	1	ITGAM+CD68+TREM2+ 2
CDCA4	0.000207564	0.289681	0.33	0.163	1	ITGAM+CD68+TREM2+ 2
SNAPC1	0.000219684	0.250271	0.42	0.233	1	ITGAM+CD68+TREM2+ 2
HLA-DMA	0.000246785	0.294007	0.95	0.782	1	ITGAM+CD68+TREM2+ 2
MT-ND1	0.000265755	0.25548	1	0.959	1	ITGAM+CD68+TREM2+ 2
ATL3	0.00027446	0.250469	0.26	0.118	1	ITGAM+CD68+TREM2+ 2
GNA13	0.000279886	0.266459	0.85	0.662	1	ITGAM+CD68+TREM2+ 2
ITPRIP	0.000282069	0.29734	0.39	0.218	1	ITGAM+CD68+TREM2+ 2
BIRC2	0.000291127	0.331473	0.73	0.525	1	ITGAM+CD68+TREM2+ 2
GGNBP2	0.000294757	0.277298	0.55	0.353	1	ITGAM+CD68+TREM2+ 2
APP	0.000295179	0.336142	0.5	0.306	1	ITGAM+CD68+TREM2+ 2
C6orf62	0.000298679	0.308838	0.66	0.478	1	ITGAM+CD68+TREM2+ 2
UBAP1	0.000337711	0.251439	0.43	0.251	1	ITGAM+CD68+TREM2+ 2
ZNF710	0.000344976	0.272356	0.26	0.122	1	ITGAM+CD68+TREM2+ 2
DSE	0.000356277	0.360792	0.79	0.619	1	ITGAM+CD68+TREM2+ 2
GAA	0.000360495	0.259601	0.5	0.31	1	ITGAM+CD68+TREM2+ 2
SLFN5	0.000369374	0.385252	0.43	0.246	1	ITGAM+CD68+TREM2+ 2
NFATC1	0.000401491	0.267511	0.29	0.143	1	ITGAM+CD68+TREM2+ 2
SERINC1	0.000429365	0.3079	0.71	0.527	1	ITGAM+CD68+TREM2+ 2
SMAD7	0.000468771	0.378977	0.33	0.171	1	ITGAM+CD68+TREM2+ 2
PIM1	0.000520665	0.386474	0.6	0.424	1	ITGAM+CD68+TREM2+ 2
EIF4E	0.000522993	0.629279	0.58	0.435	1	ITGAM+CD68+TREM2+ 2
MIR4435-2HG	0.000539368	0.444341	0.46	0.289	1	ITGAM+CD68+TREM2+ 2
SRC	0.000547278	0.327278	0.6	0.428	1	ITGAM+CD68+TREM2+ 2
SLC7A5	0.000600567	0.32222	0.84	0.58	1	ITGAM+CD68+TREM2+ 2
SLC7A7	0.00061718	0.345339	0.4	0.231	1	ITGAM+CD68+TREM2+ 2
SMS	0.0006256	0.293501	0.55	0.36	1	ITGAM+CD68+TREM2+ 2
FERMT3	0.000693978	0.26951	0.53	0.358	1	ITGAM+CD68+TREM2+ 2
PLEKHO1	0.000742965	0.383822	0.65	0.49	1	ITGAM+CD68+TREM2+ 2
MIR3142HG	0.000826171	0.261532	0.33	0.184	1	ITGAM+CD68+TREM2+ 2
HSP90B1	0.000845883	0.477346	0.84	0.717	1	ITGAM+CD68+TREM2+ 2
FUCA2	0.000877823	0.282835	0.28	0.146	1	ITGAM+CD68+TREM2+ 2
PEAK1	0.000886936	0.301241	0.34	0.203	1	ITGAM+CD68+TREM2+ 2
CREB5	0.000961835	0.292973	0.39	0.236	1	ITGAM+CD68+TREM2+ 2
PDLIM5	0.00101865	0.327156	0.41	0.251	1	ITGAM+CD68+TREM2+ 2
PCBP1	0.00102577	0.327823	0.93	0.792	1	ITGAM+CD68+TREM2+ 2
CEMIP2	0.00108114	0.250637	0.5	0.315	1	ITGAM+CD68+TREM2+ 2
EPAS1	0.00110462	0.325139	0.34	0.197	1	ITGAM+CD68+TREM2+ 2
NFE2L2	0.0011422	0.283224	0.96	0.756	1	ITGAM+CD68+TREM2+ 2
EIF2AK3	0.0011481	0.331661	0.46	0.289	1	ITGAM+CD68+TREM2+ 2
CERS2	0.00140606	0.255297	0.31	0.173	1	ITGAM+CD68+TREM2+ 2
ATP6AP2	0.00155219	0.265335	0.8	0.621	1	ITGAM+CD68+TREM2+ 2
ZSWIM6	0.00158581	0.276938	0.54	0.375	1	ITGAM+CD68+TREM2+ 2
CD99	0.0016956	0.279432	0.62	0.445	1	ITGAM+CD68+TREM2+ 2
NCOR2	0.00179325	0.281715	0.55	0.4	1	ITGAM+CD68+TREM2+ 2
MT-ND6	0.00180928	0.340239	0.36	0.216	1	ITGAM+CD68+TREM2+ 2
FAM107B	0.00191598	0.312675	0.8	0.64	1	ITGAM+CD68+TREM2+ 2
MACF1	0.00203607	0.352244	0.51	0.379	1	ITGAM+CD68+TREM2+ 2
GLRX	0.00210493	0.320293	0.56	0.39	1	ITGAM+CD68+TREM2+ 2
IFNAR1	0.00245622	0.32201	0.39	0.268	1	ITGAM+CD68+TREM2+ 2
SRGAP1	0.00250163	0.351993	0.41	0.272	1	ITGAM+CD68+TREM2+ 2
CD300A	0.00273351	0.332456	0.37	0.236	1	ITGAM+CD68+TREM2+ 2
UBL3	0.00292438	0.345912	0.47	0.345	1	ITGAM+CD68+TREM2+ 2
TPP1	0.00313479	0.263608	0.74	0.597	1	ITGAM+CD68+TREM2+ 2
SH3BP5	0.00382675	0.297939	0.77	0.548	1	ITGAM+CD68+TREM2+ 2
ZBTB4	0.00571306	0.276962	0.29	0.178	1	ITGAM+CD68+TREM2+ 2
ADM	0.00611893	0.308381	0.43	0.283	1	ITGAM+CD68+TREM2+ 2
BLVRB	0.00728747	0.444246	0.52	0.405	1	ITGAM+CD68+TREM2+ 2
RCSD1	0.00822617	0.370976	0.36	0.238	1	ITGAM+CD68+TREM2+ 2
