# Supplementary material for: Skin basal cell carcinomas assemble a pro-tumorigenic spatially organized and self-propagating Trem2+ myeloid niche
Source: Nat Commun. 2023 May 10;14:2685. doi: 10.1038/s41467-023-37993-w (PMC10172319; doi:10.1038/s41467-023-37993-w)
Supplement: Supplementary file 5 — Supplementary Data 2 [file 41467_2023_37993_MOESM5_ESM.xlsx]

## Sheet: CD45_Markers
gene	p_val	avg_logFC	pct.1	pct.2	p_val_adj	cluster
Gm42418	0	0.737623	0.996	0.986	0	Monocyte
Actb	0	0.347864	1	0.998	0	Monocyte
Ndufc2	2.12e-286	0.250589	0.197	0.576	3.9e-282	Monocyte
Dbi	1.83e-266	0.265252	0.197	0.561	3.36e-262	Monocyte
Cbx3	1.65e-257	0.289976	0.117	0.379	3.04e-253	Monocyte
Canx	3.5e-248	0.272534	0.222	0.606	6.45e-244	Monocyte
Slc39a1	2.19e-237	0.367415	0.119	0.371	4.04e-233	Monocyte
Mmp14	2.73e-232	0.285572	0.132	0.395	5.03e-228	Monocyte
Itgb1	4.57e-196	0.252368	0.256	0.636	8.42e-192	Monocyte
Igfbp4	3.14e-181	0.283309	0.17	0.438	5.79e-177	Monocyte
Pxdc1	1.53e-179	0.30357	0.101	0.299	2.82e-175	Monocyte
mt-Nd6	2.52e-170	0.336097	0.08	0.251	4.64e-166	Monocyte
Hspd1	4.86e-160	0.307486	0.227	0.538	8.96e-156	Monocyte
Cltc	5.89e-120	0.258928	0.305	0.672	1.08e-115	Monocyte
Ifi207	1.03e-88	0.256305	0.275	0.554	1.9e-84	Monocyte
Mpeg1	8.15e-30	0.265757	0.371	0.658	1.5e-25	Monocyte
Hexb	2e-10	0.271931	0.554	0.733	3.68e-06	Monocyte
Mrc1	0.000751197	0.286404	0.466	0.6	1	Monocyte
mt-Nd1	0	0.778903	0.943	0.58	0	DC/MAC
mt-Cytb	0	0.70754	0.948	0.642	0	DC/MAC
mt-Co2	0	0.698042	0.979	0.851	0	DC/MAC
Cx3cr1	0	0.61262	0.762	0.172	0	DC/MAC
mt-Nd4	0	0.604954	0.944	0.591	0	DC/MAC
C1qc	0	0.601666	0.976	0.662	0	DC/MAC
C1qa	0	0.595736	0.986	0.805	0	DC/MAC
mt-Co3	0	0.580828	0.993	0.971	0	DC/MAC
mt-Atp6	0	0.544586	0.986	0.94	0	DC/MAC
Pmepa1	0	0.538002	0.82	0.27	0	DC/MAC
mt-Co1	0	0.522514	0.991	0.929	0	DC/MAC
Acp5	0	0.497512	0.546	0.142	0	DC/MAC
Ly86	0	0.491765	0.877	0.276	0	DC/MAC
Nfkbid	0	0.469685	0.618	0.131	0	DC/MAC
C1qb	0	0.452831	0.988	0.853	0	DC/MAC
Arl5c	0	0.404192	0.635	0.166	0	DC/MAC
Ctsa	0	0.402279	0.888	0.312	0	DC/MAC
Unc93b1	0	0.400403	0.857	0.241	0	DC/MAC
Cd68	0	0.400083	0.888	0.306	0	DC/MAC
mt-Nd3	0	0.392988	0.798	0.211	0	DC/MAC
Chka	0	0.388965	0.396	0.085	0	DC/MAC
Glul	0	0.387417	0.739	0.192	0	DC/MAC
Trem2	0	0.376332	0.813	0.254	0	DC/MAC
Zmynd15	0	0.372603	0.622	0.156	0	DC/MAC
Tpp1	0	0.368951	0.673	0.118	0	DC/MAC
Socs3	0	0.368096	0.721	0.248	0	DC/MAC
Maf	0	0.356842	0.632	0.193	0	DC/MAC
Trf	0	0.353367	0.768	0.163	0	DC/MAC
Clec4n	0	0.352287	0.801	0.238	0	DC/MAC
Sash1	0	0.349186	0.613	0.103	0	DC/MAC
Lilra5	0	0.346948	0.572	0.067	0	DC/MAC
Cdkn1a	0	0.346481	0.716	0.234	0	DC/MAC
Cited2	0	0.338898	0.489	0.129	0	DC/MAC
Cd86	0	0.334923	0.813	0.223	0	DC/MAC
H2-DMa	0	0.332999	0.846	0.26	0	DC/MAC
Csf1r	0	0.328449	0.901	0.333	0	DC/MAC
Gm20186	0	0.328264	0.442	0.104	0	DC/MAC
Ch25h	0	0.32182	0.262	0.031	0	DC/MAC
Itgb5	0	0.314737	0.712	0.134	0	DC/MAC
Adgre1	0	0.308605	0.845	0.247	0	DC/MAC
Apold1	0	0.30621	0.407	0.097	0	DC/MAC
Pou2f2	0	0.29982	0.47	0.078	0	DC/MAC
Cebpa	0	0.299533	0.622	0.132	0	DC/MAC
Tmcc3	0	0.298523	0.492	0.081	0	DC/MAC
Cadm1	0	0.297528	0.495	0.065	0	DC/MAC
Plau	0	0.296011	0.712	0.205	0	DC/MAC
Rab7b	0	0.291675	0.593	0.125	0	DC/MAC
Hpgds	0	0.289159	0.726	0.149	0	DC/MAC
Stab1	0	0.288157	0.603	0.146	0	DC/MAC
Tmem176a	0	0.287576	0.876	0.318	0	DC/MAC
Icam1	0	0.287473	0.669	0.207	0	DC/MAC
Apobec1	0	0.286494	0.662	0.134	0	DC/MAC
Csf2ra	0	0.286254	0.763	0.19	0	DC/MAC
Fcgr3	0	0.282868	0.87	0.303	0	DC/MAC
Lair1	0	0.28073	0.643	0.114	0	DC/MAC
Pdgfb	0	0.278309	0.478	0.089	0	DC/MAC
Gatm	0	0.276659	0.711	0.146	0	DC/MAC
Clic4	0	0.276199	0.777	0.245	0	DC/MAC
Gusb	0	0.275108	0.764	0.191	0	DC/MAC
Hivep3	0	0.273263	0.454	0.081	0	DC/MAC
Blvrb	0	0.271916	0.782	0.203	0	DC/MAC
Camk1	0	0.269332	0.756	0.163	0	DC/MAC
Slamf9	0	0.268069	0.651	0.13	0	DC/MAC
Rcan1	0	0.26505	0.438	0.093	0	DC/MAC
Slamf7	0	0.263959	0.659	0.165	0	DC/MAC
Ehd4	0	0.263816	0.744	0.19	0	DC/MAC
Smagp	0	0.263119	0.475	0.073	0	DC/MAC
Cd72	0	0.262235	0.689	0.172	0	DC/MAC
Pld4	0	0.26223	0.761	0.179	0	DC/MAC
Zfhx3	0	0.260787	0.602	0.108	0	DC/MAC
Gpr65	0	0.259538	0.624	0.139	0	DC/MAC
Tmem86a	0	0.25765	0.458	0.066	0	DC/MAC
Snx24	0	0.257641	0.387	0.047	0	DC/MAC
Fyb	0	0.257574	0.816	0.254	0	DC/MAC
Rgs10	0	0.256743	0.899	0.333	0	DC/MAC
P2ry6	0	0.254747	0.522	0.094	0	DC/MAC
Hebp1	0	0.253735	0.718	0.157	0	DC/MAC
Blnk	0	0.252106	0.648	0.129	0	DC/MAC
Gpr34	0	0.250186	0.569	0.126	0	DC/MAC
Fcrls	1.93e-304	0.436776	0.743	0.268	3.56e-300	DC/MAC
Dcstamp	4.86e-302	0.382813	0.493	0.143	8.96e-298	DC/MAC
Apoe	1.34e-301	0.637672	0.997	0.992	2.47e-297	DC/MAC
Cd81	3.18e-301	0.332389	0.874	0.329	5.86e-297	DC/MAC
Tnfaip2	6.72e-300	0.268757	0.65	0.222	1.24e-295	DC/MAC
Procr	6.84e-298	0.27677	0.254	0.044	1.26e-293	DC/MAC
Gadd45g	5.06e-296	0.306896	0.428	0.116	9.33e-292	DC/MAC
Nfkb1	4.88e-295	0.254333	0.756	0.271	9e-291	DC/MAC
Rgs2	2.46e-290	0.278748	0.612	0.205	4.54e-286	DC/MAC
Tmem176b	1.55e-289	0.346318	0.9	0.351	2.86e-285	DC/MAC
Ftl1	7.57e-287	0.405617	0.999	0.993	1.4e-282	DC/MAC
Ctsh	2.07e-280	0.355825	0.91	0.363	3.81e-276	DC/MAC
Pmp22	2.84e-280	0.300974	0.647	0.22	5.23e-276	DC/MAC
Tnf	3.32e-279	0.530944	0.764	0.3	6.12e-275	DC/MAC
Sdc4	1.21e-264	0.637988	0.901	0.46	2.23e-260	DC/MAC
mt-Nd2	1.71e-264	0.506518	0.932	0.538	3.16e-260	DC/MAC
Rhob	3.13e-264	0.426732	0.726	0.28	5.78e-260	DC/MAC
Phlda1	2.81e-262	0.274715	0.523	0.172	5.18e-258	DC/MAC
Cxcl16	3.46e-256	0.356026	0.918	0.378	6.38e-252	DC/MAC
Man2b1	2.91e-255	0.315719	0.916	0.392	5.36e-251	DC/MAC
Adrb2	1.21e-253	0.374367	0.34	0.088	2.23e-249	DC/MAC
Mafb	2.19e-248	0.524254	0.85	0.366	4.04e-244	DC/MAC
Zeb2	3.05e-246	0.252163	0.874	0.342	5.61e-242	DC/MAC
Vcam1	2.1e-237	0.408137	0.747	0.302	3.86e-233	DC/MAC
Cd83	2.18e-226	0.461915	0.883	0.418	4.01e-222	DC/MAC
Basp1	5.41e-214	0.384259	0.869	0.399	9.96e-210	DC/MAC
Gadd45b	1.42e-210	0.270772	0.812	0.347	2.61e-206	DC/MAC
Ier5	1.89e-207	0.26406	0.808	0.345	3.48e-203	DC/MAC
Isg15	2.94e-206	0.311085	0.383	0.122	5.42e-202	DC/MAC
Itm2b	2.44e-193	0.385521	0.978	0.832	4.5e-189	DC/MAC
Ucp2	2.14e-192	0.282979	0.918	0.429	3.95e-188	DC/MAC
Hmox1	1.6e-185	0.360129	0.79	0.353	2.95e-181	DC/MAC
Ccl12	4.43e-182	0.584459	0.696	0.32	8.17e-178	DC/MAC
Il10	4.44e-181	0.461655	0.509	0.205	8.18e-177	DC/MAC
Cd74	7.27e-173	0.450915	0.998	0.995	1.34e-168	DC/MAC
Lgmn	5.68e-172	0.360246	0.963	0.603	1.05e-167	DC/MAC
Ctsb	9.4e-166	0.371296	0.985	0.798	1.73e-161	DC/MAC
H2-Ab1	1.19e-164	0.50199	0.966	0.855	2.19e-160	DC/MAC
Ms4a7	6.95e-164	0.352945	0.94	0.509	1.28e-159	DC/MAC
Il1a	1.63e-158	0.297315	0.586	0.253	3.01e-154	DC/MAC
Ctsc	1.93e-151	0.317311	0.944	0.488	3.56e-147	DC/MAC
H2-Eb1	1.83e-149	0.479798	0.97	0.892	3.38e-145	DC/MAC
H2-Aa	3.54e-148	0.449251	0.972	0.936	6.53e-144	DC/MAC
Cd63	1.4e-141	0.328775	0.96	0.605	2.58e-137	DC/MAC
Ccrl2	2.43e-123	0.440114	0.885	0.571	4.49e-119	DC/MAC
Ccl3	1.23e-112	0.56182	0.77	0.439	2.26e-108	DC/MAC
Xist	1.83e-112	0.279668	0.907	0.462	3.37e-108	DC/MAC
Ctsz	7.01e-103	0.268746	0.951	0.579	1.29e-98	DC/MAC
Hexb	1.61e-92	0.257442	0.935	0.572	2.98e-88	DC/MAC
Cst3	2.38e-91	0.272442	0.993	0.917	4.39e-87	DC/MAC
Bcl2a1b	1.12e-88	0.309794	0.905	0.571	2.07e-84	DC/MAC
Zfp36	4.26e-78	0.291886	0.916	0.6	7.85e-74	DC/MAC
Atf3	1.6e-77	0.256218	0.815	0.469	2.95e-73	DC/MAC
Pf4	2.53e-76	0.280774	0.836	0.509	4.66e-72	DC/MAC
Cxcl10	3.71e-64	0.344268	0.395	0.207	6.84e-60	DC/MAC
Gdf15	3.6e-58	0.472923	0.687	0.445	6.64e-54	DC/MAC
Junb	1.35e-56	0.292646	0.94	0.724	2.49e-52	DC/MAC
Fos	1.94e-52	0.294859	0.887	0.597	3.58e-48	DC/MAC
Jun	4.16e-37	0.295654	0.714	0.463	7.66e-33	DC/MAC
Hspa1b	4.21e-30	0.629312	0.736	0.575	7.76e-26	DC/MAC
Ccl7	9.93e-22	0.457523	0.634	0.449	1.83e-17	DC/MAC
Mmp12	2.94e-19	0.326179	0.557	0.398	5.43e-15	DC/MAC
Hspa1a	1.3e-14	0.468625	0.811	0.671	2.39e-10	DC/MAC
Cxcl1	8.19e-07	0.329929	0.816	0.735	0.0151022	DC/MAC
Mcpt4	0	2.35983	0.346	0.019	0	Mast Cell
Cma1	0	2.16971	0.287	0.019	0	Mast Cell
Cpa3	0	2.08297	0.333	0.011	0	Mast Cell
Tpsb2	0	1.99567	0.284	0.011	0	Mast Cell
Col1a1	2.95e-202	1.3307	0.573	0.2	5.44e-198	Mast Cell
Igkc	7.49e-141	1.39834	0.634	0.359	1.38e-136	Mast Cell
Igha	5.67e-91	0.968298	0.287	0.094	1.04e-86	Mast Cell
Col1a2	1.14e-83	1.01192	0.302	0.106	2.09e-79	Mast Cell
Gm42418	1.87e-79	0.311734	0.998	0.992	3.46e-75	Mast Cell
Jchain	9.19e-77	1.0285	0.277	0.099	1.69e-72	Mast Cell
Krt17	1.49e-74	0.950599	0.29	0.107	2.74e-70	Mast Cell
Sparc	5.34e-57	0.884525	0.276	0.113	9.84e-53	Mast Cell
Ccl8	1.53e-47	0.337846	0.872	0.756	2.81e-43	Mast Cell
Eps8	0	0.720323	0.681	0.123	0	DC/MAC
Ndrg1	0	0.64996	0.611	0.104	0	DC/MAC
Csf2rb	0	0.609726	0.703	0.174	0	DC/MAC
Naaa	0	0.554874	0.667	0.151	0	DC/MAC
Raph1	0	0.523205	0.573	0.095	0	DC/MAC
Flrt3	0	0.495035	0.447	0.065	0	DC/MAC
Cfp	0	0.453812	0.567	0.114	0	DC/MAC
Olfm1	0	0.417433	0.446	0.054	0	DC/MAC
St3gal1	0	0.40288	0.563	0.099	0	DC/MAC
Fam129b	0	0.395011	0.597	0.097	0	DC/MAC
Emilin2	0	0.382254	0.65	0.118	0	DC/MAC
Uck2	0	0.348884	0.354	0.034	0	DC/MAC
Capn2	0	0.271727	0.501	0.089	0	DC/MAC
Ecm1	1.54e-306	0.585583	0.408	0.062	2.85e-302	DC/MAC
Card19	5.84e-305	0.431295	0.736	0.189	1.08e-300	DC/MAC
Plec	1.15e-303	0.348297	0.637	0.143	2.12e-299	DC/MAC
Ccr2	1.88e-301	0.474122	0.594	0.123	3.46e-297	DC/MAC
Nav1	9.89e-301	0.252621	0.371	0.052	1.82e-296	DC/MAC
Traf1	1.96e-298	0.443208	0.486	0.089	3.62e-294	DC/MAC
Capg	1.27e-292	0.534672	0.702	0.175	2.35e-288	DC/MAC
Tppp3	2.8e-291	0.329342	0.301	0.034	5.16e-287	DC/MAC
Rnh1	3.24e-291	0.461374	0.752	0.206	5.97e-287	DC/MAC
S100a4	6.78e-289	0.719109	0.825	0.225	1.25e-284	DC/MAC
Dok2	9.46e-288	0.31309	0.353	0.048	1.74e-283	DC/MAC
Dirc2	1.71e-286	0.331181	0.543	0.116	3.14e-282	DC/MAC
B4galt5	6.18e-285	0.310201	0.594	0.135	1.14e-280	DC/MAC
Clec4b1	1.23e-284	0.39562	0.438	0.077	2.27e-280	DC/MAC
Emp1	1.72e-282	0.754087	0.779	0.219	3.17e-278	DC/MAC
Gda	3.7e-281	0.327788	0.554	0.111	6.83e-277	DC/MAC
Kcnn4	5.48e-281	0.34105	0.385	0.06	1.01e-276	DC/MAC
Itga5	1.26e-279	0.262082	0.484	0.094	2.32e-275	DC/MAC
Pik3r5	4.21e-279	0.267223	0.563	0.124	7.75e-275	DC/MAC
Sbno2	3.04e-278	0.34023	0.578	0.13	5.6e-274	DC/MAC
Mpp6	6.17e-278	0.271637	0.571	0.128	1.14e-273	DC/MAC
Pid1	6.96e-278	0.377724	0.658	0.162	1.28e-273	DC/MAC
Jarid2	6.13e-277	0.279034	0.499	0.099	1.13e-272	DC/MAC
Tmbim1	1.06e-276	0.303346	0.601	0.141	1.96e-272	DC/MAC
Foxp1	1.71e-276	0.284044	0.635	0.152	3.14e-272	DC/MAC
Mcub	2.56e-276	0.273266	0.53	0.114	4.72e-272	DC/MAC
Plbd1	1.34e-272	0.48843	0.528	0.114	2.48e-268	DC/MAC
Tubb6	2.55e-271	0.277063	0.562	0.126	4.7e-267	DC/MAC
Anxa2	9.94e-269	0.656838	0.839	0.25	1.83e-264	DC/MAC
Ldlr	6.12e-267	0.272916	0.363	0.056	1.13e-262	DC/MAC
Pfkp	7.76e-266	0.262453	0.517	0.108	1.43e-261	DC/MAC
Fem1c	1.89e-265	0.314506	0.661	0.169	3.49e-261	DC/MAC
Map4k4	3.2e-262	0.43771	0.732	0.207	5.9e-258	DC/MAC
Slc38a1	5.13e-261	0.330559	0.62	0.152	9.46e-257	DC/MAC
Pirb	9.71e-261	0.256256	0.627	0.154	1.79e-256	DC/MAC
Ccl9	1.03e-256	0.792085	0.752	0.218	1.9e-252	DC/MAC
Nupr1	1.8e-254	0.423302	0.442	0.084	3.32e-250	DC/MAC
Mdm2	5.84e-254	0.318143	0.556	0.129	1.08e-249	DC/MAC
Lrp1	2.28e-252	0.360377	0.747	0.214	4.21e-248	DC/MAC
Adam8	2.52e-249	0.332646	0.462	0.091	4.64e-245	DC/MAC
Anxa1	6.21e-249	0.483635	0.763	0.216	1.14e-244	DC/MAC
Map2k3	1.34e-247	0.29516	0.735	0.208	2.48e-243	DC/MAC
Rbms1	5.34e-247	0.253283	0.719	0.204	9.84e-243	DC/MAC
Mmp19	1.13e-245	0.503558	0.345	0.054	2.08e-241	DC/MAC
Clec12a	1.72e-245	0.26675	0.511	0.111	3.18e-241	DC/MAC
Ptafr	1.06e-243	0.338457	0.706	0.199	1.95e-239	DC/MAC
Eif4e	1.21e-239	0.334317	0.726	0.214	2.23e-235	DC/MAC
Vat1	8.22e-235	0.259282	0.482	0.106	1.52e-230	DC/MAC
Csrnp1	5.35e-234	0.307778	0.715	0.208	9.87e-230	DC/MAC
Clec10a	2e-231	0.425752	0.377	0.067	3.69e-227	DC/MAC
F10	7.72e-230	0.568713	0.292	0.041	1.42e-225	DC/MAC
Pltp	1.4e-229	0.60526	0.689	0.202	2.58e-225	DC/MAC
Tnip3	1.49e-228	0.56821	0.561	0.138	2.74e-224	DC/MAC
Syk	4.33e-228	0.278359	0.742	0.225	7.98e-224	DC/MAC
Etv3	6.81e-228	0.424317	0.755	0.234	1.26e-223	DC/MAC
Ccr5	7.87e-226	0.403211	0.617	0.17	1.45e-221	DC/MAC
Syngr2	1.03e-223	0.369115	0.712	0.218	1.91e-219	DC/MAC
Cndp2	7.52e-221	0.253944	0.658	0.188	1.39e-216	DC/MAC
Napsa	4.14e-220	0.385	0.485	0.11	7.63e-216	DC/MAC
Furin	3.65e-214	0.400295	0.754	0.242	6.73e-210	DC/MAC
Ptpre	7.4e-214	0.269506	0.582	0.158	1.36e-209	DC/MAC
Pcbp1	2.15e-212	0.267766	0.808	0.265	3.96e-208	DC/MAC
Rgl1	2.81e-211	0.322668	0.51	0.126	5.18e-207	DC/MAC
Cd44	1.33e-210	0.341813	0.813	0.263	2.46e-206	DC/MAC
Ninj1	1.42e-210	0.492592	0.803	0.273	2.62e-206	DC/MAC
Metrnl	2.29e-210	0.367252	0.76	0.245	4.22e-206	DC/MAC
Got1	5.82e-200	0.260762	0.695	0.215	1.07e-195	DC/MAC
Ehd1	1.11e-191	0.290958	0.786	0.259	2.04e-187	DC/MAC
S100a10	4.32e-187	0.741447	0.903	0.372	7.97e-183	DC/MAC
Errfi1	6.06e-187	0.315416	0.567	0.159	1.12e-182	DC/MAC
Klf4	5.18e-185	0.508028	0.603	0.177	9.56e-181	DC/MAC
Fcgrt	3.57e-184	0.361109	0.567	0.165	6.59e-180	DC/MAC
Sod2	2.6e-183	0.27421	0.74	0.243	4.8e-179	DC/MAC
H2-DMb2	6.98e-182	0.265005	0.606	0.186	1.29e-177	DC/MAC
Cdkn1a	2.52e-180	0.368682	0.803	0.275	4.65e-176	DC/MAC
Bach1	3.74e-179	0.294642	0.805	0.28	6.89e-175	DC/MAC
Cflar	1.37e-178	0.267289	0.762	0.258	2.53e-174	DC/MAC
Lsp1	3.05e-178	0.434424	0.718	0.239	5.63e-174	DC/MAC
Vim	5.4e-176	0.794581	0.989	0.748	9.94e-172	DC/MAC
Tnfsf9	2.32e-171	0.566999	0.59	0.178	4.28e-167	DC/MAC
Vegfa	1.4e-170	0.265476	0.335	0.068	2.58e-166	DC/MAC
Alox5ap	3.75e-168	0.382093	0.885	0.341	6.91e-164	DC/MAC
Emp3	4.17e-166	0.484924	0.891	0.367	7.68e-162	DC/MAC
Phlda1	3.05e-164	0.374696	0.623	0.199	5.63e-160	DC/MAC
Ms4a6d	1.81e-162	0.300291	0.766	0.276	3.34e-158	DC/MAC
Il1rn	7.45e-156	0.505519	0.576	0.183	1.37e-151	DC/MAC
Osm	1e-155	0.263971	0.574	0.179	1.85e-151	DC/MAC
Nfkb1	5.17e-151	0.269236	0.83	0.312	9.54e-147	DC/MAC
Jdp2	6.62e-150	0.388838	0.665	0.231	1.22e-145	DC/MAC
Tagln2	9.54e-144	0.434498	0.845	0.348	1.76e-139	DC/MAC
Ahnak	1.15e-137	0.530292	0.92	0.417	2.12e-133	DC/MAC
Socs3	3.31e-137	0.28615	0.771	0.29	6.1e-133	DC/MAC
mt-Co2	5.27e-136	0.548475	0.982	0.863	9.72e-132	DC/MAC
Fxyd2	6.93e-135	0.293824	0.306	0.072	1.28e-130	DC/MAC
Ccl6	2.3e-134	0.683871	0.604	0.222	4.24e-130	DC/MAC
H2-DMa	1.67e-133	0.393633	0.788	0.318	3.09e-129	DC/MAC
Lmna	1.67e-131	0.449118	0.844	0.359	3.08e-127	DC/MAC
Arl4c	2.35e-129	0.271149	0.845	0.346	4.33e-125	DC/MAC
C5ar1	1.36e-128	0.293266	0.66	0.246	2.51e-124	DC/MAC
Tgfbi	3.65e-128	0.397279	0.863	0.367	6.72e-124	DC/MAC
Ifi27l2a	1.86e-120	0.285858	0.609	0.219	3.43e-116	DC/MAC
Fn1	1.39e-119	0.620599	0.32	0.081	2.56e-115	DC/MAC
Pdpn	6.61e-118	0.339133	0.264	0.06	1.22e-113	DC/MAC
mt-Nd1	6.58e-117	0.554192	0.934	0.615	1.21e-112	DC/MAC
mt-Cytb	8.56e-115	0.535572	0.938	0.671	1.58e-110	DC/MAC
Fcgr2b	9.12e-115	0.290741	0.854	0.359	1.68e-110	DC/MAC
Hilpda	3.67e-112	0.273388	0.712	0.279	6.76e-108	DC/MAC
Plaur	4.84e-112	0.340469	0.815	0.345	8.92e-108	DC/MAC
H2-DMb1	6.88e-112	0.27972	0.718	0.291	1.27e-107	DC/MAC
Clec4e	7.76e-112	0.43967	0.609	0.233	1.43e-107	DC/MAC
Plin2	2.54e-108	0.272036	0.79	0.333	4.69e-104	DC/MAC
Slc7a11	7.17e-108	0.473364	0.561	0.212	1.32e-103	DC/MAC
Zeb2	1.12e-104	0.307786	0.886	0.391	2.07e-100	DC/MAC
Pim1	2.8e-104	0.266125	0.887	0.383	5.17e-100	DC/MAC
Ifitm3	6.32e-103	0.288042	0.602	0.229	1.17e-98	DC/MAC
Mgl2	2.43e-102	0.543818	0.511	0.197	4.49e-98	DC/MAC
mt-Co1	1.14e-101	0.428687	0.989	0.935	2.11e-97	DC/MAC
Cstb	1.3e-95	0.348578	0.902	0.432	2.4e-91	DC/MAC
S100a6	9.34e-93	0.488683	0.944	0.544	1.72e-88	DC/MAC
mt-Nd4	3.2e-92	0.454945	0.931	0.624	5.91e-88	DC/MAC
Cytip	4.3e-91	0.281474	0.698	0.303	7.93e-87	DC/MAC
Gpx1	7.75e-90	0.328305	0.931	0.449	1.43e-85	DC/MAC
Mt2	4.34e-85	0.286794	0.446	0.166	8e-81	DC/MAC
mt-Nd2	2.13e-82	0.44804	0.936	0.575	3.93e-78	DC/MAC
mt-Co3	2.72e-82	0.351102	0.996	0.973	5.01e-78	DC/MAC
Folr2	3.34e-82	0.46737	0.284	0.087	6.16e-78	DC/MAC
Fabp5	9.02e-80	0.268952	0.686	0.3	1.66e-75	DC/MAC
Crip1	5.46e-78	0.656198	0.945	0.582	1.01e-73	DC/MAC
Neat1	8.18e-76	0.461698	0.894	0.466	1.51e-71	DC/MAC
Gnai2	1.2e-75	0.282588	0.927	0.447	2.22e-71	DC/MAC
Arpc1b	2.19e-75	0.353459	0.947	0.509	4.04e-71	DC/MAC
Cbr2	2.38e-72	0.275886	0.36	0.132	4.39e-68	DC/MAC
F13a1	2.84e-72	0.461739	0.561	0.25	5.23e-68	DC/MAC
mt-Atp6	2.99e-72	0.335284	0.989	0.944	5.51e-68	DC/MAC
Mafb	1.1e-70	0.344162	0.819	0.413	2.02e-66	DC/MAC
Ier3	3.66e-69	0.410279	0.897	0.486	6.75e-65	DC/MAC
Lgals3	2.31e-62	0.438282	0.962	0.671	4.26e-58	DC/MAC
Lgals1	4.99e-61	0.321545	0.939	0.538	9.2e-57	DC/MAC
Hmox1	1.84e-60	0.419669	0.777	0.395	3.39e-56	DC/MAC
Lpl	7.52e-58	0.322626	0.333	0.133	1.39e-53	DC/MAC
Ctsl	7.14e-56	0.334992	0.779	0.406	1.32e-51	DC/MAC
Thbs1	3.92e-51	0.811495	0.391	0.181	7.23e-47	DC/MAC
Cxcl3	2.26e-50	0.869878	0.553	0.282	4.17e-46	DC/MAC
Ptgs2	2.5e-47	0.575222	0.506	0.261	4.61e-43	DC/MAC
Il10	9.75e-44	0.278152	0.478	0.235	1.8e-39	DC/MAC
H2-Ab1	2.05e-41	0.422595	0.952	0.866	3.78e-37	DC/MAC
Nfkbia	3e-34	0.256036	0.961	0.734	5.52e-30	DC/MAC
H2-Aa	2.54e-28	0.32178	0.966	0.94	4.68e-24	DC/MAC
Cxcl2	8.18e-24	0.398122	0.992	0.991	1.51e-19	DC/MAC
H2-Eb1	8.53e-23	0.256653	0.953	0.9	1.57e-18	DC/MAC
Ccl2	5.39e-22	0.407351	0.687	0.454	9.93e-18	DC/MAC
Ccl7	1.27e-14	0.450543	0.649	0.466	2.35e-10	DC/MAC
S100a8	0	3.23737	0.989	0.558	0	Neutrophil
S100a9	0	3.23029	0.996	0.715	0	Neutrophil
Retnlg	0	2.78662	0.875	0.199	0	Neutrophil
BC100530	0	2.77913	0.699	0.117	0	Neutrophil
Gm5483	0	2.7051	0.703	0.102	0	Neutrophil
Ifitm1	0	2.69164	0.84	0.112	0	Neutrophil
Stfa2l1	0	2.65881	0.734	0.063	0	Neutrophil
Stfa2	0	2.60456	0.507	0.041	0	Neutrophil
Lcn2	0	2.53194	0.703	0.049	0	Neutrophil
G0s2	0	2.39506	0.669	0.042	0	Neutrophil
Hdc	0	2.20726	0.811	0.045	0	Neutrophil
Acod1	0	2.18833	0.723	0.055	0	Neutrophil
Trem1	0	2.11744	0.76	0.051	0	Neutrophil
Wfdc21	0	2.09855	0.695	0.042	0	Neutrophil
Hp	0	2.05815	0.774	0.067	0	Neutrophil
Il1r2	0	2.0055	0.793	0.116	0	Neutrophil
Clec4d	0	1.97509	0.792	0.143	0	Neutrophil
Asprv1	0	1.87211	0.429	0.017	0	Neutrophil
Pglyrp1	0	1.82619	0.654	0.029	0	Neutrophil
Slc16a3	0	1.81437	0.699	0.087	0	Neutrophil
Lrg1	0	1.74025	0.628	0.027	0	Neutrophil
Clec4e	0	1.71567	0.849	0.223	0	Neutrophil
S100a11	0	1.71053	0.909	0.393	0	Neutrophil
Grina	0	1.62468	0.771	0.18	0	Neutrophil
Csf3r	0	1.57814	0.694	0.07	0	Neutrophil
Gm5416	0	1.57214	0.321	0.013	0	Neutrophil
Stfa3	0	1.5683	0.299	0.016	0	Neutrophil
Mxd1	0	1.52273	0.826	0.252	0	Neutrophil
Rdh12	0	1.49313	0.49	0.011	0	Neutrophil
Msrb1	0	1.45099	0.835	0.286	0	Neutrophil
Samsn1	0	1.42634	0.734	0.148	0	Neutrophil
Cxcr2	0	1.41795	0.587	0.014	0	Neutrophil
Cyp4f18	0	1.414	0.581	0.036	0	Neutrophil
Chil1	0	1.3383	0.538	0.016	0	Neutrophil
Arg2	0	1.33684	0.574	0.039	0	Neutrophil
Lmnb1	0	1.32807	0.713	0.157	0	Neutrophil
Hcar2	0	1.31976	0.456	0.05	0	Neutrophil
Gsr	0	1.31207	0.686	0.095	0	Neutrophil
Ankrd33b	0	1.30523	0.558	0.047	0	Neutrophil
Sgms2	0	1.28835	0.547	0.032	0	Neutrophil
Mmp9	0	1.28275	0.573	0.018	0	Neutrophil
Mrgpra2b	0	1.24413	0.409	0.007	0	Neutrophil
Fbxl5	0	1.24289	0.628	0.12	0	Neutrophil
Fpr1	0	1.2193	0.421	0.008	0	Neutrophil
Mcemp1	0	1.17936	0.534	0.041	0	Neutrophil
Cd24a	0	1.15211	0.529	0.05	0	Neutrophil
F630028O10Rik	0	1.12972	0.461	0.049	0	Neutrophil
Adam8	0	1.10187	0.57	0.088	0	Neutrophil
Zyx	0	1.08797	0.644	0.156	0	Neutrophil
Atp11b	0	1.07064	0.631	0.137	0	Neutrophil
Ifitm6	0	1.06687	0.344	0.036	0	Neutrophil
Slc2a3	0	1.04751	0.402	0.027	0	Neutrophil
Gda	0	1.04656	0.651	0.108	0	Neutrophil
Il1f9	0	1.04522	0.369	0.007	0	Neutrophil
Trim30b	0	1.03476	0.427	0.014	0	Neutrophil
BC117090	0	1.0084	0.322	0.006	0	Neutrophil
Stx11	0	1.00436	0.499	0.078	0	Neutrophil
Sell	0	0.988093	0.485	0.033	0	Neutrophil
Fpr2	0	0.982804	0.444	0.018	0	Neutrophil
Sorl1	0	0.967051	0.598	0.114	0	Neutrophil
Trem3	0	0.965663	0.421	0.016	0	Neutrophil
Steap4	0	0.958242	0.391	0.023	0	Neutrophil
Igfbp6	0	0.946159	0.35	0.015	0	Neutrophil
Ly6g	0	0.939087	0.26	0.007	0	Neutrophil
Pygl	0	0.932176	0.47	0.042	0	Neutrophil
Slfn1	0	0.926011	0.4	0.018	0	Neutrophil
Gcnt2	0	0.918428	0.5	0.064	0	Neutrophil
Upp1	0	0.909301	0.31	0.009	0	Neutrophil
Il1rap	0	0.895305	0.407	0.028	0	Neutrophil
Slfn4	0	0.84786	0.333	0.009	0	Neutrophil
Dhrs9	0	0.838188	0.375	0.017	0	Neutrophil
Cd300lf	0	0.833289	0.512	0.089	0	Neutrophil
Mmp8	0	0.8206	0.288	0.017	0	Neutrophil
Cpne2	0	0.797198	0.408	0.056	0	Neutrophil
AC110211.1	0	0.792173	0.335	0.005	0	Neutrophil
Glipr2	0	0.769246	0.39	0.044	0	Neutrophil
Rhov	0	0.746019	0.292	0.018	0	Neutrophil
Lyst	0	0.734703	0.448	0.07	0	Neutrophil
Pi16	0	0.697481	0.334	0.014	0	Neutrophil
Mirt1	0	0.695115	0.291	0.012	0	Neutrophil
Tarm1	0	0.679756	0.282	0.014	0	Neutrophil
Gpat3	0	0.568366	0.251	0.006	0	Neutrophil
Adgre5	5.59e-308	0.964723	0.574	0.117	1.03e-303	Neutrophil
Id1	4.72e-303	0.769589	0.324	0.036	8.71e-299	Neutrophil
Srgn	7.1e-303	1.65686	0.978	0.766	1.31e-298	Neutrophil
Glrx	2.65e-301	1.14856	0.657	0.167	4.89e-297	Neutrophil
Slc7a11	5.19e-299	1.36733	0.743	0.206	9.58e-295	Neutrophil
C5ar1	1.14e-298	1.19638	0.783	0.242	2.11e-294	Neutrophil
2310001H17Rik	6.25e-298	0.653088	0.334	0.04	1.15e-293	Neutrophil
Gm5150	6.65e-296	0.771014	0.423	0.066	1.23e-291	Neutrophil
Gadd45a	1.66e-290	0.741833	0.361	0.047	3.06e-286	Neutrophil
2810474O19Rik	9.94e-284	1.19111	0.616	0.152	1.83e-279	Neutrophil
Slpi	4.98e-276	0.910916	0.421	0.065	9.18e-272	Neutrophil
Bst1	5.6e-271	0.541065	0.334	0.044	1.03e-266	Neutrophil
Ripor2	3.73e-270	0.598808	0.331	0.043	6.88e-266	Neutrophil
Igf1r	2.39e-268	0.582399	0.36	0.052	4.4e-264	Neutrophil
Ifitm2	4e-268	1.34778	0.933	0.506	7.36e-264	Neutrophil
Themis2	4.73e-268	0.584135	0.372	0.056	8.71e-264	Neutrophil
Cdk2ap2	2.11e-261	1.4559	0.619	0.169	3.89e-257	Neutrophil
Cebpb	1.62e-260	1.10335	0.99	0.862	2.99e-256	Neutrophil
Trib1	9.62e-247	0.871248	0.579	0.148	1.77e-242	Neutrophil
Fgr	6.23e-243	0.617605	0.363	0.059	1.15e-238	Neutrophil
Anxa1	3.4e-242	1.18351	0.713	0.222	6.27e-238	Neutrophil
Antxr2	1.33e-241	0.737737	0.521	0.122	2.45e-237	Neutrophil
Rab11fip1	3.11e-239	0.730643	0.479	0.101	5.73e-235	Neutrophil
Dusp16	9.1e-239	0.764004	0.472	0.102	1.68e-234	Neutrophil
Il18rap	2.16e-236	0.443724	0.262	0.029	3.99e-232	Neutrophil
Rnf149	2.58e-236	1.09713	0.791	0.299	4.76e-232	Neutrophil
Emilin2	1.29e-232	0.708463	0.534	0.126	2.38e-228	Neutrophil
Nudt4	1.51e-232	0.769645	0.478	0.105	2.79e-228	Neutrophil
AB124611	9.74e-232	0.688059	0.419	0.082	1.8e-227	Neutrophil
Sirpb1c	6.98e-231	0.586936	0.327	0.05	1.29e-226	Neutrophil
Selplg	1.65e-230	0.896702	0.669	0.209	3.04e-226	Neutrophil
Klhl2	1.15e-225	0.500567	0.289	0.04	2.11e-221	Neutrophil
S100a6	8e-221	1.42671	0.948	0.546	1.47e-216	Neutrophil
Anxa2	1.1e-218	0.937178	0.757	0.257	2.02e-214	Neutrophil
Gk	1.4e-217	0.720846	0.393	0.077	2.59e-213	Neutrophil
Mgst1	3.29e-217	0.801489	0.412	0.081	6.06e-213	Neutrophil
Plk3	1.31e-210	0.756296	0.505	0.126	2.41e-206	Neutrophil
Cd44	2.63e-210	0.864449	0.763	0.269	4.85e-206	Neutrophil
Klf3	3.74e-210	0.785334	0.57	0.161	6.9e-206	Neutrophil
Cd300ld	5.22e-209	0.765634	0.515	0.134	9.62e-205	Neutrophil
Ccr1	7.79e-209	1.03756	0.798	0.316	1.44e-204	Neutrophil
Cdkn2d	1.42e-206	0.657857	0.369	0.07	2.61e-202	Neutrophil
Selenon	2.43e-206	0.565547	0.37	0.071	4.48e-202	Neutrophil
Pbx1	3.15e-206	0.479186	0.269	0.037	5.8e-202	Neutrophil
Ndel1	4.69e-206	0.79554	0.706	0.248	8.65e-202	Neutrophil
Ccl6	8.42e-202	1.01767	0.678	0.22	1.55e-197	Neutrophil
R3hdm4	1.26e-200	0.733636	0.504	0.132	2.32e-196	Neutrophil
Rhog	1.36e-200	0.78784	0.617	0.2	2.5e-196	Neutrophil
Cfap43	1.77e-198	0.427239	0.253	0.034	3.27e-194	Neutrophil
Rac2	3.07e-198	0.906919	0.732	0.283	5.65e-194	Neutrophil
Entpd1	1.9e-197	0.909673	0.706	0.253	3.5e-193	Neutrophil
Prdx5	4.21e-197	1.05362	0.811	0.358	7.76e-193	Neutrophil
Smox	2.43e-196	0.795922	0.545	0.157	4.47e-192	Neutrophil
Sp140	7.43e-196	0.718313	0.425	0.097	1.37e-191	Neutrophil
Stk17b	8.94e-196	0.936713	0.736	0.28	1.65e-191	Neutrophil
Alox5ap	1.07e-195	0.952552	0.822	0.347	1.96e-191	Neutrophil
Carhsp1	2.04e-191	0.579463	0.43	0.1	3.75e-187	Neutrophil
Snx18	7.27e-191	0.747122	0.697	0.251	1.34e-186	Neutrophil
Ctnnb1	2.37e-185	0.889802	0.683	0.252	4.36e-181	Neutrophil
Anxa11	2.94e-184	0.624818	0.506	0.142	5.43e-180	Neutrophil
Mrpl33	9.95e-184	0.804353	0.672	0.241	1.83e-179	Neutrophil
Prr13	4.07e-181	0.86901	0.663	0.245	7.5e-177	Neutrophil
Map1lc3b	3.24e-179	0.917999	0.805	0.366	5.97e-175	Neutrophil
Txn1	4.51e-179	0.960543	0.837	0.393	8.31e-175	Neutrophil
Fam32a	8.74e-179	0.619622	0.511	0.147	1.61e-174	Neutrophil
Snx20	3.58e-178	0.712045	0.544	0.165	6.6e-174	Neutrophil
Snap23	1.66e-175	0.683922	0.599	0.202	3.06e-171	Neutrophil
Actg1	1.47e-174	0.833215	0.993	0.9	2.71e-170	Neutrophil
Pilra	5.85e-174	0.651693	0.446	0.116	1.08e-169	Neutrophil
Fas	6.32e-174	0.579751	0.347	0.072	1.16e-169	Neutrophil
2022-03-07	6.05e-173	0.647134	0.568	0.182	1.12e-168	Neutrophil
Tpd52	5.55e-172	0.857486	0.839	0.392	1.02e-167	Neutrophil
Cd9	2.77e-170	0.902917	0.834	0.371	5.1e-166	Neutrophil
Ifitm3	1.7e-167	0.653399	0.689	0.227	3.14e-163	Neutrophil
Hist1h2bc	3.04e-167	0.577311	0.466	0.124	5.61e-163	Neutrophil
Iqsec1	2.46e-163	0.455989	0.274	0.048	4.54e-159	Neutrophil
Ehd1	8.35e-163	0.696153	0.706	0.266	1.54e-158	Neutrophil
Ncf2	9.58e-162	0.670844	0.66	0.25	1.77e-157	Neutrophil
Rnf11	2.01e-159	0.544212	0.389	0.096	3.7e-155	Neutrophil
Prdx6	5.1e-159	0.777325	0.632	0.23	9.39e-155	Neutrophil
Ets2	5.7e-159	0.717268	0.741	0.299	1.05e-154	Neutrophil
Retreg1	4.96e-157	0.590575	0.47	0.139	9.15e-153	Neutrophil
Gmfg	4.97e-157	0.655592	0.726	0.297	9.17e-153	Neutrophil
Dusp1	4.4e-156	0.997914	0.902	0.565	8.12e-152	Neutrophil
Dennd4a	5.18e-156	0.755021	0.736	0.301	9.55e-152	Neutrophil
Litaf	9.23e-156	0.775758	0.816	0.381	1.7e-151	Neutrophil
Ltb	2.31e-155	0.538017	0.345	0.075	4.26e-151	Neutrophil
Ypel3	4.1e-155	0.604554	0.544	0.18	7.55e-151	Neutrophil
Ccnd3	4.13e-155	0.503795	0.362	0.084	7.61e-151	Neutrophil
Wfdc17	5.87e-155	1.1333	0.946	0.666	1.08e-150	Neutrophil
Adipor1	3.21e-154	0.613626	0.575	0.203	5.93e-150	Neutrophil
Nfam1	1.93e-151	0.489939	0.391	0.101	3.56e-147	Neutrophil
Zswim4	2.04e-150	0.474633	0.299	0.062	3.76e-146	Neutrophil
Cd33	4.43e-149	0.566424	0.556	0.191	8.17e-145	Neutrophil
Hectd1	1.34e-148	0.596686	0.575	0.206	2.46e-144	Neutrophil
Rab20	2.26e-148	0.636698	0.62	0.227	4.17e-144	Neutrophil
Cd37	3.57e-148	0.517866	0.431	0.122	6.58e-144	Neutrophil
Pirb	8.29e-148	0.550071	0.51	0.162	1.53e-143	Neutrophil
Nadk	2.57e-147	0.477347	0.444	0.128	4.74e-143	Neutrophil
Zcchc6	7.36e-147	0.603317	0.564	0.2	1.36e-142	Neutrophil
Ptp4a1	2.25e-146	0.647094	0.702	0.29	4.15e-142	Neutrophil
Ostf1	4.13e-146	0.6495	0.753	0.334	7.62e-142	Neutrophil
Card19	1.12e-145	0.606245	0.564	0.201	2.07e-141	Neutrophil
Vasp	2.5e-145	0.607079	0.674	0.269	4.61e-141	Neutrophil
Sema4a	6.62e-145	0.515746	0.35	0.085	1.22e-140	Neutrophil
Ppp1r2	4.19e-143	0.531217	0.607	0.226	7.72e-139	Neutrophil
Rabgef1	9.82e-143	0.583386	0.565	0.198	1.81e-138	Neutrophil
Trim30a	1.02e-142	0.48901	0.361	0.09	1.88e-138	Neutrophil
Ptafr	1.03e-142	0.674839	0.574	0.208	1.9e-138	Neutrophil
Lsp1	3.7e-141	0.582305	0.657	0.245	6.82e-137	Neutrophil
Jdp2	5.87e-141	0.61327	0.645	0.235	1.08e-136	Neutrophil
Fxyd5	4.06e-140	0.811728	0.87	0.478	7.47e-136	Neutrophil
Slc9a3r1	8.55e-140	0.60751	0.515	0.176	1.58e-135	Neutrophil
Klf7	9.21e-140	0.521993	0.384	0.103	1.7e-135	Neutrophil
Notch2	9.94e-139	0.456243	0.458	0.137	1.83e-134	Neutrophil
Wbp1l	2.66e-138	0.424847	0.301	0.066	4.91e-134	Neutrophil
Eif4ebp1	2.77e-138	0.571828	0.433	0.129	5.1e-134	Neutrophil
Tlr13	6.87e-138	0.441166	0.343	0.084	1.27e-133	Neutrophil
Ell2	1.46e-136	0.550609	0.54	0.184	2.7e-132	Neutrophil
Dhrs7	1.15e-133	0.555154	0.366	0.098	2.12e-129	Neutrophil
Ncf4	1.57e-133	0.53423	0.668	0.274	2.89e-129	Neutrophil
Siglece	4.09e-132	0.465173	0.283	0.062	7.55e-128	Neutrophil
Adprh	1.3e-131	0.542491	0.377	0.106	2.4e-127	Neutrophil
Mboat7	2.62e-131	0.389593	0.274	0.058	4.83e-127	Neutrophil
Myl12b	2.71e-130	0.598302	0.709	0.31	4.99e-126	Neutrophil
AA467197	2.66e-129	0.491096	0.361	0.09	4.9e-125	Neutrophil
Lrrc25	1.61e-128	0.530053	0.45	0.146	2.96e-124	Neutrophil
Dmxl2	7.26e-127	0.404307	0.287	0.065	1.34e-122	Neutrophil
Atg2a	3.17e-126	0.415122	0.294	0.069	5.85e-122	Neutrophil
Tnfrsf1a	9.45e-125	0.453408	0.469	0.158	1.74e-120	Neutrophil
Fgl2	1.42e-124	0.505772	0.553	0.199	2.63e-120	Neutrophil
Cd53	1.52e-124	0.610247	0.728	0.33	2.8e-120	Neutrophil
Gpsm3	1.05e-122	0.500726	0.511	0.185	1.93e-118	Neutrophil
Aldoa	1.91e-122	0.653061	0.719	0.329	3.52e-118	Neutrophil
Gng12	3.44e-122	0.362748	0.435	0.137	6.34e-118	Neutrophil
Por	3.62e-122	0.448766	0.373	0.107	6.68e-118	Neutrophil
Samhd1	1.72e-121	0.52965	0.529	0.196	3.16e-117	Neutrophil
Ccpg1	1.56e-120	0.369605	0.264	0.057	2.87e-116	Neutrophil
Taldo1	3.33e-119	0.624608	0.737	0.344	6.14e-115	Neutrophil
Tyrobp	4e-119	0.544974	0.976	0.804	7.38e-115	Neutrophil
Mcl1	7.18e-119	0.677197	0.932	0.664	1.32e-114	Neutrophil
Pkm	1.73e-118	0.616339	0.795	0.392	3.2e-114	Neutrophil
Borcs6	1.93e-118	0.476996	0.332	0.089	3.55e-114	Neutrophil
Il13ra1	6.49e-117	0.409426	0.379	0.113	1.2e-112	Neutrophil
Suco	8.38e-117	0.405282	0.436	0.14	1.55e-112	Neutrophil
Cd14	1.54e-116	0.823442	0.976	0.857	2.84e-112	Neutrophil
Hcst	1.78e-116	0.435918	0.404	0.124	3.27e-112	Neutrophil
Marcksl1	3.31e-116	0.821697	0.64	0.272	6.1e-112	Neutrophil
Tgoln1	3.33e-116	0.516369	0.609	0.255	6.14e-112	Neutrophil
Slc2a1	3.41e-116	0.429548	0.355	0.1	6.28e-112	Neutrophil
Cxcl2	4.47e-115	0.752576	1	0.99	8.23e-111	Neutrophil
Fosl2	1.27e-114	0.457414	0.565	0.221	2.34e-110	Neutrophil
Bcl10	4.12e-113	0.429677	0.545	0.212	7.6e-109	Neutrophil
Cks2	1.02e-111	0.808306	0.408	0.131	1.88e-107	Neutrophil
Cebpd	2.64e-111	0.433003	0.408	0.125	4.86e-107	Neutrophil
Diaph1	1.54e-110	0.452457	0.559	0.223	2.83e-106	Neutrophil
Bnip3	4.47e-110	0.442057	0.257	0.059	8.24e-106	Neutrophil
Bcl3	8.59e-110	0.413338	0.381	0.118	1.58e-105	Neutrophil
Cox17	2.01e-109	0.459926	0.471	0.171	3.71e-105	Neutrophil
Braf	2.72e-108	0.331199	0.372	0.112	5.02e-104	Neutrophil
Gpcpd1	4.42e-108	0.417024	0.408	0.134	8.15e-104	Neutrophil
Fth1	1.01e-107	0.52067	1	1	1.86e-103	Neutrophil
Svil	4.23e-106	0.356211	0.271	0.067	7.79e-102	Neutrophil
Chp1	1.57e-105	0.385631	0.364	0.113	2.9e-101	Neutrophil
Xylt1	2.27e-104	0.367134	0.283	0.073	4.18e-100	Neutrophil
Tpm4	1.04e-103	0.448734	0.608	0.261	1.91e-99	Neutrophil
Rab7	1.52e-103	0.539248	0.651	0.298	2.8e-99	Neutrophil
Map2k3	6.69e-103	0.446855	0.542	0.221	1.23e-98	Neutrophil
Nfkbiz	1.17e-102	0.701815	0.778	0.407	2.16e-98	Neutrophil
Lbr	1.68e-102	0.326928	0.316	0.088	3.09e-98	Neutrophil
Tspo	2.8e-102	0.564149	0.774	0.392	5.16e-98	Neutrophil
Gnai3	6.44e-102	0.386431	0.49	0.187	1.19e-97	Neutrophil
Ogfrl1	6.14e-101	0.40414	0.362	0.115	1.13e-96	Neutrophil
Tmcc1	9.59e-101	0.372909	0.297	0.081	1.77e-96	Neutrophil
Tsc22d3	1.01e-100	0.50263	0.638	0.279	1.85e-96	Neutrophil
Casp4	4.56e-100	0.489901	0.356	0.112	8.41e-96	Neutrophil
Ddx6	3.14e-99	0.4303	0.645	0.295	5.78e-95	Neutrophil
Plaur	3.57e-99	0.638127	0.741	0.352	6.58e-95	Neutrophil
Lst1	4.59e-99	0.445661	0.667	0.296	8.46e-95	Neutrophil
Sntb2	2.39e-98	0.324525	0.28	0.074	4.41e-94	Neutrophil
Csf2rb	2.94e-98	0.336162	0.494	0.187	5.42e-94	Neutrophil
Ube2b	3.46e-98	0.394934	0.634	0.29	6.39e-94	Neutrophil
Fem1c	6.16e-98	0.365224	0.477	0.181	1.14e-93	Neutrophil
Itgal	1e-97	0.309908	0.341	0.102	1.85e-93	Neutrophil
Rab6a	1.78e-97	0.344031	0.379	0.126	3.28e-93	Neutrophil
Napsa	2.21e-97	0.358423	0.375	0.117	4.08e-93	Neutrophil
Sde2	2.48e-97	0.378715	0.488	0.192	4.58e-93	Neutrophil
Itgb2	2.79e-97	0.419233	0.536	0.223	5.14e-93	Neutrophil
Rb1cc1	7.42e-97	0.379191	0.403	0.139	1.37e-92	Neutrophil
Ago2	1.69e-96	0.424511	0.478	0.186	3.12e-92	Neutrophil
Gsn	4.62e-96	0.427509	0.619	0.274	8.51e-92	Neutrophil
Noct	8.8e-96	0.376693	0.38	0.126	1.62e-91	Neutrophil
Tes	9.85e-96	0.386461	0.321	0.095	1.82e-91	Neutrophil
Sertad1	1.72e-95	0.408705	0.352	0.113	3.16e-91	Neutrophil
Tspan13	5.34e-94	0.444104	0.427	0.157	9.85e-90	Neutrophil
Eif1	5.99e-94	0.518786	0.947	0.721	1.1e-89	Neutrophil
Hist1h1c	6.97e-94	0.616312	0.387	0.132	1.28e-89	Neutrophil
Ncf1	1.38e-93	0.376208	0.513	0.208	2.55e-89	Neutrophil
Ezr	1.93e-93	0.438416	0.603	0.265	3.55e-89	Neutrophil
Myd88	2.45e-93	0.362156	0.309	0.091	4.53e-89	Neutrophil
Kdm6b	3.55e-93	0.535937	0.77	0.385	6.55e-89	Neutrophil
Mapkapk2	6.32e-92	0.446408	0.603	0.275	1.17e-87	Neutrophil
Itgam	1.11e-90	0.336544	0.479	0.19	2.05e-86	Neutrophil
Kpna4	6.88e-90	0.36815	0.449	0.172	1.27e-85	Neutrophil
Pgk1	7.01e-90	0.434838	0.553	0.239	1.29e-85	Neutrophil
Stk40	1.25e-89	0.359412	0.379	0.133	2.3e-85	Neutrophil
Neat1	1.52e-88	0.67556	0.827	0.472	2.8e-84	Neutrophil
Samd9l	7.84e-88	0.338291	0.292	0.084	1.45e-83	Neutrophil
Tmem38b	7.85e-88	0.344985	0.263	0.072	1.45e-83	Neutrophil
Zfp281	8.73e-88	0.329895	0.251	0.066	1.61e-83	Neutrophil
Atg3	9.38e-88	0.350591	0.453	0.18	1.73e-83	Neutrophil
Osbpl9	1.51e-87	0.329904	0.419	0.156	2.79e-83	Neutrophil
Cxcl3	1.58e-87	1.03087	0.613	0.281	2.91e-83	Neutrophil
Eno1	5.42e-87	0.40829	0.615	0.281	1e-82	Neutrophil
Per1	1.05e-86	0.388678	0.38	0.136	1.94e-82	Neutrophil
Nfil3	1.07e-86	0.361377	0.377	0.13	1.97e-82	Neutrophil
Supt4a	1.12e-86	0.338586	0.511	0.218	2.07e-82	Neutrophil
Gapdh	1.18e-86	0.633355	0.817	0.467	2.18e-82	Neutrophil
Tbc1d23	1.7e-86	0.315881	0.28	0.082	3.13e-82	Neutrophil
Skap2	1.7e-86	0.322274	0.573	0.256	3.13e-82	Neutrophil
Pim1	2.89e-86	0.566092	0.769	0.392	5.33e-82	Neutrophil
Rab32	5.61e-86	0.35775	0.272	0.078	1.03e-81	Neutrophil
Txnip	6.19e-86	0.372547	0.607	0.258	1.14e-81	Neutrophil
Vps4b	6.48e-86	0.373197	0.441	0.174	1.19e-81	Neutrophil
Birc3	9.68e-86	0.492433	0.442	0.177	1.78e-81	Neutrophil
Actn1	5.14e-85	0.286235	0.251	0.067	9.47e-81	Neutrophil
Spag9	3.31e-84	0.464674	0.677	0.337	6.11e-80	Neutrophil
Cyth4	4.06e-84	0.377036	0.45	0.181	7.48e-80	Neutrophil
Spi1	9.72e-84	0.398604	0.718	0.352	1.79e-79	Neutrophil
N4bp1	5.13e-83	0.426728	0.483	0.2	9.45e-79	Neutrophil
Atg101	7.92e-83	0.333529	0.299	0.093	1.46e-78	Neutrophil
Vps37b	9.96e-83	0.25876	0.46	0.176	1.84e-78	Neutrophil
Pbxip1	2.87e-82	0.332938	0.275	0.081	5.29e-78	Neutrophil
Fam107b	4.86e-82	0.33031	0.521	0.219	8.96e-78	Neutrophil
Sema4d	4.58e-81	0.310911	0.367	0.131	8.44e-77	Neutrophil
Fmnl1	6.48e-81	0.332201	0.397	0.151	1.19e-76	Neutrophil
Usp38	6.29e-80	0.294285	0.281	0.084	1.16e-75	Neutrophil
Btg1	1.78e-79	0.596925	0.879	0.577	3.29e-75	Neutrophil
Ube2h	6.53e-79	0.354305	0.42	0.165	1.2e-74	Neutrophil
Raf1	7.88e-79	0.292836	0.305	0.099	1.45e-74	Neutrophil
Btg2	1.2e-78	0.521298	0.864	0.499	2.21e-74	Neutrophil
Rlf	1.49e-78	0.310073	0.344	0.12	2.74e-74	Neutrophil
Rap1b	3.37e-78	0.453647	0.833	0.468	6.22e-74	Neutrophil
Gabarap	1.26e-77	0.443349	0.855	0.491	2.33e-73	Neutrophil
Etf1	1.62e-77	0.268753	0.594	0.281	2.99e-73	Neutrophil
Rbms1	7e-77	0.327179	0.49	0.218	1.29e-72	Neutrophil
Slc38a2	5.06e-76	0.369353	0.547	0.254	9.32e-72	Neutrophil
Npepps	7.54e-76	0.311552	0.36	0.133	1.39e-71	Neutrophil
Cdc42se1	1.79e-75	0.304339	0.4	0.156	3.29e-71	Neutrophil
Tnfaip2	6.55e-75	0.368755	0.592	0.267	1.21e-70	Neutrophil
Lilr4b	2.91e-74	0.416343	0.793	0.415	5.36e-70	Neutrophil
Sar1a	4.06e-74	0.287722	0.418	0.171	7.48e-70	Neutrophil
Bnip3l	7.93e-74	0.264465	0.479	0.21	1.46e-69	Neutrophil
Cmip	2.5e-73	0.320004	0.385	0.151	4.6e-69	Neutrophil
Csrnp1	7.28e-73	0.350667	0.494	0.221	1.34e-68	Neutrophil
Plek	1.07e-72	0.524455	0.879	0.552	1.97e-68	Neutrophil
Ccnl2	1.18e-72	0.255901	0.412	0.167	2.18e-68	Neutrophil
Tra2a	2.51e-72	0.358253	0.453	0.199	4.63e-68	Neutrophil
Pnrc1	8.78e-72	0.463133	0.816	0.463	1.62e-67	Neutrophil
Vmp1	9.17e-72	0.352432	0.477	0.216	1.69e-67	Neutrophil
Ppp2r5a	1.28e-71	0.259576	0.452	0.191	2.36e-67	Neutrophil
Lilrb4a	1.51e-71	0.276309	0.569	0.265	2.79e-67	Neutrophil
Ist1	3.91e-71	0.299903	0.333	0.122	7.2e-67	Neutrophil
1110008F13Rik	4.93e-71	0.29397	0.455	0.2	9.08e-67	Neutrophil
Coq10b	9.74e-71	0.29806	0.505	0.23	1.8e-66	Neutrophil
Tnfrsf1b	3.2e-70	0.268586	0.522	0.239	5.9e-66	Neutrophil
Dusp5	3.87e-70	0.344712	0.402	0.159	7.14e-66	Neutrophil
Ninj1	1.33e-69	0.360593	0.594	0.286	2.46e-65	Neutrophil
Slc11a1	1.74e-69	0.297315	0.413	0.173	3.2e-65	Neutrophil
Heca	3.88e-69	0.289615	0.282	0.093	7.15e-65	Neutrophil
Cap1	5.73e-69	0.291355	0.482	0.221	1.06e-64	Neutrophil
Smim3	9.28e-69	0.307742	0.39	0.158	1.71e-64	Neutrophil
Tax1bp1	1.3e-68	0.284444	0.656	0.338	2.39e-64	Neutrophil
St3gal6	2.1e-68	0.307891	0.34	0.126	3.88e-64	Neutrophil
Max	4.39e-68	0.31589	0.347	0.134	8.1e-64	Neutrophil
Lamp2	1.06e-67	0.34816	0.691	0.367	1.96e-63	Neutrophil
Pxn	2.2e-67	0.288567	0.378	0.153	4.06e-63	Neutrophil
Arhgap30	2.44e-67	0.269145	0.407	0.172	4.5e-63	Neutrophil
Il1rn	3.37e-67	0.469035	0.458	0.191	6.22e-63	Neutrophil
Ptpn1	4.61e-67	0.286732	0.584	0.29	8.5e-63	Neutrophil
Ier5	8.11e-67	0.386244	0.742	0.394	1.49e-62	Neutrophil
Chd7	2.67e-66	0.325738	0.346	0.134	4.92e-62	Neutrophil
Arih2	4.12e-66	0.269735	0.309	0.112	7.6e-62	Neutrophil
Atf7ip	4.18e-66	0.289901	0.28	0.094	7.7e-62	Neutrophil
Ppp1r18	9.6e-66	0.287098	0.391	0.167	1.77e-61	Neutrophil
H3f3a	2.97e-65	0.33289	0.973	0.814	5.47e-61	Neutrophil
Orai1	3.02e-65	0.257319	0.339	0.129	5.57e-61	Neutrophil
Zfp263	3.93e-65	0.294992	0.323	0.122	7.24e-61	Neutrophil
Syk	1.24e-64	0.252722	0.51	0.239	2.29e-60	Neutrophil
Isg15	1.8e-64	0.554757	0.375	0.148	3.31e-60	Neutrophil
Tsc22d4	6.89e-64	0.260649	0.39	0.163	1.27e-59	Neutrophil
Rab8b	1.92e-63	0.26536	0.544	0.267	3.54e-59	Neutrophil
Fam162a	2.37e-63	0.32209	0.286	0.101	4.38e-59	Neutrophil
Klf2	3.25e-63	0.303496	0.579	0.268	5.99e-59	Neutrophil
Bcl2l1	4.47e-63	0.308796	0.34	0.134	8.25e-59	Neutrophil
Clic1	6.39e-63	0.367015	0.816	0.46	1.18e-58	Neutrophil
Basp1	2.02e-62	0.526341	0.787	0.449	3.72e-58	Neutrophil
Srsf5	1.77e-61	0.286647	0.561	0.285	3.25e-57	Neutrophil
Rab8a	2.54e-61	0.296734	0.344	0.139	4.67e-57	Neutrophil
Fus	7.48e-61	0.261229	0.584	0.302	1.38e-56	Neutrophil
Fcgr4	1.18e-60	0.275276	0.272	0.095	2.17e-56	Neutrophil
Alas1	2.68e-60	0.282736	0.333	0.131	4.95e-56	Neutrophil
Smpdl3a	6.95e-60	0.257879	0.356	0.145	1.28e-55	Neutrophil
Tnrc18	1.23e-59	0.259095	0.264	0.092	2.26e-55	Neutrophil
Gnai2	2.34e-59	0.392771	0.808	0.456	4.31e-55	Neutrophil
Ptprc	2.5e-59	0.391475	0.845	0.518	4.6e-55	Neutrophil
Cnn2	2.73e-59	0.253334	0.36	0.149	5.04e-55	Neutrophil
Fcgr3	1.07e-58	0.267338	0.708	0.367	1.97e-54	Neutrophil
Nfkbid	1.1e-58	0.338489	0.423	0.189	2.03e-54	Neutrophil
Msn	3.17e-58	0.266571	0.745	0.407	5.85e-54	Neutrophil
Nktr	4.18e-58	0.36669	0.478	0.236	7.71e-54	Neutrophil
Sri	5.22e-58	0.260769	0.53	0.27	9.62e-54	Neutrophil
Sbno1	2.87e-57	0.284621	0.416	0.19	5.29e-53	Neutrophil
Pdcd6	6.05e-57	0.270348	0.41	0.189	1.12e-52	Neutrophil
Nfkbia	3.32e-56	0.617053	0.933	0.736	6.11e-52	Neutrophil
Ccnl1	1.23e-55	0.263556	0.651	0.354	2.27e-51	Neutrophil
Atp6v1g1	1.34e-54	0.260674	0.709	0.396	2.48e-50	Neutrophil
Mafk	5.25e-54	0.277263	0.286	0.11	9.67e-50	Neutrophil
Slfn2	5.65e-53	0.424395	0.855	0.533	1.04e-48	Neutrophil
Mat2b	8.52e-52	0.440887	0.269	0.103	1.57e-47	Neutrophil
Lcp1	1.08e-51	0.354687	0.855	0.532	2e-47	Neutrophil
Coro1a	2.04e-51	0.311667	0.777	0.447	3.77e-47	Neutrophil
Il1b	1.26e-50	0.617468	0.975	0.883	2.33e-46	Neutrophil
Arpc3	5.12e-50	0.342059	0.844	0.521	9.44e-46	Neutrophil
Tpi1	1.97e-49	0.279569	0.424	0.206	3.64e-45	Neutrophil
Sem1	8.48e-47	0.277949	0.793	0.476	1.56e-42	Neutrophil
Jund	3.84e-46	0.371215	0.914	0.653	7.07e-42	Neutrophil
Nlrp3	1.1e-45	0.379287	0.66	0.365	2.02e-41	Neutrophil
Tagln2	4.08e-45	0.35478	0.636	0.361	7.52e-41	Neutrophil
Samd4b	3.23e-43	0.253241	0.264	0.11	5.95e-39	Neutrophil
Gadd45b	9.47e-42	0.614645	0.653	0.401	1.75e-37	Neutrophil
Marcks	5.07e-36	0.262578	0.713	0.424	9.35e-32	Neutrophil
Cd52	1.59e-34	0.318551	0.898	0.649	2.94e-30	Neutrophil
Arpc1b	2.18e-32	0.27213	0.835	0.517	4.02e-28	Neutrophil
Sat1	3.48e-30	0.333291	0.897	0.657	6.42e-26	Neutrophil
Thbs1	1.58e-25	0.347347	0.346	0.184	2.91e-21	Neutrophil
Junb	1.52e-13	0.25053	0.912	0.747	2.8e-09	Neutrophil
Ccrl2	1.55e-11	0.404017	0.787	0.606	2.86e-07	Neutrophil
Icos	0	2.10277	0.63	0.021	0	T cell
Emb	0	1.93943	0.877	0.23	0	T cell
Cd3g	0	1.90893	0.724	0.019	0	T cell
Trbc2	0	1.79362	0.754	0.023	0	T cell
Ets1	0	1.77863	0.911	0.125	0	T cell
Vps37b	0	1.73947	0.839	0.163	0	T cell
Rora	0	1.69986	0.589	0.064	0	T cell
Trac	0	1.69376	0.671	0.016	0	T cell
Trbc1	0	1.69121	0.54	0.022	0	T cell
Cd28	0	1.67943	0.599	0.022	0	T cell
Cxcr6	0	1.64422	0.465	0.012	0	T cell
Cd3d	0	1.53843	0.7	0.015	0	T cell
Ms4a4b	0	1.49577	0.602	0.027	0	T cell
Ptpn22	0	1.42601	0.703	0.053	0	T cell
Itk	0	1.41993	0.671	0.018	0	T cell
Cd2	0	1.35589	0.598	0.03	0	T cell
Ctla2a	0	1.32298	0.463	0.041	0	T cell
Ctla4	0	1.30895	0.29	0.01	0	T cell
Grap2	0	1.29172	0.581	0.049	0	T cell
Satb1	0	1.28959	0.416	0.036	0	T cell
Zc3hav1	0	1.26026	0.792	0.169	0	T cell
Cd3e	0	1.25668	0.593	0.008	0	T cell
Gramd3	0	1.23921	0.542	0.028	0	T cell
Il7r	0	1.2001	0.701	0.135	0	T cell
Ltb	0	1.17234	0.54	0.069	0	T cell
Gimap3	0	1.1564	0.472	0.017	0	T cell
Il2rb	0	1.15266	0.547	0.023	0	T cell
4930523C07Rik	0	1.13433	0.606	0.07	0	T cell
Ablim1	0	1.0798	0.555	0.021	0	T cell
Tnfrsf4	0	1.0664	0.262	0.008	0	T cell
Thy1	0	1.047	0.525	0.022	0	T cell
Vgll4	0	1.04489	0.574	0.081	0	T cell
Trat1	0	1.03912	0.363	0.008	0	T cell
Lat	0	1.01237	0.492	0.01	0	T cell
Elf1	0	1.00307	0.701	0.146	0	T cell
Nsd3	0	1.00089	0.762	0.191	0	T cell
Lef1	0	0.995618	0.295	0.008	0	T cell
Smad7	0	0.995061	0.667	0.139	0	T cell
2022-09-01	0	0.99102	0.504	0.023	0	T cell
Hcst	0	0.987876	0.622	0.117	0	T cell
Gimap6	0	0.984592	0.399	0.024	0	T cell
P2ry10	0	0.98056	0.547	0.052	0	T cell
Itgae	0	0.97976	0.322	0.011	0	T cell
Ctsw	0	0.972299	0.31	0.015	0	T cell
D16Ertd472e	0	0.964865	0.53	0.07	0	T cell
4932438A13Rik	0	0.963256	0.678	0.146	0	T cell
Zcchc11	0	0.920402	0.677	0.132	0	T cell
Rhoh	0	0.919046	0.575	0.094	0	T cell
Lck	0	0.911775	0.439	0.009	0	T cell
Ramp3	0	0.908308	0.326	0.021	0	T cell
Zeb1	0	0.90307	0.459	0.04	0	T cell
Skap1	0	0.902414	0.465	0.011	0	T cell
Tnfrsf18	0	0.897482	0.387	0.018	0	T cell
Nkg7	0	0.893703	0.307	0.026	0	T cell
Dusp10	0	0.882132	0.33	0.024	0	T cell
Cd7	0	0.881862	0.278	0.011	0	T cell
Gata3	0	0.880137	0.309	0.011	0	T cell
Ikzf3	0	0.866866	0.353	0.011	0	T cell
Ptprcap	0	0.850719	0.387	0.015	0	T cell
Tmem64	0	0.847326	0.425	0.053	0	T cell
Tcf7	0	0.844006	0.343	0.008	0	T cell
Ppp1r16b	0	0.838389	0.446	0.023	0	T cell
Ly6a	0	0.833695	0.33	0.029	0	T cell
Sh2d2a	0	0.831686	0.398	0.015	0	T cell
Itgb7	0	0.814078	0.418	0.043	0	T cell
Cd5	0	0.810996	0.276	0.007	0	T cell
Pdcd4	0	0.800182	0.582	0.094	0	T cell
Il18r1	0	0.787059	0.339	0.015	0	T cell
Gm8369	0	0.785607	0.292	0.013	0	T cell
Ccnd2	0	0.778895	0.521	0.072	0	T cell
Txk	0	0.772168	0.293	0.02	0	T cell
Prkca	0	0.760432	0.35	0.019	0	T cell
Gimap1	0	0.7398	0.36	0.014	0	T cell
Rnf125	0	0.737414	0.357	0.01	0	T cell
Cd6	0	0.731187	0.265	0.004	0	T cell
Pde7a	0	0.714884	0.387	0.038	0	T cell
Gimap4	0	0.710043	0.288	0.014	0	T cell
Bcl11b	0	0.695875	0.346	0.011	0	T cell
Traf4	0	0.689012	0.32	0.015	0	T cell
Ccdc88c	0	0.665435	0.324	0.018	0	T cell
Trp53inp1	0	0.665075	0.339	0.035	0	T cell
Faah	0	0.663677	0.314	0.004	0	T cell
Stat4	0	0.659102	0.334	0.025	0	T cell
Kbtbd11	0	0.653534	0.314	0.018	0	T cell
Gimap9	0	0.625408	0.3	0.014	0	T cell
Jakmip1	0	0.616832	0.302	0.008	0	T cell
Cd247	0	0.609996	0.263	0.006	0	T cell
Sesn3	0	0.609729	0.373	0.041	0	T cell
Klk8	0	0.598535	0.293	0.005	0	T cell
Fam102a	0	0.595872	0.307	0.016	0	T cell
S1pr4	0	0.55164	0.261	0.008	0	T cell
Zap70	0	0.509679	0.252	0.005	0	T cell
Saraf	1.05e-307	1.06828	0.775	0.215	1.93e-303	T cell
Tmsb10	1.44e-298	1.38886	0.984	0.465	2.65e-294	T cell
Aebp2	3.91e-298	0.981917	0.623	0.137	7.2e-294	T cell
Cblb	6.93e-292	0.687216	0.397	0.052	1.28e-287	T cell
Rnf138	4.74e-288	0.742386	0.441	0.067	8.74e-284	T cell
H2-Q7	6.75e-282	0.98281	0.684	0.172	1.24e-277	T cell
Arid5a	1.33e-280	0.796193	0.552	0.109	2.45e-276	T cell
Crybg1	1.21e-270	0.605074	0.351	0.044	2.23e-266	T cell
Rinl	2.26e-265	0.579908	0.327	0.039	4.17e-261	T cell
Ssh2	3.16e-265	0.894069	0.722	0.192	5.83e-261	T cell
Il2rg	1.1e-262	0.77329	0.545	0.114	2.03e-258	T cell
Fam107b	6.15e-257	0.935117	0.751	0.212	1.13e-252	T cell
Cish	2.21e-255	0.709756	0.382	0.056	4.07e-251	T cell
Dgka	1.18e-253	0.464228	0.256	0.024	2.17e-249	T cell
Rapgef6	1.44e-251	0.843155	0.605	0.144	2.66e-247	T cell
Rhof	2.35e-251	0.535462	0.3	0.034	4.33e-247	T cell
Stk17b	9.18e-249	0.996814	0.846	0.279	1.69e-244	T cell
Utrn	1.17e-245	0.5533	0.35	0.048	2.16e-241	T cell
Arap2	2.81e-245	0.552599	0.286	0.031	5.18e-241	T cell
Nr3c1	7.27e-245	0.988987	0.646	0.17	1.34e-240	T cell
Cd69	2.42e-238	0.860731	0.548	0.118	4.46e-234	T cell
Mbd2	3.55e-238	0.876896	0.686	0.198	6.54e-234	T cell
H2-Q6	2.48e-236	0.746555	0.608	0.154	4.58e-232	T cell
Znrf1	1.12e-229	0.663199	0.446	0.086	2.07e-225	T cell
Grap	1.12e-225	0.520393	0.275	0.032	2.06e-221	T cell
Crlf3	9.44e-225	0.917489	0.625	0.175	1.74e-220	T cell
Itpkb	1.75e-224	0.781043	0.61	0.161	3.23e-220	T cell
Prdx6	2.39e-219	0.862226	0.735	0.229	4.4e-215	T cell
Neurl3	5.12e-217	1.18944	0.678	0.209	9.43e-213	T cell
Stk24	4.09e-214	0.758805	0.524	0.125	7.54e-210	T cell
Pgm2l1	1.74e-213	0.589199	0.313	0.044	3.2e-209	T cell
Srpk1	4.97e-209	0.583836	0.446	0.092	9.16e-205	T cell
Zdhhc18	2.34e-201	0.486049	0.373	0.066	4.31e-197	T cell
Mbnl1	2.06e-196	0.760166	0.851	0.324	3.79e-192	T cell
Akap13	1.56e-194	0.889464	0.79	0.295	2.88e-190	T cell
Ifngr1	3.52e-192	0.850248	0.837	0.323	6.48e-188	T cell
Il21r	1.63e-191	0.651267	0.442	0.098	3e-187	T cell
Kdm2b	2.83e-191	0.616514	0.374	0.07	5.21e-187	T cell
Ubald2	1.93e-190	0.794084	0.632	0.193	3.56e-186	T cell
2022-09-06	1.51e-189	0.443431	0.271	0.036	2.78e-185	T cell
Ppp1cc	2.95e-188	0.852224	0.703	0.243	5.44e-184	T cell
Dusp5	3.37e-188	0.766286	0.569	0.154	6.21e-184	T cell
Rpl12	4.36e-187	0.90779	0.983	0.701	8.03e-183	T cell
Eef1a1	3.35e-185	0.601979	1	0.954	6.17e-181	T cell
Rpl13a	6.78e-185	0.617931	0.687	0.229	1.25e-180	T cell
Ccr7	4.94e-184	0.662075	0.29	0.042	9.11e-180	T cell
Pja1	1.48e-183	0.429042	0.271	0.038	2.73e-179	T cell
Ndfip1	3.36e-183	0.624821	0.524	0.139	6.19e-179	T cell
Spn	5.44e-181	0.515171	0.303	0.048	1e-176	T cell
Rbm39	1.37e-180	0.757403	0.898	0.378	2.53e-176	T cell
Inpp4b	5.03e-180	0.511712	0.312	0.051	9.27e-176	T cell
S1pr1	8.95e-179	0.675684	0.341	0.062	1.65e-174	T cell
Rabgap1l	8.44e-178	0.374887	0.276	0.04	1.56e-173	T cell
Birc2	4.83e-172	0.661431	0.452	0.11	8.91e-168	T cell
Eif4a2	5.06e-172	0.625697	0.565	0.167	9.33e-168	T cell
Clk1	8.5e-172	0.680302	0.7	0.244	1.57e-167	T cell
Stat5b	1.24e-170	0.553875	0.31	0.054	2.29e-166	T cell
Tpt1	1.84e-170	0.546171	0.997	0.984	3.39e-166	T cell
Kmt2a	1.07e-169	0.529582	0.466	0.115	1.98e-165	T cell
Rsbn1l	6.38e-169	0.557787	0.506	0.138	1.18e-164	T cell
H2-Q4	1.3e-168	0.630452	0.571	0.174	2.39e-164	T cell
Rbl2	2.88e-168	0.482546	0.305	0.052	5.3e-164	T cell
Atp11b	1.12e-167	0.673035	0.528	0.145	2.06e-163	T cell
Nfatc3	1.83e-167	0.451126	0.343	0.065	3.38e-163	T cell
Zfp36l2	2.49e-167	1.03536	0.921	0.444	4.59e-163	T cell
Ankrd11	4.78e-166	0.687959	0.778	0.299	8.8e-162	T cell
Chd2	5.73e-164	0.580707	0.63	0.205	1.06e-159	T cell
Gem	6.92e-164	0.928704	0.314	0.055	1.28e-159	T cell
Tnrc6b	2.97e-162	0.577784	0.458	0.117	5.47e-158	T cell
Rpl17	6.06e-162	0.691653	0.993	0.783	1.12e-157	T cell
Txnip	1.93e-161	0.895032	0.728	0.255	3.56e-157	T cell
Kmt2e	6.03e-161	0.595447	0.596	0.19	1.11e-156	T cell
Cytip	1.73e-160	0.667478	0.827	0.303	3.2e-156	T cell
Tra2b	1.48e-159	0.567827	0.711	0.258	2.72e-155	T cell
Ncor1	2.88e-158	0.551611	0.667	0.234	5.31e-154	T cell
Stk4	5.49e-158	0.576894	0.456	0.12	1.01e-153	T cell
Avl9	1.64e-157	0.484554	0.365	0.078	3.02e-153	T cell
Peli1	3.64e-157	0.580935	0.559	0.172	6.72e-153	T cell
Cnbp	1.84e-156	0.618276	0.819	0.334	3.38e-152	T cell
Cyld	7.54e-155	0.486128	0.449	0.116	1.39e-150	T cell
Orai1	2.81e-154	0.58811	0.463	0.126	5.17e-150	T cell
Arhgef1	2.21e-153	0.519449	0.409	0.101	4.07e-149	T cell
Atad2	3.06e-153	0.463055	0.411	0.097	5.64e-149	T cell
Bcl2	9.72e-152	0.726731	0.33	0.067	1.79e-147	T cell
Tsc22d3	1.2e-151	0.741611	0.739	0.277	2.21e-147	T cell
Btg1	8.89e-151	0.904314	0.959	0.575	1.64e-146	T cell
Prrc2c	1.13e-150	0.623477	0.773	0.307	2.09e-146	T cell
Prkch	1.57e-150	0.518968	0.336	0.069	2.89e-146	T cell
Shisa5	1.59e-150	0.622442	0.666	0.244	2.94e-146	T cell
Hnrnpdl	2.76e-150	0.495638	0.618	0.208	5.09e-146	T cell
Crbn	3.92e-150	0.387947	0.268	0.045	7.22e-146	T cell
Cdk2ap2	4.54e-150	0.573129	0.559	0.175	8.37e-146	T cell
Ccnd3	1.02e-149	0.492284	0.378	0.085	1.88e-145	T cell
Rps27	2.37e-149	0.762214	0.987	0.779	4.37e-145	T cell
mt-Co2	5.16e-149	0.61906	0.989	0.864	9.51e-145	T cell
Rps16	9.25e-149	0.664888	0.99	0.838	1.7e-144	T cell
Rac2	9.86e-149	0.623457	0.735	0.286	1.82e-144	T cell
Sipa1l1	1.01e-148	0.461714	0.323	0.065	1.86e-144	T cell
Rps8	3.99e-147	0.655926	0.99	0.849	7.35e-143	T cell
Smc4	9.02e-146	0.474303	0.477	0.131	1.66e-141	T cell
Ass1	1.01e-145	0.518928	0.336	0.069	1.85e-141	T cell
Arhgap45	4.62e-145	0.531729	0.46	0.129	8.51e-141	T cell
Jak1	1.87e-144	0.522818	0.721	0.274	3.44e-140	T cell
mt-Cytb	7.24e-144	0.703089	0.955	0.674	1.33e-139	T cell
Ogt	2.33e-143	0.530114	0.476	0.14	4.3e-139	T cell
Hnrnpa0	1.37e-142	0.50124	0.697	0.269	2.53e-138	T cell
Psip1	7.77e-142	0.396938	0.32	0.065	1.43e-137	T cell
Uhrf2	2.01e-141	0.686351	0.446	0.125	3.7e-137	T cell
Eif3e	4.68e-141	0.477478	0.695	0.266	8.62e-137	T cell
Dbf4	4.79e-141	0.46923	0.286	0.054	8.83e-137	T cell
Eif3h	9.64e-141	0.564511	0.822	0.344	1.78e-136	T cell
Rpsa	1.57e-140	0.701125	0.975	0.77	2.9e-136	T cell
Dgat1	1.02e-139	0.459163	0.282	0.052	1.88e-135	T cell
Supt4a	1.63e-139	0.504848	0.609	0.216	3.01e-135	T cell
Mxd4	3.03e-139	0.501208	0.438	0.121	5.58e-135	T cell
Heca	1.93e-137	0.423763	0.375	0.09	3.56e-133	T cell
Bptf	2.37e-137	0.476557	0.53	0.171	4.37e-133	T cell
Rps4x	2.92e-137	0.622179	0.992	0.855	5.37e-133	T cell
Prrc2b	2.08e-136	0.458309	0.348	0.08	3.83e-132	T cell
Slc38a1	2.39e-136	0.539784	0.523	0.162	4.4e-132	T cell
Rpl5	2.72e-136	0.788155	0.96	0.585	5.01e-132	T cell
Atxn1	4.93e-136	0.398849	0.289	0.056	9.08e-132	T cell
Smchd1	5.09e-136	0.539343	0.565	0.189	9.37e-132	T cell
Mier1	1.79e-135	0.527542	0.541	0.178	3.3e-131	T cell
Stat3	2.42e-135	0.5794	0.613	0.223	4.45e-131	T cell
Celf2	2.74e-135	0.621744	0.588	0.212	5.05e-131	T cell
Ikzf1	6.28e-135	0.532325	0.399	0.105	1.16e-130	T cell
Atp2b4	6.38e-135	0.447208	0.313	0.065	1.18e-130	T cell
mt-Atp6	7.09e-135	0.537291	0.994	0.945	1.31e-130	T cell
Nop53	9.03e-135	0.416181	0.534	0.174	1.66e-130	T cell
Cnot6l	1.67e-134	0.424079	0.477	0.142	3.09e-130	T cell
Tra2a	1.56e-133	0.44845	0.568	0.196	2.88e-129	T cell
Rpl18a	2.82e-133	0.624933	0.984	0.756	5.2e-129	T cell
mt-Co3	3.25e-133	0.506788	1	0.973	5.99e-129	T cell
Mbp	1.12e-132	0.407041	0.309	0.065	2.07e-128	T cell
Zbtb1	1.88e-132	0.452921	0.346	0.08	3.46e-128	T cell
Hif1a	5.3e-131	0.609112	0.592	0.212	9.77e-127	T cell
mt-Nd2	5.33e-131	0.703596	0.949	0.579	9.82e-127	T cell
mt-Nd1	8.06e-131	0.657775	0.96	0.618	1.49e-126	T cell
Rps3	1.03e-130	0.64919	0.987	0.721	1.9e-126	T cell
Aes	2.39e-130	0.447633	0.734	0.294	4.41e-126	T cell
Rpl8	3.23e-130	0.644207	0.979	0.728	5.96e-126	T cell
Selplg	4.61e-130	0.479967	0.603	0.215	8.49e-126	T cell
Srsf5	5.92e-130	0.507525	0.701	0.282	1.09e-125	T cell
Emsy	3.22e-129	0.419024	0.286	0.058	5.93e-125	T cell
Esyt2	3.43e-129	0.361583	0.309	0.066	6.31e-125	T cell
Phf20l1	3.72e-129	0.490625	0.448	0.132	6.86e-125	T cell
Rps15a	2.2e-128	0.588239	0.993	0.837	4.06e-124	T cell
Ttc39b	2.54e-128	0.437234	0.314	0.07	4.68e-124	T cell
Iqgap2	3.94e-128	0.395639	0.262	0.049	7.25e-124	T cell
Rpl19	5.06e-128	0.546919	0.994	0.864	9.32e-124	T cell
Cdkn1b	7.13e-128	0.435022	0.541	0.177	1.31e-123	T cell
Sik1	1.86e-127	0.379827	0.309	0.067	3.44e-123	T cell
Fryl	2.03e-127	0.468327	0.296	0.062	3.75e-123	T cell
Srsf2	4.77e-127	0.448228	0.694	0.27	8.79e-123	T cell
Cd37	5.39e-127	0.471517	0.432	0.124	9.93e-123	T cell
Pcgf5	6.74e-127	0.435541	0.313	0.07	1.24e-122	T cell
Ago2	1.04e-126	0.476246	0.542	0.185	1.93e-122	T cell
Uba52	1.37e-126	0.662431	0.938	0.494	2.53e-122	T cell
Tiprl	2.32e-126	0.404578	0.365	0.092	4.28e-122	T cell
Leprotl1	9e-126	0.474402	0.48	0.153	1.66e-121	T cell
Chd3	9.39e-126	0.429988	0.37	0.095	1.73e-121	T cell
Hnrnpl	3.21e-125	0.471557	0.496	0.163	5.92e-121	T cell
Crem	5.99e-125	0.624598	0.46	0.139	1.1e-120	T cell
Phc3	1.83e-124	0.387095	0.29	0.061	3.37e-120	T cell
Rps15	4.08e-124	0.697018	0.938	0.541	7.52e-120	T cell
Luc7l2	4.51e-124	0.429196	0.715	0.291	8.31e-120	T cell
Tecpr1	4.86e-124	0.441333	0.305	0.068	8.96e-120	T cell
Senp6	5.06e-124	0.399136	0.407	0.113	9.33e-120	T cell
Rbm33	1.17e-123	0.451719	0.329	0.077	2.15e-119	T cell
Cyfip2	2.7e-123	0.394005	0.275	0.055	4.97e-119	T cell
Foxp1	4.53e-122	0.599112	0.496	0.164	8.35e-118	T cell
Ttc14	7.52e-122	0.482717	0.378	0.103	1.39e-117	T cell
Lsm8	9.99e-122	0.44986	0.422	0.125	1.84e-117	T cell
Fam241a	1.26e-121	0.534427	0.271	0.055	2.32e-117	T cell
Klf13	3.66e-121	0.471532	0.576	0.212	6.76e-117	T cell
Puf60	4.3e-121	0.394603	0.394	0.11	7.92e-117	T cell
Isy1	2.85e-120	0.407686	0.364	0.095	5.26e-116	T cell
Ccnl2	5.86e-120	0.466472	0.494	0.165	1.08e-115	T cell
Dock2	7.36e-120	0.509339	0.525	0.185	1.36e-115	T cell
Eef2	2.58e-119	0.627427	0.932	0.485	4.75e-115	T cell
Arid5b	3.96e-119	0.444034	0.425	0.125	7.3e-115	T cell
N4bp2l2	4.24e-119	0.413606	0.408	0.118	7.82e-115	T cell
Ythdc1	5.78e-119	0.380315	0.569	0.206	1.06e-114	T cell
Ankrd44	2.38e-118	0.450787	0.443	0.137	4.39e-114	T cell
mt-Co1	3.01e-118	0.478968	0.997	0.935	5.54e-114	T cell
Krit1	3.32e-118	0.442597	0.368	0.099	6.13e-114	T cell
Gm11808	5.23e-118	0.34238	0.632	0.245	9.64e-114	T cell
Fus	5.53e-118	0.40892	0.72	0.298	1.02e-113	T cell
Arhgap15	8.9e-118	0.470178	0.438	0.134	1.64e-113	T cell
Riok1	1.02e-117	0.419974	0.299	0.068	1.89e-113	T cell
Fyn	1.8e-117	0.373557	0.339	0.084	3.32e-113	T cell
Samsn1	2.02e-117	0.491744	0.506	0.161	3.73e-113	T cell
Rps13	2.61e-117	0.546992	0.99	0.798	4.8e-113	T cell
Myl12b	1.39e-116	0.482241	0.734	0.312	2.56e-112	T cell
Gpr132	3.27e-116	0.441469	0.453	0.143	6.02e-112	T cell
Rpl23a	4.47e-116	0.633936	0.915	0.5	8.24e-112	T cell
Cnn2	2.25e-115	0.442379	0.459	0.146	4.16e-111	T cell
Rpl21	2.37e-115	0.567453	0.987	0.79	4.36e-111	T cell
Bclaf1	2.77e-115	0.380715	0.517	0.179	5.11e-111	T cell
Limd2	4.31e-115	0.515798	0.441	0.139	7.94e-111	T cell
Srrm2	5.18e-115	0.443576	0.799	0.352	9.55e-111	T cell
Rpl18	4.65e-114	0.555179	0.98	0.752	8.58e-110	T cell
Brd1	5.2e-114	0.427254	0.446	0.142	9.59e-110	T cell
Pnisr	4.17e-113	0.463153	0.412	0.124	7.68e-109	T cell
Cd82	6.87e-113	0.538934	0.425	0.133	1.27e-108	T cell
Kcnn4	1.65e-112	0.41901	0.295	0.068	3.04e-108	T cell
Ss18	2.15e-112	0.331322	0.3	0.071	3.97e-108	T cell
Jmy	3.81e-112	0.435319	0.305	0.071	7.02e-108	T cell
Zfp292	4.07e-112	0.370988	0.353	0.094	7.51e-108	T cell
Traf1	4.56e-112	0.457812	0.365	0.099	8.41e-108	T cell
Arid4b	5.79e-112	0.449698	0.503	0.175	1.07e-107	T cell
Rsrp1	6.97e-112	0.396048	0.606	0.227	1.29e-107	T cell
Rps11	1.12e-111	0.53588	0.983	0.823	2.06e-107	T cell
Rpl30	1.77e-111	0.53777	0.984	0.771	3.27e-107	T cell
Snrpg	2.83e-111	0.370793	0.581	0.222	5.21e-107	T cell
Glipr2	3.05e-111	0.310815	0.258	0.052	5.62e-107	T cell
Srsf3	4.57e-111	0.392234	0.721	0.303	8.42e-107	T cell
Rps9	5.84e-111	0.551466	0.986	0.772	1.08e-106	T cell
Capg	5.92e-111	0.544779	0.538	0.189	1.09e-106	T cell
Ezr	1.95e-110	0.406555	0.667	0.264	3.59e-106	T cell
Rgs2	1.54e-109	0.716585	0.63	0.247	2.85e-105	T cell
Rsrc2	4.19e-109	0.353117	0.582	0.223	7.72e-105	T cell
Rps5	4.46e-109	0.577434	0.987	0.782	8.22e-105	T cell
Ppp1r12a	1.79e-108	0.418806	0.492	0.174	3.3e-104	T cell
Slbp	5.33e-108	0.419008	0.435	0.14	9.82e-104	T cell
Aak1	6.79e-108	0.36451	0.261	0.056	1.25e-103	T cell
Acin1	7.68e-108	0.363161	0.5	0.179	1.42e-103	T cell
Clint1	8.11e-108	0.404236	0.53	0.196	1.49e-103	T cell
Eef1d	1.31e-107	0.305767	0.69	0.288	2.42e-103	T cell
Arl2bp	3.27e-107	0.372113	0.268	0.06	6.02e-103	T cell
Pitpnc1	6.73e-107	0.359726	0.288	0.067	1.24e-102	T cell
Rps20	2.65e-106	0.594335	0.994	0.834	4.88e-102	T cell
Mndal	3.55e-106	0.389845	0.405	0.123	6.55e-102	T cell
Hmgb2	1.5e-105	0.678552	0.789	0.368	2.76e-101	T cell
Rictor	2.97e-105	0.370986	0.358	0.101	5.47e-101	T cell
Add3	5.48e-105	0.265618	0.251	0.053	1.01e-100	T cell
Gm26532	5.82e-105	0.435912	0.262	0.058	1.07e-100	T cell
Dad1	6.38e-105	0.426714	0.711	0.309	1.18e-100	T cell
Tes	1.36e-104	0.387753	0.348	0.096	2.5e-100	T cell
Hnrnph1	1.36e-104	0.300434	0.565	0.215	2.5e-100	T cell
Sec11a	1.9e-104	0.381473	0.513	0.19	3.5e-100	T cell
Rps7	2.29e-104	0.568695	0.989	0.8	4.22e-100	T cell
Nktr	4.9e-104	0.449027	0.579	0.233	9.03e-100	T cell
Ly6e	8.95e-104	0.543109	0.745	0.318	1.65e-99	T cell
Rps3a1	1.12e-103	0.475495	0.994	0.895	2.07e-99	T cell
Herc4	2.88e-103	0.350794	0.307	0.078	5.3e-99	T cell
Grk6	3.11e-103	0.338135	0.272	0.062	5.73e-99	T cell
Tmem123	7.66e-103	0.378286	0.504	0.184	1.41e-98	T cell
Rp9	1.45e-102	0.434086	0.411	0.133	2.68e-98	T cell
Gna13	1.47e-102	0.467389	0.786	0.348	2.7e-98	T cell
Dusp11	3.88e-102	0.340332	0.486	0.173	7.16e-98	T cell
Rack1	4.08e-102	0.584369	0.953	0.617	7.52e-98	T cell
Dpm1	5e-102	0.338568	0.283	0.069	9.22e-98	T cell
Tprgl	5.73e-102	0.400971	0.503	0.188	1.06e-97	T cell
Sf3b3	6.11e-102	0.390115	0.347	0.099	1.13e-97	T cell
Rps21	7.24e-102	0.527017	0.979	0.808	1.34e-97	T cell
Eif3f	7.69e-102	0.419057	0.84	0.386	1.42e-97	T cell
Gls	1.26e-101	0.364361	0.595	0.236	2.32e-97	T cell
Rpl27	4.34e-101	0.434291	0.85	0.404	8.01e-97	T cell
Gm47283	2.24e-100	0.411616	0.592	0.241	4.13e-96	T cell
Nsa2	4.86e-100	0.394232	0.601	0.247	8.96e-96	T cell
Gtf2i	8.98e-100	0.471304	0.306	0.08	1.66e-95	T cell
Rplp0	2.33e-99	0.565548	0.987	0.837	4.29e-95	T cell
Celf1	3.25e-99	0.32059	0.424	0.142	5.99e-95	T cell
Rps23	3.44e-99	0.476555	0.984	0.776	6.35e-95	T cell
Rpl13	3.49e-99	0.495562	0.996	0.919	6.43e-95	T cell
Chd1	3.63e-99	0.354328	0.446	0.152	6.69e-95	T cell
Clcn3	3.8e-99	0.391074	0.297	0.076	7.01e-95	T cell
Stim1	1.05e-98	0.327566	0.307	0.081	1.94e-94	T cell
Polr1d	1.6e-98	0.300905	0.63	0.263	2.94e-94	T cell
H2-T23	2.66e-98	0.304514	0.592	0.236	4.9e-94	T cell
Cast	3.52e-98	0.357526	0.477	0.17	6.49e-94	T cell
Aff4	3.52e-98	0.447892	0.535	0.205	6.5e-94	T cell
Prkar1a	5.34e-98	0.40599	0.627	0.269	9.84e-94	T cell
Rabac1	1.3e-97	0.344025	0.592	0.245	2.4e-93	T cell
Rps24	1.33e-97	0.496608	1	0.969	2.45e-93	T cell
Ube2b	1.36e-97	0.327176	0.673	0.291	2.5e-93	T cell
Madd	1.44e-97	0.352417	0.254	0.058	2.66e-93	T cell
S100a4	1.57e-97	0.560499	0.629	0.24	2.89e-93	T cell
Arid4a	1.76e-97	0.420565	0.399	0.128	3.24e-93	T cell
Ube2s	3.02e-97	0.302742	0.663	0.282	5.56e-93	T cell
Atf7ip	5.5e-97	0.404572	0.333	0.094	1.01e-92	T cell
Pag1	1.18e-96	0.43366	0.314	0.086	2.17e-92	T cell
AW112010	1.78e-96	0.539735	0.609	0.244	3.27e-92	T cell
Cd164	3.46e-96	0.414864	0.416	0.139	6.37e-92	T cell
Sfr1	4.9e-96	0.345495	0.569	0.229	9.03e-92	T cell
Prpf4b	2.95e-95	0.331295	0.419	0.139	5.45e-91	T cell
H2-T22	3.3e-95	0.377633	0.326	0.092	6.07e-91	T cell
Anp32a	5.47e-95	0.344442	0.568	0.233	1.01e-90	T cell
Pcnp	1e-94	0.276497	0.47	0.173	1.85e-90	T cell
Hipk1	1.49e-94	0.358541	0.405	0.133	2.75e-90	T cell
Dusp2	2.39e-94	0.611867	0.559	0.217	4.4e-90	T cell
Rpl9	2.7e-94	0.52429	0.987	0.815	4.97e-90	T cell
Elovl5	4.63e-94	0.354038	0.35	0.104	8.53e-90	T cell
Emg1	8.05e-94	0.356838	0.429	0.15	1.48e-89	T cell
Rps14	2.79e-93	0.471586	0.989	0.784	5.14e-89	T cell
Tuba4a	3.38e-93	0.398033	0.347	0.104	6.22e-89	T cell
Def6	4.86e-93	0.384416	0.251	0.059	8.97e-89	T cell
Matr3	1.44e-92	0.279738	0.531	0.208	2.66e-88	T cell
Fyb	2.64e-92	0.413313	0.711	0.318	4.87e-88	T cell
Snrnp70	3.15e-92	0.289898	0.561	0.228	5.8e-88	T cell
Ppp4r3a	4.96e-92	0.274628	0.367	0.114	9.14e-88	T cell
Rpl15	8.5e-92	0.547049	0.942	0.606	1.57e-87	T cell
Zfp281	1.84e-91	0.434401	0.266	0.066	3.4e-87	T cell
Tnrc6c	1.86e-91	0.388291	0.327	0.096	3.44e-87	T cell
2022-03-07	2.48e-91	0.332849	0.497	0.188	4.57e-87	T cell
Cited2	5.43e-91	0.520061	0.462	0.168	1e-86	T cell
Taf1d	1.05e-90	0.31282	0.469	0.171	1.94e-86	T cell
Sms	2.29e-90	0.327579	0.326	0.094	4.23e-86	T cell
Ddx50	2.66e-90	0.31101	0.387	0.128	4.91e-86	T cell
Tubb4b	4.48e-90	0.298331	0.384	0.122	8.26e-86	T cell
Klhl24	1.03e-89	0.373405	0.35	0.108	1.9e-85	T cell
Bzw2	1.75e-89	0.3068	0.266	0.067	3.23e-85	T cell
Rtf1	2.76e-89	0.361556	0.398	0.137	5.09e-85	T cell
Mdm4	3.93e-89	0.308341	0.358	0.113	7.25e-85	T cell
Gpbp1l1	4.06e-89	0.324716	0.323	0.094	7.49e-85	T cell
Nipbl	4.35e-89	0.32212	0.499	0.194	8.02e-85	T cell
Rps10	4.46e-89	0.458446	0.989	0.862	8.21e-85	T cell
H2afv	1.08e-88	0.305924	0.473	0.176	1.98e-84	T cell
Gpbp1	1.08e-88	0.262799	0.568	0.234	1.99e-84	T cell
Rps6	1.11e-88	0.538023	0.952	0.61	2.05e-84	T cell
Ankrd12	3.8e-88	0.404793	0.438	0.158	7e-84	T cell
Ppp2r5a	5.85e-88	0.30545	0.499	0.191	1.08e-83	T cell
S100a10	5.99e-88	0.622611	0.792	0.384	1.1e-83	T cell
Phf3	9.24e-88	0.348671	0.465	0.176	1.7e-83	T cell
Gm20186	1.45e-87	0.429871	0.416	0.141	2.68e-83	T cell
Rpl27a	1.49e-87	0.419496	0.996	0.857	2.75e-83	T cell
Rpl4	3.01e-87	0.481661	0.926	0.496	5.56e-83	T cell
Ppm1b	4.35e-87	0.336809	0.258	0.065	8.02e-83	T cell
Paip2	4.72e-87	0.328855	0.537	0.224	8.7e-83	T cell
Ywhaz	6.88e-87	0.29747	0.678	0.307	1.27e-82	T cell
Rpl7	1.64e-86	0.492836	0.977	0.708	3.02e-82	T cell
Srsf11	2.35e-86	0.259554	0.605	0.262	4.33e-82	T cell
Rbm25	2.16e-85	0.277881	0.656	0.294	3.98e-81	T cell
Brd4	3.77e-85	0.33691	0.45	0.173	6.96e-81	T cell
Yy1	4.47e-85	0.284856	0.531	0.219	8.24e-81	T cell
Rcsd1	5.15e-85	0.361949	0.347	0.109	9.49e-81	T cell
Syf2	5.92e-85	0.255463	0.507	0.203	1.09e-80	T cell
Wac	1.19e-84	0.334489	0.435	0.16	2.2e-80	T cell
Mapkapk3	2.03e-84	0.372234	0.351	0.114	3.74e-80	T cell
Serbp1	4.26e-84	0.283321	0.772	0.365	7.86e-80	T cell
Etnk1	6.19e-84	0.2712	0.348	0.109	1.14e-79	T cell
Zfp706	6.75e-84	0.273874	0.504	0.203	1.24e-79	T cell
Tcp11l2	7.47e-84	0.406171	0.385	0.133	1.38e-79	T cell
Ski	8.97e-84	0.32178	0.424	0.156	1.65e-79	T cell
Pnrc1	1.05e-83	0.441653	0.894	0.462	1.94e-79	T cell
mt-Nd3	2.57e-83	0.33438	0.646	0.279	4.74e-79	T cell
Gm26917	5.84e-83	0.297438	0.463	0.175	1.08e-78	T cell
St8sia4	6.58e-83	0.309259	0.404	0.138	1.21e-78	T cell
Bnip3l	1.03e-82	0.279765	0.513	0.21	1.9e-78	T cell
Mau2	1.33e-82	0.342257	0.282	0.079	2.46e-78	T cell
Paxbp1	1.45e-82	0.40398	0.341	0.109	2.67e-78	T cell
Purb	2.22e-82	0.310827	0.571	0.247	4.1e-78	T cell
Gch1	4.3e-82	0.371922	0.435	0.16	7.92e-78	T cell
Pole4	4.97e-82	0.328482	0.375	0.13	9.17e-78	T cell
Myh9	6.61e-82	0.305449	0.63	0.283	1.22e-77	T cell
Kansl1	7.9e-82	0.340483	0.33	0.105	1.46e-77	T cell
Sf1	8.41e-82	0.294724	0.449	0.174	1.55e-77	T cell
Stk38	1e-81	0.337992	0.38	0.132	1.84e-77	T cell
Snhg12	1.11e-81	0.379199	0.256	0.067	2.04e-77	T cell
Fli1	2.23e-81	0.304829	0.371	0.126	4.11e-77	T cell
Mknk2	2.67e-81	0.301386	0.494	0.199	4.93e-77	T cell
Pnn	3.75e-81	0.351467	0.401	0.143	6.92e-77	T cell
Dennd4a	6.18e-81	0.515091	0.66	0.308	1.14e-76	T cell
Akna	7.14e-81	0.302568	0.261	0.07	1.32e-76	T cell
Smap1	8.14e-81	0.343243	0.375	0.132	1.5e-76	T cell
Ing1	9.78e-81	0.282234	0.258	0.068	1.8e-76	T cell
Arhgap31	1.09e-80	0.421151	0.373	0.129	2.01e-76	T cell
Rps27rt	1.66e-80	0.275595	0.339	0.108	3.07e-76	T cell
Fkbp3	2.3e-80	0.276063	0.419	0.154	4.24e-76	T cell
Smc3	2.65e-80	0.284079	0.381	0.132	4.88e-76	T cell
Mkrn1	3.09e-80	0.254605	0.48	0.193	5.69e-76	T cell
Ms4a6b	4.17e-80	0.422967	0.545	0.231	7.69e-76	T cell
Arf6	6.61e-80	0.32782	0.439	0.17	1.22e-75	T cell
Crebrf	7.27e-80	0.253661	0.309	0.092	1.34e-75	T cell
Cd53	8.51e-80	0.319996	0.71	0.334	1.57e-75	T cell
G3bp2	3e-79	0.306492	0.456	0.18	5.52e-75	T cell
Sec62	5.94e-79	0.281001	0.545	0.24	1.09e-74	T cell
Esyt1	7.79e-79	0.319144	0.347	0.115	1.44e-74	T cell
mt-Nd4	8.53e-79	0.499902	0.953	0.627	1.57e-74	T cell
Fbxw2	1.13e-78	0.327495	0.333	0.108	2.08e-74	T cell
Ubn2	1.68e-78	0.306684	0.314	0.098	3.09e-74	T cell
Diaph1	1.93e-78	0.288343	0.537	0.227	3.56e-74	T cell
Swt1	2.16e-78	0.305939	0.293	0.086	3.99e-74	T cell
Lncpint	2.63e-78	0.340651	0.414	0.152	4.85e-74	T cell
Fau	3.01e-78	0.345004	0.99	0.914	5.55e-74	T cell
Plekha2	4.25e-78	0.315583	0.261	0.071	7.84e-74	T cell
Tmpo	4.65e-78	0.299669	0.346	0.112	8.57e-74	T cell
Phip	5.1e-78	0.280412	0.384	0.134	9.41e-74	T cell
Il4ra	5.85e-78	0.320941	0.492	0.2	1.08e-73	T cell
Vps13a	1.59e-77	0.269257	0.269	0.075	2.92e-73	T cell
Ptp4a2	1.92e-77	0.280245	0.703	0.332	3.53e-73	T cell
H2-K1	3.63e-77	0.489839	0.96	0.677	6.69e-73	T cell
Sp100	4.35e-77	0.270519	0.327	0.104	8.02e-73	T cell
Jpt1	1.07e-76	0.258025	0.616	0.282	1.98e-72	T cell
Klf2	1.15e-75	0.606278	0.608	0.269	2.11e-71	T cell
Pla2g16	2.45e-75	0.270886	0.317	0.101	4.52e-71	T cell
Cldnd1	2.87e-75	0.391861	0.331	0.111	5.29e-71	T cell
Setd5	1.06e-74	0.27336	0.496	0.207	1.95e-70	T cell
Ubl3	1.13e-74	0.279624	0.598	0.271	2.09e-70	T cell
Ddx24	1.55e-74	0.322978	0.428	0.169	2.86e-70	T cell
Spty2d1	1.66e-74	0.397286	0.397	0.147	3.06e-70	T cell
Rpl34	2.11e-74	0.394195	0.976	0.77	3.88e-70	T cell
Hectd1	2.63e-74	0.252356	0.5	0.212	4.85e-70	T cell
Zdhhc20	3.31e-74	0.286079	0.377	0.137	6.11e-70	T cell
Tnfaip8	4.49e-74	0.396563	0.496	0.21	8.27e-70	T cell
Dock10	6.41e-74	0.303052	0.489	0.201	1.18e-69	T cell
Snrnp48	6.93e-74	0.288733	0.288	0.088	1.28e-69	T cell
Smpdl3a	7.02e-74	0.27539	0.397	0.145	1.29e-69	T cell
Sltm	9.04e-74	0.277377	0.411	0.156	1.67e-69	T cell
B4galt1	1.26e-73	0.339512	0.448	0.181	2.33e-69	T cell
Gatad2b	2.12e-73	0.31247	0.371	0.135	3.9e-69	T cell
Herc1	2.27e-73	0.26977	0.388	0.143	4.18e-69	T cell
mt-Nd5	3.23e-73	0.349929	0.788	0.376	5.95e-69	T cell
Med10	3.74e-73	0.335524	0.314	0.103	6.89e-69	T cell
Tap1	5.22e-73	0.257025	0.282	0.084	9.62e-69	T cell
Rpl11	6e-73	0.378205	0.992	0.796	1.11e-68	T cell
Rpl31	7.81e-73	0.268543	0.806	0.391	1.44e-68	T cell
Gm10260	8.45e-73	0.407915	0.882	0.47	1.56e-68	T cell
Sumo2	9.34e-73	0.256423	0.783	0.384	1.72e-68	T cell
Irf2bpl	1.14e-72	0.289641	0.306	0.097	2.1e-68	T cell
Fnbp1	1.47e-72	0.268512	0.462	0.19	2.71e-68	T cell
Fosl2	2.17e-72	0.312594	0.521	0.225	3.99e-68	T cell
Rpl29	3.72e-72	0.429419	0.931	0.534	6.86e-68	T cell
Kdm5a	4.71e-72	0.272686	0.331	0.111	8.67e-68	T cell
Asxl2	6.09e-72	0.251792	0.309	0.099	1.12e-67	T cell
Arl6ip5	6.25e-72	0.257994	0.562	0.253	1.15e-67	T cell
Arid1a	6.49e-72	0.287543	0.356	0.127	1.2e-67	T cell
Elk4	7.54e-72	0.292459	0.272	0.08	1.39e-67	T cell
Nup98	1.18e-71	0.260044	0.459	0.187	2.17e-67	T cell
Cdc42se2	1.44e-71	0.291617	0.432	0.176	2.65e-67	T cell
Rnf4	1.52e-71	0.314827	0.33	0.113	2.81e-67	T cell
Rock1	2.15e-71	0.255864	0.555	0.252	3.96e-67	T cell
Ube2h	4.54e-71	0.278724	0.424	0.166	8.37e-67	T cell
Rplp2	5.05e-71	0.417389	0.973	0.725	9.31e-67	T cell
Rps19	8.51e-71	0.50562	0.983	0.773	1.57e-66	T cell
Nasp	1.8e-70	0.264858	0.329	0.11	3.31e-66	T cell
Slc38a2	3.03e-70	0.251919	0.571	0.255	5.59e-66	T cell
Nrip1	8.35e-70	0.350839	0.34	0.119	1.54e-65	T cell
Rpl37a	9.88e-70	0.364643	0.99	0.846	1.82e-65	T cell
Glrx	2.4e-69	0.402628	0.442	0.18	4.42e-65	T cell
Rchy1	3.64e-69	0.277471	0.292	0.094	6.71e-65	T cell
Rpl36	4.76e-69	0.402887	0.97	0.712	8.77e-65	T cell
Pcbp2	1.78e-68	0.259848	0.663	0.32	3.28e-64	T cell
Cdk11b	1.91e-68	0.308674	0.415	0.165	3.53e-64	T cell
Aff1	2.36e-68	0.279264	0.357	0.13	4.35e-64	T cell
Adipor2	2.54e-68	0.272347	0.288	0.092	4.67e-64	T cell
Cpsf6	3.17e-68	0.27089	0.354	0.13	5.84e-64	T cell
Stt3b	4.37e-68	0.252202	0.323	0.111	8.06e-64	T cell
Slc9a3r1	4.8e-68	0.263973	0.442	0.181	8.85e-64	T cell
Pura	1.43e-67	0.262316	0.307	0.103	2.64e-63	T cell
Ccnt1	1.46e-67	0.274509	0.317	0.108	2.7e-63	T cell
Npm3	1.51e-67	0.292872	0.273	0.085	2.78e-63	T cell
Rpl14	1.6e-67	0.430726	0.972	0.665	2.94e-63	T cell
Ppp2r2a	2.24e-67	0.260181	0.36	0.133	4.12e-63	T cell
Tsc22d4	2.27e-67	0.254368	0.411	0.164	4.18e-63	T cell
Ero1l	4.18e-67	0.270383	0.282	0.088	7.71e-63	T cell
Tacc1	4.5e-67	0.254518	0.489	0.215	8.29e-63	T cell
Git2	6.77e-67	0.278602	0.449	0.191	1.25e-62	T cell
Taf15	9.64e-67	0.296412	0.295	0.097	1.78e-62	T cell
Fam117b	1.77e-66	0.252945	0.327	0.114	3.26e-62	T cell
Epb41	3.73e-66	0.297576	0.347	0.127	6.87e-62	T cell
Ubn1	4.16e-66	0.259345	0.416	0.172	7.67e-62	T cell
Rps2	5.48e-66	0.426156	0.891	0.497	1.01e-61	T cell
2010111I01Rik	2.61e-65	0.280476	0.343	0.125	4.81e-61	T cell
Tpst2	4.3e-64	0.264274	0.402	0.164	7.93e-60	T cell
Rplp1	1.88e-63	0.396246	0.99	0.891	3.47e-59	T cell
Wnk1	2.08e-63	0.316959	0.704	0.353	3.83e-59	T cell
Sub1	2.55e-63	0.356324	0.848	0.466	4.69e-59	T cell
Rps6kb1	8.22e-63	0.266961	0.278	0.091	1.51e-58	T cell
Twistnb	1.39e-62	0.284601	0.305	0.107	2.57e-58	T cell
Chd7	4.16e-62	0.256662	0.354	0.135	7.66e-58	T cell
Map3k14	5.47e-62	0.267589	0.254	0.079	1.01e-57	T cell
Dnajc15	2.31e-61	0.28463	0.263	0.084	4.26e-57	T cell
Ctcf	1.26e-60	0.283904	0.314	0.114	2.32e-56	T cell
Dnaja1	2.71e-60	0.495058	0.84	0.455	4.99e-56	T cell
Tspan13	3.69e-60	0.294302	0.394	0.16	6.8e-56	T cell
Rbm6	9.99e-60	0.262024	0.268	0.089	1.84e-55	T cell
Mif4gd	3.98e-59	0.2561	0.297	0.107	7.34e-55	T cell
Rpl6	5.02e-59	0.37863	0.98	0.772	9.25e-55	T cell
Ppm1g	3.97e-58	0.256708	0.327	0.124	7.31e-54	T cell
Rpl22l1	5.26e-58	0.374758	0.908	0.524	9.69e-54	T cell
Ube2d3	8.12e-58	0.263238	0.84	0.444	1.5e-53	T cell
Rpl36a	8.95e-58	0.410858	0.928	0.571	1.65e-53	T cell
Jak2	1.08e-57	0.317219	0.334	0.127	1.98e-53	T cell
AU020206	1.4e-57	0.256858	0.378	0.154	2.58e-53	T cell
Gnas	6.64e-57	0.264537	0.812	0.426	1.22e-52	T cell
Itpr2	4.13e-56	0.270953	0.288	0.103	7.61e-52	T cell
Malat1	5.03e-55	0.303268	0.999	0.995	9.27e-51	T cell
Ostf1	9.58e-55	0.272299	0.654	0.341	1.77e-50	T cell
Pik3cd	1.72e-54	0.27234	0.255	0.086	3.17e-50	T cell
Eif1	5.54e-53	0.334615	0.977	0.721	1.02e-48	T cell
Rpl23	3.42e-52	0.309179	0.994	0.933	6.3e-48	T cell
Rps12	3.5e-52	0.356316	0.984	0.83	6.46e-48	T cell
Rps18	3.53e-52	0.290281	0.867	0.487	6.51e-48	T cell
Ptprc	1.51e-51	0.287099	0.904	0.518	2.78e-47	T cell
Ubb	2.74e-51	0.377512	0.977	0.81	5.05e-47	T cell
Cmtm7	3.93e-51	0.275345	0.415	0.19	7.25e-47	T cell
Eef1b2	1.34e-50	0.370436	0.912	0.56	2.47e-46	T cell
Rpl3	2.9e-49	0.347964	0.976	0.733	5.34e-45	T cell
Rpl28	1.86e-48	0.334161	0.975	0.727	3.43e-44	T cell
Rps26	4.69e-48	0.358017	0.97	0.725	8.65e-44	T cell
Rpl37	9.1e-48	0.29783	0.983	0.792	1.68e-43	T cell
Ddx5	1.21e-46	0.322042	0.963	0.675	2.23e-42	T cell
Rpl39	5.6e-46	0.294053	0.997	0.906	1.03e-41	T cell
Rpl22	5.67e-46	0.312531	0.933	0.627	1.05e-41	T cell
Oaz1	3.74e-45	0.319591	0.939	0.591	6.9e-41	T cell
Pabpc1	9.48e-45	0.279045	0.928	0.565	1.75e-40	T cell
Rpl41	5.08e-43	0.255172	0.979	0.806	9.36e-39	T cell
H2-D1	1.48e-42	0.278259	0.989	0.884	2.74e-38	T cell
Bhlhe40	3.96e-42	0.291726	0.421	0.201	7.3e-38	T cell
Rpl38	5.84e-42	0.28743	0.967	0.734	1.08e-37	T cell
Fgl2	9e-42	0.576163	0.415	0.207	1.66e-37	T cell
Rpl24	3.08e-41	0.278751	0.966	0.703	5.68e-37	T cell
Xist	5.16e-41	0.347662	0.827	0.512	9.5e-37	T cell
Jund	5.65e-41	0.44305	0.949	0.653	1.04e-36	T cell
Rps25	2.16e-40	0.30793	0.939	0.643	3.97e-36	T cell
Kcnq1ot1	4.22e-40	0.309998	0.271	0.108	7.79e-36	T cell
Dnajb1	3.56e-39	0.334501	0.449	0.219	6.56e-35	T cell
Rps28	6.15e-39	0.321241	0.914	0.594	1.13e-34	T cell
Naca	1.64e-37	0.263539	0.925	0.584	3.02e-33	T cell
Rpl32	7.22e-37	0.279351	0.986	0.888	1.33e-32	T cell
Zfp36l1	7.12e-36	0.263011	0.63	0.354	1.31e-31	T cell
Ramp1	2.09e-34	0.320481	0.354	0.176	3.85e-30	T cell
Rpl10a	8.1e-32	0.282847	0.959	0.731	1.49e-27	T cell
Ccl5	1.24e-26	0.726706	0.296	0.146	2.28e-22	T cell
S100a6	5.48e-24	0.378928	0.761	0.556	1.01e-19	T cell
Cd52	5.23e-23	0.310394	0.907	0.651	9.64e-19	T cell
Junb	2.05e-21	0.26788	0.952	0.746	3.78e-17	T cell
Crip1	3.55e-13	0.281563	0.789	0.593	6.54e-09	T cell
Top2a	0	1.45319	0.816	0.065	0	Proliferative
Hist1h2ap	0	1.23009	0.543	0.025	0	Proliferative
Ube2c	0	1.22668	0.607	0.025	0	Proliferative
Hist1h2ae	0	1.20107	0.613	0.051	0	Proliferative
Pclaf	0	1.19314	0.742	0.036	0	Proliferative
Birc5	0	1.17315	0.733	0.039	0	Proliferative
Smc2	0	1.03075	0.745	0.053	0	Proliferative
Cenpf	0	0.976528	0.531	0.02	0	Proliferative
Cdca8	0	0.945494	0.663	0.023	0	Proliferative
Cenpe	0	0.938516	0.567	0.02	0	Proliferative
Hist1h1b	0	0.917054	0.549	0.042	0	Proliferative
Prc1	0	0.913252	0.617	0.028	0	Proliferative
Cks1b	0	0.910359	0.702	0.051	0	Proliferative
Nusap1	0	0.852842	0.583	0.019	0	Proliferative
Ccnb2	0	0.830189	0.506	0.019	0	Proliferative
Racgap1	0	0.809998	0.604	0.029	0	Proliferative
Cdca3	0	0.806336	0.623	0.018	0	Proliferative
Cdk1	0	0.78519	0.623	0.027	0	Proliferative
Tpx2	0	0.763391	0.574	0.018	0	Proliferative
Kif11	0	0.724812	0.546	0.016	0	Proliferative
Tacc3	0	0.723427	0.601	0.024	0	Proliferative
Tk1	0	0.708023	0.537	0.021	0	Proliferative
H2afx	0	0.696826	0.577	0.055	0	Proliferative
Spc24	0	0.68086	0.561	0.016	0	Proliferative
Rrm2	0	0.649934	0.463	0.014	0	Proliferative
Ccna2	0	0.647249	0.546	0.009	0	Proliferative
Incenp	0	0.639401	0.531	0.038	0	Proliferative
Knl1	0	0.63821	0.54	0.012	0	Proliferative
Tyms	0	0.624729	0.537	0.03	0	Proliferative
Hmmr	0	0.620228	0.491	0.013	0	Proliferative
Rrm1	0	0.61987	0.617	0.059	0	Proliferative
Pbk	0	0.576413	0.463	0.007	0	Proliferative
Kif4	0	0.562322	0.472	0.008	0	Proliferative
Ccnb1	0	0.523812	0.371	0.007	0	Proliferative
Kif15	0	0.510862	0.448	0.01	0	Proliferative
Diaph3	0	0.493378	0.454	0.016	0	Proliferative
Aurkb	0	0.490021	0.429	0.009	0	Proliferative
Cdc20	0	0.489425	0.38	0.008	0	Proliferative
Asf1b	0	0.477982	0.466	0.011	0	Proliferative
Nuf2	0	0.47458	0.387	0.007	0	Proliferative
Anln	0	0.467737	0.426	0.018	0	Proliferative
Ckap2l	0	0.465605	0.466	0.016	0	Proliferative
Kif23	0	0.448841	0.448	0.022	0	Proliferative
Spc25	0	0.441378	0.445	0.011	0	Proliferative
Ncapd2	0	0.430359	0.46	0.014	0	Proliferative
Kif20b	0	0.42921	0.399	0.012	0	Proliferative
Cenpm	0	0.419851	0.393	0.007	0	Proliferative
Shcbp1	0	0.419835	0.417	0.007	0	Proliferative
Dlgap5	0	0.415099	0.362	0.01	0	Proliferative
Clspn	0	0.415031	0.371	0.011	0	Proliferative
Bub1	0	0.414823	0.451	0.009	0	Proliferative
Iqgap3	0	0.412588	0.353	0.007	0	Proliferative
Ndc80	0	0.411334	0.374	0.008	0	Proliferative
Bub1b	0	0.404219	0.42	0.018	0	Proliferative
Ncapg	0	0.380039	0.393	0.008	0	Proliferative
Rad51	0	0.370243	0.353	0.009	0	Proliferative
Cep55	0	0.358821	0.38	0.007	0	Proliferative
Mad2l1	0	0.347094	0.377	0.014	0	Proliferative
Cdkn3	0	0.345879	0.353	0.008	0	Proliferative
Uhrf1	0	0.345444	0.374	0.014	0	Proliferative
Mis18bp1	0	0.338493	0.322	0.011	0	Proliferative
Knstrn	0	0.337906	0.374	0.014	0	Proliferative
Aspm	0	0.325748	0.285	0.007	0	Proliferative
Melk	0	0.320227	0.347	0.009	0	Proliferative
Kif22	0	0.317584	0.331	0.004	0	Proliferative
Rad51ap1	0	0.306202	0.288	0.006	0	Proliferative
Cenpw	0	0.30335	0.408	0.018	0	Proliferative
Cenph	0	0.303255	0.301	0.007	0	Proliferative
Kif20a	0	0.288511	0.304	0.005	0	Proliferative
Ncaph	0	0.288144	0.35	0.015	0	Proliferative
Cit	0	0.285609	0.31	0.007	0	Proliferative
Neil3	0	0.285284	0.298	0.004	0	Proliferative
Esco2	0	0.283087	0.261	0.006	0	Proliferative
Ckap2	0	0.277319	0.258	0.007	0	Proliferative
Ska1	0	0.271442	0.328	0.003	0	Proliferative
Ect2	0	0.268917	0.276	0.005	0	Proliferative
Plk4	0	0.251995	0.368	0.019	0	Proliferative
Pkmyt1	0	0.251859	0.316	0.009	0	Proliferative
Hmgb3	4.4e-300	0.289455	0.362	0.021	8.12e-296	Proliferative
Gmnn	2.21e-282	0.504752	0.457	0.038	4.08e-278	Proliferative
Cdkn2c	5.75e-276	0.598639	0.472	0.041	1.06e-271	Proliferative
Mcm7	1.33e-274	0.372814	0.399	0.029	2.46e-270	Proliferative
Mki67	2.93e-274	1.24047	0.831	0.134	5.41e-270	Proliferative
Stmn1	3.2e-274	1.55892	0.865	0.153	5.9e-270	Proliferative
Lig1	1.67e-273	0.421722	0.423	0.033	3.08e-269	Proliferative
Pttg1	3.54e-272	0.574681	0.549	0.057	6.53e-268	Proliferative
Ccdc34	5.97e-272	0.535613	0.546	0.057	1.1e-267	Proliferative
Cenpq	3.85e-264	0.251614	0.383	0.027	7.1e-260	Proliferative
Mcm5	1.64e-263	0.2889	0.371	0.026	3.02e-259	Proliferative
Tubg1	4.42e-259	0.260932	0.316	0.019	8.14e-255	Proliferative
Syce2	1.74e-258	0.340399	0.414	0.034	3.21e-254	Proliferative
Pmf1	3.23e-253	0.351027	0.475	0.046	5.95e-249	Proliferative
Ezh2	5.75e-246	0.576592	0.61	0.078	1.06e-241	Proliferative
Selenoh	3.82e-242	0.584247	0.666	0.096	7.04e-238	Proliferative
Nrm	2.18e-239	0.306653	0.408	0.035	4.02e-235	Proliferative
Tmpo	2.55e-239	0.852506	0.709	0.11	4.7e-235	Proliferative
Kpna2	3.77e-237	0.298964	0.334	0.024	6.95e-233	Proliferative
Rangap1	8.8e-232	0.397768	0.509	0.057	1.62e-227	Proliferative
Gins2	4.08e-230	0.285676	0.347	0.026	7.52e-226	Proliferative
Cmc2	1.65e-228	0.294605	0.466	0.048	3.03e-224	Proliferative
Fen1	1.02e-226	0.291392	0.417	0.039	1.89e-222	Proliferative
Hist1h1e	5.55e-220	0.67637	0.534	0.064	1.02e-215	Proliferative
Haus4	2.17e-217	0.281658	0.347	0.028	4e-213	Proliferative
Sae1	1.92e-216	0.45434	0.555	0.073	3.53e-212	Proliferative
Mcm6	1.22e-215	0.427775	0.359	0.03	2.24e-211	Proliferative
Lsm2	1.04e-208	0.340539	0.525	0.067	1.92e-204	Proliferative
Tuba1b	2.25e-208	1.22831	0.807	0.176	4.14e-204	Proliferative
Smc4	4.85e-204	0.824776	0.727	0.134	8.95e-200	Proliferative
Ncapg2	4.1e-203	0.337714	0.466	0.054	7.56e-199	Proliferative
Prim1	8.65e-203	0.264887	0.313	0.024	1.59e-198	Proliferative
Ckap5	3.9e-199	0.540555	0.564	0.08	7.18e-195	Proliferative
Dut	4.31e-199	0.422131	0.5	0.063	7.95e-195	Proliferative
Mcm3	1.83e-196	0.313762	0.426	0.047	3.38e-192	Proliferative
Tipin	9.02e-196	0.313629	0.442	0.05	1.66e-191	Proliferative
Exosc8	4.58e-195	0.383817	0.571	0.084	8.44e-191	Proliferative
Nde1	9.55e-193	0.348648	0.448	0.052	1.76e-188	Proliferative
Ncapd3	1.26e-192	0.313312	0.334	0.029	2.33e-188	Proliferative
Hmgn2	1.54e-188	0.908049	0.739	0.154	2.83e-184	Proliferative
Mis18a	4.16e-183	0.257992	0.393	0.042	7.66e-179	Proliferative
Pola1	5.59e-178	0.327094	0.34	0.033	1.03e-173	Proliferative
Atad2	3.43e-176	0.465479	0.604	0.1	6.32e-172	Proliferative
Dnmt1	8.88e-173	0.348492	0.472	0.064	1.64e-168	Proliferative
Lmf2	8.02e-172	0.301803	0.322	0.03	1.48e-167	Proliferative
Dnajc9	9.19e-171	0.307526	0.451	0.059	1.69e-166	Proliferative
Dbf4	1.84e-170	0.296525	0.442	0.056	3.39e-166	Proliferative
H2afv	3.92e-169	0.765071	0.767	0.177	7.22e-165	Proliferative
Spdl1	1.1e-168	0.260941	0.304	0.027	2.02e-164	Proliferative
Tfdp1	1.04e-166	0.348578	0.463	0.064	1.92e-162	Proliferative
Rnaseh2b	1.65e-166	0.281573	0.408	0.05	3.05e-162	Proliferative
Dtymk	6.57e-163	0.33405	0.531	0.085	1.21e-158	Proliferative
Nucks1	1.47e-162	0.68751	0.764	0.179	2.71e-158	Proliferative
Topbp1	3.24e-162	0.336809	0.46	0.064	5.96e-158	Proliferative
Dynlt1f	1.07e-161	0.280269	0.469	0.067	1.96e-157	Proliferative
Tubb4b	1.6e-160	0.738986	0.632	0.123	2.94e-156	Proliferative
Nt5dc2	3.65e-159	0.303317	0.429	0.058	6.73e-155	Proliferative
Lsm3	2.71e-158	0.372997	0.592	0.107	5e-154	Proliferative
Ncaph2	9.24e-158	0.31746	0.485	0.072	1.7e-153	Proliferative
Psip1	1.25e-157	0.296252	0.472	0.068	2.3e-153	Proliferative
Prdx4	1.78e-157	0.535804	0.706	0.153	3.28e-153	Proliferative
Ddx39	2.96e-157	0.301265	0.525	0.085	5.45e-153	Proliferative
Reep4	5.74e-157	0.27831	0.39	0.048	1.06e-152	Proliferative
Tubb5	1.9e-156	1.29266	0.92	0.318	3.51e-152	Proliferative
Larp7	4.84e-156	0.320201	0.488	0.074	8.92e-152	Proliferative
Banf1	4.29e-153	0.441189	0.65	0.135	7.91e-149	Proliferative
Vrk1	5.41e-153	0.388161	0.555	0.095	9.97e-149	Proliferative
Anp32e	3.11e-151	0.626871	0.773	0.192	5.74e-147	Proliferative
Anapc11	6.34e-150	0.397253	0.66	0.139	1.17e-145	Proliferative
Usp1	1.01e-147	0.309782	0.445	0.065	1.86e-143	Proliferative
Lsm5	1.08e-145	0.424332	0.644	0.137	2e-141	Proliferative
Ssrp1	4.79e-143	0.387779	0.567	0.107	8.83e-139	Proliferative
Rad21	2.04e-142	0.497131	0.62	0.128	3.77e-138	Proliferative
Dctpp1	1.37e-141	0.281584	0.506	0.086	2.52e-137	Proliferative
Rbbp7	2.05e-140	0.426719	0.641	0.137	3.78e-136	Proliferative
Mrpl51	2.11e-140	0.374787	0.613	0.124	3.9e-136	Proliferative
Nsd2	2.13e-140	0.255939	0.509	0.087	3.92e-136	Proliferative
Ptpa	1.81e-137	0.289373	0.567	0.109	3.33e-133	Proliferative
Anapc5	1.34e-135	0.355113	0.641	0.141	2.46e-131	Proliferative
Alyref	1.92e-133	0.562356	0.669	0.164	3.55e-129	Proliferative
Smc1a	2.64e-133	0.435895	0.699	0.166	4.87e-129	Proliferative
Dck	1.1e-132	0.279332	0.457	0.075	2.02e-128	Proliferative
Cenpa	3.59e-130	0.692497	0.62	0.141	6.61e-126	Proliferative
Lmnb1	7.12e-127	0.491858	0.712	0.173	1.31e-122	Proliferative
Actl6a	2.63e-125	0.251076	0.454	0.077	4.84e-121	Proliferative
Xpo1	3.62e-125	0.32185	0.528	0.103	6.67e-121	Proliferative
Bub3	9.7e-125	0.455096	0.601	0.136	1.79e-120	Proliferative
Pcna	1.87e-124	0.393438	0.595	0.129	3.45e-120	Proliferative
Cdk4	4.62e-123	0.376108	0.567	0.12	8.52e-119	Proliferative
Fh1	1.23e-122	0.273052	0.534	0.106	2.28e-118	Proliferative
Nubp1	5.82e-121	0.301507	0.463	0.083	1.07e-116	Proliferative
Thoc7	1.05e-120	0.274264	0.595	0.131	1.93e-116	Proliferative
Hmgb2	3.03e-120	1.0979	0.929	0.375	5.59e-116	Proliferative
Mrpl18	8.01e-120	0.262797	0.583	0.128	1.48e-115	Proliferative
Rbbp4	1.2e-119	0.375624	0.653	0.158	2.22e-115	Proliferative
Rnaseh2c	2.54e-119	0.312169	0.623	0.144	4.69e-115	Proliferative
Snrpa1	1.88e-118	0.274024	0.555	0.116	3.46e-114	Proliferative
Cks2	3.11e-118	0.432615	0.604	0.135	5.73e-114	Proliferative
Rpa1	3.86e-118	0.26151	0.334	0.046	7.12e-114	Proliferative
Hdgf	7.96e-118	0.4389	0.681	0.178	1.47e-113	Proliferative
Cbfb	1.22e-117	0.286941	0.577	0.124	2.25e-113	Proliferative
Snrpd1	1.4e-117	0.377036	0.696	0.185	2.58e-113	Proliferative
Dek	4.17e-117	0.630181	0.782	0.234	7.68e-113	Proliferative
Pa2g4	2.63e-116	0.347586	0.635	0.154	4.85e-112	Proliferative
Hpf1	7.34e-116	0.335135	0.653	0.162	1.35e-111	Proliferative
Tmem109	9.32e-116	0.265384	0.571	0.126	1.72e-111	Proliferative
Eri1	1.51e-114	0.289088	0.509	0.101	2.78e-110	Proliferative
Ctcf	1.85e-114	0.31364	0.543	0.114	3.4e-110	Proliferative
Nudc	5.88e-114	0.345846	0.66	0.171	1.08e-109	Proliferative
Nasp	6.21e-114	0.268025	0.537	0.111	1.14e-109	Proliferative
Psmd14	4.22e-113	0.265857	0.607	0.143	7.78e-109	Proliferative
Trappc1	1.35e-112	0.261955	0.546	0.118	2.48e-108	Proliferative
Anp32b	1.45e-110	0.753602	0.856	0.302	2.66e-106	Proliferative
Fkbp2	2.87e-110	0.305777	0.684	0.18	5.29e-106	Proliferative
Erh	2.8e-108	0.278119	0.675	0.178	5.15e-104	Proliferative
Fam111a	5.7e-108	0.269329	0.537	0.115	1.05e-103	Proliferative
Hmgn1	2.01e-107	0.509118	0.788	0.246	3.7e-103	Proliferative
Twf2	2.6e-106	0.302563	0.528	0.115	4.8e-102	Proliferative
Pfdn6	6.11e-105	0.250172	0.475	0.096	1.13e-100	Proliferative
Ranbp1	1.35e-104	0.591116	0.736	0.226	2.48e-100	Proliferative
Ube2s	2.67e-104	0.637348	0.834	0.287	4.91e-100	Proliferative
Cenpx	5.08e-104	0.311014	0.653	0.177	9.36e-100	Proliferative
H2afz	1.62e-103	0.878021	0.988	0.709	2.98e-99	Proliferative
Ran	1.2e-102	0.697503	0.88	0.329	2.22e-98	Proliferative
Ssna1	2.04e-102	0.275741	0.46	0.093	3.77e-98	Proliferative
Ccdc88a	7.32e-101	0.287446	0.638	0.165	1.35e-96	Proliferative
Lsm4	2.81e-100	0.277367	0.589	0.149	5.17e-96	Proliferative
Trp53	2.93e-100	0.256206	0.589	0.143	5.39e-96	Proliferative
Psmc3	7.24e-98	0.292902	0.66	0.182	1.33e-93	Proliferative
Dnajc19	1.16e-96	0.282381	0.561	0.137	2.14e-92	Proliferative
Mrpl42	5.01e-96	0.270033	0.577	0.148	9.24e-92	Proliferative
Tuba1c	1.84e-95	0.306925	0.598	0.157	3.39e-91	Proliferative
Mpp6	1.42e-94	0.275265	0.574	0.144	2.61e-90	Proliferative
Vdac3	2.52e-94	0.272358	0.69	0.201	4.64e-90	Proliferative
Paics	4.28e-93	0.258315	0.491	0.112	7.88e-89	Proliferative
Fam96a	1.31e-92	0.309236	0.672	0.194	2.41e-88	Proliferative
Ddost	1.1e-91	0.313516	0.632	0.177	2.02e-87	Proliferative
Tcp1	1.97e-91	0.25416	0.715	0.215	3.64e-87	Proliferative
Psmb9	5.44e-91	0.285464	0.626	0.174	1e-86	Proliferative
Srsf7	2.16e-90	0.314896	0.644	0.183	3.98e-86	Proliferative
U2af1	8.67e-90	0.27946	0.635	0.183	1.6e-85	Proliferative
Raly	1.01e-89	0.37886	0.718	0.226	1.86e-85	Proliferative
Snrpf	1.44e-89	0.267585	0.623	0.178	2.65e-85	Proliferative
Gatm	5.17e-87	0.395354	0.706	0.216	9.54e-83	Proliferative
Ddx39b	6.45e-87	0.332061	0.653	0.198	1.19e-82	Proliferative
Ndufa12	8.96e-87	0.273772	0.678	0.206	1.65e-82	Proliferative
Jpt1	1.42e-84	0.499811	0.788	0.286	2.62e-80	Proliferative
Slbp	9.33e-83	0.30569	0.546	0.144	1.72e-78	Proliferative
Ptges3	3.09e-80	0.288571	0.709	0.232	5.7e-76	Proliferative
Hmgb1	2.32e-79	0.686	0.917	0.417	4.28e-75	Proliferative
Ptma	5.52e-79	0.62163	0.991	0.855	1.02e-74	Proliferative
Lsm12	1.06e-78	0.253033	0.595	0.172	1.96e-74	Proliferative
Calm3	2.88e-78	0.321196	0.73	0.254	5.3e-74	Proliferative
Arl6ip1	1.74e-77	0.660338	0.877	0.361	3.22e-73	Proliferative
Snrpb	6.91e-76	0.351409	0.782	0.29	1.27e-71	Proliferative
Nap1l1	1.79e-75	0.39509	0.764	0.283	3.3e-71	Proliferative
Hnrnpd	2.51e-75	0.304693	0.709	0.242	4.63e-71	Proliferative
Arrb2	3.2e-74	0.259725	0.613	0.185	5.9e-70	Proliferative
Psmb6	8.24e-74	0.265931	0.742	0.254	1.52e-69	Proliferative
Hprt	1.03e-73	0.250779	0.739	0.256	1.89e-69	Proliferative
H2-Q4	3.53e-73	0.267554	0.604	0.182	6.51e-69	Proliferative
Hnrnpab	1.25e-72	0.404629	0.81	0.314	2.31e-68	Proliferative
Nme1	2.2e-72	0.256523	0.702	0.24	4.06e-68	Proliferative
Rnh1	1.13e-71	0.255462	0.69	0.226	2.09e-67	Proliferative
Gusb	4.72e-70	0.307814	0.745	0.263	8.71e-66	Proliferative
H2afy	6.33e-70	0.311287	0.715	0.258	1.17e-65	Proliferative
Srsf2	8.73e-69	0.269127	0.764	0.278	1.61e-64	Proliferative
H2-Q6	3.12e-68	0.25133	0.552	0.165	5.75e-64	Proliferative
Tagln2	4.7e-68	0.614215	0.862	0.364	8.67e-64	Proliferative
Snx2	1.24e-67	0.274674	0.745	0.26	2.29e-63	Proliferative
Tmem14c	1.23e-66	0.273974	0.758	0.279	2.27e-62	Proliferative
Ppia	2.11e-66	0.540236	0.991	0.805	3.89e-62	Proliferative
Aes	1.29e-65	0.286163	0.788	0.303	2.38e-61	Proliferative
Lpl	1.29e-65	0.311633	0.497	0.136	2.38e-61	Proliferative
1810037I17Rik	9.72e-65	0.26384	0.718	0.261	1.79e-60	Proliferative
Snrpe	2.28e-64	0.284747	0.742	0.286	4.2e-60	Proliferative
Set	2.57e-64	0.352024	0.801	0.324	4.73e-60	Proliferative
Glipr1	3.66e-64	0.332581	0.497	0.144	6.75e-60	Proliferative
Srsf3	4.4e-64	0.322262	0.791	0.31	8.11e-60	Proliferative
Ckb	2.05e-61	0.29803	0.702	0.25	3.78e-57	Proliferative
Ppp1ca	2.94e-61	0.307618	0.788	0.316	5.42e-57	Proliferative
Clec4b1	2.75e-60	0.272801	0.365	0.09	5.06e-56	Proliferative
Psmb8	1.68e-57	0.292186	0.761	0.301	3.1e-53	Proliferative
Tnip3	6.86e-57	0.409939	0.506	0.153	1.26e-52	Proliferative
Cox5b	8.22e-57	0.302544	0.791	0.332	1.52e-52	Proliferative
Atp5j	6.86e-56	0.282238	0.813	0.345	1.26e-51	Proliferative
Clec4a2	1.4e-55	0.259502	0.724	0.273	2.58e-51	Proliferative
Hint1	2.26e-54	0.442344	0.88	0.416	4.17e-50	Proliferative
Tgfbi	7.32e-53	0.449192	0.877	0.383	1.35e-48	Proliferative
Cox7a2	9.91e-53	0.311655	0.813	0.352	1.83e-48	Proliferative
Arhgdia	1.34e-52	0.254879	0.819	0.351	2.47e-48	Proliferative
Gnb2	7.31e-51	0.287887	0.813	0.357	1.35e-46	Proliferative
Atp5b	1.44e-50	0.34505	0.819	0.368	2.65e-46	Proliferative
Emp3	2.28e-48	0.3893	0.85	0.385	4.2e-44	Proliferative
Hnrnpa3	1.24e-46	0.347728	0.874	0.426	2.29e-42	Proliferative
Ybx1	8.25e-44	0.483798	0.945	0.553	1.52e-39	Proliferative
Sumo2	4.73e-43	0.29313	0.816	0.392	8.73e-39	Proliferative
Cotl1	5.76e-41	0.279621	0.871	0.401	1.06e-36	Proliferative
Gapdh	7.36e-40	0.493669	0.887	0.476	1.36e-35	Proliferative
Cfl1	3.51e-39	0.455304	0.954	0.577	6.47e-35	Proliferative
Mgl2	5.13e-38	0.301032	0.537	0.207	9.46e-34	Proliferative
Txn1	3.2e-37	0.251877	0.831	0.406	5.91e-33	Proliferative
Hnrnpa2b1	3.3e-37	0.3326	0.933	0.484	6.09e-33	Proliferative
Eif5a	8.66e-37	0.309658	0.828	0.408	1.6e-32	Proliferative
Pfn1	2.94e-36	0.392233	0.96	0.707	5.42e-32	Proliferative
Rbm3	3.91e-34	0.407859	0.942	0.6	7.2e-30	Proliferative
Clic1	1.13e-33	0.370068	0.868	0.47	2.08e-29	Proliferative
Gpx1	9.44e-30	0.333382	0.877	0.467	1.74e-25	Proliferative
mt-Nd1	1.15e-29	0.493118	0.896	0.626	2.13e-25	Proliferative
Cd207	1.4e-26	0.483182	0.387	0.15	2.57e-22	Proliferative
Cxcl10	4.99e-26	0.752755	0.497	0.228	9.2e-22	Proliferative
mt-Co2	3.34e-24	0.420554	0.963	0.867	6.16e-20	Proliferative
Arpc2	1.48e-23	0.301884	0.933	0.548	2.74e-19	Proliferative
mt-Cytb	3.62e-20	0.382745	0.896	0.681	6.68e-16	Proliferative
mt-Nd4	7.93e-19	0.314088	0.917	0.635	1.46e-14	Proliferative
mt-Nd2	4.66e-18	0.323116	0.88	0.588	8.59e-14	Proliferative
mt-Atp6	1.71e-17	0.304312	0.979	0.946	3.14e-13	Proliferative
Lgals1	2.53e-17	0.266607	0.896	0.552	4.66e-13	Proliferative
mt-Co3	2.81e-17	0.292116	0.994	0.974	5.17e-13	Proliferative
mt-Co1	2.36e-16	0.271924	0.982	0.937	4.35e-12	Proliferative
Crip1	5.32e-09	0.297127	0.868	0.596	9.81e-05	Proliferative
Ccl2	0.00366995	0.259827	0.623	0.463	1	Proliferative
Gzma	0	4.33348	0.95	0.035	0	NK Cell
Ccl5	0	4.09962	0.963	0.142	0	NK Cell
Nkg7	0	2.89992	0.89	0.026	0	NK Cell
Gzmb	0	2.82552	0.798	0.013	0	NK Cell
Prf1	0	2.64761	0.784	0.007	0	NK Cell
Serpinb9	0	2.50282	0.761	0.026	0	NK Cell
Sytl3	0	2.18843	0.766	0.016	0	NK Cell
Serpinb6b	0	2.1392	0.606	0.016	0	NK Cell
Il2rb	0	2.08778	0.748	0.035	0	NK Cell
Ly6c2	0	1.88368	0.532	0.028	0	NK Cell
Txk	0	1.78722	0.651	0.023	0	NK Cell
Klrk1	0	1.76898	0.61	0.025	0	NK Cell
Klrd1	0	1.75001	0.601	0.019	0	NK Cell
Il18rap	0	1.72945	0.638	0.033	0	NK Cell
Spry2	0	1.71907	0.56	0.018	0	NK Cell
Ms4a4b	0	1.56505	0.615	0.043	0	NK Cell
Eomes	0	1.49669	0.417	0.002	0	NK Cell
Ctsw	0	1.47401	0.537	0.02	0	NK Cell
Klre1	0	1.46922	0.518	0.003	0	NK Cell
Klra4	0	1.46863	0.39	0.004	0	NK Cell
Ifng	0	1.45309	0.33	0.008	0	NK Cell
Sh2d2a	0	1.42597	0.518	0.024	0	NK Cell
Gimap9	0	1.25431	0.427	0.021	0	NK Cell
Atp1b1	0	1.14032	0.358	0.01	0	NK Cell
Fasl	0	1.13246	0.362	0.007	0	NK Cell
Ncr1	0	1.09053	0.33	0.001	0	NK Cell
Gimap5	0	1.05041	0.372	0.013	0	NK Cell
Il12rb2	0	1.01757	0.317	0.004	0	NK Cell
Klrg1	0	0.945405	0.303	0.003	0	NK Cell
Trbc1	6.54e-259	1.21515	0.514	0.037	1.2e-254	NK Cell
Gimap6	4.97e-237	1.11194	0.468	0.034	9.16e-233	NK Cell
Gimap4	1.1e-232	0.972769	0.362	0.02	2.03e-228	NK Cell
2022-09-01	9.98e-226	1.21642	0.468	0.036	1.84e-221	NK Cell
Il18r1	2.54e-222	1.07722	0.381	0.024	4.68e-218	NK Cell
Cma1	4.11e-216	1.00015	0.427	0.03	7.57e-212	NK Cell
Stat4	4.34e-216	1.16106	0.431	0.032	8e-212	NK Cell
Satb1	4.08e-196	1.15182	0.495	0.046	7.52e-192	NK Cell
Gimap1	1.95e-189	0.997354	0.349	0.024	3.59e-185	NK Cell
Gimap3	4.91e-174	0.962793	0.381	0.031	9.06e-170	NK Cell
AW112010	9.87e-174	2.62545	0.913	0.251	1.82e-169	NK Cell
Dusp2	2.91e-172	2.32491	0.89	0.222	5.37e-168	NK Cell
Ets1	2.28e-161	1.49838	0.798	0.149	4.21e-157	NK Cell
Irf8	5e-160	2.26432	0.862	0.234	9.21e-156	NK Cell
Rnf157	7.54e-156	1.11581	0.344	0.029	1.39e-151	NK Cell
Jakmip1	4.5e-153	0.880909	0.266	0.017	8.3e-149	NK Cell
Vps37b	8.49e-151	1.65132	0.812	0.182	1.56e-146	NK Cell
Cd7	4.43e-140	0.808853	0.271	0.019	8.17e-136	NK Cell
Ppp1r16b	4.56e-135	0.999341	0.362	0.036	8.41e-131	NK Cell
Ugcg	5.4e-119	1.67008	0.716	0.179	9.96e-115	NK Cell
Ctla2a	8.38e-116	1.18311	0.417	0.053	1.54e-111	NK Cell
Ccdc88c	2.85e-114	0.792554	0.289	0.027	5.25e-110	NK Cell
Gramd4	2.58e-107	0.755806	0.275	0.026	4.75e-103	NK Cell
Lck	1.4e-102	0.77317	0.257	0.024	2.58e-98	NK Cell
Ptprcap	4.36e-102	0.770844	0.275	0.027	8.03e-98	NK Cell
Ifngr1	6.55e-99	1.53912	0.862	0.337	1.21e-94	NK Cell
Zcchc11	2.97e-97	1.21797	0.628	0.148	5.48e-93	NK Cell
Ccnd2	3.4e-97	1.16932	0.477	0.085	6.27e-93	NK Cell
Ptpn22	1.42e-94	1.0632	0.445	0.075	2.62e-90	NK Cell
Ubald2	5.33e-94	1.42821	0.702	0.204	9.83e-90	NK Cell
Arap2	8.68e-94	0.890438	0.312	0.038	1.6e-89	NK Cell
Dusp5	7.09e-91	1.33982	0.633	0.164	1.31e-86	NK Cell
Gpr171	1.8e-89	0.752858	0.294	0.035	3.32e-85	NK Cell
Gem	2.18e-88	0.920032	0.394	0.061	4.02e-84	NK Cell
Spn	4.94e-88	0.881433	0.362	0.054	9.11e-84	NK Cell
Tmsb10	2.94e-85	1.33835	0.913	0.481	5.41e-81	NK Cell
H2-Q7	4.63e-83	1.19058	0.647	0.187	8.54e-79	NK Cell
Dennd4a	2.31e-79	1.28867	0.817	0.315	4.26e-75	NK Cell
Fyn	3.59e-76	0.977059	0.436	0.089	6.63e-72	NK Cell
Bhlhe40	9.6e-75	1.09251	0.674	0.204	1.77e-70	NK Cell
Zfp36l2	8.8e-73	1.25439	0.894	0.457	1.62e-68	NK Cell
4930523C07Rik	1.87e-72	0.935041	0.427	0.087	3.44e-68	NK Cell
Il2rg	2.05e-72	0.976839	0.509	0.126	3.79e-68	NK Cell
Neurl3	3.28e-72	1.14827	0.683	0.222	6.05e-68	NK Cell
Vgll4	1.44e-67	0.970435	0.431	0.097	2.65e-63	NK Cell
Cd2	3.62e-67	0.808877	0.312	0.05	6.68e-63	NK Cell
Nr4a2	4.8e-67	0.995995	0.372	0.071	8.85e-63	NK Cell
Malat1	9.05e-65	0.632167	1	0.995	1.67e-60	NK Cell
Peak1	1.15e-63	1.00354	0.44	0.107	2.12e-59	NK Cell
Pdcd4	3.23e-63	0.870532	0.459	0.109	5.95e-59	NK Cell
Pik3r1	4.92e-63	0.979766	0.729	0.269	9.07e-59	NK Cell
Fam107b	5.94e-63	1.14984	0.656	0.228	1.09e-58	NK Cell
Jak1	6.96e-63	1.06486	0.734	0.286	1.28e-58	NK Cell
Ptprc	3.4e-61	0.988762	0.904	0.528	6.26e-57	NK Cell
Ifi47	3.46e-61	0.748001	0.257	0.039	6.37e-57	NK Cell
Hcst	1.2e-59	1.06256	0.486	0.132	2.22e-55	NK Cell
Gramd3	3.2e-59	0.921836	0.28	0.046	5.91e-55	NK Cell
Nsd3	2.45e-58	0.991978	0.61	0.209	4.52e-54	NK Cell
Bcl2	4.38e-58	1.01149	0.353	0.074	8.07e-54	NK Cell
D16Ertd472e	1.1e-57	0.842059	0.385	0.085	2.03e-53	NK Cell
Stk24	1.74e-54	0.982302	0.472	0.137	3.2e-50	NK Cell
Crybg1	1.84e-54	0.808001	0.289	0.053	3.39e-50	NK Cell
Mosmo	3.28e-54	0.653596	0.257	0.043	6.04e-50	NK Cell
Itga4	4.35e-54	0.931596	0.413	0.104	8.02e-50	NK Cell
Nfatc3	5.71e-54	0.890648	0.339	0.073	1.05e-49	NK Cell
Pde7a	5.18e-53	0.718186	0.275	0.049	9.55e-49	NK Cell
Klf2	6.66e-53	1.12954	0.706	0.277	1.23e-48	NK Cell
Itgb7	6.74e-53	0.637698	0.294	0.055	1.24e-48	NK Cell
Prr7	6.82e-53	0.699818	0.275	0.05	1.26e-48	NK Cell
Selplg	5.12e-50	0.867305	0.606	0.226	9.44e-46	NK Cell
P2ry10	7.24e-50	0.787381	0.326	0.068	1.34e-45	NK Cell
Rbm39	4.32e-49	0.88198	0.812	0.393	7.96e-45	NK Cell
Mlxip	5.3e-49	0.787962	0.317	0.069	9.78e-45	NK Cell
H2-K1	2.01e-48	0.713441	0.945	0.685	3.71e-44	NK Cell
H2-D1	2.43e-48	0.521618	0.982	0.887	4.47e-44	NK Cell
Btg1	1.08e-47	0.916672	0.936	0.586	1.99e-43	NK Cell
H2-Q6	2.13e-47	0.950018	0.495	0.168	3.92e-43	NK Cell
Tsc22d3	4.47e-47	0.977441	0.688	0.291	8.23e-43	NK Cell
Txnip	7.13e-47	1.07865	0.674	0.269	1.31e-42	NK Cell
Itgal	1.1e-46	0.802127	0.404	0.11	2.03e-42	NK Cell
Rsbn1l	1.14e-46	0.997225	0.463	0.149	2.09e-42	NK Cell
Ccnd3	1.5e-45	0.839419	0.362	0.094	2.77e-41	NK Cell
Cblb	5.58e-45	0.673321	0.294	0.063	1.03e-40	NK Cell
Slbp	2.68e-44	0.833421	0.459	0.148	4.94e-40	NK Cell
Kdm2b	4.19e-44	0.795665	0.326	0.079	7.72e-40	NK Cell
Rnf138	8.15e-44	0.754127	0.326	0.079	1.5e-39	NK Cell
Rac2	4.02e-43	0.82106	0.683	0.299	7.42e-39	NK Cell
Ankrd11	1.66e-41	0.87311	0.674	0.314	3.06e-37	NK Cell
2022-09-11	2.46e-41	0.80903	0.431	0.136	4.53e-37	NK Cell
Ltb	6.25e-41	0.830844	0.335	0.085	1.15e-36	NK Cell
Ppig	4.26e-40	0.902864	0.505	0.191	7.85e-36	NK Cell
Anxa2	3.4e-38	0.655569	0.674	0.275	6.27e-34	NK Cell
Eif4a2	7.71e-38	0.83094	0.482	0.179	1.42e-33	NK Cell
Orai1	1.52e-36	0.849701	0.404	0.136	2.81e-32	NK Cell
Kmt2e	4.97e-36	0.761177	0.509	0.202	9.17e-32	NK Cell
Luc7l2	1.01e-35	0.625211	0.651	0.303	1.87e-31	NK Cell
Dok2	2.92e-35	0.645131	0.261	0.062	5.38e-31	NK Cell
Bcl2l11	9.38e-35	0.763698	0.537	0.221	1.73e-30	NK Cell
Pitpnc1	4.48e-33	0.633168	0.28	0.074	8.25e-29	NK Cell
Arhgap45	8.13e-33	0.828185	0.394	0.139	1.5e-28	NK Cell
Celf2	1.66e-32	0.752652	0.514	0.223	3.07e-28	NK Cell
Runx3	2.65e-32	0.796794	0.509	0.215	4.89e-28	NK Cell
Stat3	3.52e-32	0.83607	0.528	0.234	6.5e-28	NK Cell
Gnas	8.5e-32	0.621465	0.794	0.437	1.57e-27	NK Cell
Prpf4b	1.66e-31	0.729296	0.408	0.147	3.05e-27	NK Cell
Dock2	3.81e-30	0.666291	0.468	0.195	7.03e-26	NK Cell
H2-Q4	6.08e-30	0.74629	0.45	0.187	1.12e-25	NK Cell
Higd1a	7.27e-30	0.642393	0.417	0.16	1.34e-25	NK Cell
Prkch	1.3e-29	0.658268	0.275	0.077	2.39e-25	NK Cell
Jpt1	1.93e-29	0.662411	0.596	0.291	3.55e-25	NK Cell
Jund	2.8e-29	0.688646	0.913	0.662	5.17e-25	NK Cell
Sp100	3.2e-29	0.743859	0.335	0.11	5.89e-25	NK Cell
Prex1	3.54e-29	0.695336	0.422	0.168	6.52e-25	NK Cell
Sumo2	4.7e-29	0.506624	0.757	0.395	8.67e-25	NK Cell
Ywhaq	1.13e-28	0.64252	0.514	0.233	2.08e-24	NK Cell
Fus	1.58e-28	0.578219	0.619	0.311	2.91e-24	NK Cell
Gpbp1	1.99e-28	0.57837	0.537	0.243	3.66e-24	NK Cell
Tra2b	2.83e-28	0.705585	0.56	0.273	5.22e-24	NK Cell
Mxd4	4.53e-28	0.671382	0.362	0.131	8.34e-24	NK Cell
Crem	5.95e-28	0.785958	0.394	0.149	1.1e-23	NK Cell
Cnbp	1.33e-27	0.577283	0.665	0.349	2.46e-23	NK Cell
Srsf5	1.42e-27	0.574566	0.592	0.295	2.62e-23	NK Cell
Ier2	2.4e-27	0.569306	0.651	0.312	4.42e-23	NK Cell
Ybx3	2.92e-27	0.519386	0.427	0.169	5.39e-23	NK Cell
Nabp1	7.87e-27	0.613023	0.252	0.07	1.45e-22	NK Cell
Ubb	1.12e-26	0.487119	0.959	0.815	2.07e-22	NK Cell
Plekha2	1.28e-26	0.578055	0.261	0.076	2.35e-22	NK Cell
4932438A13Rik	1.41e-26	0.667364	0.417	0.164	2.59e-22	NK Cell
Slc9a3r1	2.11e-26	0.645096	0.44	0.189	3.89e-22	NK Cell
Supt4a	2.16e-26	0.682215	0.491	0.229	3.98e-22	NK Cell
Sfr1	2.26e-26	0.66594	0.509	0.24	4.16e-22	NK Cell
Mbnl1	3.34e-26	0.56611	0.656	0.341	6.16e-22	NK Cell
Prdx6	3.41e-26	0.764259	0.523	0.246	6.29e-22	NK Cell
Ankrd44	6.97e-26	0.717176	0.376	0.147	1.28e-21	NK Cell
Hmgb2	8.61e-26	0.615523	0.702	0.381	1.59e-21	NK Cell
Zbtb20	9.39e-26	0.748244	0.376	0.144	1.73e-21	NK Cell
Tpm4	1.05e-25	0.557579	0.564	0.274	1.94e-21	NK Cell
Rps27	1.33e-25	0.403058	0.972	0.785	2.45e-21	NK Cell
Prrc2b	1.85e-25	0.670426	0.28	0.088	3.41e-21	NK Cell
Cd47	2.63e-25	0.556931	0.651	0.347	4.85e-21	NK Cell
Tecpr1	3.27e-25	0.657007	0.252	0.075	6.03e-21	NK Cell
Ptp4a2	3.66e-25	0.570653	0.638	0.343	6.75e-21	NK Cell
Rsrp1	3.97e-25	0.730277	0.509	0.239	7.32e-21	NK Cell
Pnrc1	5.66e-25	0.516491	0.821	0.475	1.04e-20	NK Cell
Nfatc1	7.19e-25	0.677012	0.289	0.096	1.32e-20	NK Cell
Eif1	9.97e-25	0.400657	0.954	0.729	1.84e-20	NK Cell
Adgre5	2.7e-24	0.643388	0.362	0.136	4.98e-20	NK Cell
Clk1	5.42e-24	0.53639	0.532	0.259	1e-19	NK Cell
Ppp1r12a	8.87e-24	0.640833	0.417	0.184	1.64e-19	NK Cell
Kmt2a	1.97e-23	0.587465	0.339	0.127	3.64e-19	NK Cell
Shisa5	2.38e-23	0.589465	0.514	0.258	4.38e-19	NK Cell
Rap1b	7.65e-23	0.499762	0.803	0.481	1.41e-18	NK Cell
Mxd1	9.35e-23	0.568776	0.569	0.275	1.72e-18	NK Cell
Ccnl2	2.07e-22	0.6361	0.399	0.175	3.82e-18	NK Cell
Zc3hav1	2.28e-22	0.594265	0.431	0.191	4.19e-18	NK Cell
S100a10	3.13e-22	0.450113	0.748	0.396	5.77e-18	NK Cell
Dnajc15	5.36e-22	0.589448	0.266	0.089	9.88e-18	NK Cell
Slc38a2	5.72e-22	0.532335	0.528	0.264	1.06e-17	NK Cell
Ogt	1.63e-21	0.583341	0.358	0.15	3e-17	NK Cell
Arf4	1.83e-21	0.497965	0.592	0.322	3.38e-17	NK Cell
Nfkb1	1.99e-21	0.570626	0.619	0.336	3.68e-17	NK Cell
B4galt1	3.38e-21	0.636976	0.413	0.189	6.23e-17	NK Cell
Sesn1	3.98e-21	0.588196	0.257	0.085	7.34e-17	NK Cell
Smad7	6.24e-21	0.659847	0.372	0.157	1.15e-16	NK Cell
Cd69	6.78e-21	0.75895	0.339	0.132	1.25e-16	NK Cell
Dnaja1	1.04e-20	0.55133	0.761	0.466	1.92e-16	NK Cell
Hnrnpa0	1.1e-20	0.524794	0.528	0.283	2.03e-16	NK Cell
Arl6ip5	1.48e-20	0.533558	0.505	0.262	2.74e-16	NK Cell
Atp11b	3.29e-20	0.571725	0.372	0.157	6.07e-16	NK Cell
Suco	3.92e-20	0.57778	0.362	0.151	7.23e-16	NK Cell
Heca	6.51e-20	0.567282	0.275	0.099	1.2e-15	NK Cell
Pafah1b1	7.69e-20	0.476328	0.541	0.291	1.42e-15	NK Cell
Aes	9.01e-20	0.461353	0.56	0.308	1.66e-15	NK Cell
Klf3	1.12e-19	0.709428	0.39	0.178	2.07e-15	NK Cell
Dad1	1.18e-19	0.438737	0.578	0.322	2.17e-15	NK Cell
Mknk2	1.45e-19	0.592543	0.427	0.208	2.68e-15	NK Cell
Icam1	1.89e-19	0.824582	0.518	0.269	3.48e-15	NK Cell
Atf7ip	2.11e-19	0.546492	0.275	0.101	3.89e-15	NK Cell
Birc2	3.33e-19	0.500898	0.307	0.122	6.13e-15	NK Cell
Ezr	3.81e-19	0.500531	0.528	0.277	7.03e-15	NK Cell
Rpl8	4.44e-19	0.344498	0.954	0.735	8.19e-15	NK Cell
Dhrs3	5.64e-19	0.701232	0.362	0.165	1.04e-14	NK Cell
Tacc1	6e-19	0.551821	0.44	0.224	1.11e-14	NK Cell
Macf1	7.55e-19	0.474828	0.55	0.299	1.39e-14	NK Cell
Tes	1.07e-18	0.613848	0.275	0.104	1.98e-14	NK Cell
Nktr	1.43e-18	0.464105	0.468	0.244	2.64e-14	NK Cell
Rabac1	1.99e-18	0.505819	0.477	0.256	3.66e-14	NK Cell
Sptbn1	2.11e-18	0.396675	0.33	0.135	3.89e-14	NK Cell
Baz1a	3.79e-18	0.571651	0.422	0.212	6.98e-14	NK Cell
Cytip	4.16e-18	0.377269	0.619	0.32	7.67e-14	NK Cell
Stk17b	6.41e-18	0.405286	0.56	0.298	1.18e-13	NK Cell
mt-Co2	6.61e-18	0.310678	0.982	0.867	1.22e-13	NK Cell
Klf13	7.75e-18	0.471926	0.436	0.224	1.43e-13	NK Cell
Tnrc6b	8.43e-18	0.60818	0.307	0.128	1.55e-13	NK Cell
Son	1.55e-17	0.409685	0.601	0.353	2.86e-13	NK Cell
Anp32b	1.58e-17	0.406008	0.56	0.309	2.91e-13	NK Cell
Tagln2	2.79e-17	0.431101	0.656	0.37	5.13e-13	NK Cell
Tubb4b	2.8e-17	0.515933	0.312	0.131	5.15e-13	NK Cell
Rhoh	3.14e-17	0.586181	0.28	0.112	5.78e-13	NK Cell
Nab1	3.9e-17	0.478248	0.362	0.169	7.19e-13	NK Cell
Acin1	4.7e-17	0.510644	0.385	0.189	8.66e-13	NK Cell
Ddx5	5.02e-17	0.37031	0.931	0.683	9.25e-13	NK Cell
Arid4b	6.71e-17	0.469232	0.385	0.186	1.24e-12	NK Cell
Rp9	8.14e-17	0.587513	0.317	0.142	1.5e-12	NK Cell
Ahnak	1.25e-16	0.358824	0.78	0.439	2.3e-12	NK Cell
Elf1	1.28e-16	0.59346	0.358	0.166	2.36e-12	NK Cell
Srp9	1.3e-16	0.336982	0.537	0.303	2.4e-12	NK Cell
Pfn1	1.32e-16	0.371016	0.936	0.709	2.44e-12	NK Cell
Sub1	1.33e-16	0.466996	0.743	0.478	2.46e-12	NK Cell
Pim1	1.45e-16	0.497011	0.683	0.406	2.68e-12	NK Cell
Tulp4	1.46e-16	0.449284	0.321	0.141	2.69e-12	NK Cell
Hnrnpl	1.63e-16	0.56109	0.358	0.174	3e-12	NK Cell
Rpl27	1.81e-16	0.307883	0.702	0.419	3.34e-12	NK Cell
Srsf3	2.39e-16	0.321554	0.56	0.316	4.4e-12	NK Cell
Zdhhc20	2.66e-16	0.528095	0.321	0.145	4.91e-12	NK Cell
Chchd2	2.77e-16	0.322425	0.784	0.466	5.1e-12	NK Cell
Chd7	2.89e-16	0.587468	0.317	0.142	5.33e-12	NK Cell
Ubr2	3.16e-16	0.533355	0.261	0.105	5.83e-12	NK Cell
Rsrc2	3.5e-16	0.451891	0.44	0.235	6.46e-12	NK Cell
Serbp1	1.07e-15	0.372835	0.628	0.378	1.97e-11	NK Cell
Itgb2	1.08e-15	0.449653	0.44	0.235	2e-11	NK Cell
Malt1	1.23e-15	0.287585	0.638	0.336	2.27e-11	NK Cell
Sltm	1.29e-15	0.512824	0.344	0.164	2.37e-11	NK Cell
Tmed2	1.47e-15	0.362209	0.555	0.323	2.72e-11	NK Cell
Rpl19	1.6e-15	0.267071	0.986	0.868	2.95e-11	NK Cell
Kdm5a	2.52e-15	0.438208	0.28	0.118	4.64e-11	NK Cell
Ssh2	3.23e-15	0.465651	0.413	0.211	5.96e-11	NK Cell
Rps3	3.63e-15	0.345306	0.931	0.729	6.7e-11	NK Cell
Dock10	4.04e-15	0.591588	0.399	0.211	7.46e-11	NK Cell
Eef1a1	4.27e-15	0.257302	1	0.955	7.86e-11	NK Cell
Ube2d3	4.65e-15	0.35163	0.729	0.457	8.57e-11	NK Cell
Pnisr	4.66e-15	0.451376	0.298	0.134	8.59e-11	NK Cell
Taf15	4.97e-15	0.506474	0.252	0.103	9.15e-11	NK Cell
Creb1	6.81e-15	0.5615	0.284	0.125	1.25e-10	NK Cell
Cdc37	8.38e-15	0.471148	0.417	0.23	1.55e-10	NK Cell
Pfkp	8.64e-15	0.383803	0.294	0.127	1.59e-10	NK Cell
Rab8a	8.66e-15	0.548351	0.312	0.146	1.6e-10	NK Cell
Id2	8.66e-15	0.513881	0.839	0.567	1.6e-10	NK Cell
Akap13	1.12e-14	0.376068	0.537	0.312	2.06e-10	NK Cell
Sumo1	1.23e-14	0.319295	0.486	0.28	2.26e-10	NK Cell
Gls	1.36e-14	0.380499	0.45	0.248	2.5e-10	NK Cell
Bin2	1.43e-14	0.530616	0.298	0.137	2.64e-10	NK Cell
Cnot6l	1.46e-14	0.457269	0.326	0.154	2.68e-10	NK Cell
Snrnp70	1.47e-14	0.385377	0.431	0.239	2.71e-10	NK Cell
Ppp2r5a	1.77e-14	0.42236	0.39	0.201	3.26e-10	NK Cell
Nipbl	1.8e-14	0.371302	0.39	0.204	3.33e-10	NK Cell
Rpl9	1.96e-14	0.253651	0.963	0.82	3.62e-10	NK Cell
Ndfip1	2.31e-14	0.444743	0.321	0.152	4.25e-10	NK Cell
Hsp90ab1	2.6e-14	0.410829	0.936	0.676	4.79e-10	NK Cell
N4bp1	2.84e-14	0.369004	0.404	0.211	5.23e-10	NK Cell
Tax1bp1	3.01e-14	0.345782	0.578	0.35	5.54e-10	NK Cell
Zc3h7a	3.41e-14	0.483481	0.33	0.161	6.28e-10	NK Cell
Rps11	4.83e-14	0.337676	0.968	0.828	8.9e-10	NK Cell
Cd37	5.24e-14	0.446436	0.294	0.134	9.66e-10	NK Cell
Ncor1	5.64e-14	0.433662	0.44	0.249	1.04e-09	NK Cell
Mob4	5.81e-14	0.516387	0.312	0.149	1.07e-09	NK Cell
Srrm2	6.14e-14	0.397569	0.592	0.367	1.13e-09	NK Cell
H2-T23	6.53e-14	0.443038	0.44	0.248	1.2e-09	NK Cell
Rpl18a	8.07e-14	0.271794	0.954	0.763	1.49e-09	NK Cell
Psmb8	8.09e-14	0.328849	0.523	0.307	1.49e-09	NK Cell
Cdkn1b	8.65e-14	0.377512	0.376	0.189	1.59e-09	NK Cell
Hnrnpdl	1.16e-13	0.391305	0.408	0.222	2.13e-09	NK Cell
Sf3b1	1.94e-13	0.306046	0.761	0.481	3.57e-09	NK Cell
Pnn	2.21e-13	0.342208	0.317	0.152	4.07e-09	NK Cell
Stk4	2.22e-13	0.489694	0.284	0.132	4.1e-09	NK Cell
Eif5	2.65e-13	0.368794	0.537	0.326	4.88e-09	NK Cell
Rpl5	3.29e-13	0.30362	0.89	0.596	6.06e-09	NK Cell
Myl6	3.74e-13	0.338311	0.876	0.62	6.89e-09	NK Cell
Nfil3	3.99e-13	0.416468	0.298	0.14	7.36e-09	NK Cell
Itgb1	6.29e-13	0.315388	0.638	0.4	1.16e-08	NK Cell
Oaz1	6.93e-13	0.296891	0.904	0.601	1.28e-08	NK Cell
AC149090.1	7.32e-13	0.515809	0.252	0.112	1.35e-08	NK Cell
mt-Cytb	9.61e-13	0.294487	0.95	0.682	1.77e-08	NK Cell
Taf1d	1.45e-12	0.401766	0.349	0.181	2.66e-08	NK Cell
Calm2	1.51e-12	0.304483	0.67	0.424	2.78e-08	NK Cell
Kpna4	1.54e-12	0.343544	0.353	0.183	2.83e-08	NK Cell
Myl12a	1.58e-12	0.265112	0.615	0.378	2.92e-08	NK Cell
Arid1a	1.77e-12	0.49594	0.28	0.134	3.26e-08	NK Cell
mt-Nd2	1.86e-12	0.32169	0.894	0.59	3.43e-08	NK Cell
Nasp	2.07e-12	0.377571	0.261	0.117	3.81e-08	NK Cell
Tmed5	2.58e-12	0.416482	0.381	0.214	4.76e-08	NK Cell
Ptpn1	2.92e-12	0.350728	0.5	0.301	5.39e-08	NK Cell
Rps8	3.07e-12	0.257763	0.945	0.854	5.66e-08	NK Cell
Paip2	3.33e-12	0.438599	0.404	0.235	6.13e-08	NK Cell
Syf2	3.56e-12	0.550988	0.376	0.213	6.56e-08	NK Cell
Otulin	3.67e-12	0.38542	0.303	0.152	6.76e-08	NK Cell
Fxyd5	4.47e-12	0.315376	0.78	0.493	8.24e-08	NK Cell
Eef2	4.54e-12	0.297519	0.784	0.499	8.37e-08	NK Cell
[truncated: 1,177 more rows]
