# Supplementary material for: Skin basal cell carcinomas assemble a pro-tumorigenic spatially organized and self-propagating Trem2+ myeloid niche
Source: Nat Commun. 2023 May 10;14:2685. doi: 10.1038/s41467-023-37993-w (PMC10172319; doi:10.1038/s41467-023-37993-w)
Supplement: Supplementary file 6 — Supplementary Data 3 [file 41467_2023_37993_MOESM6_ESM.xlsx]

## Sheet: SCAM_Markers
gene	p_val	avg_logFC	pct.1	pct.2	p_val_adj	cluster
Cxcl2	1.35415e-132	0.699584	1	0.986	2.98386e-128	C1
Cd14	1.44816e-125	0.62418	0.996	0.982	3.19103e-121	C1
Lmna	3.3811e-108	0.641183	0.921	0.751	7.45026e-104	C1
Ahnak	1.03572e-104	0.616887	0.913	0.629	2.28221e-100	C1
Raph1	5.78708e-94	0.498961	0.604	0.265	1.27518e-89	C1
Slfn2	7.20593e-93	0.479413	0.965	0.842	1.58783e-88	C1
Vim	2.6577e-90	0.670614	0.98	0.903	5.85623e-86	C1
Kdm6b	2.86491e-85	0.440528	0.943	0.8	6.31283e-81	C1
Cxcl1	1.95083e-83	0.824015	0.913	0.771	4.29866e-79	C1
Emp1	2.70975e-83	0.419557	0.808	0.498	5.97094e-79	C1
Cstb	5.92266e-83	0.479434	0.957	0.893	1.30506e-78	C1
Ehd1	1.67239e-79	0.443941	0.877	0.652	3.68511e-75	C1
Hilpda	4.49543e-78	0.585514	0.822	0.55	9.90569e-74	C1
Plec	1.76039e-72	0.440639	0.648	0.363	3.87902e-68	C1
Il1rn	6.0386e-72	0.758194	0.641	0.362	1.33061e-67	C1
Nfkb1	1.51938e-71	0.415529	0.921	0.804	3.34795e-67	C1
Nlrp3	1.30416e-68	0.438238	0.911	0.709	2.87372e-64	C1
Ndrg1	9.93035e-67	0.504597	0.526	0.238	2.18815e-62	C1
Id2	7.0928e-66	0.388273	0.97	0.875	1.5629e-61	C1
Ccl7	1.74452e-64	0.950959	0.768	0.571	3.84406e-60	C1
Cd93	2.17116e-63	0.476179	0.674	0.397	4.78415e-59	C1
Bach1	3.36893e-62	0.408434	0.891	0.751	7.42344e-58	C1
Plaur	5.20536e-62	0.405289	0.919	0.721	1.147e-57	C1
Plek	6.55228e-61	0.399461	0.977	0.919	1.4438e-56	C1
Il10	1.00414e-60	0.728752	0.685	0.427	2.21263e-56	C1
Cflar	4.20087e-59	0.360145	0.893	0.765	9.25662e-55	C1
Eif4e	9.07246e-59	0.458387	0.815	0.66	1.99912e-54	C1
Fam129b	1.06403e-58	0.355315	0.578	0.323	2.3446e-54	C1
Ccl2	1.25843e-58	0.807353	0.783	0.6	2.77296e-54	C1
St3gal1	3.34386e-57	0.348341	0.574	0.314	7.36819e-53	C1
Jdp2	3.38203e-57	0.519356	0.747	0.516	7.45231e-53	C1
Sdcbp	5.65873e-57	0.282428	0.98	0.956	1.2469e-52	C1
Txnrd1	1.975e-56	0.374039	0.83	0.587	4.35191e-52	C1
Ptgs2	1.15229e-52	0.905737	0.637	0.41	2.53907e-48	C1
Gna13	1.55412e-52	0.283277	0.939	0.833	3.42451e-48	C1
Cebpb	1.60456e-51	0.255156	0.996	0.979	3.53565e-47	C1
Cxcl3	2.0356e-51	1.06598	0.572	0.337	4.48544e-47	C1
Cd274	1.20171e-50	0.353108	0.547	0.297	2.64797e-46	C1
Clec4e	5.13795e-48	0.47134	0.615	0.372	1.13215e-43	C1
Map2k3	2.03598e-47	0.309321	0.794	0.606	4.48628e-43	C1
Fnip2	1.46652e-45	0.282207	0.663	0.445	3.23147e-41	C1
Abca1	2.23989e-45	0.394932	0.858	0.732	4.93559e-41	C1
Pde4b	2.69179e-45	0.30247	0.832	0.652	5.93136e-41	C1
Rgl1	1.10577e-44	0.347653	0.621	0.399	2.43657e-40	C1
Atp6v1a	1.50086e-44	0.306161	0.871	0.765	3.30714e-40	C1
Mt1	3.22676e-44	0.432863	0.991	0.972	7.11016e-40	C1
Flrt3	3.665e-44	0.353691	0.304	0.111	8.07584e-40	C1
Mmp19	6.02758e-44	0.517927	0.316	0.126	1.32818e-39	C1
Clec12a	8.41321e-44	0.327192	0.536	0.3	1.85385e-39	C1
Phlda1	1.74132e-43	0.327421	0.762	0.532	3.837e-39	C1
Ier3	1.24832e-42	0.265142	0.957	0.821	2.75068e-38	C1
Cdkn1a	1.43799e-42	0.282353	0.916	0.762	3.1686e-38	C1
Pxn	2.04201e-42	0.291345	0.659	0.451	4.49958e-38	C1
Rabgef1	3.43178e-42	0.281248	0.712	0.503	7.56193e-38	C1
Sh3bp5	3.90966e-42	0.272318	0.467	0.245	8.61494e-38	C1
S100a10	4.3941e-42	0.466604	0.805	0.617	9.6824e-38	C1
Dirc2	4.76851e-41	0.274838	0.636	0.425	1.05074e-36	C1
Ninj1	5.45448e-41	0.298394	0.893	0.768	1.20189e-36	C1
Tnfsf9	9.45459e-41	0.566457	0.629	0.423	2.08332e-36	C1
Tnfrsf1b	1.21957e-39	0.303341	0.789	0.608	2.68732e-35	C1
Gas2l3	1.85839e-39	0.287703	0.605	0.396	4.09497e-35	C1
Lrp1	2.15448e-39	0.28718	0.849	0.735	4.7474e-35	C1
Slc11a2	2.52099e-39	0.252165	0.578	0.367	5.555e-35	C1
Cd44	3.25567e-39	0.34128	0.759	0.58	7.17387e-35	C1
Ifi207	3.55546e-39	0.323821	0.886	0.779	7.83446e-35	C1
Ccr1	3.76008e-39	0.370951	0.875	0.775	8.28533e-35	C1
Ccrl2	5.27882e-39	0.37128	0.969	0.896	1.16319e-34	C1
Ralgds	2.70087e-38	0.283336	0.607	0.404	5.95137e-34	C1
Furin	6.47997e-38	0.341972	0.833	0.691	1.42786e-33	C1
Kcnn4	9.28455e-38	0.276146	0.338	0.153	2.04585e-33	C1
Pmp22	1.67269e-37	0.446743	0.722	0.56	3.68577e-33	C1
Syk	5.08233e-37	0.276409	0.831	0.695	1.11989e-32	C1
C5ar1	9.3217e-37	0.346807	0.822	0.669	2.05404e-32	C1
Fem1c	7.88324e-36	0.260228	0.678	0.478	1.73707e-31	C1
Rbm47	1.6072e-35	0.290843	0.674	0.485	3.54145e-31	C1
Clec4d	2.18633e-35	0.348481	0.537	0.331	4.81759e-31	C1
Maff	4.24792e-35	0.2639	0.792	0.603	9.36029e-31	C1
Zfp703	5.71139e-35	0.288091	0.725	0.553	1.25851e-30	C1
Sod2	8.60343e-35	0.293973	0.824	0.694	1.89577e-30	C1
Rapgef2	9.69061e-35	0.329948	0.733	0.558	2.13533e-30	C1
Dot1l	9.80889e-35	0.26563	0.679	0.485	2.16139e-30	C1
Pgam1	1.27704e-34	0.292455	0.875	0.781	2.81396e-30	C1
Clec4b1	1.33046e-34	0.302815	0.438	0.242	2.93167e-30	C1
B4galt5	1.16632e-33	0.271671	0.653	0.459	2.56998e-29	C1
Ppp4r2	3.38891e-33	0.251224	0.662	0.474	7.46746e-29	C1
Tmbim1	4.45111e-33	0.250639	0.71	0.54	9.80802e-29	C1
Errfi1	9.60719e-32	0.37027	0.638	0.447	2.11694e-27	C1
Slc39a14	4.25667e-31	0.26723	0.344	0.18	9.37956e-27	C1
Pdxk	2.84276e-30	0.289184	0.646	0.465	6.26403e-26	C1
Lpin2	4.33037e-30	0.252645	0.665	0.506	9.54197e-26	C1
Slc38a1	5.53845e-30	0.256746	0.614	0.411	1.2204e-25	C1
Capg	9.55972e-30	0.393358	0.617	0.444	2.10648e-25	C1
Tagln2	1.73588e-29	0.253663	0.871	0.773	3.82501e-25	C1
Hbegf	1.83364e-28	0.298162	0.352	0.186	4.04043e-24	C1
Srxn1	1.07295e-27	0.264458	0.506	0.327	2.36424e-23	C1
Rnf149	1.2242e-27	0.262669	0.891	0.82	2.69752e-23	C1
Marcksl1	1.33052e-27	0.328811	0.837	0.724	2.93179e-23	C1
S100a6	1.95765e-27	0.430238	0.727	0.563	4.31367e-23	C1
Lgals1	2.16539e-27	0.26789	0.959	0.906	4.77143e-23	C1
Plin2	2.81216e-27	0.304412	0.885	0.792	6.19659e-23	C1
Rcan1	1.94778e-26	0.296322	0.552	0.367	4.29193e-22	C1
Pf4	2.04744e-26	0.300921	0.895	0.794	4.51154e-22	C1
Tpst2	2.82224e-26	0.258446	0.635	0.489	6.21882e-22	C1
Sdc4	4.24859e-26	0.290386	0.959	0.894	9.36177e-22	C1
Anxa2	2.06852e-25	0.410822	0.667	0.497	4.55799e-21	C1
Fabp5	2.29412e-25	0.506062	0.695	0.552	5.05509e-21	C1
S100a4	2.76765e-25	0.286777	0.565	0.371	6.09853e-21	C1
Eps8	3.30694e-25	0.251823	0.583	0.404	7.28684e-21	C1
Spp1	1.53208e-24	0.74206	0.592	0.432	3.37593e-20	C1
Lgals3	2.70949e-23	0.307234	0.969	0.934	5.97035e-19	C1
Ccr5	1.16217e-22	0.268502	0.657	0.517	2.56085e-18	C1
Il1b	7.03401e-22	0.319796	0.952	0.894	1.54994e-17	C1
Ezr	9.05519e-21	0.262627	0.736	0.612	1.99531e-16	C1
Adam8	1.41439e-19	0.281327	0.358	0.226	3.1166e-15	C1
Vegfa	8.49442e-19	0.254805	0.321	0.189	1.87175e-14	C1
Ecm1	5.05616e-18	0.265668	0.349	0.214	1.11413e-13	C1
Cd9	8.83195e-17	0.295419	0.761	0.631	1.94612e-12	C1
Anxa1	2.73617e-16	0.262077	0.597	0.455	6.02915e-12	C1
Tnip3	3.4325e-15	0.279836	0.481	0.351	7.5635e-11	C1
Mki67	4.36667e-15	0.255955	0.397	0.282	9.62196e-11	C1
Apold1	7.6772e-14	0.271942	0.451	0.325	1.69167e-09	C1
Thbs1	5.60836e-12	0.295657	0.356	0.252	1.2358e-07	C1
Lpl	6.25453e-10	0.356573	0.438	0.348	1.37818e-05	C1
Ccl9	8.2741e-10	0.252827	0.623	0.532	1.8232e-05	C1
Ctsl	0.000152757	0.257	0.9	0.886	1	C1
Jun	3.43931e-175	1.527	0.926	0.693	7.57851e-171	C2
Maf	1.0504e-169	1.11973	0.897	0.54	2.31455e-165	C2
Rhob	1.10258e-146	1.21192	0.908	0.687	2.42953e-142	C2
Itm2b	1.56024e-128	0.485819	0.996	0.993	3.43799e-124	C2
Cx3cr1	1.30176e-124	0.865607	0.876	0.645	2.86842e-120	C2
Klf2	1.2503e-119	1.39138	0.757	0.417	2.75504e-115	C2
Hspa1a	3.86219e-116	1.34172	0.894	0.77	8.51033e-112	C2
Fcrls	1.84958e-108	0.730763	0.931	0.638	4.07555e-104	C2
Gpr34	1.60809e-104	0.670342	0.772	0.466	3.54342e-100	C2
Mef2c	3.12022e-104	0.643533	0.897	0.721	6.87541e-100	C2
Btg2	9.3839e-104	0.892674	0.937	0.841	2.06774e-99	C2
Hspa1b	2.23397e-99	1.34408	0.858	0.673	4.92256e-95	C2
Selenop	7.47732e-98	0.571965	0.993	0.947	1.64763e-93	C2
Txnip	1.7077e-97	0.829752	0.72	0.395	3.76291e-93	C2
Sesn1	5.04092e-96	0.487249	0.507	0.185	1.11077e-91	C2
Egr1	1.71077e-92	1.11635	0.729	0.455	3.76967e-88	C2
Cd81	1.18936e-91	0.488699	0.98	0.811	2.62076e-87	C2
Rps29	1.30117e-89	0.255089	0.998	0.998	2.86713e-85	C2
Igfbp4	4.84824e-89	0.630506	0.818	0.572	1.06831e-84	C2
Atf3	2.74275e-88	0.915387	0.92	0.822	6.04365e-84	C2
Fos	9.04059e-88	0.81738	0.956	0.935	1.99209e-83	C2
Rplp1	2.19149e-85	0.260081	0.996	0.996	4.82894e-81	C2
Apoe	4.20673e-85	0.484215	1	0.997	9.26954e-81	C2
Dusp6	6.45787e-82	0.654633	0.542	0.238	1.42299e-77	C2
Gas6	8.22991e-82	0.579329	0.793	0.481	1.81346e-77	C2
Ehd4	7.61727e-80	0.513229	0.896	0.743	1.67847e-75	C2
Ier5	1.11066e-79	0.800876	0.927	0.87	2.44735e-75	C2
Serinc3	4.31395e-79	0.433628	0.976	0.921	9.50579e-75	C2
Mrc1	2.3475e-75	0.589025	0.952	0.74	5.17272e-71	C2
Snx5	1.49181e-69	0.390647	0.952	0.863	3.28721e-65	C2
Rnase4	8.55405e-66	0.530244	0.839	0.652	1.88488e-61	C2
Dab2	7.60069e-65	0.503217	0.974	0.878	1.67481e-60	C2
Junb	5.18482e-64	0.560779	0.977	0.985	1.14247e-59	C2
Rgs10	3.0793e-62	0.345333	0.957	0.909	6.78524e-58	C2
Lyl1	4.88298e-62	0.367668	0.416	0.167	1.07596e-57	C2
Smagp	7.6855e-62	0.425963	0.657	0.405	1.6935e-57	C2
Ptpn18	1.34131e-61	0.382957	0.932	0.848	2.95558e-57	C2
Clta	1.38676e-61	0.333818	0.976	0.966	3.05572e-57	C2
Bmyc	5.4451e-61	0.416413	0.651	0.411	1.19983e-56	C2
Ccl12	1.70666e-60	0.767179	0.831	0.603	3.76062e-56	C2
Tmem86a	2.24223e-58	0.422411	0.625	0.381	4.94075e-54	C2
Ctsc	3.46314e-58	0.37341	0.992	0.978	7.63102e-54	C2
Sptssa	1.38045e-55	0.373541	0.882	0.795	3.04182e-51	C2
Nrp1	4.14643e-55	0.431625	0.747	0.537	9.13665e-51	C2
Hes1	1.20256e-54	0.789618	0.344	0.121	2.64984e-50	C2
Pf4	3.47313e-54	0.481761	0.94	0.798	7.65304e-50	C2
Slco2b1	6.33058e-54	0.347254	0.431	0.196	1.39494e-49	C2
Stab1	2.24933e-52	0.642712	0.743	0.562	4.95641e-48	C2
Zfp36	2.326e-51	0.511059	0.964	0.964	5.12534e-47	C2
Nr4a1	5.08945e-51	0.63873	0.757	0.618	1.12146e-46	C2
Marcks	1.80172e-50	0.365252	0.969	0.932	3.97009e-46	C2
C1qc	5.14402e-48	0.286218	0.998	0.932	1.13348e-43	C2
Tmem176b	1.94189e-45	0.30682	0.979	0.913	4.27895e-41	C2
P2ry13	5.02734e-45	0.303568	0.342	0.143	1.10778e-40	C2
Hpgd	1.9694e-44	0.581551	0.462	0.25	4.33957e-40	C2
Ypel3	5.52255e-43	0.363455	0.697	0.52	1.21689e-38	C2
Csf1r	7.64016e-43	0.282213	0.976	0.95	1.68351e-38	C2
Rgs2	1.02419e-42	0.734246	0.737	0.576	2.25681e-38	C2
Lmo2	8.7388e-42	0.311596	0.776	0.633	1.92559e-37	C2
Prune2	2.1987e-41	0.348381	0.589	0.394	4.84485e-37	C2
Rhoh	2.2139e-41	0.334428	0.454	0.252	4.87833e-37	C2
Rab3il1	8.62312e-41	0.334605	0.627	0.437	1.9001e-36	C2
Sirpa	8.80238e-41	0.296568	0.939	0.865	1.93961e-36	C2
Ccl8	2.31475e-40	0.671445	0.831	0.684	5.10054e-36	C2
Ier2	7.06767e-40	0.820869	0.74	0.63	1.55736e-35	C2
Cyth4	9.62395e-40	0.352074	0.714	0.567	2.12064e-35	C2
Fcgrt	1.07255e-39	0.340708	0.749	0.565	2.36337e-35	C2
Il10rb	1.91228e-39	0.301949	0.813	0.7	4.21372e-35	C2
Lair1	2.35838e-39	0.339431	0.751	0.608	5.19668e-35	C2
C1qa	2.80307e-39	0.258756	0.998	0.949	6.17657e-35	C2
Hfe	2.9367e-39	0.313452	0.679	0.524	6.47101e-35	C2
Snx6	7.07031e-39	0.39875	0.734	0.61	1.55794e-34	C2
Tgfbr2	7.71558e-39	0.323906	0.819	0.687	1.70013e-34	C2
Ly86	8.75926e-38	0.313594	0.964	0.905	1.9301e-33	C2
Rapsn	9.07194e-38	0.299921	0.462	0.265	1.999e-33	C2
Ighm	1.76176e-37	0.361733	0.721	0.558	3.88203e-33	C2
Serpinf1	4.61751e-37	0.337249	0.523	0.326	1.01747e-32	C2
Adgre1	1.17092e-36	0.271873	0.943	0.858	2.58013e-32	C2
Jund	2.30464e-36	0.427024	0.985	0.971	5.07828e-32	C2
Fcgr2b	2.38079e-36	0.3498	0.957	0.896	5.24608e-32	C2
Glul	2.88655e-36	0.523251	0.844	0.72	6.36052e-32	C2
Fcgr3	3.66146e-36	0.285848	0.948	0.915	8.06803e-32	C2
Unc93b1	6.81846e-36	0.251598	0.964	0.901	1.50245e-31	C2
Ntpcr	1.41934e-35	0.325092	0.722	0.575	3.12751e-31	C2
Gm26522	3.58604e-35	0.542719	0.263	0.103	7.90184e-31	C2
Nfxl1	4.98296e-35	0.279554	0.427	0.245	1.098e-30	C2
Rsrp1	7.9454e-35	0.441695	0.67	0.54	1.75077e-30	C2
P2ry12	8.39448e-35	0.307302	0.492	0.309	1.84972e-30	C2
Vsir	2.81668e-33	0.309572	0.739	0.614	6.20654e-29	C2
Tnfaip8l2	5.06653e-33	0.349186	0.516	0.352	1.11641e-28	C2
Pdgfb	1.92335e-32	0.476488	0.589	0.426	4.23811e-28	C2
Irf1	3.82134e-32	0.626262	0.578	0.425	8.42032e-28	C2
Ppp1r15a	4.03774e-32	0.47354	0.893	0.858	8.89716e-28	C2
Hspa5	5.40584e-32	0.489227	0.99	0.982	1.19118e-27	C2
Lilra5	7.31387e-32	0.332334	0.64	0.471	1.61161e-27	C2
Aoah	8.07951e-32	0.292852	0.563	0.38	1.78032e-27	C2
Igf1	1.02293e-31	0.430403	0.474	0.283	2.25402e-27	C2
Abca9	1.11772e-31	0.29506	0.507	0.328	2.4629e-27	C2
Eid1	1.39613e-31	0.30194	0.775	0.658	3.07637e-27	C2
Dnajb1	1.53456e-31	0.752395	0.588	0.431	3.3814e-27	C2
Adrb2	1.6615e-31	0.92927	0.484	0.328	3.66111e-27	C2
Clec4a3	2.01909e-31	0.252582	0.831	0.706	4.44906e-27	C2
Mxd4	2.87954e-31	0.278612	0.535	0.37	6.34506e-27	C2
Gbp7	3.88244e-31	0.314188	0.466	0.289	8.55496e-27	C2
Gna12	3.96581e-31	0.28871	0.74	0.597	8.73866e-27	C2
Itsn1	1.45421e-30	0.319412	0.49	0.321	3.20436e-26	C2
Slc9a9	5.94606e-30	0.283334	0.483	0.311	1.31021e-25	C2
Mid1ip1	5.99946e-30	0.43848	0.414	0.245	1.32198e-25	C2
Cbr2	6.56396e-30	0.416152	0.547	0.35	1.44637e-25	C2
Clec4a1	1.10444e-29	0.267402	0.731	0.556	2.43363e-25	C2
Fam105a	1.94926e-29	0.258659	0.845	0.748	4.29519e-25	C2
Wwp1	2.11106e-29	0.347856	0.594	0.43	4.65173e-25	C2
Hsp90aa1	2.12368e-29	0.94471	0.936	0.951	4.67953e-25	C2
Nfic	2.96381e-29	0.257757	0.542	0.38	6.53075e-25	C2
AC149090.1	4.94963e-29	0.327658	0.502	0.343	1.09065e-24	C2
Ang	9.67322e-29	0.281248	0.555	0.393	2.13149e-24	C2
Tifab	2.99958e-28	0.251422	0.318	0.163	6.60956e-24	C2
Chka	7.7165e-28	0.747649	0.515	0.379	1.70033e-23	C2
Cltc	1.55833e-27	0.312189	0.932	0.892	3.43378e-23	C2
Hpgds	2.47506e-27	0.261947	0.81	0.678	5.45379e-23	C2
Fgd2	3.95675e-27	0.251277	0.493	0.339	8.71869e-23	C2
Tmem176a	5.78069e-27	0.256412	0.951	0.883	1.27378e-22	C2
Ap1b1	8.04784e-27	0.272571	0.565	0.417	1.77334e-22	C2
Eps15	1.28213e-26	0.285655	0.601	0.474	2.82517e-22	C2
Cebpd	9.96413e-26	0.498057	0.459	0.298	2.1956e-21	C2
Ms4a6b	2.5112e-25	0.272691	0.791	0.676	5.53344e-21	C2
Snx2	3.51629e-25	0.358883	0.766	0.695	7.74815e-21	C2
Hlx	6.01433e-25	0.272593	0.333	0.186	1.32526e-20	C2
Gapvd1	2.2147e-24	0.277232	0.61	0.49	4.8801e-20	C2
Wsb1	3.06615e-24	0.358589	0.735	0.668	6.75626e-20	C2
Itga6	3.75179e-24	0.272359	0.498	0.355	8.26708e-20	C2
Cp	6.66751e-24	0.297871	0.302	0.16	1.46919e-19	C2
Pnrc1	3.5079e-23	0.384215	0.914	0.903	7.72966e-19	C2
Mafb	5.52697e-23	0.518557	0.931	0.896	1.21787e-18	C2
Fam46a	1.1413e-22	0.411759	0.546	0.391	2.51486e-18	C2
Arhgap19	1.23235e-22	0.258921	0.436	0.292	2.71549e-18	C2
Ncoa4	1.40294e-22	0.290219	0.579	0.463	3.09138e-18	C2
Rasgef1b	5.0404e-22	0.431025	0.729	0.642	1.11065e-17	C2
Ssh2	5.05855e-21	0.334042	0.595	0.49	1.11465e-16	C2
Zfp36l2	9.54243e-21	0.359218	0.878	0.783	2.10267e-16	C2
P2ry6	1.54846e-20	0.274755	0.652	0.548	3.41203e-16	C2
Hsph1	1.62004e-20	0.733249	0.464	0.351	3.56975e-16	C2
Klf4	5.11089e-20	0.467668	0.62	0.501	1.12618e-15	C2
Zfand5	7.8633e-20	0.336337	0.909	0.922	1.73268e-15	C2
Hspa8	1.36286e-19	0.274734	0.996	0.993	3.00307e-15	C2
Runx1	4.40123e-19	0.349122	0.774	0.709	9.6981e-15	C2
Npl	4.81524e-19	0.327018	0.56	0.446	1.06104e-14	C2
Mylip	1.34733e-17	0.316118	0.57	0.464	2.96883e-13	C2
Ccnd1	5.8544e-17	0.322132	0.487	0.374	1.29002e-12	C2
Fosb	7.10326e-17	0.453984	0.822	0.817	1.5652e-12	C2
H3f3b	1.2937e-16	0.29548	0.999	0.998	2.85068e-12	C2
Zfp36l1	6.52778e-16	0.329737	0.871	0.815	1.4384e-11	C2
Dnaja1	6.93984e-16	0.603534	0.841	0.855	1.52919e-11	C2
Clk1	1.00251e-15	0.260733	0.698	0.651	2.20903e-11	C2
Ch25h	6.94699e-15	0.367033	0.316	0.204	1.53077e-10	C2
Kctd12	1.28281e-14	0.334437	0.926	0.893	2.82667e-10	C2
Tagap	1.46626e-14	0.355065	0.323	0.22	3.23091e-10	C2
Cebpa	1.80381e-14	0.349563	0.697	0.644	3.9747e-10	C2
Hspe1	6.99694e-14	0.447435	0.856	0.828	1.54178e-09	C2
Dmxl1	1.01007e-13	0.359649	0.542	0.469	2.22568e-09	C2
F13a1	1.60796e-13	0.331192	0.596	0.496	3.54314e-09	C2
Nfkbid	2.50133e-13	0.322809	0.689	0.629	5.51167e-09	C2
Cited2	3.85063e-12	0.619618	0.582	0.519	8.48486e-08	C2
Ltc4s	5.03656e-11	0.250897	0.426	0.339	1.10981e-06	C2
Hspd1	8.27123e-11	0.486587	0.72	0.705	1.82257e-06	C2
AC160336.1	7.14466e-10	0.299583	0.681	0.655	1.57433e-05	C2
Ier3	1.29555e-09	0.360952	0.868	0.878	2.85473e-05	C2
Map3k8	3.42883e-09	0.261659	0.539	0.503	7.55542e-05	C2
Srsf2	8.33987e-09	0.291539	0.793	0.792	0.000183769	C2
Klf6	8.12101e-08	0.332117	0.933	0.967	0.00178946	C2
Gadd45g	9.91681e-08	0.678519	0.479	0.443	0.00218517	C2
Ccl3	9.32152e-07	0.277565	0.801	0.782	0.02054	C2
Zfp622	1.29632e-06	0.252955	0.474	0.45	0.0285645	C2
Topors	1.61213e-06	0.276842	0.358	0.311	0.0355233	C2
Lpar6	1.75474e-06	0.270837	0.386	0.338	0.0386658	C2
Insig1	0.000211224	0.262438	0.377	0.355	1	C2
Gdf15	0.000485344	0.362697	0.652	0.653	1	C2
Bag3	0.000859944	0.409053	0.39	0.382	1	C2
Gadd45b	0.00674564	0.256869	0.821	0.902	1	C2
Dcstamp	1.36663e-238	1.29759	0.942	0.358	3.01137e-234	C3
Fam189a2	9.70487e-233	0.626038	0.645	0.086	2.13847e-228	C3
Zmynd15	2.52919e-208	1.14145	0.941	0.46	5.57307e-204	C3
Mmp12	1.0267e-179	1.65542	0.909	0.439	2.26234e-175	C3
Npnt	4.79582e-155	0.493354	0.492	0.074	1.05676e-150	C3
Ctsz	6.1576e-150	0.572577	0.997	0.982	1.35683e-145	C3
Il1a	2.8939e-148	1.39224	0.912	0.489	6.37671e-144	C3
Ctss	5.012e-148	0.588793	1	0.992	1.10439e-143	C3
Tnfsf13b	5.72556e-141	0.513789	0.625	0.162	1.26163e-136	C3
Bcl2a1a	6.39632e-138	0.96158	0.936	0.528	1.40943e-133	C3
Itgax	9.5556e-135	0.722863	0.896	0.433	2.10558e-130	C3
Hexb	2.25714e-134	0.722083	0.998	0.931	4.97361e-130	C3
Cadm1	1.8637e-131	0.610728	0.824	0.342	4.10666e-127	C3
Slc7a2	1.29645e-130	0.518409	0.468	0.083	2.85673e-126	C3
Pmepa1	1.54223e-128	0.728041	0.984	0.715	3.3983e-124	C3
Apbb2	1.05792e-124	0.439565	0.57	0.144	2.33112e-120	C3
Basp1	1.07566e-121	0.757069	0.994	0.853	2.37023e-117	C3
Bcl2a1b	7.50873e-117	0.802141	0.995	0.884	1.65455e-112	C3
Rgs1	2.1885e-115	0.78911	0.992	0.855	4.82235e-111	C3
Glipr1	1.94467e-104	0.696652	0.796	0.38	4.28508e-100	C3
Man2b1	4.63959e-102	0.561299	0.997	0.931	1.02233e-97	C3
Cd63	6.41373e-102	0.546933	1	0.926	1.41327e-97	C3
Pdlim7	9.21629e-97	0.373683	0.532	0.157	2.03081e-92	C3
Bcl2a1d	9.52634e-97	0.724588	0.962	0.697	2.09913e-92	C3
Dnmt3a	2.73075e-91	0.526136	0.738	0.349	6.01722e-87	C3
Cd74	4.67328e-87	0.56826	1	0.993	1.02976e-82	C3
Ucp2	1.31191e-86	0.4448	0.992	0.956	2.89079e-82	C3
Cd207	4.57167e-85	1.06902	0.585	0.218	1.00737e-80	C3
Il7r	5.37338e-85	0.426843	0.696	0.274	1.18402e-80	C3
Cst3	7.71237e-84	0.438784	0.998	0.997	1.69942e-79	C3
Ube2j1	1.37074e-83	0.44587	0.756	0.393	3.02042e-79	C3
Ocstamp	3.73171e-83	0.394672	0.371	0.081	8.22283e-79	C3
Procr	1.15479e-81	0.742392	0.527	0.183	2.54458e-77	C3
Malt1	5.51637e-76	0.607123	0.899	0.583	1.21553e-71	C3
Itgb5	6.97033e-75	0.462847	0.917	0.646	1.53591e-70	C3
Mfge8	1.77233e-71	1.05369	0.565	0.236	3.90534e-67	C3
Cd72	9.9936e-71	0.503746	0.895	0.617	2.20209e-66	C3
Psap	2.16397e-70	0.419284	1	0.995	4.76831e-66	C3
Tnfaip2	4.50281e-70	0.697984	0.888	0.675	9.92194e-66	C3
Cxcl16	5.56415e-69	0.387591	0.995	0.918	1.22606e-64	C3
Tyrobp	7.15729e-69	0.319755	1	0.996	1.57711e-64	C3
Acp5	4.07331e-68	0.836644	0.819	0.489	8.97554e-64	C3
Tbc1d4	1.7825e-67	0.538645	0.57	0.25	3.92774e-63	C3
Gde1	1.36062e-66	0.452624	0.898	0.606	2.99813e-62	C3
Sema4b	1.71534e-65	0.303986	0.508	0.184	3.77976e-61	C3
Col14a1	2.18607e-65	0.352164	0.49	0.171	4.81701e-61	C3
Havcr2	2.19528e-62	0.394479	0.863	0.53	4.83731e-58	C3
Lap3	9.66959e-62	0.38798	0.781	0.462	2.13069e-57	C3
Dtx4	1.28234e-61	0.325361	0.535	0.219	2.82565e-57	C3
Hivep3	1.12571e-59	0.522054	0.704	0.393	2.48051e-55	C3
Gngt2	1.7659e-58	0.374457	0.907	0.665	3.89115e-54	C3
Cd52	2.62308e-58	0.330616	0.994	0.949	5.77995e-54	C3
Cib1	8.18081e-58	0.370909	0.727	0.427	1.80264e-53	C3
Fam46c	9.99318e-58	0.442929	0.827	0.51	2.202e-53	C3
Rtcb	1.08858e-57	0.400711	0.815	0.534	2.39869e-53	C3
Cdkn2a	1.44467e-57	0.309333	0.257	0.054	3.18333e-53	C3
C1qa	1.62056e-57	0.368022	1	0.952	3.57091e-53	C3
Slamf9	2.27945e-57	0.406019	0.867	0.584	5.02277e-53	C3
Gusb	2.51201e-57	0.406246	0.931	0.77	5.53522e-53	C3
Qpct	1.15672e-56	0.281319	0.442	0.158	2.54884e-52	C3
Lmnb1	8.98141e-55	0.342924	0.671	0.338	1.97905e-50	C3
Il1b	2.77348e-54	0.671983	0.971	0.905	6.11137e-50	C3
Dpys	5.37269e-54	0.336872	0.543	0.236	1.18387e-49	C3
Dusp5	7.7239e-54	0.402436	0.7	0.372	1.70196e-49	C3
Cd300c2	1.54143e-53	0.344911	0.965	0.818	3.39654e-49	C3
Grasp	2.44739e-53	0.394743	0.529	0.225	5.39283e-49	C3
Scimp	1.21467e-52	0.353424	0.725	0.418	2.67654e-48	C3
Edem2	1.31019e-51	0.304369	0.652	0.349	2.887e-47	C3
Hvcn1	6.77755e-51	0.322264	0.671	0.371	1.49343e-46	C3
Arl5c	1.10588e-50	0.494382	0.866	0.636	2.4368e-46	C3
Tjp2	2.55179e-50	0.261043	0.478	0.194	5.62287e-46	C3
Cyth1	5.51778e-50	0.322405	0.759	0.452	1.21584e-45	C3
2510009E07Rik	8.72492e-50	0.265676	0.428	0.165	1.92254e-45	C3
H2-Ab1	2.28527e-49	0.434753	0.992	0.953	5.0356e-45	C3
Taldo1	5.10589e-49	0.29911	0.957	0.836	1.12508e-44	C3
Fth1	5.50653e-49	0.264375	1	1	1.21336e-44	C3
Pdcl3	6.69557e-49	0.328854	0.815	0.555	1.47537e-44	C3
AU020206	8.47215e-49	0.3282	0.733	0.411	1.86684e-44	C3
Osgin2	2.98859e-48	0.340062	0.681	0.369	6.58535e-44	C3
Csf1	4.24446e-48	0.353766	0.268	0.071	9.35266e-44	C3
Igsf8	5.90665e-48	0.318478	0.799	0.522	1.30153e-43	C3
Tmem119	1.21727e-47	0.324916	0.629	0.321	2.68226e-43	C3
Plk3	2.48219e-46	0.42412	0.666	0.368	5.46951e-42	C3
Axl	2.23913e-45	0.315278	0.901	0.608	4.93391e-41	C3
AW112010	2.56204e-45	0.439329	0.772	0.526	5.64546e-41	C3
Xlr	3.58401e-44	0.325493	0.538	0.257	7.89737e-40	C3
Sgk1	5.11722e-44	0.444283	0.901	0.687	1.12758e-39	C3
H2-Eb1	5.68744e-44	0.430166	0.998	0.951	1.25323e-39	C3
Lgals3	1.41087e-43	0.382366	0.998	0.936	3.10886e-39	C3
Gm2a	2.94449e-43	0.282143	0.973	0.888	6.48819e-39	C3
Gpr137b	3.79825e-43	0.402846	0.845	0.606	8.36945e-39	C3
Runx3	4.08686e-43	0.339694	0.877	0.619	9.0054e-39	C3
Psmb6	7.52165e-43	0.369705	0.858	0.7	1.65739e-38	C3
Msrb1	2.5109e-42	0.308169	0.904	0.695	5.53277e-38	C3
Tbc1d10a	2.64187e-42	0.30596	0.786	0.488	5.82137e-38	C3
Myo1e	6.56631e-42	0.305499	0.696	0.403	1.44689e-37	C3
Pla2g16	6.99091e-42	0.257826	0.54	0.268	1.54045e-37	C3
Prdx1	8.78454e-42	0.459797	0.992	0.961	1.93567e-37	C3
Plaur	2.27417e-41	0.427053	0.942	0.767	5.01113e-37	C3
Ptms	1.00695e-40	0.298737	0.974	0.887	2.21881e-36	C3
F11r	1.85146e-40	0.281944	0.698	0.395	4.0797e-36	C3
Clcf1	4.92722e-40	0.257475	0.356	0.136	1.08571e-35	C3
Dnase1l3	5.86446e-40	0.528435	0.403	0.17	1.29223e-35	C3
Lgals9	9.31749e-40	0.276812	0.693	0.425	2.05311e-35	C3
Itm2c	9.52901e-40	0.299584	0.928	0.811	2.09972e-35	C3
Slc15a3	1.09706e-39	0.365481	0.899	0.675	2.41737e-35	C3
Csf2ra	1.89791e-39	0.294967	0.936	0.805	4.18203e-35	C3
Snx20	3.82985e-39	0.30696	0.74	0.467	8.43907e-35	C3
Rab20	7.09194e-39	0.35488	0.88	0.67	1.56271e-34	C3
Dapp1	7.96418e-39	0.288843	0.585	0.313	1.75491e-34	C3
Pik3r1	8.18183e-39	0.402096	0.877	0.677	1.80287e-34	C3
Dyrk2	1.28224e-38	0.271452	0.657	0.385	2.82542e-34	C3
Frmd4a	3.13697e-38	0.269016	0.577	0.303	6.91231e-34	C3
Aif1	5.75054e-38	0.283892	0.981	0.907	1.26713e-33	C3
Olfml3	8.30213e-38	0.26345	0.545	0.276	1.82937e-33	C3
Mgat4a	1.89504e-37	0.273172	0.677	0.41	4.17571e-33	C3
Gsn	1.55559e-36	0.312509	0.883	0.741	3.42775e-32	C3
Il1r2	1.79928e-36	0.518312	0.435	0.205	3.96471e-32	C3
Anxa3	1.96576e-36	0.340711	0.791	0.563	4.33155e-32	C3
AA467197	1.03322e-35	0.549879	0.347	0.141	2.2767e-31	C3
Mpeg1	1.40621e-35	0.346232	0.974	0.91	3.09859e-31	C3
Ywhah	2.08856e-35	0.304722	0.896	0.734	4.60214e-31	C3
Sema4d	4.9929e-35	0.286702	0.647	0.378	1.10019e-30	C3
Aldoa	3.0635e-34	0.332457	0.922	0.797	6.75043e-30	C3
Tmed3	3.47833e-34	0.276254	0.768	0.57	7.66451e-30	C3
Cotl1	8.64196e-34	0.29288	0.966	0.886	1.90426e-29	C3
Gapdh	1.13227e-33	0.329214	0.981	0.95	2.49496e-29	C3
Mmp14	1.24534e-33	0.28762	0.847	0.598	2.7441e-29	C3
N4bp1	1.37368e-33	0.287592	0.794	0.541	3.0269e-29	C3
Ms4a7	1.89987e-33	0.339569	0.987	0.883	4.18636e-29	C3
Got1	4.60563e-33	0.281114	0.89	0.657	1.01485e-28	C3
Vcam1	6.20898e-33	0.431521	0.85	0.621	1.36815e-28	C3
Herpud1	6.50518e-32	0.33438	0.883	0.696	1.43342e-27	C3
Tpm1	8.95794e-32	0.250062	0.618	0.366	1.97388e-27	C3
Plau	2.01483e-31	0.465499	0.85	0.64	4.43967e-27	C3
Slamf7	2.57064e-31	0.280578	0.88	0.64	5.6644e-27	C3
Dst	2.46742e-30	0.253002	0.765	0.499	5.43696e-26	C3
Rilpl2	1.14771e-29	0.319217	0.887	0.69	2.52898e-25	C3
Lgals3bp	4.2177e-29	0.316689	0.669	0.435	9.2937e-25	C3
Tnf	6.43106e-29	0.663239	0.885	0.752	1.41708e-24	C3
H2-Aa	8.5657e-29	0.317215	0.997	0.961	1.88745e-24	C3
Tmem189	1.42688e-28	0.261177	0.909	0.71	3.14413e-24	C3
Tnfaip8	2.03765e-28	0.288904	0.804	0.609	4.48995e-24	C3
Tlr2	4.59705e-28	0.310021	0.936	0.833	1.01296e-23	C3
Dusp2	1.89542e-27	0.426122	0.709	0.501	4.17655e-23	C3
Stap1	2.07864e-26	0.256009	0.754	0.509	4.58028e-22	C3
Ctsa	7.89672e-26	0.255565	0.986	0.935	1.74004e-21	C3
Nr4a3	1.51239e-25	0.260276	0.711	0.471	3.33254e-21	C3
Srxn1	1.55529e-25	0.38493	0.569	0.359	3.42709e-21	C3
Ncf1	1.59332e-25	0.313888	0.791	0.603	3.51087e-21	C3
Cd86	7.18824e-25	0.261189	0.949	0.839	1.58393e-20	C3
Swap70	7.86171e-23	0.25343	0.794	0.601	1.73233e-18	C3
Nlrp3	3.49103e-22	0.296477	0.898	0.764	7.69249e-18	C3
Tnip3	5.41483e-22	0.276472	0.589	0.359	1.19316e-17	C3
H2-DMb1	9.42477e-22	0.253206	0.906	0.757	2.07675e-17	C3
Zc3h12a	1.90593e-19	0.301416	0.874	0.724	4.19971e-15	C3
Dhx40	9.58922e-19	0.371754	0.529	0.348	2.11299e-14	C3
Mif	1.14717e-18	0.292863	0.842	0.696	2.5278e-14	C3
Cxcl1	1.34637e-18	0.301311	0.901	0.811	2.96674e-14	C3
Mmp13	3.02663e-14	0.264165	0.334	0.194	6.66919e-10	C3
Gdf3	1.11719e-09	0.384411	0.26	0.171	2.46172e-05	C3
Ccl4	4.12524e-07	0.461916	0.922	0.871	0.00908996	C3
Ccl3	1.27186e-05	0.293044	0.847	0.773	0.280254	C3
Gm42418	0.00257503	0.563788	0.981	0.989	1	C3
AY036118	0.0035002	0.376216	0.7	0.648	1	C3
Plac8	0	3.10077	0.94	0.065	0	C4
Ly6c2	2.56175e-268	1.54713	0.634	0.023	5.64481e-264	C4
Hp	6.4057e-257	2.33302	0.82	0.064	1.4115e-252	C4
Ifitm6	1.33826e-251	1.64322	0.76	0.051	2.94886e-247	C4
Prtn3	1.71146e-210	0.58744	0.344	0.003	3.7712e-206	C4
Cd177	3.65357e-173	0.535788	0.322	0.005	8.05065e-169	C4
Sell	5.1576e-171	0.784814	0.432	0.018	1.13648e-166	C4
Chil3	2.56611e-167	3.08894	0.689	0.076	5.65441e-163	C4
Vcan	1.66412e-160	1.54475	0.596	0.052	3.6669e-156	C4
Plcb1	4.94224e-158	0.627336	0.41	0.018	1.08902e-153	C4
Gm9733	4.46384e-144	0.807134	0.514	0.041	9.83606e-140	C4
Ace	1.9914e-141	0.901638	0.295	0.007	4.38806e-137	C4
Gsr	6.96024e-125	1.78126	0.842	0.215	1.53369e-120	C4
Gpr141	1.2594e-121	1.24993	0.661	0.1	2.77508e-117	C4
Ifitm3	7.45181e-119	2.30415	0.973	0.409	1.64201e-114	C4
Trem3	8.20652e-119	0.677166	0.415	0.031	1.80831e-114	C4
Chil1	1.24383e-116	0.745181	0.361	0.021	2.74079e-112	C4
Slpi	1.12251e-113	1.67917	0.601	0.083	2.47345e-109	C4
Itgb7	2.52088e-111	0.911498	0.574	0.077	5.55476e-107	C4
F10	1.96007e-106	1.33066	0.678	0.12	4.31901e-102	C4
Fn1	8.74892e-99	1.63646	0.71	0.15	1.92782e-94	C4
Gda	4.48306e-98	1.58266	0.831	0.259	9.87842e-94	C4
Mmp8	1.6727e-92	0.568392	0.339	0.026	3.68579e-88	C4
Tmsb10	3.97301e-88	2.00186	0.945	0.658	8.75453e-84	C4
Trem1	1.23697e-86	0.884505	0.519	0.082	2.72567e-82	C4
Smpdl3a	3.60253e-82	1.66202	0.863	0.429	7.93817e-78	C4
Mcemp1	1.51265e-81	0.878926	0.536	0.095	3.33312e-77	C4
Clec4e	2.33405e-79	1.61123	0.918	0.443	5.14309e-75	C4
Thbs1	7.42237e-79	2.20002	0.77	0.266	1.63552e-74	C4
Mefv	7.02515e-78	0.941863	0.585	0.12	1.54799e-73	C4
Pi16	8.11992e-78	0.398194	0.284	0.022	1.78922e-73	C4
Klra2	3.47473e-76	0.682085	0.492	0.082	7.65657e-72	C4
Ifitm2	2.94253e-75	1.19714	0.962	0.925	6.48387e-71	C4
Hopx	7.11794e-75	0.78588	0.47	0.076	1.56844e-70	C4
Pbx1	2.22461e-73	0.781492	0.497	0.088	4.90193e-69	C4
Napsa	2.72577e-73	1.17625	0.82	0.313	6.00623e-69	C4
Cytip	6.26663e-71	1.28257	0.94	0.579	1.38085e-66	C4
Ms4a8a	1.34391e-65	0.553602	0.355	0.046	2.9613e-61	C4
Emilin2	5.87769e-65	1.10303	0.809	0.364	1.29515e-60	C4
Saa3	5.99794e-65	1.46458	0.273	0.026	1.32165e-60	C4
Ms4a4c	2.15432e-64	0.92406	0.634	0.172	4.74704e-60	C4
Adgre5	4.83304e-64	1.14786	0.738	0.272	1.06496e-59	C4
Treml4	1.62638e-63	0.711045	0.268	0.025	3.58373e-59	C4
Prdx5	6.23145e-63	1.20369	0.907	0.876	1.3731e-58	C4
Mgst1	1.08558e-62	1.34332	0.672	0.233	2.39209e-58	C4
Ltb4r1	5.63274e-62	0.598842	0.432	0.075	1.24117e-57	C4
Alox5ap	2.57351e-61	1.05202	0.913	0.856	5.67073e-57	C4
S100a6	6.09765e-61	1.23929	0.94	0.611	1.34362e-56	C4
Samsn1	7.42139e-61	1.34698	0.765	0.329	1.6353e-56	C4
Ccl6	7.6969e-61	1.26219	0.869	0.485	1.69601e-56	C4
Lrg1	2.16694e-60	0.769805	0.311	0.038	4.77486e-56	C4
Btg1	8.18276e-58	0.916918	0.967	0.97	1.80307e-53	C4
Fpr2	5.12067e-56	0.625067	0.311	0.041	1.12834e-51	C4
Sirpb1c	6.50124e-55	0.857297	0.585	0.17	1.43255e-50	C4
H3f3a	3.23042e-53	0.519366	0.995	0.998	7.11824e-49	C4
Sgms2	6.80526e-53	0.5922	0.372	0.064	1.49954e-48	C4
Coro1a	8.78131e-53	0.846853	0.923	0.911	1.93496e-48	C4
Rasgrp2	9.57303e-53	0.473415	0.344	0.055	2.10942e-48	C4
Gm15987	1.06552e-52	0.595761	0.328	0.049	2.34787e-48	C4
C3	1.84469e-51	0.770214	0.546	0.151	4.06479e-47	C4
Atp11b	3.01817e-51	1.1288	0.721	0.333	6.65053e-47	C4
Tarm1	3.62568e-46	0.363485	0.268	0.036	7.98918e-42	C4
Msrb1	8.35856e-46	1.12239	0.831	0.729	1.84181e-41	C4
S100a11	2.20937e-45	1.11861	0.858	0.663	4.86835e-41	C4
Tppp3	9.93183e-45	0.84518	0.486	0.135	2.18848e-40	C4
Rplp0	1.34025e-44	0.50578	0.989	0.995	2.95323e-40	C4
Fbxl5	1.69648e-44	0.925252	0.683	0.336	3.7382e-40	C4
Nrg1	1.23744e-43	0.478742	0.366	0.072	2.7267e-39	C4
Samhd1	1.46214e-43	1.02899	0.792	0.565	3.22182e-39	C4
S100a4	9.14681e-43	0.976454	0.792	0.429	2.0155e-38	C4
Taldo1	1.78919e-42	0.787513	0.891	0.858	3.94248e-38	C4
Nedd9	3.41187e-42	0.50291	0.344	0.068	7.51806e-38	C4
Rbpms	1.53136e-41	0.451056	0.29	0.048	3.37435e-37	C4
Ly6e	1.53639e-41	0.890763	0.885	0.693	3.38543e-37	C4
Cd44	1.87133e-40	0.928029	0.858	0.64	4.12348e-36	C4
Glipr2	2.3381e-40	0.395044	0.344	0.071	5.15201e-36	C4
Rps9	7.9508e-40	0.467386	0.984	0.996	1.75196e-35	C4
Tpt1	1.49727e-39	0.308205	1	1	3.29923e-35	C4
Ptprc	1.51094e-39	0.739167	0.923	0.954	3.32935e-35	C4
Fau	8.87302e-39	0.361564	0.995	0.998	1.95517e-34	C4
Cebpb	3.00544e-38	0.589539	0.989	0.986	6.62249e-34	C4
Pygl	3.18667e-38	0.590039	0.393	0.101	7.02183e-34	C4
Adgre4	8.5139e-38	0.706542	0.279	0.05	1.87604e-33	C4
AB124611	8.74964e-38	0.734864	0.601	0.255	1.92798e-33	C4
Mrpl33	8.02617e-37	0.830276	0.792	0.633	1.76857e-32	C4
Eif1	1.18019e-36	0.419946	0.973	0.994	2.60054e-32	C4
Lyz2	3.2243e-36	0.674461	1	0.997	7.10474e-32	C4
Rps27a	5.19226e-36	0.402328	1	0.999	1.14411e-31	C4
Crip1	1.46639e-35	0.926741	0.918	0.857	3.2312e-31	C4
Lsp1	1.58143e-35	0.797264	0.82	0.548	3.48467e-31	C4
Actg1	3.52603e-35	0.521072	0.995	0.998	7.7696e-31	C4
Itgal	6.60356e-35	0.890171	0.579	0.251	1.45509e-30	C4
Rps16	9.51005e-35	0.361751	0.989	0.997	2.09554e-30	C4
AI839979	2.83705e-34	0.314587	0.273	0.051	6.25144e-30	C4
Rpl9	4.23358e-34	0.390376	0.978	0.995	9.32869e-30	C4
Sem1	4.29887e-34	0.576249	0.902	0.955	9.47256e-30	C4
Nupr1	3.33635e-33	0.982232	0.656	0.31	7.35165e-29	C4
Ppp2r5a	6.37445e-33	0.943555	0.721	0.483	1.40461e-28	C4
Rps27	7.43558e-33	0.451917	0.995	0.993	1.63843e-28	C4
Fxyd5	1.03573e-32	0.59049	0.913	0.937	2.28222e-28	C4
Arg2	1.35799e-32	0.695926	0.383	0.106	2.99234e-28	C4
Cd52	6.56874e-31	0.543479	0.967	0.957	1.44742e-26	C4
Gcnt2	2.02806e-30	0.67505	0.47	0.167	4.46884e-26	C4
Jarid2	5.49523e-30	0.812754	0.639	0.359	1.21087e-25	C4
Zfyve9	8.20074e-30	0.515943	0.301	0.071	1.80703e-25	C4
Cyp4f18	1.07074e-29	0.540745	0.366	0.102	2.35937e-25	C4
Anxa2	1.09946e-29	0.825466	0.776	0.553	2.42266e-25	C4
Pirb	1.1566e-29	0.808437	0.738	0.537	2.54856e-25	C4
Srgn	1.75467e-29	0.568545	0.956	0.984	3.86642e-25	C4
Gm21188	2.11411e-29	0.762572	0.568	0.239	4.65844e-25	C4
Ifi209	2.26905e-29	0.447394	0.361	0.099	4.99986e-25	C4
Slc16a3	2.36425e-28	0.802823	0.552	0.257	5.20963e-24	C4
Gpx1	2.9341e-28	0.584652	0.896	0.957	6.46529e-24	C4
Agpat4	5.32213e-28	0.641179	0.514	0.21	1.17273e-23	C4
Rpl13	1.03985e-27	0.344698	1	0.998	2.2913e-23	C4
Arhgap26	1.61536e-27	0.478803	0.421	0.144	3.55944e-23	C4
Slc7a11	3.45088e-27	1.39628	0.743	0.516	7.60401e-23	C4
Diaph1	3.62725e-27	0.682846	0.77	0.598	7.99265e-23	C4
Msn	3.9086e-27	0.642779	0.896	0.895	8.61261e-23	C4
Emb	4.09605e-27	0.901863	0.727	0.546	9.02564e-23	C4
Plbd1	4.16758e-27	0.749836	0.705	0.436	9.18327e-23	C4
Cybb	4.41623e-27	0.624964	0.94	0.958	9.73116e-23	C4
Tpd52	7.40269e-27	0.543287	0.88	0.935	1.63118e-22	C4
Ceacam1	7.66704e-27	0.342647	0.262	0.059	1.68943e-22	C4
Ccr2	3.22596e-26	0.79847	0.672	0.361	7.1084e-22	C4
S100a10	3.91247e-26	0.800494	0.809	0.686	8.62112e-22	C4
Klhl2	4.78376e-26	0.376308	0.366	0.115	1.0541e-21	C4
Rpl18	5.05471e-26	0.394085	0.978	0.994	1.1138e-21	C4
Ifi204	5.74266e-26	0.726681	0.738	0.477	1.2654e-21	C4
Rps3a1	1.36867e-25	0.305321	0.995	0.998	3.01586e-21	C4
Arhgdib	1.39459e-25	0.582963	0.88	0.933	3.07298e-21	C4
Sirpb1a	1.92966e-25	0.400335	0.257	0.06	4.25201e-21	C4
Stxbp6	2.97664e-25	0.429517	0.35	0.107	6.55904e-21	C4
Rap1b	3.40729e-25	0.481531	0.913	0.966	7.50797e-21	C4
Rps15a	3.41549e-25	0.358804	0.984	0.995	7.52604e-21	C4
Rps10	4.78013e-25	0.34023	0.978	0.996	1.0533e-20	C4
Cblb	9.10474e-25	0.618874	0.377	0.129	2.00623e-20	C4
Sub1	1.25869e-24	0.547789	0.869	0.921	2.77353e-20	C4
Tmem38b	2.24437e-24	0.551277	0.541	0.265	4.94547e-20	C4
Gm5150	2.75565e-24	0.549026	0.492	0.209	6.07207e-20	C4
Cdkn1b	7.874e-24	0.800836	0.656	0.414	1.73504e-19	C4
Klf3	1.1247e-23	0.839796	0.689	0.477	2.47829e-19	C4
Sec61g	1.13122e-23	0.544689	0.863	0.89	2.49264e-19	C4
Rpl18a	2.90878e-23	0.344785	0.995	0.993	6.40951e-19	C4
Prdx6	3.68726e-23	0.661862	0.738	0.592	8.12488e-19	C4
Ptpn1	5.09694e-23	0.700643	0.825	0.813	1.12311e-18	C4
Esd	5.17712e-23	0.948442	0.738	0.679	1.14078e-18	C4
Anxa1	1.33162e-22	0.855562	0.71	0.5	2.93422e-18	C4
Hif1a	2.01529e-22	0.723053	0.71	0.565	4.4407e-18	C4
Xdh	2.31672e-22	0.445569	0.437	0.173	5.10489e-18	C4
Itga4	2.72136e-22	0.832677	0.536	0.278	5.99651e-18	C4
Gngt2	5.16603e-22	0.763898	0.825	0.705	1.13834e-17	C4
Rpl28	5.68089e-22	0.364389	0.94	0.993	1.25178e-17	C4
Gpr35	9.3022e-22	0.465171	0.47	0.206	2.04974e-17	C4
Cd244	1.07417e-21	0.684748	0.399	0.156	2.36694e-17	C4
Txn1	1.20747e-21	0.620694	0.82	0.841	2.66065e-17	C4
Tyrobp	1.24838e-21	0.253118	0.973	0.998	2.75081e-17	C4
Rps3	1.675e-21	0.320858	0.978	0.993	3.69085e-17	C4
Ube2d3	2.83762e-21	0.405769	0.902	0.947	6.2527e-17	C4
Lst1	2.90552e-21	0.600066	0.874	0.81	6.40231e-17	C4
Fgr	6.9153e-21	0.562522	0.464	0.207	1.52379e-16	C4
Bst1	9.44923e-21	0.453817	0.377	0.141	2.08214e-16	C4
Arhgef10l	1.20571e-20	0.438907	0.415	0.17	2.65678e-16	C4
Ccl9	2.2669e-20	0.625597	0.754	0.558	4.99512e-16	C4
Add3	4.75188e-20	0.523279	0.339	0.126	1.04708e-15	C4
Slc44a2	8.68368e-20	0.372109	0.35	0.126	1.91345e-15	C4
Tiam1	5.17604e-19	0.31434	0.279	0.086	1.14054e-14	C4
Prr13	5.55982e-19	0.650284	0.749	0.679	1.22511e-14	C4
Sgms1	8.88337e-19	0.61309	0.53	0.276	1.95745e-14	C4
Ddx28	1.36635e-18	0.282387	0.317	0.11	3.01076e-14	C4
Ppdpf	1.43638e-18	0.399657	0.415	0.183	3.16506e-14	C4
Rpl34	2.35102e-18	0.266873	0.956	0.995	5.18048e-14	C4
Rpl19	2.38459e-18	0.253765	0.995	0.997	5.25444e-14	C4
Pim1	2.43785e-18	0.44963	0.88	0.894	5.37181e-14	C4
Rps14	2.89454e-18	0.270117	0.967	0.995	6.37812e-14	C4
Naca	5.29087e-18	0.319047	0.918	0.977	1.16584e-13	C4
Uck2	5.32901e-18	0.405014	0.377	0.15	1.17425e-13	C4
St3gal4	5.81964e-18	0.454228	0.437	0.215	1.28236e-13	C4
H2afj	7.30375e-18	0.511058	0.792	0.822	1.60938e-13	C4
Psma7	7.63417e-18	0.600988	0.814	0.795	1.68219e-13	C4
Rpl8	9.11359e-18	0.264222	0.945	0.993	2.00818e-13	C4
Rpl7	9.53878e-18	0.28016	0.945	0.995	2.10187e-13	C4
Ear2	1.46255e-17	0.365374	0.295	0.096	3.22273e-13	C4
Clec4d	1.7542e-17	0.68006	0.612	0.402	3.86539e-13	C4
Slfn2	2.93125e-17	0.512867	0.934	0.889	6.459e-13	C4
Sephs2	4.49091e-17	0.589316	0.443	0.214	9.89573e-13	C4
Ccnd3	5.02575e-17	0.471709	0.426	0.207	1.10742e-12	C4
Pkm	7.7965e-17	0.451704	0.836	0.877	1.71796e-12	C4
Itgb2	7.85615e-17	0.577522	0.743	0.675	1.7311e-12	C4
Rnf149	8.83788e-17	0.495359	0.842	0.849	1.94743e-12	C4
Myl12b	1.23985e-16	0.47681	0.803	0.84	2.73202e-12	C4
Fam49b	1.38593e-16	0.468354	0.863	0.884	3.0539e-12	C4
Rps7	1.8411e-16	0.295836	0.962	0.994	4.05687e-12	C4
Nfil3	3.10724e-16	0.51273	0.596	0.37	6.84681e-12	C4
Pdlim1	4.61585e-16	0.303846	0.262	0.087	1.0171e-11	C4
Rack1	4.84491e-16	0.28427	0.945	0.989	1.06758e-11	C4
Rbms1	4.86316e-16	0.598411	0.749	0.683	1.0716e-11	C4
Rps5	5.1125e-16	0.274266	0.984	0.995	1.12654e-11	C4
Cd47	5.33593e-16	0.462427	0.82	0.866	1.17577e-11	C4
Lyn	5.53196e-16	0.493793	0.809	0.839	1.21897e-11	C4
Flna	5.95745e-16	0.531546	0.705	0.54	1.31272e-11	C4
Notch2	6.25181e-16	0.659289	0.568	0.373	1.37759e-11	C4
Sod2	6.90854e-16	0.711832	0.809	0.742	1.5223e-11	C4
Sorl1	7.72657e-16	0.45151	0.525	0.312	1.70255e-11	C4
Shisa5	8.81567e-16	0.591924	0.77	0.713	1.94253e-11	C4
Ncf4	1.11849e-15	0.439664	0.792	0.809	2.4646e-11	C4
Arf5	1.12447e-15	0.376731	0.852	0.896	2.47778e-11	C4
Ms4a6c	1.41837e-15	0.552963	0.82	0.892	3.12538e-11	C4
Emp3	1.45642e-15	0.432688	0.885	0.912	3.20923e-11	C4
Stk17b	1.63843e-15	0.678868	0.749	0.675	3.61028e-11	C4
Atp1b3	2.05315e-15	0.483052	0.809	0.784	4.52412e-11	C4
Pira2	2.43368e-15	0.317604	0.372	0.16	5.36262e-11	C4
Fas	5.76039e-15	0.611854	0.415	0.21	1.2693e-10	C4
Svil	8.20005e-15	0.403105	0.426	0.217	1.80688e-10	C4
Adora2b	1.02412e-14	0.333885	0.328	0.134	2.25665e-10	C4
Ssr3	1.26976e-14	0.487533	0.705	0.639	2.79791e-10	C4
Slc2a6	1.37613e-14	0.393493	0.344	0.151	3.0323e-10	C4
Rps24	1.64873e-14	0.254047	1	0.999	3.63297e-10	C4
Stx11	2.18755e-14	0.383992	0.426	0.218	4.82026e-10	C4
Rpsa	2.26223e-14	0.263283	0.956	0.993	4.98482e-10	C4
Tagln2	3.05918e-14	0.600451	0.787	0.814	6.7409e-10	C4
Ifitm1	6.99915e-14	0.830215	0.339	0.152	1.54226e-09	C4
Cd38	8.01876e-14	0.512507	0.459	0.247	1.76693e-09	C4
Atp5l	8.05499e-14	0.319311	0.869	0.941	1.77492e-09	C4
Bcl3	8.80771e-14	0.508713	0.585	0.392	1.94078e-09	C4
Nab1	9.89501e-14	0.563877	0.623	0.486	2.18037e-09	C4
Eif3h	1.00393e-13	0.459244	0.814	0.886	2.21217e-09	C4
Zyx	1.05141e-13	0.458632	0.607	0.456	2.31678e-09	C4
D16Ertd472e	1.21338e-13	0.504996	0.344	0.153	2.67368e-09	C4
Raf1	1.22503e-13	0.489531	0.508	0.319	2.69936e-09	C4
Ppp2cb	1.34142e-13	0.30127	0.355	0.163	2.95582e-09	C4
Serf2	1.40803e-13	0.26867	0.913	0.979	3.10259e-09	C4
Lgals3	1.95127e-13	0.260022	0.951	0.948	4.29962e-09	C4
Cdkn2d	2.03326e-13	0.347733	0.355	0.163	4.48029e-09	C4
Kdm7a	2.05891e-13	0.531188	0.699	0.646	4.53681e-09	C4
Ncf2	3.6801e-13	0.412061	0.781	0.798	8.1091e-09	C4
Ldlr	3.95186e-13	0.529316	0.437	0.237	8.70792e-09	C4
Rpl7a	7.13778e-13	0.268329	0.945	0.985	1.57281e-08	C4
Zeb2	7.23901e-13	0.401141	0.896	0.96	1.59512e-08	C4
Atp2b4	8.13904e-13	0.437719	0.388	0.194	1.79344e-08	C4
Btf3	1.07889e-12	0.308815	0.896	0.955	2.37733e-08	C4
Rpl24	1.13242e-12	0.25997	0.934	0.992	2.4953e-08	C4
Spn	1.47706e-12	0.517876	0.268	0.109	3.2547e-08	C4
Vim	1.57242e-12	0.398146	0.923	0.934	3.46482e-08	C4
Glrx	1.74479e-12	0.53962	0.596	0.472	3.84465e-08	C4
Tmed5	1.93314e-12	0.516424	0.705	0.61	4.25966e-08	C4
Gyg	1.95998e-12	0.453114	0.481	0.29	4.31882e-08	C4
Smox	3.43174e-12	0.58892	0.645	0.534	7.56184e-08	C4
Filip1l	3.78373e-12	0.526769	0.497	0.308	8.33745e-08	C4
Arpc2	4.27311e-12	0.26314	0.907	0.984	9.4158e-08	C4
Rnh1	4.30315e-12	0.50714	0.732	0.721	9.482e-08	C4
Stap1	4.40362e-12	0.629685	0.699	0.547	9.70338e-08	C4
Tspo	4.73854e-12	0.499364	0.776	0.885	1.04414e-07	C4
Rps6	6.0236e-12	0.264911	0.956	0.985	1.3273e-07	C4
Rps28	6.84834e-12	0.292692	0.923	0.981	1.50903e-07	C4
Rnase6	7.09274e-12	0.302586	0.311	0.14	1.56289e-07	C4
Cdk2ap2	7.37802e-12	0.664903	0.607	0.483	1.62575e-07	C4
Fmnl1	8.62019e-12	0.506726	0.623	0.463	1.89946e-07	C4
Ikbkb	8.668e-12	0.500992	0.656	0.567	1.90999e-07	C4
Eno1	9.47197e-12	0.410516	0.754	0.759	2.08715e-07	C4
Scarb1	9.95734e-12	0.335494	0.361	0.184	2.1941e-07	C4
Ptp4a1	1.38202e-11	0.525155	0.765	0.769	3.04529e-07	C4
Nadk	1.41321e-11	0.515884	0.563	0.413	3.114e-07	C4
Traf1	1.52736e-11	0.692141	0.481	0.302	3.36554e-07	C4
Cers6	1.68582e-11	0.408901	0.475	0.306	3.71471e-07	C4
Uba52	1.83437e-11	0.308988	0.891	0.931	4.04202e-07	C4
Stk10	1.86306e-11	0.511811	0.426	0.251	4.10524e-07	C4
Sec61b	2.20823e-11	0.438236	0.77	0.856	4.86584e-07	C4
Metrnl	2.63826e-11	0.507312	0.798	0.805	5.81341e-07	C4
Sipa1l1	3.7924e-11	0.301422	0.35	0.183	8.35655e-07	C4
Rasa3	4.73964e-11	0.357636	0.388	0.222	1.04438e-06	C4
Card19	6.12861e-11	0.522793	0.678	0.702	1.35044e-06	C4
Rhoa	6.52373e-11	0.299279	0.896	0.968	1.4375e-06	C4
Wfdc17	6.55052e-11	0.321033	0.885	0.918	1.44341e-06	C4
Picalm	6.56481e-11	0.348909	0.891	0.953	1.44656e-06	C4
Gm10260	9.6622e-11	0.339792	0.869	0.94	2.12907e-06	C4
Eif3f	1.02375e-10	0.346112	0.831	0.929	2.25583e-06	C4
D8Ertd738e	1.08179e-10	0.394383	0.803	0.828	2.38372e-06	C4
Xylt1	1.14096e-10	0.427889	0.415	0.24	2.51411e-06	C4
Uqcrh	1.80096e-10	0.291571	0.852	0.942	3.96841e-06	C4
Pgk1	1.99062e-10	0.432262	0.699	0.641	4.38634e-06	C4
Foxn2	2.06893e-10	0.477303	0.454	0.289	4.55888e-06	C4
Ahnak	2.28213e-10	0.378983	0.809	0.739	5.02867e-06	C4
Irak3	2.63354e-10	0.304156	0.257	0.111	5.80301e-06	C4
Rab11fip1	2.833e-10	0.406484	0.459	0.278	6.24252e-06	C4
Mmp19	5.91696e-10	0.282994	0.377	0.192	1.3038e-05	C4
Lcp2	8.34261e-10	0.424913	0.716	0.645	1.83829e-05	C4
Tax1bp1	8.96968e-10	0.419082	0.754	0.784	1.97647e-05	C4
Lysmd3	9.44494e-10	0.282363	0.284	0.133	2.08119e-05	C4
Ppp1r15b	9.58593e-10	0.469216	0.536	0.379	2.11226e-05	C4
Smpdl3b	9.80385e-10	0.451409	0.273	0.133	2.16028e-05	C4
Itgam	1.02252e-09	0.456367	0.683	0.629	2.25313e-05	C4
Pou2f2	1.24907e-09	0.737159	0.601	0.503	2.75233e-05	C4
Srp9	1.3645e-09	0.382379	0.721	0.8	3.00668e-05	C4
Foxp1	1.94542e-09	0.504679	0.623	0.519	4.28674e-05	C4
Fyb	2.30199e-09	0.445411	0.858	0.879	5.07244e-05	C4
Tle3	2.7232e-09	0.444806	0.503	0.362	6.00057e-05	C4
Pilrb2	2.87787e-09	0.395092	0.322	0.172	6.34138e-05	C4
Ifngr1	3.3173e-09	0.512258	0.77	0.793	7.30967e-05	C4
Uqcrfs1	3.49711e-09	0.446587	0.678	0.64	7.70589e-05	C4
Srsf5	3.66682e-09	0.437685	0.749	0.777	8.07985e-05	C4
Slc25a5	3.70411e-09	0.383715	0.825	0.925	8.162e-05	C4
Capzb	3.70433e-09	0.313897	0.82	0.924	8.16248e-05	C4
Iqgap2	4.30196e-09	0.292679	0.295	0.143	9.47937e-05	C4
Ankrd44	4.93563e-09	0.504203	0.541	0.416	0.000108757	C4
Gmfg	5.63153e-09	0.393441	0.743	0.788	0.000124091	C4
Eef1b2	6.06897e-09	0.283748	0.896	0.971	0.00013373	C4
Klf13	6.72145e-09	0.442706	0.667	0.656	0.000148107	C4
Glud1	7.27129e-09	0.457177	0.754	0.76	0.000160223	C4
Eif3k	7.49817e-09	0.325478	0.781	0.85	0.000165222	C4
Lrrfip1	7.70615e-09	0.512356	0.77	0.766	0.000169805	C4
Tmcc1	8.52376e-09	0.535014	0.415	0.272	0.000187821	C4
Zc3hav1	9.05269e-09	0.543902	0.563	0.44	0.000199476	C4
Rnd3	9.92526e-09	0.3539	0.328	0.17	0.000218703	C4
Nfam1	1.07358e-08	0.437842	0.492	0.356	0.000236562	C4
Cdc42ep2	1.07911e-08	0.327683	0.257	0.123	0.000237783	C4
Atp5h	1.10482e-08	0.294943	0.852	0.924	0.000243448	C4
Cycs	1.11402e-08	0.459148	0.639	0.579	0.000245475	C4
Scand1	1.18741e-08	0.377533	0.776	0.819	0.000261646	C4
Sec11c	1.2194e-08	0.375423	0.678	0.701	0.000268694	C4
Snx18	1.29813e-08	0.376505	0.727	0.749	0.000286044	C4
Slk	1.30112e-08	0.49206	0.634	0.565	0.000286701	C4
Tmpo	1.80928e-08	0.376126	0.41	0.259	0.000398675	C4
Gbp2	1.82344e-08	0.345581	0.284	0.145	0.000401794	C4
Fam96a	1.91528e-08	0.384193	0.661	0.624	0.000422031	C4
Rpl4	1.93506e-08	0.276202	0.891	0.965	0.000426391	C4
Ccdc71l	1.96464e-08	0.299157	0.426	0.272	0.000432909	C4
Stk24	2.3703e-08	0.392066	0.481	0.36	0.000522295	C4
Dram1	2.40483e-08	0.303778	0.284	0.146	0.000529903	C4
Grk6	2.7154e-08	0.310187	0.317	0.173	0.000598339	C4
Auh	2.83562e-08	0.318633	0.366	0.223	0.000624829	C4
Tnfrsf1a	3.07222e-08	0.463702	0.617	0.538	0.000676964	C4
Tes	3.24924e-08	0.314993	0.399	0.252	0.000715969	C4
Bcl10	3.51707e-08	0.489256	0.656	0.635	0.000774987	C4
Adssl1	3.91757e-08	0.352495	0.448	0.302	0.000863236	C4
Tmed2	3.94687e-08	0.355805	0.765	0.833	0.000869693	C4
Cd53	4.96874e-08	0.340544	0.787	0.88	0.00109486	C4
Rbm39	5.56229e-08	0.308141	0.836	0.917	0.00122565	C4
Ube2f	5.5803e-08	0.402189	0.672	0.626	0.00122962	C4
Rpl27	6.89815e-08	0.266283	0.82	0.907	0.00152001	C4
Rac2	7.87226e-08	0.339696	0.738	0.753	0.00173465	C4
Fis1	7.97426e-08	0.45825	0.656	0.626	0.00175713	C4
Bri3bp	9.28649e-08	0.323669	0.322	0.185	0.00204628	C4
Spi1	1.04455e-07	0.280834	0.88	0.925	0.00230167	C4
Ywhaz	1.13916e-07	0.377662	0.765	0.79	0.00251015	C4
Tm2d2	1.19033e-07	0.42602	0.667	0.643	0.00262289	C4
H2afy	1.23206e-07	0.40049	0.732	0.76	0.00271484	C4
Id3	1.90144e-07	0.450847	0.492	0.345	0.00418983	C4
Tmem51	1.93955e-07	0.314761	0.262	0.139	0.00427381	C4
Atp1a1	2.06231e-07	0.441842	0.738	0.763	0.00454431	C4
Gm14005	2.22075e-07	0.26609	0.328	0.191	0.00489342	C4
Spen	2.46991e-07	0.414561	0.399	0.271	0.00544245	C4
Adam8	2.58668e-07	0.339661	0.415	0.271	0.00569974	C4
Sf3b6	2.68615e-07	0.352384	0.678	0.665	0.00591892	C4
Dr1	2.93455e-07	0.369411	0.404	0.279	0.00646628	C4
Pten	3.35246e-07	0.380792	0.656	0.656	0.00738715	C4
Sh2b2	3.50543e-07	0.268912	0.361	0.218	0.0077242	C4
Rpl36al	3.60675e-07	0.400397	0.721	0.767	0.00794747	C4
Ppp2ca	3.6125e-07	0.327878	0.743	0.863	0.00796015	C4
Csf2rb	4.22575e-07	0.426193	0.639	0.615	0.00931144	C4
4930523C07Rik	4.66542e-07	0.299904	0.29	0.158	0.0102802	C4
S100a8	4.92861e-07	1.07719	0.525	0.426	0.0108602	C4
1110008F13Rik	5.17639e-07	0.438891	0.607	0.608	0.0114062	C4
Zfp36l2	6.05327e-07	0.362229	0.792	0.808	0.0133384	C4
Pfkp	6.44473e-07	0.325542	0.459	0.326	0.014201	C4
AI504432	8.06566e-07	0.351638	0.301	0.178	0.0177727	C4
Rap1a	8.65762e-07	0.424371	0.814	0.887	0.0190771	C4
Trps1	9.82877e-07	0.396728	0.656	0.652	0.0216577	C4
Klf9	1.018e-06	0.354904	0.426	0.283	0.0224317	C4
Supt4a	1.07161e-06	0.397478	0.65	0.617	0.023613	C4
Ppp1r2	1.10401e-06	0.484836	0.639	0.644	0.0243268	C4
Tmem131	1.128e-06	0.360468	0.437	0.319	0.0248556	C4
Cmip	1.27739e-06	0.441811	0.552	0.476	0.0281472	C4
Kras	1.31197e-06	0.460466	0.694	0.675	0.0289093	C4
Lbr	1.34797e-06	0.302116	0.322	0.2	0.0297026	C4
Ppig	1.57803e-06	0.363392	0.628	0.603	0.034772	C4
Fam32a	1.66505e-06	0.378164	0.519	0.458	0.0366893	C4
Zfp281	2.3335e-06	0.268594	0.306	0.19	0.0514187	C4
Myd88	2.40107e-06	0.269245	0.432	0.31	0.0529075	C4
Cdc40	3.50699e-06	0.358577	0.459	0.344	0.0772766	C4
Pabpc1	4.32535e-06	0.270572	0.891	0.972	0.0953092	C4
Serp1	4.47327e-06	0.292116	0.76	0.87	0.0985685	C4
Pag1	4.50668e-06	0.306218	0.366	0.247	0.0993047	C4
Tln1	4.63558e-06	0.327189	0.754	0.858	0.102145	C4
Ldha	4.87049e-06	0.275868	0.82	0.835	0.107321	C4
Prrc2c	5.039e-06	0.343194	0.743	0.769	0.111034	C4
Gtf2b	5.08784e-06	0.422935	0.546	0.489	0.112111	C4
Gk	5.25658e-06	0.378139	0.388	0.265	0.115829	C4
Cxcl3	5.4122e-06	0.455544	0.536	0.425	0.119258	C4
Dhx38	5.64302e-06	0.307474	0.328	0.214	0.124344	C4
Asap1	5.67625e-06	0.430189	0.481	0.394	0.125076	C4
Med7	5.83157e-06	0.45338	0.475	0.377	0.128499	C4
Ninj1	6.38918e-06	0.320812	0.798	0.819	0.140786	C4
Psmb8	6.40195e-06	0.347342	0.76	0.798	0.141067	C4
Hpcal1	6.50556e-06	0.368432	0.415	0.307	0.14335	C4
Osbpl9	6.9274e-06	0.330484	0.541	0.454	0.152645	C4
Gpcpd1	6.93989e-06	0.53989	0.481	0.418	0.15292	C4
Nsd3	7.1094e-06	0.408524	0.585	0.522	0.156656	C4
Eif3e	8.00938e-06	0.332984	0.705	0.794	0.176487	C4
Braf	9.9795e-06	0.310067	0.443	0.323	0.219898	C4
Arid5b	1.06972e-05	0.380613	0.475	0.385	0.235714	C4
Man2a1	1.13628e-05	0.417697	0.525	0.462	0.250379	C4
2810474O19Rik	1.15558e-05	0.382141	0.503	0.399	0.254633	C4
Cox7a2l	1.33738e-05	0.30482	0.787	0.881	0.294691	C4
Psme2	1.3411e-05	0.364489	0.65	0.654	0.295512	C4
Smchd1	1.36894e-05	0.466747	0.574	0.511	0.301646	C4
Gpr132	1.41147e-05	0.348498	0.568	0.469	0.311017	C4
Herc4	1.4418e-05	0.388715	0.339	0.225	0.3177	C4
Fam49a	1.51151e-05	0.498555	0.432	0.334	0.333062	C4
Spata13	2.06483e-05	0.361867	0.29	0.185	0.454985	C4
Gas7	2.10147e-05	0.323988	0.464	0.368	0.463058	C4
Tnfrsf1b	2.17029e-05	0.396778	0.694	0.68	0.478224	C4
Tmbim4	2.27614e-05	0.373777	0.656	0.65	0.501547	C4
Tifa	2.35425e-05	0.388925	0.497	0.406	0.51876	C4
C1galt1	2.56921e-05	0.272264	0.306	0.2	0.566126	C4
Ifi27l2a	2.58179e-05	0.392146	0.585	0.487	0.568898	C4
Riok3	2.62086e-05	0.360489	0.601	0.552	0.577506	C4
Trib1	2.68924e-05	0.379247	0.568	0.491	0.592573	C4
Arrdc3	2.77721e-05	0.257478	0.306	0.2	0.611958	C4
Aldh2	2.90602e-05	0.322715	0.678	0.713	0.640342	C4
Cd300a	3.04706e-05	0.369293	0.743	0.772	0.67142	C4
Fyn	3.12162e-05	0.351357	0.355	0.244	0.687849	C4
Tor1a	3.32607e-05	0.311833	0.475	0.405	0.7329	C4
Ccnl1	3.32878e-05	0.317539	0.842	0.874	0.733498	C4
Elmo2	3.44195e-05	0.339371	0.262	0.162	0.758433	C4
Rock1	3.55875e-05	0.407079	0.656	0.69	0.784171	C4
Tet2	3.86223e-05	0.38008	0.601	0.559	0.851041	C4
Ap1s2	4.47324e-05	0.380495	0.546	0.5	0.985679	C4
Chfr	4.70947e-05	0.279447	0.306	0.206	1	C4
Psmb10	4.87758e-05	0.339758	0.59	0.554	1	C4
Baz1a	4.96985e-05	0.351224	0.656	0.626	1	C4
Ehd1	5.02107e-05	0.333012	0.721	0.744	1	C4
Rras	5.04916e-05	0.332889	0.328	0.234	1	C4
Itch	5.84048e-05	0.414169	0.404	0.311	1	C4
BC028528	5.86258e-05	0.332003	0.596	0.574	1	C4
Setd5	6.17841e-05	0.37532	0.607	0.577	1	C4
Zfp263	6.28711e-05	0.380253	0.519	0.433	1	C4
Tmem14c	7.95682e-05	0.259023	0.749	0.79	1	C4
Plod3	8.52097e-05	0.295793	0.399	0.315	1	C4
Fam117b	8.82232e-05	0.263024	0.437	0.352	1	C4
Psmb1	9.38134e-05	0.329746	0.743	0.803	1	C4
Siva1	0.000106819	0.374779	0.421	0.335	1	C4
Ppp1r12a	0.000106974	0.376289	0.563	0.527	1	C4
Ppp1cb	0.000109039	0.349736	0.552	0.498	1	C4
Stk38	0.000112686	0.459389	0.459	0.384	1	C4
Cisd2	0.000115733	0.318933	0.546	0.503	1	C4
Lats2	0.000119737	0.267162	0.35	0.255	1	C4
Pitpna	0.000123772	0.284447	0.76	0.877	1	C4
Mbp	0.000124619	0.264712	0.295	0.197	1	C4
G6pdx	0.000132212	0.279049	0.322	0.229	1	C4
Phyh	0.000137147	0.264293	0.328	0.232	1	C4
Atp5d	0.00014156	0.279076	0.814	0.887	1	C4
Pdha1	0.000143215	0.3176	0.361	0.261	1	C4
Tmem167	0.000146942	0.383577	0.585	0.592	1	C4
Cebpz	0.000161165	0.364609	0.448	0.38	1	C4
Zfp706	0.000172457	0.256699	0.617	0.61	1	C4
Pdcd10	0.000177179	0.335798	0.623	0.634	1	C4
Pde4b	0.000183602	0.298249	0.738	0.723	1	C4
Plcg2	0.000195525	0.27658	0.459	0.366	1	C4
Hectd1	0.000206705	0.354576	0.59	0.594	1	C4
Cop1	0.000211078	0.285055	0.399	0.321	1	C4
Tle4	0.000212279	0.306516	0.333	0.242	1	C4
Sfr1	0.000225212	0.352501	0.667	0.668	1	C4
Tlr13	0.00026408	0.357327	0.393	0.305	1	C4
Sdhaf1	0.000297632	0.356887	0.372	0.293	1	C4
Mxd1	0.000313766	0.349616	0.596	0.541	1	C4
Hnrnph2	0.000360273	0.314897	0.579	0.567	1	C4
Clec4a1	0.000384003	0.286557	0.639	0.598	1	C4
Zfp106	0.000425703	0.301182	0.59	0.565	1	C4
Lmo4	0.00043356	0.252681	0.361	0.277	1	C4
Chmp4b	0.000457522	0.296192	0.727	0.801	1	C4
Kmt5a	0.000498457	0.305822	0.437	0.376	1	C4
Cggbp1	0.000529736	0.31011	0.579	0.558	1	C4
Casp6	0.000537123	0.290528	0.311	0.229	1	C4
Rab32	0.000580047	0.333806	0.366	0.288	1	C4
Il6ra	0.000598856	0.31376	0.503	0.44	1	C4
Rara	0.000608747	0.266904	0.404	0.334	1	C4
Cldnd1	0.000611932	0.273801	0.454	0.383	1	C4
2022-03-07	0.000640844	0.316054	0.557	0.531	1	C4
Cmas	0.000812937	0.33116	0.377	0.305	1	C4
Ube2a	0.000864521	0.267522	0.574	0.563	1	C4
Api5	0.000898899	0.27672	0.448	0.388	1	C4
Ifi207	0.00100002	0.26749	0.77	0.825	1	C4
Lrp10	0.00109001	0.338028	0.492	0.455	1	C4
Igsf6	0.00111239	0.289392	0.645	0.679	1	C4
Themis2	0.00111498	0.256864	0.268	0.191	1	C4
Mdm2	0.00115332	0.251668	0.519	0.46	1	C4
Zc3h7a	0.00124424	0.250027	0.519	0.466	1	C4
Jak2	0.00131359	0.383368	0.404	0.344	1	C4
Pid1	0.00138353	0.358728	0.634	0.662	1	C4
Cs	0.0013925	0.309724	0.421	0.358	1	C4
Sptlc2	0.00154389	0.319843	0.536	0.532	1	C4
Acap2	0.00198529	0.273834	0.481	0.445	1	C4
Dusp11	0.00202408	0.258067	0.514	0.505	1	C4
Ccdc12	0.00209879	0.379903	0.448	0.409	1	C4
Pla2g7	0.00216118	0.265103	0.814	0.862	1	C4
H13	0.00232012	0.284378	0.557	0.558	1	C4
Clint1	0.00242348	0.29445	0.563	0.569	1	C4
Pomp	0.00249427	0.303894	0.754	0.867	1	C4
Pcgf5	0.0025593	0.259751	0.295	0.221	1	C4
Pgd	0.00291727	0.256877	0.601	0.613	1	C4
Gpd2	0.00300189	0.261464	0.268	0.194	1	C4
Noct	0.00301628	0.377778	0.481	0.426	1	C4
Mkln1	0.00331978	0.289529	0.525	0.504	1	C4
Hip1	0.00333588	0.373648	0.372	0.307	1	C4
Atp7a	0.00360663	0.292248	0.388	0.333	1	C4
Msr1	0.00407879	0.331673	0.579	0.605	1	C4
Lnpep	0.00421221	0.307332	0.486	0.465	1	C4
Dusp5	0.00428081	0.279101	0.497	0.43	1	C4
Zbtb7a	0.00445462	0.28393	0.53	0.533	1	C4
Lmnb1	0.00449529	0.260284	0.454	0.399	1	C4
Nipbl	0.0045497	0.291628	0.579	0.59	1	C4
Sgk3	0.00494604	0.282317	0.377	0.324	1	C4
Cnn2	0.0049885	0.25766	0.448	0.419	1	C4
Nipa2	0.00505551	0.326653	0.574	0.581	1	C4
Gpbp1	0.00510667	0.308074	0.579	0.608	1	C4
Chic2	0.00524768	0.307437	0.563	0.576	1	C4
Bcl2l11	0.00542467	0.270662	0.639	0.618	1	C4
Lrrc8c	0.00562413	0.260531	0.279	0.216	1	C4
Alas1	0.00571325	0.351442	0.475	0.449	1	C4
Gpx4	0.00628109	0.262477	0.77	0.863	1	C4
Uvrag	0.00647928	0.321302	0.519	0.512	1	C4
Rassf4	0.00652905	0.332996	0.596	0.623	1	C4
Kpna4	0.00654668	0.41871	0.519	0.484	1	C4
Mier1	0.00683954	0.254588	0.525	0.519	1	C4
Tmod3	0.00716424	0.264391	0.557	0.593	1	C4
Ddi2	0.00754084	0.274712	0.415	0.36	1	C4
Ssh2	0.00763493	0.26282	0.541	0.515	1	C4
Pycard	0.0077086	0.302903	0.601	0.642	1	C4
Cdc42se1	0.0079582	0.354189	0.481	0.476	1	C4
Nup98	0.00825482	0.323065	0.53	0.518	1	C4
Spop	0.00917407	0.291104	0.541	0.56	1	C4
Syf2	0.00969997	0.258903	0.557	0.592	1	C4
Adam23	1.24143e-224	0.523994	0.409	0.004	2.73549e-220	C5
Zfp366	8.03373e-177	0.314788	0.339	0.004	1.77023e-172	C5
Cdh1	3.79502e-176	0.835411	0.661	0.041	8.36233e-172	C5
Klrd1	7.0878e-158	0.585539	0.433	0.015	1.5618e-153	C5
P2ry10	1.36823e-149	0.818787	0.732	0.067	3.0149e-145	C5
Plet1	2.89397e-138	1.8058	0.543	0.036	6.37687e-134	C5
Cldn1	1.05274e-137	0.972442	0.48	0.026	2.31971e-133	C5
Ly75	4.29004e-134	0.349485	0.307	0.007	9.45311e-130	C5
Ctnnd2	5.99871e-131	0.255013	0.362	0.012	1.32182e-126	C5
Gpr171	5.40564e-130	0.775151	0.551	0.039	1.19113e-125	C5
Sema7a	3.56045e-129	0.252289	0.252	0.003	7.84545e-125	C5
Siglecg	7.58082e-114	0.316024	0.291	0.009	1.67043e-109	C5
Epcam	2.53992e-113	2.00335	0.74	0.106	5.59672e-109	C5
Cd209a	5.32862e-110	1.12796	0.488	0.037	1.17416e-105	C5
Dpp4	5.81978e-102	0.325389	0.37	0.02	1.28239e-97	C5
Itgae	1.20601e-92	0.286329	0.26	0.009	2.65745e-88	C5
Ccl17	2.83672e-90	2.24237	0.472	0.044	6.25071e-86	C5
Tcea3	1.21449e-84	0.627286	0.457	0.044	2.67614e-80	C5
Wnt11	1.90231e-83	0.622508	0.496	0.053	4.19174e-79	C5
Arap2	6.96043e-83	0.468173	0.417	0.036	1.53373e-78	C5
Ramp3	2.08126e-78	0.729509	0.433	0.043	4.58606e-74	C5
Jaml	2.07288e-77	0.40911	0.488	0.055	4.56759e-73	C5
Mcemp1	7.89976e-77	0.511329	0.646	0.099	1.74071e-72	C5
Napsa	2.11231e-71	1.15286	0.961	0.316	4.65448e-67	C5
Il18r1	3.52784e-70	0.267615	0.252	0.014	7.7736e-66	C5
Pgf	7.13999e-69	1.39472	0.559	0.089	1.5733e-64	C5
Cd24a	1.89902e-68	0.739053	0.583	0.093	4.18449e-64	C5
Uck2	1.93696e-68	0.649696	0.709	0.141	4.26809e-64	C5
Itgb7	3.18633e-67	0.522849	0.567	0.086	7.02108e-63	C5
H2-Oa	8.75081e-63	0.364406	0.323	0.029	1.92824e-58	C5
Flrt3	1.17859e-61	1.10333	0.724	0.167	2.59702e-57	C5
S100a11	3.95187e-60	1.31682	1	0.66	8.70795e-56	C5
Gcnt2	2.1371e-59	0.684975	0.701	0.163	4.70911e-55	C5
S100a4	2.22651e-59	1.1941	0.992	0.427	4.90611e-55	C5
Slc27a3	3.07789e-58	0.291628	0.252	0.018	6.78213e-54	C5
Il1r2	6.3608e-57	1.41659	0.795	0.227	1.4016e-52	C5
Rhof	1.80126e-54	0.370119	0.457	0.07	3.96909e-50	C5
Cd209d	9.9223e-53	0.881653	0.323	0.035	2.18638e-48	C5
Crybg1	1.14966e-51	0.38223	0.551	0.103	2.53327e-47	C5
Lsp1	1.15578e-49	1.0165	0.976	0.547	2.54675e-45	C5
Vdr	7.42594e-49	0.353486	0.417	0.064	1.63631e-44	C5
Pdcd1lg2	5.0742e-48	0.287725	0.252	0.023	1.1181e-43	C5
S100a6	9.41133e-48	1.11334	1	0.614	2.07379e-43	C5
Grap2	2.37228e-47	0.471246	0.591	0.133	5.22733e-43	C5
Trp53i11	3.22802e-45	0.252332	0.283	0.032	7.11294e-41	C5
Lmo1	4.55058e-45	0.336037	0.409	0.066	1.00272e-40	C5
Ccr7	1.08343e-43	1.51623	0.386	0.065	2.38733e-39	C5
Bri3bp	9.57654e-43	0.433029	0.646	0.175	2.11019e-38	C5
Ndrg1	4.57632e-42	0.924829	0.858	0.334	1.00839e-37	C5
Pfkp	4.22658e-41	0.665163	0.819	0.313	9.31326e-37	C5
Vrk1	6.3738e-41	0.57652	0.764	0.279	1.40447e-36	C5
Avpi1	2.81062e-40	0.639614	0.732	0.236	6.1932e-36	C5
Plbd1	4.4808e-39	0.757906	0.913	0.432	9.87344e-35	C5
Klrk1	8.81735e-39	0.251566	0.268	0.033	1.9429e-34	C5
Olfm1	6.71738e-38	0.609743	0.717	0.24	1.48017e-33	C5
Fyn	1.01706e-37	0.532156	0.693	0.233	2.2411e-33	C5
Anxa2	1.86129e-37	0.772009	0.961	0.549	4.10136e-33	C5
Gpr141	2.55822e-37	0.397499	0.52	0.116	5.63704e-33	C5
Tppp3	2.60582e-37	0.316408	0.575	0.137	5.74192e-33	C5
Cish	3.46068e-37	0.423756	0.598	0.165	7.6256e-33	C5
Syngr2	6.01246e-37	0.742302	0.984	0.757	1.32484e-32	C5
Il7r	9.09359e-37	0.635487	0.85	0.334	2.00377e-32	C5
2022-09-06	4.53516e-36	0.308075	0.394	0.075	9.99323e-32	C5
Cytip	5.32775e-36	0.9256	0.961	0.585	1.17397e-31	C5
Zbtb18	2.63496e-35	0.425022	0.472	0.112	5.80613e-31	C5
Malt1	8.42108e-35	0.924928	0.976	0.63	1.85558e-30	C5
Naga	1.16092e-34	0.458288	0.693	0.233	2.55808e-30	C5
Csf2rb	1.47877e-34	0.919938	0.929	0.604	3.25846e-30	C5
Jak2	4.99428e-34	0.613919	0.787	0.33	1.10049e-29	C5
4930523C07Rik	1.3458e-33	0.432936	0.551	0.15	2.96546e-29	C5
H2afz	1.60504e-33	0.65235	1	0.976	3.53671e-29	C5
Bhlhe40	2.10388e-32	0.743303	0.898	0.476	4.63591e-28	C5
Rpsa	2.153e-32	0.446635	1	0.991	4.74413e-28	C5
Stat5a	2.79388e-32	0.388054	0.543	0.155	6.1563e-28	C5
Nr4a2	4.03714e-32	0.581522	0.614	0.184	8.89585e-28	C5
H2-Ab1	8.71225e-32	0.655064	0.992	0.96	1.91974e-27	C5
Tmsb10	1.18045e-31	0.908539	0.953	0.663	2.60112e-27	C5
Rab11fip1	1.5151e-31	0.450674	0.748	0.269	3.33853e-27	C5
Klrb1b	1.54521e-31	0.301187	0.441	0.102	3.40487e-27	C5
H2-DMb2	1.69653e-31	0.699334	0.937	0.621	3.73831e-27	C5
Irf4	3.30103e-31	0.424801	0.386	0.083	7.27383e-27	C5
Rplp0	5.06654e-31	0.412805	1	0.995	1.11641e-26	C5
Cd52	2.074e-30	0.570578	1	0.955	4.57006e-26	C5
Anxa1	2.28643e-30	0.678261	0.929	0.495	5.03816e-26	C5
Cd80	9.33054e-30	0.488661	0.583	0.195	2.05598e-25	C5
S100a10	1.07213e-29	0.665758	0.984	0.681	2.36244e-25	C5
Alcam	1.62703e-29	0.469724	0.756	0.32	3.58515e-25	C5
Idi1	4.29107e-29	0.452394	0.512	0.149	9.45538e-25	C5
Vim	5.13102e-29	0.677612	1	0.931	1.13062e-24	C5
Cd9	5.94493e-29	0.69116	0.953	0.672	1.30996e-24	C5
Rpl14	6.59392e-29	0.409252	1	0.983	1.45297e-24	C5
Mfsd6	1.84084e-28	0.304533	0.465	0.121	4.05629e-24	C5
Sh3bgrl3	2.78029e-28	0.457673	1	0.985	6.12638e-24	C5
Dennd4a	6.58319e-28	0.697695	0.937	0.732	1.45061e-23	C5
Dapp1	1.02438e-27	0.432687	0.787	0.348	2.25722e-23	C5
Vps37b	1.18429e-27	0.741383	0.74	0.352	2.60958e-23	C5
Tiam1	1.79715e-27	0.263586	0.378	0.085	3.96002e-23	C5
Tuba1a	2.51229e-27	0.406321	0.638	0.23	5.53583e-23	C5
Nr4a3	4.13363e-27	1.04922	0.858	0.503	9.10846e-23	C5
D16Ertd472e	9.00691e-27	0.317032	0.504	0.15	1.98467e-22	C5
Slc38a1	1.02703e-26	0.517917	0.882	0.477	2.26307e-22	C5
Rbm3	1.53542e-26	0.434823	0.984	0.972	3.3833e-22	C5
Gfpt1	1.63751e-26	0.603488	0.866	0.466	3.60825e-22	C5
Gm2a	1.80625e-26	0.541	0.984	0.901	3.98008e-22	C5
Selplg	2.15755e-26	0.508323	0.929	0.567	4.75415e-22	C5
Rps6	4.73146e-26	0.386301	0.992	0.983	1.04258e-21	C5
Zeb1	6.53218e-26	0.264444	0.378	0.091	1.43937e-21	C5
Ctnna1	7.57763e-26	0.58417	0.882	0.515	1.66973e-21	C5
1700025G04Rik	9.61919e-26	0.25467	0.504	0.151	2.11959e-21	C5
Ass1	1.04809e-25	0.563017	0.567	0.189	2.30946e-21	C5
H2-DMa	1.11101e-25	0.6255	0.976	0.89	2.44811e-21	C5
Rpl13	1.2723e-25	0.351945	1	0.998	2.80352e-21	C5
Lsr	1.33009e-25	0.259825	0.378	0.09	2.93086e-21	C5
H2-Aa	3.53496e-25	0.545347	1	0.967	7.78927e-21	C5
Sub1	6.94836e-25	0.56451	0.992	0.915	1.53107e-20	C5
Rpl8	2.13553e-24	0.320789	1	0.99	4.70565e-20	C5
Ccnd3	2.88419e-24	0.351894	0.591	0.204	6.35532e-20	C5
Cbfa2t3	2.99437e-24	0.416681	0.543	0.191	6.5981e-20	C5
Rpl28	3.2771e-24	0.357729	1	0.99	7.22109e-20	C5
Mgl2	1.51815e-23	1.13888	0.787	0.532	3.34525e-19	C5
Csf2rb2	1.73184e-23	0.458537	0.701	0.313	3.8161e-19	C5
Ear2	2.90595e-23	0.708467	0.37	0.096	6.40327e-19	C5
Adam8	5.11185e-23	0.372274	0.669	0.263	1.1264e-18	C5
Rps3a1	6.31146e-23	0.313898	1	0.998	1.39073e-18	C5
Pmvk	9.68275e-23	0.569598	0.787	0.395	2.13359e-18	C5
Rps11	1.05473e-22	0.319945	1	0.996	2.32411e-18	C5
Plscr1	1.41873e-22	0.554164	0.559	0.217	3.12617e-18	C5
Rps7	2.90321e-22	0.313903	1	0.992	6.39722e-18	C5
Rpl18	3.60779e-22	0.320256	1	0.992	7.94977e-18	C5
Rpl23a	4.39326e-22	0.344647	1	0.969	9.68055e-18	C5
Elmsan1	5.04563e-22	0.448431	0.732	0.362	1.1118e-17	C5
Rpl19	6.99023e-22	0.25632	1	0.997	1.5403e-17	C5
Tes	7.00576e-22	0.300554	0.622	0.245	1.54372e-17	C5
H2afy	1.04612e-21	0.510499	0.937	0.752	2.30512e-17	C5
Arhgap26	1.57008e-21	0.274067	0.465	0.147	3.45967e-17	C5
Tbc1d4	2.15129e-21	0.88843	0.646	0.298	4.74037e-17	C5
Cyp51	4.04816e-21	0.411084	0.528	0.194	8.92011e-17	C5
Casp6	1.22223e-20	0.266346	0.583	0.22	2.69319e-16	C5
Map4k4	1.40861e-20	0.616138	0.945	0.686	3.10387e-16	C5
Mpp6	1.61393e-20	0.374684	0.827	0.464	3.5563e-16	C5
Sec61b	1.68897e-20	0.466127	0.969	0.846	3.72165e-16	C5
Ezr	2.3536e-20	0.466916	0.929	0.651	5.18616e-16	C5
Mfge8	3.04539e-20	1.08623	0.63	0.286	6.71051e-16	C5
Grk3	3.3183e-20	0.437166	0.756	0.377	7.31187e-16	C5
Rpl17	4.82807e-20	0.285317	1	0.993	1.06386e-15	C5
Traf1	5.89176e-20	0.398314	0.669	0.298	1.29825e-15	C5
Pxdc1	1.35942e-19	0.673675	0.803	0.46	2.99548e-15	C5
Alox5ap	1.44567e-19	0.45971	0.976	0.854	3.18554e-15	C5
Fxyd5	1.9064e-19	0.462542	0.992	0.933	4.20075e-15	C5
Rpl15	2.19542e-19	0.323408	1	0.982	4.8376e-15	C5
Ciita	4.39124e-19	0.370627	0.701	0.318	9.67609e-15	C5
Tnip3	5.777e-19	0.661126	0.732	0.39	1.27296e-14	C5
H2-M2	6.13265e-19	0.989627	0.394	0.128	1.35133e-14	C5
Myo1g	6.92982e-19	0.452027	0.795	0.462	1.52699e-14	C5
Map3k14	8.34487e-19	0.380675	0.591	0.255	1.83879e-14	C5
Hopx	9.89095e-19	0.279143	0.331	0.089	2.17947e-14	C5
Ccdc88a	1.12116e-18	0.478206	0.85	0.512	2.47047e-14	C5
Spint1	1.45121e-18	0.363171	0.638	0.28	3.19774e-14	C5
Rpl4	1.50837e-18	0.332899	1	0.96	3.32369e-14	C5
Dgkh	1.79065e-18	0.321487	0.472	0.173	3.9457e-14	C5
Rel	1.83458e-18	0.587907	0.961	0.843	4.04249e-14	C5
H2-DMb1	3.41203e-18	0.489944	0.969	0.778	7.51841e-14	C5
Hnrnpll	3.54589e-18	0.513339	0.819	0.506	7.81336e-14	C5
Rpl9	4.56415e-18	0.275152	1	0.994	1.00571e-13	C5
Gtpbp4	4.7432e-18	0.375689	0.811	0.442	1.04516e-13	C5
Gan	4.96792e-18	0.311352	0.37	0.118	1.09468e-13	C5
Ybx3	5.50418e-18	0.396148	0.803	0.472	1.21285e-13	C5
Ywhah	5.69461e-18	0.535748	0.945	0.757	1.25481e-13	C5
Gsn	7.03094e-18	0.499661	0.945	0.761	1.54927e-13	C5
Akap13	1.18415e-17	0.450765	0.961	0.792	2.60928e-13	C5
Rps27l	1.52359e-17	0.494457	0.961	0.846	3.35724e-13	C5
Gpr132	2.30532e-17	0.397909	0.803	0.461	5.07976e-13	C5
Emb	2.79662e-17	0.547378	0.85	0.544	6.16236e-13	C5
Rpl11	3.01421e-17	0.254605	1	0.995	6.64182e-13	C5
Cnn2	3.75734e-17	0.394228	0.74	0.408	8.2793e-13	C5
Vasp	3.7741e-17	0.500681	0.929	0.733	8.31622e-13	C5
Srebf2	4.12195e-17	0.275132	0.669	0.306	9.08272e-13	C5
Eps8	4.34688e-17	0.444626	0.78	0.464	9.57835e-13	C5
Ahr	4.57681e-17	0.359468	0.717	0.369	1.0085e-12	C5
Dusp16	4.66116e-17	0.356905	0.677	0.327	1.02709e-12	C5
Rps19	6.1721e-17	0.26917	1	0.993	1.36002e-12	C5
Hmgcs1	1.01671e-16	0.529667	0.504	0.214	2.24032e-12	C5
Kdm4a	1.66482e-16	0.674188	0.449	0.17	3.66844e-12	C5
Rps5	1.71915e-16	0.270633	1	0.994	3.78816e-12	C5
Lactb	1.93046e-16	0.385744	0.772	0.441	4.25378e-12	C5
Prdx6	1.9778e-16	0.411697	0.874	0.589	4.35808e-12	C5
Coro1a	3.10597e-16	0.338973	1	0.908	6.84402e-12	C5
Tspan13	3.55951e-16	0.553756	0.732	0.45	7.84339e-12	C5
Actg1	3.60679e-16	0.373064	1	0.997	7.94756e-12	C5
Cfp	4.04474e-16	0.411018	0.764	0.409	8.91259e-12	C5
Snx20	4.20837e-16	0.406627	0.819	0.506	9.27314e-12	C5
Arf5	6.93941e-16	0.312174	0.969	0.891	1.5291e-11	C5
Rps8	8.5103e-16	0.251703	1	0.994	1.87524e-11	C5
Dpysl2	1.03603e-15	0.395322	0.85	0.553	2.28289e-11	C5
Crip1	1.38311e-15	0.718502	0.953	0.856	3.04768e-11	C5
Naaa	1.4219e-15	0.563359	0.787	0.53	3.13316e-11	C5
Zc3hav1	1.62048e-15	0.38698	0.772	0.434	3.57072e-11	C5
Btf3	1.81269e-15	0.284893	0.992	0.95	3.99426e-11	C5
H2-Eb1	2.9251e-15	0.419662	1	0.959	6.44547e-11	C5
Ubl3	3.42691e-15	0.379505	0.945	0.797	7.5512e-11	C5
Crem	4.71327e-15	0.514057	0.685	0.376	1.03857e-10	C5
Smad7	6.6511e-15	0.399689	0.709	0.392	1.46557e-10	C5
Cst3	7.25075e-15	0.73325	1	0.997	1.5977e-10	C5
Cers6	9.63654e-15	0.283372	0.622	0.303	2.12341e-10	C5
Tbrg1	9.89841e-15	0.291618	0.646	0.321	2.18112e-10	C5
Msmo1	9.9299e-15	0.350872	0.543	0.256	2.18805e-10	C5
Spag9	1.01775e-14	0.38671	0.953	0.845	2.24262e-10	C5
Rala	1.11929e-14	0.36092	0.835	0.557	2.46637e-10	C5
Elovl5	1.41169e-14	0.331809	0.638	0.317	3.11065e-10	C5
Cnbp	1.67345e-14	0.364288	0.992	0.84	3.68745e-10	C5
Zyx	2.11108e-14	0.38865	0.748	0.453	4.65176e-10	C5
Stk17b	2.93496e-14	0.404703	0.874	0.671	6.46718e-10	C5
AA467197	3.88921e-14	0.748161	0.425	0.171	8.56988e-10	C5
Arl5a	4.21766e-14	0.271878	0.551	0.254	9.2936e-10	C5
Ddx6	4.42291e-14	0.350561	0.921	0.706	9.74588e-10	C5
Atox1	4.98994e-14	0.386839	0.984	0.952	1.09953e-09	C5
Eif2b2	5.41532e-14	0.294357	0.543	0.254	1.19327e-09	C5
Grasp	6.41106e-14	0.512786	0.567	0.271	1.41268e-09	C5
Eif3f	6.92901e-14	0.305565	0.976	0.921	1.52681e-09	C5
Gm10260	7.5428e-14	0.265113	0.992	0.934	1.66206e-09	C5
Eif3i	1.13152e-13	0.316115	0.929	0.704	2.4933e-09	C5
Ago2	1.15384e-13	0.308128	0.843	0.546	2.54249e-09	C5
Polr2e	1.45873e-13	0.270288	0.756	0.443	3.21431e-09	C5
Rpl5	1.64534e-13	0.26214	0.992	0.975	3.62551e-09	C5
Senp6	2.11841e-13	0.275343	0.606	0.316	4.66791e-09	C5
Psmb8	2.38669e-13	0.352018	0.945	0.79	5.25906e-09	C5
Atp5d	2.68394e-13	0.326017	0.969	0.879	5.91407e-09	C5
Afdn	4.69209e-13	0.254848	0.598	0.302	1.0339e-08	C5
Dbi	4.88514e-13	0.557565	0.953	0.826	1.07644e-08	C5
Jarid2	5.45119e-13	0.28412	0.693	0.361	1.20117e-08	C5
Ifitm1	5.88736e-13	1.01957	0.386	0.154	1.29728e-08	C5
Pak1	5.91748e-13	0.40436	0.701	0.432	1.30392e-08	C5
Rwdd1	6.33997e-13	0.311832	0.772	0.501	1.39701e-08	C5
Rps15	6.69447e-13	0.267268	1	0.971	1.47513e-08	C5
Ube2e3	7.7055e-13	0.279515	0.85	0.55	1.69791e-08	C5
Ccr2	8.95463e-13	0.269182	0.732	0.364	1.97315e-08	C5
Mpc1	1.26135e-12	0.304146	0.945	0.716	2.77939e-08	C5
Ahcyl2	1.27995e-12	0.264688	0.669	0.367	2.82036e-08	C5
Rps26	1.33135e-12	0.278738	1	0.987	2.93362e-08	C5
Ybx1	1.33786e-12	0.252955	0.992	0.976	2.94798e-08	C5
Atp5h	2.15526e-12	0.267519	0.984	0.918	4.74912e-08	C5
Ltb	2.80261e-12	0.261966	0.354	0.14	6.17556e-08	C5
Eif3e	3.0044e-12	0.318206	0.921	0.784	6.62019e-08	C5
Lmnb1	3.09449e-12	0.368292	0.685	0.39	6.81871e-08	C5
Slk	3.25586e-12	0.260767	0.835	0.558	7.17428e-08	C5
Cd47	5.09135e-12	0.335589	0.969	0.859	1.12188e-07	C5
Nfil3	6.09689e-12	0.282486	0.661	0.372	1.34345e-07	C5
Rhoq	7.16695e-12	0.307653	0.598	0.323	1.57924e-07	C5
Got1	7.70913e-12	0.373615	0.89	0.694	1.69871e-07	C5
Asap1	8.16333e-12	0.326411	0.669	0.388	1.79879e-07	C5
Trps1	8.51736e-12	0.321503	0.882	0.643	1.8768e-07	C5
Stxbp3	9.46155e-12	0.265671	0.772	0.444	2.08485e-07	C5
Fdps	9.80816e-12	0.333535	0.449	0.202	2.16123e-07	C5
Lsm12	1.06605e-11	0.279675	0.827	0.559	2.34903e-07	C5
Cd207	1.30298e-11	1.52915	0.528	0.278	2.87111e-07	C5
Eif5a	1.60803e-11	0.294421	0.961	0.911	3.54329e-07	C5
Calm1	1.65919e-11	0.364029	1	0.984	3.65603e-07	C5
Rpl27	1.80088e-11	0.276608	0.984	0.899	3.96825e-07	C5
Purb	1.84161e-11	0.311225	0.913	0.715	4.058e-07	C5
Eef1g	1.95309e-11	0.312999	0.937	0.808	4.30364e-07	C5
Dusp5	2.05248e-11	0.430964	0.693	0.424	4.52265e-07	C5
Psmb1	3.03337e-11	0.279194	0.976	0.793	6.68403e-07	C5
Ldha	3.07058e-11	0.272892	0.969	0.829	6.76602e-07	C5
Msn	4.3445e-11	0.322246	0.961	0.893	9.5731e-07	C5
Tmem123	4.49918e-11	0.40893	0.819	0.559	9.91394e-07	C5
Lrrfip1	4.92729e-11	0.275701	0.906	0.76	1.08573e-06	C5
Eif3h	6.22006e-11	0.260681	0.945	0.88	1.37059e-06	C5
Smdt1	8.30341e-11	0.279209	0.906	0.749	1.82966e-06	C5
Lin54	8.38302e-11	0.256416	0.528	0.273	1.8472e-06	C5
Crtc3	1.08652e-10	0.264966	0.701	0.424	2.39416e-06	C5
Cd74	1.51235e-10	0.286668	1	0.994	3.33247e-06	C5
Fam96a	1.72425e-10	0.307186	0.874	0.616	3.79939e-06	C5
Arl4c	1.94718e-10	0.308588	0.961	0.887	4.29062e-06	C5
Fem1c	2.24268e-10	0.321178	0.811	0.548	4.94174e-06	C5
Psma7	3.28829e-10	0.263724	0.961	0.79	7.24575e-06	C5
Rnh1	4.83738e-10	0.307664	0.921	0.713	1.06592e-05	C5
Arih1	5.24817e-10	0.267706	0.772	0.524	1.15643e-05	C5
F10	5.77619e-10	0.385259	0.346	0.143	1.27278e-05	C5
Baz1a	6.13562e-10	0.260775	0.819	0.62	1.35198e-05	C5
Esyt1	6.52638e-10	0.254239	0.638	0.362	1.43809e-05	C5
Ppp2ca	7.30159e-10	0.257452	0.961	0.852	1.60891e-05	C5
Mkrn1	8.15004e-10	0.310318	0.819	0.597	1.79586e-05	C5
Tmed5	8.18074e-10	0.259432	0.835	0.606	1.80263e-05	C5
Eef1b2	1.00425e-09	0.254851	1	0.966	2.21286e-05	C5
Ccnd1	1.13014e-09	0.330227	0.638	0.393	2.49027e-05	C5
Prpf38b	1.15276e-09	0.281375	0.843	0.664	2.5401e-05	C5
Nsd3	1.47111e-09	0.253263	0.78	0.515	3.24159e-05	C5
Ccr5	1.95364e-09	0.418196	0.772	0.565	4.30484e-05	C5
Arhgdib	2.11003e-09	0.292336	0.984	0.928	4.64945e-05	C5
Gdi2	2.85121e-09	0.260643	0.992	0.963	6.28263e-05	C5
Zfp516	3.90328e-09	0.268511	0.63	0.393	8.60088e-05	C5
Havcr2	4.05867e-09	0.332305	0.803	0.585	8.94327e-05	C5
Kdm7a	1.12382e-08	0.294554	0.835	0.641	0.000247633	C5
Rheb	1.21934e-08	0.250672	0.882	0.714	0.000268681	C5
Pomp	1.25583e-08	0.271615	0.969	0.856	0.000276722	C5
Ikbkb	1.79354e-08	0.270143	0.787	0.563	0.000395207	C5
Smchd1	2.22216e-08	0.261565	0.732	0.506	0.000489653	C5
Rasa2	2.90492e-08	0.264724	0.606	0.345	0.000640099	C5
Etv3	3.18191e-08	0.329784	0.882	0.764	0.000701133	C5
Xlr	4.83737e-08	0.314	0.512	0.303	0.00106591	C5
Higd2a	6.37881e-08	0.264803	0.843	0.652	0.00140557	C5
Setd5	6.95933e-08	0.277407	0.795	0.57	0.00153349	C5
Tpm4	7.65374e-08	0.265411	0.85	0.657	0.0016865	C5
Plxnc1	1.49223e-07	0.284651	0.583	0.364	0.00328812	C5
Arl8b	1.88675e-07	0.27482	0.795	0.595	0.00415746	C5
Prdx2	1.93435e-07	0.297767	0.858	0.645	0.00426233	C5
Foxn3	3.40318e-07	0.282263	0.811	0.627	0.00749891	C5
Samsn1	3.68325e-07	0.393713	0.535	0.346	0.00811603	C5
Ckap4	5.82528e-07	0.305079	0.449	0.253	0.012836	C5
Zfp36l2	1.65615e-06	0.28496	0.921	0.803	0.0364933	C5
Scp2	2.18333e-06	0.312399	0.929	0.866	0.0481097	C5
Tnfaip8	3.78627e-06	0.278074	0.819	0.639	0.0834305	C5
Qpct	1.41559e-05	0.297361	0.362	0.206	0.311925	C5
Rap2a	2.17065e-05	0.258125	0.669	0.502	0.478302	C5
Mtss1	2.40987e-05	0.2799	0.795	0.666	0.531016	C5
Wnk1	0.000903384	0.25504	0.898	0.859	1	C5
Ranbp2	0.000917169	0.251468	0.764	0.596	1	C5
Lyve1	2.14146e-241	1.53796	0.713	0.029	4.7187e-237	C6
Ednrb	4.89683e-189	2.04784	0.885	0.083	1.07902e-184	C6
Dnm1	1.03814e-164	0.346066	0.336	0.005	2.28755e-160	C6
Fcna	2.96185e-157	0.941403	0.697	0.055	6.52644e-153	C6
Fgfr1	3.72799e-146	0.944307	0.746	0.073	8.21462e-142	C6
Enpep	2.18842e-142	0.347076	0.262	0.003	4.82219e-138	C6
Folr2	3.43863e-120	1.8988	0.984	0.221	7.57702e-116	C6
C4b	7.51375e-117	1.57556	0.689	0.081	1.65565e-112	C6
Hal	2.18867e-107	1.59954	0.779	0.121	4.82273e-103	C6
Rcn3	7.42339e-99	0.840051	0.623	0.075	1.63574e-94	C6
Adgrg1	1.16754e-92	0.456579	0.361	0.021	2.57268e-88	C6
Serpinb1a	6.50908e-86	0.577002	0.434	0.038	1.43428e-81	C6
F13a1	7.38512e-75	1.72454	1	0.503	1.62731e-70	C6
Tfrc	1.07205e-74	0.7264	0.639	0.107	2.36227e-70	C6
Serpinb6a	1.25724e-72	1.409	0.984	0.455	2.77033e-68	C6
Fbln5	4.33737e-72	0.345	0.287	0.018	9.5574e-68	C6
Clec10a	8.28623e-72	1.60186	0.877	0.24	1.82587e-67	C6
Cbr2	6.99778e-67	1.35396	0.951	0.379	1.54196e-62	C6
Wfdc17	5.7373e-66	1.7435	1	0.913	1.26421e-61	C6
Emp1	7.37676e-65	1.52393	1	0.608	1.62547e-60	C6
Fxyd2	3.28673e-61	1.04489	0.828	0.25	7.24231e-57	C6
Calml4	1.33275e-59	0.269783	0.287	0.023	2.93671e-55	C6
Ecm1	1.65683e-59	1.07849	0.82	0.247	3.65083e-55	C6
Selenbp1	3.19823e-57	0.601111	0.656	0.15	7.04729e-53	C6
Tns1	4.79052e-57	0.900802	0.869	0.313	1.05559e-52	C6
Ccl6	5.34192e-57	1.72608	0.951	0.489	1.17709e-52	C6
Cd209f	5.88652e-56	1.02382	0.27	0.022	1.29709e-51	C6
Timp2	6.63512e-56	1.05804	1	0.857	1.46205e-51	C6
Fcgrt	1.91626e-55	1.199	0.959	0.598	4.22247e-51	C6
Pltp	3.08114e-55	1.28035	0.992	0.677	6.78928e-51	C6
Gda	7.32981e-53	0.658111	0.893	0.268	1.61512e-48	C6
Mcoln2	4.5577e-52	0.298731	0.385	0.05	1.00429e-47	C6
Selenop	5.15887e-52	1.12701	1	0.957	1.13676e-47	C6
Gas6	4.99137e-51	1.09423	0.967	0.544	1.09985e-46	C6
Hpse	5.48813e-51	0.43612	0.475	0.08	1.20931e-46	C6
Ankrd33b	3.80252e-50	0.69624	0.623	0.144	8.37885e-46	C6
Ccl9	2.6289e-48	1.14038	0.984	0.553	5.79278e-44	C6
Pmp22	1.33846e-47	1.0698	0.984	0.611	2.94929e-43	C6
Ifitm3	4.86552e-47	0.848162	0.967	0.42	1.07212e-42	C6
Nupr1	4.82965e-45	0.893994	0.828	0.31	1.06421e-40	C6
Ahnak	1.18168e-44	1.00529	0.992	0.733	2.60384e-40	C6
Ccl24	9.2087e-44	0.636563	0.41	0.068	2.02914e-39	C6
Klf4	4.98719e-43	1.29188	0.943	0.516	1.09893e-38	C6
Thbd	7.20035e-43	1.07802	0.5	0.106	1.5866e-38	C6
Klf9	9.07187e-43	0.711175	0.779	0.272	1.99899e-38	C6
Mrc1	2.23342e-42	0.984626	0.992	0.786	4.92135e-38	C6
Ifitm2	3.66939e-42	0.784965	1	0.925	8.08549e-38	C6
Pros1	3.93232e-42	0.834226	0.828	0.356	8.66486e-38	C6
Eps8	5.56338e-42	0.942931	0.926	0.459	1.22589e-37	C6
Lamp1	7.33473e-41	0.572516	1	0.982	1.61621e-36	C6
Aldh2	4.32524e-40	0.756771	0.959	0.701	9.53066e-36	C6
Gfra2	5.11373e-40	0.271735	0.27	0.032	1.12681e-35	C6
Xdh	5.69758e-40	0.518626	0.615	0.171	1.25546e-35	C6
Mfsd6	1.59766e-39	0.430573	0.516	0.12	3.52044e-35	C6
S100a10	2.26438e-39	1.06481	0.975	0.682	4.98956e-35	C6
Cnrip1	2.72686e-38	0.486738	0.385	0.07	6.00865e-34	C6
Ap2a2	3.23688e-38	0.739626	0.91	0.517	7.13246e-34	C6
Stard8	1.17796e-37	0.541114	0.697	0.231	2.59564e-33	C6
Mt2	1.38191e-37	1.42415	0.828	0.419	3.04504e-33	C6
Vat1	1.60786e-36	0.654064	0.877	0.412	3.54291e-32	C6
Ctsb	1.72994e-36	0.587155	1	0.994	3.81191e-32	C6
Cfh	7.36455e-36	1.17018	0.803	0.437	1.62278e-31	C6
Plekhg5	7.57602e-36	0.325807	0.336	0.056	1.66938e-31	C6
Grn	1.12434e-35	0.722754	0.984	0.926	2.47749e-31	C6
Pepd	1.44285e-35	0.65385	0.811	0.397	3.17931e-31	C6
Slc28a2	1.73612e-35	0.2658	0.27	0.036	3.82553e-31	C6
Syne2	3.71943e-35	0.269658	0.41	0.081	8.19577e-31	C6
Wwp1	2.10517e-34	0.676531	0.885	0.456	4.63874e-30	C6
Rnase4	2.14583e-34	0.77522	0.984	0.689	4.72834e-30	C6
Cebpd	3.6488e-34	0.897636	0.795	0.322	8.04012e-30	C6
Ly6e	4.57553e-34	1.04296	0.943	0.694	1.00822e-29	C6
Ifi207	9.94146e-34	0.905077	0.992	0.816	2.1906e-29	C6
Aplp2	2.35792e-33	0.60184	0.967	0.751	5.19568e-29	C6
Iqgap2	3.67796e-33	0.409708	0.516	0.138	8.10438e-29	C6
Cd163	7.48697e-32	0.810148	0.336	0.063	1.64975e-27	C6
Tslp	1.42981e-31	0.3021	0.402	0.086	3.15059e-27	C6
Rgl1	2.05226e-31	0.718246	0.91	0.472	4.52216e-27	C6
Crip1	3.80421e-31	1.0326	1	0.855	8.38258e-27	C6
Neat1	5.76762e-31	0.961804	0.992	0.921	1.2709e-26	C6
Mgst1	6.0832e-31	0.465472	0.689	0.24	1.34043e-26	C6
Gpt2	1.43477e-30	0.251797	0.27	0.043	3.16151e-26	C6
Mpp1	2.28159e-30	0.6098	0.852	0.475	5.02749e-26	C6
Lifr	2.6336e-30	0.571643	0.787	0.364	5.80315e-26	C6
C5ar1	7.40081e-30	0.741929	0.975	0.721	1.63077e-25	C6
Npl	2.35394e-29	0.845847	0.811	0.462	5.1869e-25	C6
Tmem2	2.52083e-29	0.386451	0.508	0.144	5.55466e-25	C6
Pdlim1	1.26533e-28	0.290119	0.385	0.085	2.78817e-24	C6
Sptbn1	1.74662e-28	0.564524	0.705	0.314	3.84867e-24	C6
Etv1	3.16415e-28	0.273466	0.418	0.1	6.9722e-24	C6
Raph1	3.27658e-28	0.713165	0.803	0.386	7.21995e-24	C6
Jund	5.00974e-28	0.693141	1	0.974	1.1039e-23	C6
Serinc3	5.04027e-28	0.554455	0.992	0.932	1.11062e-23	C6
Adamtsl5	9.10172e-28	0.266211	0.27	0.046	2.00556e-23	C6
Timd4	1.63463e-27	0.352726	0.377	0.088	3.60191e-23	C6
Gpr146	2.14868e-27	0.43076	0.59	0.211	4.73462e-23	C6
Chp2	2.43657e-27	0.3854	0.369	0.084	5.36899e-23	C6
Mt1	3.20965e-27	0.984845	0.992	0.979	7.07246e-23	C6
Lrg1	7.30869e-27	0.483067	0.262	0.045	1.61047e-22	C6
Ccl7	2.20525e-26	0.935161	0.934	0.639	4.85927e-22	C6
Ap2m1	6.13433e-26	0.582079	0.918	0.698	1.3517e-21	C6
Ccl8	7.16244e-26	1.82774	0.902	0.715	1.57824e-21	C6
Ctsl	1.16467e-25	0.618082	0.992	0.888	2.56635e-21	C6
Ninj1	1.33379e-25	0.653716	0.951	0.813	2.939e-21	C6
Ms4a6d	2.88247e-25	0.590157	0.967	0.842	6.35151e-21	C6
Igf1	2.86217e-24	0.600669	0.705	0.318	6.30679e-20	C6
Pf4	2.8943e-24	0.733769	1	0.828	6.3776e-20	C6
Man1a	3.20598e-24	0.633122	0.893	0.606	7.06437e-20	C6
Alox5ap	5.54235e-24	0.495922	0.992	0.854	1.22126e-19	C6
Smpdl3a	8.00573e-24	0.468404	0.795	0.44	1.76406e-19	C6
Sbno2	1.01165e-23	0.572116	0.836	0.502	2.22918e-19	C6
Ifi204	1.15458e-23	0.555562	0.836	0.478	2.54412e-19	C6
Pfkfb3	2.85703e-23	0.719528	0.836	0.511	6.29546e-19	C6
Rab1a	3.86989e-23	0.47409	0.934	0.756	8.5273e-19	C6
Ifi203	4.00912e-23	0.679033	0.738	0.386	8.83409e-19	C6
Rap1b	4.28387e-23	0.412269	0.992	0.962	9.43951e-19	C6
Tmem8	5.93355e-23	0.363734	0.393	0.11	1.30746e-18	C6
Itm2b	9.02818e-23	0.404373	1	0.993	1.98936e-18	C6
Alox5	9.34481e-23	0.350913	0.598	0.231	2.05913e-18	C6
Sulf2	1.78625e-22	0.548397	0.828	0.527	3.93601e-18	C6
Arf2	2.00531e-22	0.479099	0.631	0.268	4.41871e-18	C6
Osbpl9	2.28804e-22	0.504539	0.779	0.446	5.04169e-18	C6
Reps2	3.0062e-22	0.335486	0.508	0.176	6.62417e-18	C6
Dstn	4.42713e-22	0.470755	0.91	0.666	9.75518e-18	C6
Hacd4	4.95557e-22	0.482217	0.82	0.485	1.09196e-17	C6
Lamp2	5.54058e-22	0.46626	0.992	0.907	1.22087e-17	C6
Mtmr10	1.50556e-21	0.429048	0.516	0.195	3.31749e-17	C6
S100a6	1.89459e-21	0.657865	0.943	0.617	4.17474e-17	C6
Snx2	2.60255e-21	0.585445	0.902	0.706	5.73473e-17	C6
Ccl2	3.30739e-21	0.997003	0.902	0.665	7.28783e-17	C6
Rnd3	3.58859e-21	0.456801	0.492	0.167	7.90746e-17	C6
Gm21188	7.31582e-21	0.32945	0.615	0.244	1.61204e-16	C6
Rnf150	7.40184e-21	0.35052	0.615	0.258	1.631e-16	C6
Camkk2	1.60001e-20	0.422004	0.607	0.261	3.52563e-16	C6
Ltc4s	2.05664e-20	0.676148	0.697	0.348	4.53181e-16	C6
Myo5a	2.13248e-20	0.490798	0.902	0.668	4.69892e-16	C6
Ddx60	2.83723e-20	0.275598	0.361	0.1	6.25184e-16	C6
Bst1	3.45701e-20	0.295631	0.443	0.143	7.61751e-16	C6
Adam9	5.19829e-20	0.456624	0.844	0.548	1.14544e-15	C6
Nrp1	6.32661e-20	0.540284	0.844	0.581	1.39407e-15	C6
Add3	9.23746e-20	0.263823	0.41	0.127	2.03548e-15	C6
Csf1r	1.07175e-19	0.371601	1	0.955	2.3616e-15	C6
Rnasel	1.08091e-19	0.509443	0.705	0.376	2.38179e-15	C6
Abcd4	1.09152e-19	0.253483	0.352	0.098	2.40517e-15	C6
Gas7	1.33712e-19	0.403931	0.73	0.36	2.94635e-15	C6
Osbpl11	1.41548e-19	0.364833	0.623	0.277	3.119e-15	C6
Stom	1.63577e-19	0.374507	0.615	0.27	3.60442e-15	C6
Plod1	1.98605e-19	0.372003	0.598	0.265	4.37626e-15	C6
Cd37	2.22845e-19	0.409859	0.697	0.35	4.9104e-15	C6
Rassf1	2.49839e-19	0.519234	0.705	0.385	5.5052e-15	C6
Itsn1	2.59601e-19	0.411648	0.689	0.352	5.72031e-15	C6
Calm2	3.68606e-19	0.401188	0.967	0.9	8.12222e-15	C6
Ctsd	3.78505e-19	0.44091	0.992	0.924	8.34036e-15	C6
Agfg1	5.42412e-19	0.449264	0.631	0.32	1.1952e-14	C6
Atf4	7.26557e-19	0.518169	0.902	0.661	1.60097e-14	C6
Arhgap10	7.53949e-19	0.251342	0.328	0.091	1.66133e-14	C6
Nrp2	7.6231e-19	0.499264	0.82	0.53	1.67975e-14	C6
Sgms1	1.00267e-18	0.374781	0.631	0.277	2.20938e-14	C6
Lgals1	1.02592e-18	0.517817	0.992	0.925	2.26061e-14	C6
Arid5a	1.1077e-18	0.387498	0.623	0.297	2.44083e-14	C6
Adam15	1.25068e-18	0.460846	0.787	0.474	2.75588e-14	C6
Pirb	1.66847e-18	0.481061	0.803	0.538	3.67647e-14	C6
Dennd4c	1.84808e-18	0.336267	0.582	0.25	4.07225e-14	C6
Il4ra	2.25237e-18	0.572901	0.836	0.614	4.96309e-14	C6
Plec	3.39208e-18	0.446394	0.803	0.465	7.47446e-14	C6
Tmem37	3.68457e-18	0.442179	0.811	0.496	8.11896e-14	C6
Anxa1	4.90725e-18	0.621524	0.803	0.501	1.08131e-13	C6
Anxa2	6.0006e-18	0.398094	0.918	0.552	1.32223e-13	C6
Fcgr2b	6.47957e-18	0.471332	0.975	0.909	1.42777e-13	C6
Dusp1	6.48709e-18	0.52669	0.975	0.952	1.42943e-13	C6
Plk2	1.19179e-17	0.461359	0.656	0.314	2.62612e-13	C6
Scn1b	1.60102e-17	0.281685	0.484	0.185	3.52784e-13	C6
Zbtb20	1.67441e-17	0.47697	0.73	0.405	3.68956e-13	C6
Agtrap	1.68719e-17	0.302308	0.467	0.174	3.71773e-13	C6
Hmox1	2.63155e-17	0.795069	0.984	0.828	5.79863e-13	C6
Ehd4	2.643e-17	0.424438	0.959	0.775	5.82386e-13	C6
Slc9a9	4.07552e-17	0.342117	0.672	0.343	8.98042e-13	C6
Blvrb	4.21852e-17	0.441687	0.943	0.794	9.29551e-13	C6
Lyz2	4.33189e-17	0.392278	1	0.997	9.54532e-13	C6
Serpinb8	4.61189e-17	0.370943	0.639	0.317	1.01623e-12	C6
Tubb6	4.8494e-17	0.517668	0.795	0.492	1.06856e-12	C6
Rgs18	5.00489e-17	0.302858	0.443	0.161	1.10283e-12	C6
Snx6	5.53611e-17	0.445168	0.861	0.633	1.21988e-12	C6
Psd3	6.1796e-17	0.305788	0.443	0.168	1.36168e-12	C6
Tcn2	8.03369e-17	0.435898	0.787	0.552	1.77022e-12	C6
Fam213b	8.28813e-17	0.427601	0.689	0.384	1.82629e-12	C6
Sh3bgrl	1.26231e-16	0.423806	0.943	0.808	2.78151e-12	C6
Hexa	1.535e-16	0.388229	0.992	0.895	3.38237e-12	C6
Tle3	1.93223e-16	0.37196	0.68	0.357	4.25767e-12	C6
Tspo	2.90806e-16	0.421856	0.918	0.878	6.40791e-12	C6
Tmem106a	3.00259e-16	0.411691	0.762	0.479	6.61621e-12	C6
Anxa6	4.72835e-16	0.38376	0.762	0.487	1.04189e-11	C6
Idh1	4.92678e-16	0.367744	0.68	0.379	1.08562e-11	C6
Rab11fip5	5.39688e-16	0.416246	0.615	0.313	1.1892e-11	C6
Dab2	6.77955e-16	0.466614	0.975	0.899	1.49387e-11	C6
Ap1b1	7.37452e-16	0.408008	0.754	0.443	1.62497e-11	C6
Cebpb	8.16326e-16	0.469462	0.992	0.985	1.79877e-11	C6
Tspan3	8.46341e-16	0.382467	0.697	0.409	1.86491e-11	C6
Sult1a1	1.4857e-15	0.305683	0.557	0.249	3.27374e-11	C6
Cltc	1.76708e-15	0.365514	0.975	0.9	3.89376e-11	C6
Zyx	2.06083e-15	0.416763	0.746	0.453	4.54104e-11	C6
Snap29	2.08628e-15	0.287604	0.533	0.246	4.59711e-11	C6
Ifi27l2a	2.15811e-15	1.10613	0.746	0.483	4.7554e-11	C6
Oxct1	2.48685e-15	0.435426	0.754	0.46	5.47978e-11	C6
Kif3a	3.08841e-15	0.344321	0.385	0.142	6.80531e-11	C6
Rasa1	4.29789e-15	0.299248	0.656	0.346	9.4704e-11	C6
Midn	5.46733e-15	0.353612	0.582	0.296	1.20473e-10	C6
Klf2	5.91461e-15	0.540913	0.852	0.49	1.30329e-10	C6
Tbxas1	8.55542e-15	0.28029	0.566	0.259	1.88519e-10	C6
Vim	9.11232e-15	0.447132	0.992	0.931	2.0079e-10	C6
Trib1	1.08183e-14	0.447075	0.754	0.485	2.38381e-10	C6
Mtss1	1.20463e-14	0.41553	0.844	0.665	2.65441e-10	C6
Hbegf	1.20684e-14	0.477977	0.541	0.242	2.65927e-10	C6
Prkx	1.485e-14	0.333237	0.648	0.339	3.2722e-10	C6
Col4a3bp	1.68839e-14	0.39107	0.59	0.315	3.72036e-10	C6
Glul	1.73364e-14	0.492916	0.91	0.746	3.82007e-10	C6
Ap1s2	2.16004e-14	0.390771	0.73	0.494	4.75964e-10	C6
Laptm4a	2.50252e-14	0.327601	0.992	0.888	5.51431e-10	C6
Plxnb2	2.93729e-14	0.369148	0.738	0.491	6.47231e-10	C6
Ddx3x	3.07179e-14	0.454265	0.918	0.788	6.76869e-10	C6
Nxpe5	3.9295e-14	0.369383	0.5	0.225	8.65865e-10	C6
Rab31	4.60326e-14	0.359192	0.639	0.378	1.01433e-09	C6
Sbf2	4.68754e-14	0.283383	0.656	0.343	1.0329e-09	C6
Stab1	4.69679e-14	0.449763	0.852	0.599	1.03494e-09	C6
Tnfrsf1a	5.15111e-14	0.356387	0.746	0.535	1.13505e-09	C6
Ang	5.44727e-14	0.394558	0.713	0.424	1.20031e-09	C6
Mtmr12	6.04995e-14	0.262025	0.492	0.211	1.33311e-09	C6
Cd302	6.14692e-14	0.386272	0.918	0.763	1.35447e-09	C6
Sertad1	6.65047e-14	0.363062	0.639	0.353	1.46543e-09	C6
Capn2	6.72094e-14	0.34182	0.639	0.351	1.48096e-09	C6
Cd68	6.85221e-14	0.330296	0.984	0.946	1.50988e-09	C6
Klhl9	7.34127e-14	0.351301	0.615	0.335	1.61765e-09	C6
Hsbp1	9.17047e-14	0.508012	0.861	0.706	2.02071e-09	C6
Malat1	1.00773e-13	0.341506	1	1	2.22054e-09	C6
Wdfy3	1.0185e-13	0.357252	0.656	0.388	2.24426e-09	C6
App	1.27243e-13	0.353957	0.975	0.877	2.80381e-09	C6
Zcchc6	1.68555e-13	0.339353	0.795	0.57	3.71412e-09	C6
Tppp3	1.70143e-13	0.473232	0.385	0.145	3.74911e-09	C6
Tuba1a	1.95507e-13	0.398506	0.492	0.236	4.308e-09	C6
Retnla	2.08153e-13	1.61758	0.279	0.089	4.58666e-09	C6
Hist1h2bc	2.1001e-13	0.417267	0.59	0.315	4.62758e-09	C6
Maf	2.39597e-13	0.328703	0.926	0.62	5.27952e-09	C6
2022-09-08	2.46949e-13	0.251358	0.475	0.211	5.44152e-09	C6
Nav1	2.60883e-13	0.28162	0.516	0.236	5.74856e-09	C6
Gmfg	4.76271e-13	0.350549	0.951	0.779	1.04946e-08	C6
Sema4a	5.35574e-13	0.286817	0.557	0.274	1.18014e-08	C6
Tiparp	6.07257e-13	0.379133	0.934	0.765	1.33809e-08	C6
Lima1	7.08946e-13	0.432798	0.59	0.333	1.56216e-08	C6
S100a1	7.75288e-13	0.327395	0.795	0.532	1.70835e-08	C6
Mndal	8.89508e-13	0.353635	0.656	0.371	1.96003e-08	C6
Emp3	9.11756e-13	0.504248	0.959	0.909	2.00905e-08	C6
Eif1a	9.27037e-13	0.421495	0.82	0.628	2.04273e-08	C6
Ier3	9.9286e-13	0.551859	0.984	0.871	2.18777e-08	C6
Ripk1	1.08442e-12	0.316745	0.623	0.362	2.38951e-08	C6
Npc1	1.13251e-12	0.364957	0.82	0.604	2.49549e-08	C6
Snx9	1.15334e-12	0.342666	0.697	0.435	2.54139e-08	C6
Pnp	1.40674e-12	0.376881	0.934	0.762	3.09976e-08	C6
Usp24	1.6597e-12	0.266643	0.492	0.232	3.65715e-08	C6
Foxp1	1.98363e-12	0.384441	0.77	0.516	4.37094e-08	C6
mt-Nd4	2.49967e-12	0.253557	0.984	0.987	5.50802e-08	C6
Frmd4b	2.80949e-12	0.352112	0.754	0.49	6.19072e-08	C6
Cstb	2.82043e-12	0.326416	0.992	0.916	6.21482e-08	C6
S100a4	3.02685e-12	0.341664	0.77	0.437	6.66965e-08	C6
Bin1	3.15095e-12	0.346896	0.82	0.621	6.94312e-08	C6
S100a13	3.44548e-12	0.359035	0.852	0.664	7.59212e-08	C6
Cpeb4	3.6384e-12	0.327436	0.779	0.509	8.01722e-08	C6
Gstm1	3.72095e-12	0.288897	0.516	0.252	8.19911e-08	C6
Gng12	4.21119e-12	0.30136	0.68	0.412	9.27937e-08	C6
Bach1	4.47058e-12	0.430343	0.934	0.803	9.85093e-08	C6
Tgfbr2	4.76381e-12	0.336116	0.893	0.714	1.04971e-07	C6
Ncoa4	4.9081e-12	0.364919	0.721	0.484	1.0815e-07	C6
Gnai3	6.35223e-12	0.330922	0.73	0.502	1.39971e-07	C6
Camk1	7.8721e-12	0.342191	0.918	0.763	1.73462e-07	C6
Sdc3	8.0738e-12	0.412306	0.689	0.464	1.77906e-07	C6
Slco2b1	8.19116e-12	0.278695	0.516	0.246	1.80492e-07	C6
Mafb	8.30962e-12	0.497606	1	0.901	1.83103e-07	C6
Lmna	8.61969e-12	0.503159	0.951	0.815	1.89935e-07	C6
C3ar1	1.23752e-11	0.318761	0.926	0.786	2.72687e-07	C6
Rapgef6	1.26516e-11	0.468945	0.631	0.398	2.78778e-07	C6
Klf3	1.6724e-11	0.397308	0.713	0.48	3.68514e-07	C6
mt-Nd2	1.69693e-11	0.301636	1	0.985	3.73919e-07	C6
1810013L24Rik	1.89015e-11	0.271866	0.525	0.272	4.16494e-07	C6
Tagln2	2.02344e-11	0.494982	0.902	0.809	4.45865e-07	C6
Evi5	2.10265e-11	0.256923	0.443	0.209	4.63319e-07	C6
Rab3il1	2.11381e-11	0.314703	0.713	0.477	4.65779e-07	C6
Csrnp1	2.15323e-11	0.336446	0.877	0.696	4.74464e-07	C6
Cd36	2.1986e-11	0.437757	0.525	0.267	4.84461e-07	C6
Dok2	2.23281e-11	0.291264	0.402	0.172	4.92e-07	C6
Slc8b1	2.78763e-11	0.26216	0.574	0.31	6.14254e-07	C6
Eps15	3.07069e-11	0.348832	0.738	0.497	6.76627e-07	C6
Rnf130	3.46907e-11	0.268122	0.975	0.88	7.6441e-07	C6
Slc17a5	3.54621e-11	0.251085	0.377	0.165	7.81407e-07	C6
Capg	3.69142e-11	0.366185	0.762	0.504	8.13404e-07	C6
Pnrc1	3.77008e-11	0.381544	0.951	0.904	8.30737e-07	C6
Rab11a	4.15448e-11	0.339013	0.852	0.665	9.1544e-07	C6
Smagp	4.49896e-11	0.305547	0.721	0.459	9.91346e-07	C6
Crk	5.23627e-11	0.302721	0.705	0.46	1.15381e-06	C6
Snx3	5.34473e-11	0.313548	0.975	0.889	1.17771e-06	C6
Anxa4	5.63643e-11	0.276783	0.852	0.602	1.24199e-06	C6
Litaf	6.08417e-11	0.326383	0.984	0.922	1.34065e-06	C6
Tpp1	6.09057e-11	0.349305	0.836	0.702	1.34206e-06	C6
Stat3	7.28428e-11	0.375283	0.828	0.665	1.60509e-06	C6
Dse	8.71808e-11	0.293586	0.631	0.371	1.92103e-06	C6
Stxbp3	1.08936e-10	0.285613	0.713	0.447	2.40041e-06	C6
Oasl1	1.1283e-10	0.417624	0.287	0.105	2.48622e-06	C6
Pitpna	1.14743e-10	0.270843	0.951	0.868	2.52836e-06	C6
Rell1	1.41945e-10	0.31084	0.607	0.35	3.12775e-06	C6
Scamp2	2.05796e-10	0.278103	0.844	0.615	4.53471e-06	C6
Fchsd2	2.06436e-10	0.312365	0.557	0.314	4.54882e-06	C6
Ube2q2	2.14656e-10	0.256526	0.549	0.305	4.72995e-06	C6
Cast	2.17549e-10	0.293765	0.68	0.439	4.7937e-06	C6
Map1lc3b	2.25019e-10	0.297902	0.926	0.881	4.95829e-06	C6
Abca9	2.31015e-10	0.299364	0.607	0.365	5.09042e-06	C6
Fez2	2.46574e-10	0.26131	0.467	0.232	5.43325e-06	C6
Cfp	2.66579e-10	0.340035	0.672	0.413	5.87408e-06	C6
Tcf4	2.72485e-10	0.268858	0.861	0.643	6.0042e-06	C6
Plek	3.10541e-10	0.442875	0.975	0.941	6.84278e-06	C6
Idh2	3.18076e-10	0.323145	0.721	0.516	7.00879e-06	C6
2022-09-11	3.2339e-10	0.327813	0.623	0.384	7.1259e-06	C6
Appl2	5.13161e-10	0.254585	0.443	0.222	1.13075e-05	C6
Ralgds	5.78635e-10	0.351891	0.73	0.476	1.27502e-05	C6
Fcgr3	5.9266e-10	0.265533	0.992	0.921	1.30593e-05	C6
Susd6	5.94131e-10	0.316865	0.697	0.498	1.30917e-05	C6
Mgat1	6.04273e-10	0.281136	0.541	0.315	1.33151e-05	C6
Kif1b	6.67234e-10	0.309375	0.689	0.443	1.47025e-05	C6
Sgpl1	7.16798e-10	0.298408	0.803	0.637	1.57947e-05	C6
Sbds	7.59473e-10	0.321805	0.713	0.479	1.6735e-05	C6
Dbi	7.77298e-10	0.30286	0.934	0.827	1.71278e-05	C6
Card19	9.40021e-10	0.390491	0.861	0.694	2.07134e-05	C6
Atf3	1.03132e-09	0.39479	0.975	0.842	2.27251e-05	C6
Mat2a	1.05742e-09	0.500489	0.754	0.596	2.33002e-05	C6
Wnk1	1.30444e-09	0.326474	0.975	0.856	2.87433e-05	C6
Bcl3	1.36619e-09	0.293921	0.615	0.395	3.01039e-05	C6
Cln8	1.53129e-09	0.334547	0.721	0.524	3.3742e-05	C6
Fkbp1a	1.60136e-09	0.311944	0.861	0.732	3.52861e-05	C6
Slc6a6	1.64885e-09	0.294861	0.918	0.833	3.63325e-05	C6
Sgpp1	1.8841e-09	0.288386	0.475	0.269	4.15162e-05	C6
Pcf11	1.88429e-09	0.341002	0.697	0.475	4.15204e-05	C6
Sat1	2.23522e-09	0.358118	1	0.984	4.9253e-05	C6
Zfp36	2.40889e-09	0.39911	0.975	0.964	5.308e-05	C6
Cd164	2.94148e-09	0.309329	0.631	0.409	6.48155e-05	C6
Comt	3.04364e-09	0.312378	0.811	0.608	6.70667e-05	C6
Metrnl	3.22954e-09	0.318957	0.918	0.801	7.1163e-05	C6
Lyz1	3.31525e-09	0.55184	0.393	0.188	7.30515e-05	C6
Dusp7	3.63289e-09	0.275186	0.443	0.234	8.00507e-05	C6
Dnajc3	4.25808e-09	0.334319	0.77	0.616	9.38269e-05	C6
Cndp2	4.44968e-09	0.303444	0.877	0.723	9.80486e-05	C6
Dhrs3	4.56438e-09	0.296905	0.762	0.549	0.000100576	C6
Notch2	4.83322e-09	0.264557	0.623	0.375	0.0001065	C6
Serinc1	5.0247e-09	0.285434	0.852	0.685	0.000110719	C6
Gns	7.84012e-09	0.254938	0.91	0.77	0.000172757	C6
Zfand5	8.63321e-09	0.370862	0.959	0.917	0.000190233	C6
Hgsnat	8.93787e-09	0.61925	0.533	0.344	0.000196946	C6
Necap2	9.10978e-09	0.261174	0.828	0.672	0.000200734	C6
Itpkc	9.96935e-09	0.336501	0.385	0.199	0.000219675	C6
Atp6v1a	1.0161e-08	0.280425	0.893	0.804	0.000223898	C6
Pcbd2	1.05179e-08	0.257078	0.492	0.282	0.000231761	C6
Pdlim5	1.14421e-08	0.270159	0.623	0.391	0.000252127	C6
Cltb	1.19968e-08	0.293208	0.607	0.399	0.000264349	C6
Chmp3	1.27164e-08	0.262887	0.721	0.497	0.000280205	C6
Mfsd1	1.32131e-08	0.255215	0.861	0.705	0.00029115	C6
Mon2	1.5721e-08	0.264946	0.533	0.326	0.000346412	C6
Ugcg	1.91243e-08	0.298951	0.754	0.524	0.000421405	C6
Rb1cc1	2.02676e-08	0.283461	0.607	0.384	0.000446597	C6
Ap2s1	2.24377e-08	0.324629	0.787	0.693	0.000494415	C6
Rras	2.33664e-08	0.272011	0.426	0.232	0.000514878	C6
Nufip2	2.57509e-08	0.26964	0.664	0.451	0.000567421	C6
St3gal1	2.91918e-08	0.275595	0.631	0.41	0.000643241	C6
Mob3c	3.13755e-08	0.288591	0.402	0.205	0.00069136	C6
Tob1	3.28035e-08	0.264947	0.402	0.2	0.000722826	C6
Sh3bp5	3.88424e-08	0.258614	0.549	0.326	0.000855893	C6
Mafk	4.26438e-08	0.300035	0.566	0.369	0.000939657	C6
Cyb5a	4.47741e-08	0.295545	0.787	0.631	0.000986597	C6
Rbms1	4.49627e-08	0.277912	0.852	0.681	0.000990752	C6
Rock2	4.61698e-08	0.269023	0.787	0.598	0.00101735	C6
Cd53	4.7961e-08	0.250063	0.951	0.872	0.00105682	C6
Atp6v0a1	7.14831e-08	0.265201	0.59	0.398	0.00157513	C6
Birc3	9.31704e-08	0.315382	0.754	0.557	0.00205301	C6
Junb	9.58349e-08	0.276635	0.975	0.983	0.00211172	C6
Eif4g2	9.65086e-08	0.258616	0.926	0.89	0.00212657	C6
Trim25	1.14889e-07	0.411398	0.648	0.461	0.00253157	C6
Slc31a1	1.30653e-07	0.255639	0.566	0.37	0.00287894	C6
B4galt5	1.31132e-07	0.282958	0.713	0.53	0.0028895	C6
Ms4a6b	1.38839e-07	0.305962	0.82	0.701	0.00305931	C6
Man1c1	1.47091e-07	0.252549	0.664	0.468	0.00324114	C6
Adgre5	1.93256e-07	0.325893	0.484	0.291	0.00425839	C6
St6galnac4	2.25103e-07	0.252061	0.598	0.396	0.00496013	C6
Batf	3.0907e-07	0.295758	0.557	0.362	0.00681035	C6
Ssr3	3.28422e-07	0.252844	0.77	0.638	0.00723678	C6
Tuba1b	3.57528e-07	0.270596	0.738	0.52	0.00787814	C6
Zdhhc20	3.76071e-07	0.283799	0.631	0.424	0.00828672	C6
Clic4	4.17429e-07	0.336494	0.885	0.83	0.00919806	C6
Prr13	5.216e-07	0.286249	0.795	0.679	0.0114935	C6
Casp4	5.79766e-07	0.259806	0.557	0.357	0.0127751	C6
Jak1	7.31301e-07	0.342161	0.811	0.733	0.0161142	C6
Qk	7.78711e-07	0.274768	0.893	0.855	0.0171589	C6
Tsc22d3	9.06659e-07	0.510238	0.811	0.667	0.0199782	C6
Peli1	1.14351e-06	0.288928	0.705	0.529	0.0251972	C6
Tubb2a	1.18064e-06	0.252081	0.607	0.411	0.0260153	C6
Fosb	1.28888e-06	0.329581	0.885	0.816	0.0284005	C6
Lfng	1.32311e-06	0.304791	0.549	0.372	0.0291547	C6
Orai1	2.00424e-06	0.262963	0.574	0.379	0.0441635	C6
Etv3	2.79722e-06	0.259375	0.893	0.763	0.0616367	C6
Tmbim1	4.45433e-06	0.2944	0.738	0.603	0.0981512	C6
Klf6	6.96525e-06	0.266211	0.984	0.957	0.153479	C6
Eif4e	7.22007e-06	0.251135	0.852	0.717	0.159094	C6
Ubc	7.27691e-06	0.399027	1	0.982	0.160347	C6
Abca1	7.58536e-06	0.283021	0.885	0.779	0.167143	C6
Zfp36l1	1.9606e-05	0.28136	0.926	0.826	0.432018	C6
Bmp2k	2.72724e-05	0.264557	0.762	0.67	0.600948	C6
Socs3	6.27304e-05	0.306732	0.861	0.815	1	C6
Furin	0.000190752	0.290735	0.803	0.746	1	C6
Mdm2	0.000482117	0.250315	0.59	0.458	1	C6
Gpx1	0.000490552	0.250243	0.984	0.952	1	C6
Fgl2	0.00101653	0.641551	0.582	0.508	1	C6
Dnajb9	0.00138421	0.277663	0.607	0.474	1	C6
Osm	0.0043762	0.277075	0.689	0.571	1	C6
Ifit3	1.14868e-197	1.33742	0.716	0.026	2.53112e-193	C7
Mx1	1.06102e-171	0.791479	0.595	0.019	2.33796e-167	C7
Ifit2	2.70528e-144	1.34472	0.649	0.032	5.96108e-140	C7
Ifi213	1.58577e-140	0.650154	0.527	0.019	3.49425e-136	C7
Oasl2	2.14071e-136	1.11301	0.838	0.066	4.71705e-132	C7
Irf7	2.22718e-134	1.59168	0.878	0.076	4.90759e-130	C7
Rtp4	4.79487e-119	0.97825	0.743	0.058	1.05655e-114	C7
Usp18	1.50146e-116	0.544399	0.405	0.013	3.30847e-112	C7
Ifi206	7.19168e-115	0.29867	0.324	0.007	1.58469e-110	C7
Oas3	6.15991e-112	0.537574	0.419	0.015	1.35734e-107	C7
Zbp1	7.92935e-103	1.18475	0.932	0.121	1.74723e-98	C7
Rsad2	4.98791e-79	2.00513	0.676	0.073	1.09909e-74	C7
Ifit1	3.68171e-74	0.824491	0.419	0.027	8.11264e-70	C7
Ifi209	1.63826e-71	0.955417	0.73	0.099	3.6099e-67	C7
Phf11a	3.51414e-66	0.291099	0.297	0.014	7.7434e-62	C7
Phf11d	1.19188e-65	0.768838	0.595	0.071	2.62631e-61	C7
Ifi211	1.72673e-61	0.99506	0.77	0.132	3.80485e-57	C7
Ifi205	4.53166e-61	0.613123	0.378	0.027	9.9855e-57	C7
Phf11b	3.14397e-58	0.95094	0.716	0.126	6.92774e-54	C7
Klrk1	4.99868e-58	0.432259	0.405	0.033	1.10146e-53	C7
Slfn1	1.69173e-55	0.376092	0.378	0.03	3.72773e-51	C7
Ly6a	5.85629e-53	1.56821	0.432	0.043	1.29043e-48	C7
Xaf1	1.80084e-52	0.72519	0.73	0.135	3.96814e-48	C7
Rnf213	9.57153e-52	1.18315	0.878	0.228	2.10909e-47	C7
Isg20	4.01908e-49	0.504876	0.392	0.038	8.85604e-45	C7
Oas1a	4.3553e-49	0.584555	0.595	0.093	9.5969e-45	C7
Gbp2	6.80059e-48	1.1087	0.716	0.14	1.49851e-43	C7
Isg15	1.8536e-47	2.03306	0.973	0.378	4.0844e-43	C7
Ms4a4c	8.11151e-46	1.77843	0.757	0.185	1.78737e-41	C7
Ifi47	1.85474e-44	0.705978	0.581	0.097	4.08693e-40	C7
Irgm1	1.52358e-43	0.625164	0.649	0.126	3.35721e-39	C7
Stat1	2.4811e-43	1.01317	0.811	0.222	5.46711e-39	C7
Oasl1	2.48303e-42	0.905795	0.581	0.101	5.47136e-38	C7
Trim30a	9.93838e-41	0.936412	0.865	0.284	2.18992e-36	C7
Oas2	1.1353e-37	0.337264	0.284	0.025	2.50164e-33	C7
Dhx58	1.19292e-37	0.452318	0.514	0.085	2.62859e-33	C7
Ddx58	2.21031e-37	0.466591	0.5	0.082	4.87041e-33	C7
Igtp	1.0028e-36	0.37425	0.446	0.064	2.20967e-32	C7
Lgals3bp	1.39875e-33	1.08326	0.946	0.469	3.08215e-29	C7
Slfn5	1.60554e-33	1.17075	0.757	0.236	3.53781e-29	C7
Mndal	4.00498e-33	1.08738	0.878	0.37	8.82498e-29	C7
Parp12	9.02424e-33	0.480111	0.554	0.117	1.98849e-28	C7
Ifitm3	3.23907e-32	1.55132	0.932	0.429	7.13729e-28	C7
Herc6	7.51759e-32	0.565057	0.486	0.093	1.6565e-27	C7
Ifi204	1.94615e-31	1.34593	0.905	0.482	4.28833e-27	C7
Bst2	3.00773e-31	1.29823	0.919	0.605	6.62754e-27	C7
Dck	1.57612e-30	0.620024	0.716	0.226	3.47299e-26	C7
Ifih1	3.60992e-30	0.811261	0.716	0.218	7.95446e-26	C7
Znfx1	1.50024e-29	0.582966	0.662	0.2	3.30578e-25	C7
Ifi203	7.08539e-29	1.15812	0.851	0.389	1.56127e-24	C7
Fcgr1	1.44434e-28	1.00368	0.946	0.568	3.18261e-24	C7
Trim30d	3.58022e-28	0.441125	0.5	0.106	7.88902e-24	C7
Sp100	7.03512e-28	0.802659	0.743	0.282	1.55019e-23	C7
Iigp1	1.65565e-27	0.632862	0.311	0.042	3.64822e-23	C7
H2-T23	8.9576e-27	0.901776	0.946	0.667	1.97381e-22	C7
Epsti1	1.02699e-26	0.807566	0.811	0.346	2.26296e-22	C7
Ube2l6	1.20682e-26	0.514472	0.5	0.116	2.65922e-22	C7
Ly6e	4.26027e-26	1.05085	0.973	0.697	9.3875e-22	C7
Parp14	5.00799e-26	0.894073	0.811	0.351	1.10351e-21	C7
Sp110	6.94111e-26	0.593726	0.676	0.228	1.52947e-21	C7
Ifi27l2a	1.88195e-25	1.29795	0.905	0.483	4.14689e-21	C7
Gbp4	1.12031e-24	0.33415	0.311	0.045	2.46861e-20	C7
Slc25a22	5.04337e-24	0.255587	0.324	0.052	1.11131e-19	C7
Fcgr4	2.0656e-23	1.05567	0.784	0.353	4.55154e-19	C7
Psmb8	2.42374e-23	0.71125	0.973	0.792	5.34072e-19	C7
Stat2	2.90042e-23	0.376914	0.486	0.115	6.39107e-19	C7
Tor3a	3.95647e-23	0.62435	0.716	0.27	8.71808e-19	C7
Ifi35	2.5602e-22	0.525438	0.649	0.23	5.64139e-18	C7
A530032D15Rik	2.63687e-22	0.336515	0.392	0.08	5.81035e-18	C7
H2-T22	5.20874e-22	0.572806	0.73	0.294	1.14775e-17	C7
Slfn8	1.31795e-21	0.444296	0.514	0.136	2.9041e-17	C7
AW112010	2.64429e-21	1.2956	0.919	0.564	5.8267e-17	C7
Tapbp	7.27674e-21	0.684841	0.973	0.691	1.60343e-16	C7
Parp9	2.6554e-20	0.399952	0.541	0.16	5.85116e-16	C7
Tor1aip1	7.37853e-20	0.658993	0.865	0.542	1.62586e-15	C7
Trafd1	1.04023e-19	0.620417	0.784	0.408	2.29215e-15	C7
B2m	2.09642e-19	0.485206	1	0.996	4.61946e-15	C7
Psmb9	2.62241e-18	0.604412	0.851	0.51	5.77848e-14	C7
Tap1	3.3009e-18	0.564616	0.608	0.241	7.27353e-14	C7
Psme1	1.20566e-17	0.601378	0.946	0.77	2.65668e-13	C7
Ms4a6c	1.43958e-17	0.645986	0.973	0.886	3.17212e-13	C7
H2-K1	3.89973e-17	0.630229	1	0.991	8.59305e-13	C7
Samhd1	1.21485e-16	0.692855	0.851	0.572	2.67693e-12	C7
Samd9l	1.48625e-15	0.575677	0.527	0.199	3.27495e-11	C7
Cd52	1.97622e-15	0.536648	1	0.956	4.35461e-11	C7
Sdc3	2.03893e-15	0.621046	0.824	0.464	4.49277e-11	C7
Serpina3g	3.81297e-15	0.398591	0.419	0.119	8.40189e-11	C7
Dtx3l	6.36738e-15	0.314927	0.405	0.116	1.40305e-10	C7
Tspo	8.5941e-15	0.630262	0.959	0.877	1.89371e-10	C7
Lgals9	1.27254e-14	0.492913	0.797	0.468	2.80404e-10	C7
Fgl2	1.27283e-14	0.752947	0.824	0.504	2.80469e-10	C7
Psmb10	2.18915e-14	0.499466	0.865	0.549	4.8238e-10	C7
Pnp	2.89657e-14	0.73064	0.932	0.765	6.38259e-10	C7
Daxx	3.93527e-14	0.364169	0.432	0.139	8.67136e-10	C7
H2-D1	7.6065e-14	0.480993	1	0.998	1.67609e-09	C7
Eif2ak2	7.82082e-14	0.332407	0.459	0.154	1.72332e-09	C7
Selenow	5.80276e-13	0.592518	0.946	0.833	1.27864e-08	C7
Ddx60	1.1331e-12	0.447115	0.351	0.104	2.49678e-08	C7
AW011738	2.62933e-12	0.341179	0.405	0.128	5.79372e-08	C7
Cxcl10	3.93296e-12	1.53344	0.649	0.363	8.66629e-08	C7
Gm21188	5.85205e-12	0.347971	0.595	0.25	1.2895e-07	C7
Cd40	6.86801e-12	0.574948	0.689	0.356	1.51337e-07	C7
Psme2	6.99305e-12	0.568491	0.811	0.65	1.54092e-07	C7
H2-Q7	8.54672e-12	0.534952	0.824	0.53	1.88327e-07	C7
H2-Q6	8.67157e-12	0.531513	0.757	0.5	1.91078e-07	C7
Cybb	3.09536e-11	0.442118	0.986	0.956	6.82063e-07	C7
Cd72	5.36832e-11	0.705723	0.878	0.665	1.18291e-06	C7
Gbp3	5.55555e-11	0.386482	0.527	0.229	1.22417e-06	C7
Ms4a6b	9.04348e-11	0.589381	0.919	0.7	1.99273e-06	C7
2022-03-05	1.53527e-10	0.388633	0.73	0.433	3.38297e-06	C7
Usp25	3.21485e-10	0.390953	0.689	0.391	7.08392e-06	C7
Tap2	5.18121e-10	0.34106	0.581	0.302	1.14168e-05	C7
Nmi	7.03669e-10	0.319477	0.405	0.155	1.55053e-05	C7
Ccnd1	7.33361e-10	0.445318	0.689	0.396	1.61596e-05	C7
Themis2	1.48908e-09	0.360068	0.446	0.19	3.28118e-05	C7
Stard3	1.50843e-09	0.325306	0.514	0.234	3.32382e-05	C7
Sp140	1.55207e-09	0.461367	0.581	0.313	3.41998e-05	C7
Hck	1.89777e-09	0.322302	0.851	0.557	4.18174e-05	C7
Aif1	3.81613e-09	0.393115	0.959	0.92	8.40883e-05	C7
Il2rg	5.53328e-09	0.28268	0.649	0.348	0.000121926	C7
Ogfr	1.02292e-08	0.277359	0.568	0.284	0.000225401	C7
Npc2	1.16455e-08	0.327005	1	0.983	0.000256608	C7
Capza2	1.27472e-08	0.345225	0.959	0.938	0.000280885	C7
Etnk1	1.57012e-08	0.254349	0.568	0.29	0.000345977	C7
Ass1	1.79479e-08	0.345607	0.446	0.198	0.000395481	C7
Sap30	2.28799e-08	0.47906	0.757	0.508	0.000504158	C7
Fcer1g	2.29638e-08	0.279981	1	0.997	0.000506008	C7
Ly86	2.63195e-08	0.40038	0.986	0.918	0.000579951	C7
Axl	4.66236e-08	0.400248	0.851	0.66	0.00102735	C7
Nampt	4.84543e-08	0.421517	0.865	0.624	0.00106769	C7
Chmp4b	8.19517e-08	0.343433	0.892	0.795	0.0018058	C7
Ctss	9.38926e-08	0.359601	1	0.993	0.00206892	C7
Apobec1	1.38821e-07	0.298812	0.892	0.688	0.00305892	C7
Zc3hav1	1.62964e-07	0.289122	0.703	0.441	0.0035909	C7
Ubc	1.68157e-07	0.315855	1	0.982	0.00370534	C7
Zufsp	2.0465e-07	0.280457	0.405	0.187	0.00450946	C7
Slamf8	2.18619e-07	0.317257	0.392	0.177	0.00481727	C7
Slc29a3	2.51983e-07	0.412228	0.743	0.489	0.00555245	C7
Cd300lf	2.67985e-07	0.309311	0.581	0.329	0.00590505	C7
Pla2g16	2.94578e-07	0.257562	0.581	0.314	0.00649102	C7
Sppl2a	3.17107e-07	0.371542	0.824	0.642	0.00698746	C7
Slamf7	3.32994e-07	0.409271	0.878	0.681	0.00733751	C7
Gbp5	3.76897e-07	0.253223	0.297	0.113	0.00830492	C7
Fam46a	4.04141e-07	0.309585	0.689	0.425	0.00890525	C7
9930111J21Rik2	4.29035e-07	0.250238	0.405	0.19	0.00945379	C7
Actr3	5.47479e-07	0.284861	1	0.948	0.0120637	C7
Frmd4a	5.52908e-07	0.333437	0.581	0.35	0.0121833	C7
Slirp	9.89659e-07	0.250626	0.595	0.386	0.0218071	C7
Scimp	9.919e-07	0.329867	0.716	0.471	0.0218565	C7
H3f3b	1.02089e-06	0.398756	1	0.998	0.0224952	C7
Evi2a	1.11406e-06	0.31623	0.878	0.76	0.0245484	C7
Ascc3	1.65074e-06	0.266151	0.554	0.331	0.0363741	C7
Tmem219	1.69884e-06	0.269338	0.649	0.423	0.0374339	C7
Shisa5	2.46635e-06	0.348303	0.838	0.713	0.0543459	C7
Fam26f	3.34552e-06	0.311743	0.297	0.122	0.0737186	C7
Morc3	4.10335e-06	0.254626	0.581	0.355	0.0904173	C7
Calm1	5.13178e-06	0.306161	1	0.984	0.113079	C7
Ccl12	5.3809e-06	0.573329	0.865	0.656	0.118568	C7
Ccl5	8.18352e-06	1.38293	0.351	0.173	0.180324	C7
H2-Q4	9.14197e-06	0.271255	0.757	0.549	0.201443	C7
Srgap2	1.27528e-05	0.301539	0.635	0.435	0.281008	C7
Rnf114	1.32078e-05	0.286781	0.446	0.266	0.291035	C7
Ms4a6d	1.5941e-05	0.313492	0.959	0.844	0.351259	C7
Cd69	1.65349e-05	0.565893	0.514	0.306	0.364346	C7
Jpt1	1.85596e-05	0.292387	0.919	0.782	0.408961	C7
Ifi207	2.58908e-05	0.3051	0.946	0.819	0.570504	C7
Gatm	3.59543e-05	0.34339	0.824	0.702	0.792254	C7
Dnase1l3	4.19968e-05	0.43284	0.392	0.21	0.9254	C7
Selplg	4.77375e-05	0.290907	0.77	0.576	1	C7
Ldha	5.13266e-05	0.302898	0.919	0.832	1	C7
Dennd1b	6.06991e-05	0.268757	0.5	0.308	1	C7
Slamf9	0.000104678	0.262794	0.797	0.634	1	C7
H2-Ab1	0.000138949	0.312637	0.959	0.961	1	C7
Fndc3a	0.000156811	0.319073	0.662	0.507	1	C7
Psma4	0.000181865	0.258525	0.784	0.686	1	C7
Trim25	0.000185536	0.256919	0.635	0.464	1	C7
Lst1	0.000227134	0.317287	0.865	0.813	1	C7
Tuba1b	0.000265415	0.313972	0.676	0.524	1	C7
Cd47	0.000269129	0.30338	0.946	0.862	1	C7
Pdia3	0.000277078	0.255964	0.986	0.908	1	C7
Dek	0.000402416	0.297453	0.784	0.643	1	C7
Irf1	0.00046486	0.272349	0.649	0.46	1	C7
C3	0.000494524	0.31358	0.311	0.17	1	C7
Clec12a	0.000793488	0.287341	0.554	0.391	1	C7
Sat1	0.000903002	0.256272	1	0.984	1	C7
H2-Eb1	0.00093335	0.269479	0.986	0.96	1	C7
Sowahc	0.00108063	0.258621	0.73	0.533	1	C7
Irf8	0.00110883	0.277786	0.824	0.731	1	C7
Cpne3	0.00113465	0.259682	0.527	0.381	1	C7
H2-Aa	0.00134227	0.258074	0.986	0.968	1	C7
Ier5	0.00138573	0.332488	0.986	0.883	1	C7
Mmp13	0.00196562	0.274422	0.365	0.218	1	C7
Mdm2	0.00201009	0.365712	0.595	0.46	1	C7
Pld4	0.00319833	0.294281	0.905	0.827	1	C7
AA467197	0.00327588	0.518502	0.297	0.178	1	C7
Tmsb10	0.00337353	0.348855	0.757	0.672	1	C7
Socs3	0.0052355	0.306315	0.905	0.814	1	C7
Ranbp1	0.00611171	0.251206	0.716	0.644	1	C7
Cks2	0.00712087	0.309653	0.459	0.33	1	C7
Rasgef1b	0.00727878	0.270886	0.73	0.663	1	C7
BC005537	0.00799224	0.297179	0.865	0.757	1	C7
