# Supplementary material for: Skin basal cell carcinomas assemble a pro-tumorigenic spatially organized and self-propagating Trem2+ myeloid niche
Source: Nat Commun. 2023 May 10;14:2685. doi: 10.1038/s41467-023-37993-w (PMC10172319; doi:10.1038/s41467-023-37993-w)
Supplement: Supplementary file 7 — Supplementary Data 4 [file 41467_2023_37993_MOESM7_ESM.xlsx]

## Sheet: Myeloid_Merge.markers
gene	p_val	avg_log2FC	pct.1	pct.2	p_val_adj	cluster
Gdf15	0	2.96493	0.654	0.085	0	BCC
Selenop	0	2.75309	0.959	0.242	0	BCC
Cxcl1	0	2.73748	0.828	0.196	0	BCC
Vcam1	0	2.57649	0.666	0.078	0	BCC
Cd14	0	2.0715	0.987	0.628	0	BCC
Sdc4	0	2.04723	0.921	0.532	0	BCC
Ccrl2	0	2.0246	0.926	0.444	0	BCC
Il10	0	1.97844	0.531	0.067	0	BCC
Il1a	0	1.94534	0.571	0.087	0	BCC
Apoe	0	1.91999	0.998	0.731	0	BCC
Mmp12	0	1.77461	0.528	0.139	0	BCC
Ifi207	0	1.76644	0.822	0.23	0	BCC
Pmp22	0	1.73083	0.627	0.145	0	BCC
Tlr2	0	1.60595	0.854	0.357	0	BCC
Hexb	0	1.58715	0.943	0.461	0	BCC
Dcstamp	0	1.58048	0.469	0.034	0	BCC
Man2b1	0	1.54637	0.944	0.473	0	BCC
Cd207	0	1.52832	0.289	0.031	0	BCC
Pmepa1	0	1.52382	0.766	0.209	0	BCC
Zc3h12a	0	1.52124	0.753	0.253	0	BCC
C1qb	0	1.51268	0.971	0.435	0	BCC
Kctd12	0	1.48131	0.901	0.531	0	BCC
Mt1	0	1.45542	0.98	0.775	0	BCC
Sgk1	0	1.44908	0.728	0.299	0	BCC
C1qa	0	1.41092	0.962	0.41	0	BCC
Ccl8	0	1.40026	0.722	0.215	0	BCC
Tnfaip3	0	1.3996	0.897	0.462	0	BCC
Hspa5	0	1.38871	0.984	0.777	0	BCC
Cd63	0	1.37108	0.942	0.528	0	BCC
Ms4a7	0	1.36889	0.905	0.356	0	BCC
C1qc	0	1.36616	0.95	0.388	0	BCC
Plau	0	1.35404	0.683	0.188	0	BCC
mt-Co3	0	1.3507	1	0.982	0	BCC
Zmynd15	0	1.34723	0.553	0.146	0	BCC
Nfe2l2	0	1.34575	0.926	0.548	0	BCC
Malt1	0	1.34525	0.642	0.301	0	BCC
Rhob	0	1.33375	0.744	0.371	0	BCC
mt-Nd2	0	1.32956	0.985	0.8	0	BCC
Cxcl2	0	1.32826	0.991	0.613	0	BCC
Tnf	0	1.32708	0.778	0.305	0	BCC
Jdp2	0	1.32685	0.608	0.182	0	BCC
Nlrp3	0	1.30996	0.79	0.379	0	BCC
Bcl2a1b	0	1.29298	0.906	0.576	0	BCC
Mrc1	0	1.28846	0.794	0.397	0	BCC
Selenof	0	1.28172	0.926	0.293	0	BCC
Icam1	0	1.27883	0.723	0.303	0	BCC
Mafb	0	1.27291	0.906	0.459	0	BCC
Ftl1-ps1	0	1.26136	0.77	0.159	0	BCC
Gm10260	0	1.24049	0.936	0.256	0	BCC
Apold1	0	1.23681	0.377	0.007	0	BCC
Bach1	0	1.21799	0.807	0.353	0	BCC
Id2	0	1.21069	0.913	0.592	0	BCC
Sat1	0	1.19422	0.985	0.785	0	BCC
Hmox1	0	1.18939	0.833	0.418	0	BCC
mt-Co2	0	1.17272	0.997	0.97	0	BCC
Ccl12	0	1.13756	0.663	0.248	0	BCC
Dab2	0	1.13563	0.904	0.493	0	BCC
Ctsb	0	1.13024	0.994	0.848	0	BCC
Gpr183	0	1.12859	0.723	0.329	0	BCC
Rack1	0	1.10793	0.987	0.327	0	BCC
Arsb	0	1.10429	0.687	0.153	0	BCC
Cebpb	0	1.07973	0.986	0.695	0	BCC
Nfkb1	0	1.07581	0.85	0.518	0	BCC
Fosb	0	1.073	0.819	0.412	0	BCC
Hpgds	0	1.06716	0.714	0.198	0	BCC
Hebp1	0	1.04699	0.749	0.234	0	BCC
mt-Cytb	0	1.04689	0.988	0.936	0	BCC
Gm20186	0	1.04226	0.451	0.082	0	BCC
Abca1	0	1.03935	0.784	0.3	0	BCC
Selenok	0	1.03233	0.917	0.316	0	BCC
Cybb	0	1.02518	0.958	0.557	0	BCC
Skil	0	1.02075	0.853	0.414	0	BCC
Mpeg1	0	1.01691	0.922	0.529	0	BCC
AC160336.1	0	1.01002	0.661	0.201	0	BCC
Rapgef2	0	1.00359	0.627	0.204	0	BCC
mt-Nd4	0	0.99406	0.987	0.902	0	BCC
Ighm	0	0.992842	0.601	0.099	0	BCC
Axl	0	0.979791	0.666	0.198	0	BCC
Gm47283	0	0.97941	0.726	0.189	0	BCC
Zfand5	0	0.976658	0.919	0.605	0	BCC
Adgre1	0	0.972962	0.882	0.396	0	BCC
Serinc3	0	0.970186	0.935	0.571	0	BCC
Rasgef1b	0	0.960513	0.666	0.27	0	BCC
Slamf7	0	0.950711	0.686	0.233	0	BCC
Cd83	0	0.950338	0.921	0.568	0	BCC
Cebpa	0	0.943349	0.659	0.242	0	BCC
Plek	0	0.939264	0.942	0.702	0	BCC
Tgfbr1	0	0.936918	0.686	0.219	0	BCC
Glul	0	0.934291	0.752	0.37	0	BCC
Acp5	0	0.929703	0.552	0.193	0	BCC
Ctsa	0	0.927525	0.945	0.626	0	BCC
Gas6	0	0.918679	0.563	0.193	0	BCC
Dennd4a	0	0.91736	0.739	0.313	0	BCC
Cltc	0	0.904662	0.902	0.5	0	BCC
Blnk	0	0.89994	0.656	0.182	0	BCC
Rcan1	0	0.894369	0.443	0.12	0	BCC
Mcl1	0	0.894177	0.989	0.824	0	BCC
Csf1r	0	0.891842	0.957	0.571	0	BCC
Jund	0	0.885295	0.975	0.798	0	BCC
Herpud1	0	0.880377	0.732	0.339	0	BCC
Cd300c2	0	0.873148	0.847	0.294	0	BCC
Itgax	0	0.871332	0.521	0.174	0	BCC
Timp2	0	0.870649	0.863	0.417	0	BCC
Tgfbr2	0	0.86853	0.721	0.248	0	BCC
Pdgfb	0	0.864246	0.469	0.11	0	BCC
Jmjd1c	0	0.858784	0.814	0.406	0	BCC
Lgmn	0	0.855476	0.978	0.692	0	BCC
mt-Nd1	0	0.854001	0.987	0.933	0	BCC
Cxcl16	0	0.851199	0.933	0.57	0	BCC
mt-Atp6	0	0.84359	0.998	0.979	0	BCC
Gusb	0	0.843215	0.802	0.362	0	BCC
Myo5a	0	0.836204	0.677	0.262	0	BCC
Itm2b	0	0.834717	0.994	0.941	0	BCC
Lilra5	0	0.834101	0.516	0.076	0	BCC
Npl	0	0.826442	0.477	0.092	0	BCC
Igfbp4	0	0.825315	0.636	0.221	0	BCC
Sash1	0	0.820092	0.622	0.189	0	BCC
Gna12	0	0.81328	0.636	0.193	0	BCC
Rragc	0	0.804865	0.756	0.321	0	BCC
Etv3	0	0.802676	0.768	0.366	0	BCC
Top1	0	0.796575	0.892	0.591	0	BCC
Maff	0	0.795816	0.679	0.298	0	BCC
Fam46c	0	0.795322	0.569	0.179	0	BCC
Qk	0	0.793674	0.857	0.425	0	BCC
Arl5c	0	0.791016	0.679	0.29	0	BCC
Lamp1	0	0.789073	0.982	0.735	0	BCC
mt-Nd4l	0	0.785022	0.896	0.499	0	BCC
Tmem176b	0	0.784201	0.93	0.557	0	BCC
Itgb5	0	0.783386	0.7	0.254	0	BCC
Cd81	0	0.777563	0.855	0.382	0	BCC
Pik3r1	0	0.776482	0.714	0.34	0	BCC
Bhlhe41	0	0.775722	0.45	0.082	0	BCC
Tmem176a	0	0.775269	0.901	0.481	0	BCC
Sf3b1	0	0.765944	0.925	0.644	0	BCC
Mtss1	0	0.760666	0.672	0.237	0	BCC
Camk1	0	0.757434	0.771	0.327	0	BCC
Xist	0	0.751601	0.97	0.604	0	BCC
Gde1	0	0.750535	0.661	0.291	0	BCC
Mylip	0	0.749043	0.491	0.126	0	BCC
Ly86	0	0.748178	0.92	0.594	0	BCC
Gpr65	0	0.744513	0.663	0.243	0	BCC
Rnase4	0	0.744437	0.702	0.312	0	BCC
mt-Co1	0	0.733234	0.999	0.979	0	BCC
Gpr34	0	0.73305	0.546	0.156	0	BCC
Lncpint	0	0.729149	0.499	0.094	0	BCC
Mapk6	0	0.72536	0.699	0.303	0	BCC
Gns	0	0.724357	0.776	0.347	0	BCC
Rab20	0	0.723801	0.711	0.327	0	BCC
Mef2c	0	0.722406	0.766	0.368	0	BCC
Dst	0	0.717972	0.551	0.149	0	BCC
Gm45716	0	0.7161	0.325	0.056	0	BCC
Epb41l2	0	0.713905	0.76	0.382	0	BCC
Lipa	0	0.71121	0.649	0.264	0	BCC
Sptssa	0	0.710328	0.817	0.449	0	BCC
Macf1	0	0.708233	0.737	0.318	0	BCC
Atp6v1a	0	0.706484	0.808	0.443	0	BCC
Erbin	0	0.705116	0.607	0.178	0	BCC
mt-Nd5	0	0.700385	0.941	0.615	0	BCC
Rnf130	0	0.685043	0.883	0.526	0	BCC
Ptms	0	0.683709	0.904	0.622	0	BCC
Tob2	0	0.68315	0.691	0.296	0	BCC
Tmcc3	0	0.682588	0.477	0.145	0	BCC
Rgs10	0	0.679543	0.921	0.622	0	BCC
Hivep3	0	0.67872	0.453	0.142	0	BCC
Fnip1	0	0.677505	0.688	0.275	0	BCC
Sfpq	0	0.676021	0.843	0.468	0	BCC
Nceh1	0	0.671727	0.649	0.249	0	BCC
Pla2g15	0	0.670751	0.579	0.187	0	BCC
Zfhx3	0	0.667826	0.631	0.202	0	BCC
Cd302	0	0.651468	0.769	0.352	0	BCC
Npc1	0	0.647866	0.613	0.234	0	BCC
Trem2	0	0.647011	0.832	0.407	0	BCC
Sem1	0	0.643733	0.952	0.331	0	BCC
Atp13a3	0	0.635318	0.626	0.253	0	BCC
Swap70	0	0.632606	0.637	0.28	0	BCC
Ncoa4	0	0.625612	0.493	0.151	0	BCC
Foxn3	0	0.621189	0.634	0.274	0	BCC
Tpp1	0	0.619026	0.708	0.307	0	BCC
Washc2	0	0.617266	0.569	0.183	0	BCC
Abhd12	0	0.6151	0.757	0.377	0	BCC
Sqstm1	0	0.613963	0.88	0.551	0	BCC
Tbc1d10a	0	0.61278	0.546	0.168	0	BCC
Jpt1	0	0.601893	0.784	0.29	0	BCC
Snu13	0	0.601476	0.686	0.252	0	BCC
Setd5	0	0.593123	0.578	0.222	0	BCC
Sec14l1	0	0.58987	0.59	0.23	0	BCC
Dnajb4	0	0.589023	0.511	0.141	0	BCC
Pea15a	0	0.587409	0.691	0.321	0	BCC
Entpd1	0	0.584202	0.717	0.316	0	BCC
Irs2	0	0.583713	0.441	0.13	0	BCC
Igkc	0	0.567735	0.308	0.007	0	BCC
Selenow	0	0.566374	0.835	0.296	0	BCC
Adam19	0	0.564172	0.453	0.076	0	BCC
Elob	0	0.563498	0.876	0.314	0	BCC
Cx3cr1	0	0.560857	0.705	0.226	0	BCC
Mia2	0	0.560271	0.611	0.237	0	BCC
Tceal9	0	0.557165	0.548	0.194	0	BCC
Dirc2	0	0.551232	0.51	0.146	0	BCC
Rabgef1	0	0.550092	0.587	0.216	0	BCC
Tanc2	0	0.542101	0.47	0.108	0	BCC
Selenot	0	0.541564	0.588	0.215	0	BCC
Cd33	0	0.540568	0.657	0.253	0	BCC
Dyrk2	0	0.534415	0.436	0.122	0	BCC
Cacna1a	0	0.531571	0.401	0.028	0	BCC
Prune2	0	0.529642	0.445	0.129	0	BCC
Hvcn1	0	0.528582	0.429	0.08	0	BCC
Ralgds	0	0.528263	0.486	0.159	0	BCC
Selenos	0	0.524994	0.648	0.249	0	BCC
Abl2	0	0.52484	0.474	0.135	0	BCC
Gm8797	0	0.523818	0.5	0.133	0	BCC
Cadm1	0	0.504567	0.435	0.114	0	BCC
St3gal6	0	0.503882	0.415	0.079	0	BCC
Ang	0	0.503702	0.436	0.121	0	BCC
Plagl2	0	0.503144	0.409	0.104	0	BCC
Ctsf	0	0.496215	0.421	0.063	0	BCC
Plxnd1	0	0.481693	0.553	0.176	0	BCC
Dpys	0	0.478963	0.295	0.018	0	BCC
Galc	0	0.47491	0.432	0.118	0	BCC
Xlr	0	0.474809	0.311	0.042	0	BCC
Plpbp	0	0.470887	0.481	0.161	0	BCC
Slc11a2	0	0.47044	0.453	0.109	0	BCC
Fth1	0	0.455613	1	0.992	0	BCC
Grk3	0	0.439297	0.39	0.091	0	BCC
Slc15a2	0	0.417862	0.298	0.02	0	BCC
Pianp	0	0.330863	0.377	0.081	0	BCC
Chd4	3.65704e-307	0.63485	0.768	0.39	8.58418e-303	BCC
Gm42418	7.97197e-307	0.350697	0.987	0.697	1.87126e-302	BCC
Rab21	8.08072e-307	0.564394	0.679	0.31	1.89679e-302	BCC
Pdxk	1.80112e-306	0.784233	0.539	0.209	4.22777e-302	BCC
Srsf9	2.90371e-305	0.552047	0.763	0.363	6.81589e-301	BCC
Arhgap19	5.66692e-305	0.413559	0.33	0.068	1.3302e-300	BCC
Ddx5	2.01304e-302	0.549943	0.987	0.886	4.72521e-298	BCC
Nfkbid	2.72349e-302	0.750924	0.645	0.277	6.39285e-298	BCC
Nup98	4.06111e-302	0.493512	0.518	0.193	9.53265e-298	BCC
Hpf1	6.16354e-302	0.492192	0.504	0.183	1.44677e-297	BCC
Gatm	1.66051e-301	0.467614	0.706	0.297	3.89771e-297	BCC
Fcrls	3.00853e-301	0.622582	0.714	0.284	7.06192e-297	BCC
Tnfrsf12a	8.69541e-300	0.499214	0.433	0.127	2.04107e-295	BCC
Ctsz	4.79534e-296	0.68894	0.985	0.837	1.12561e-291	BCC
Slc25a33	8.5588e-296	0.479515	0.415	0.114	2.00901e-291	BCC
Man1a	9.54053e-296	0.628946	0.616	0.264	2.23945e-291	BCC
Afdn	1.36398e-294	0.343121	0.312	0.064	3.20167e-290	BCC
Clic4	2.3023e-294	0.773526	0.832	0.541	5.40419e-290	BCC
Gt(ROSA)26Sor	4.52963e-294	0.476555	0.443	0.139	1.06324e-289	BCC
Aplp2	8.35143e-293	0.592319	0.759	0.41	1.96033e-288	BCC
F11r	2.87726e-292	0.457796	0.453	0.138	6.7538e-288	BCC
Abca9	9.00643e-292	0.458303	0.374	0.097	2.11408e-287	BCC
Havcr2	1.43104e-289	0.682037	0.593	0.257	3.35909e-285	BCC
Cpeb4	1.6845e-289	0.515635	0.52	0.197	3.95403e-285	BCC
Ddx3x	7.08813e-289	0.652991	0.792	0.431	1.6638e-284	BCC
Rtraf	2.367e-287	0.484406	0.698	0.275	5.55606e-283	BCC
Man1c1	2.53305e-287	0.444943	0.478	0.167	5.94583e-283	BCC
Sulf2	1.52493e-286	0.460692	0.538	0.199	3.57946e-282	BCC
Ets2	2.35389e-286	0.495359	0.737	0.378	5.52529e-282	BCC
Tank	2.8627e-286	0.574918	0.671	0.322	6.71962e-282	BCC
Cd86	3.26769e-286	0.640537	0.859	0.521	7.67025e-282	BCC
Spag9	1.02905e-285	0.652768	0.848	0.538	2.41548e-281	BCC
Rgs1	1.12853e-284	1.01415	0.881	0.583	2.649e-280	BCC
Eloc	7.07392e-284	0.460505	0.681	0.276	1.66046e-279	BCC
Ccl4	1.77771e-283	0.452283	0.881	0.506	4.17281e-279	BCC
Smagp	2.02772e-283	0.568117	0.47	0.164	4.75967e-279	BCC
Txnrd1	7.42903e-283	0.784767	0.683	0.358	1.74382e-278	BCC
Phlda1	1.17997e-282	0.833364	0.625	0.282	2.76974e-278	BCC
Blvrb	1.59944e-281	0.6261	0.801	0.436	3.75436e-277	BCC
Hnrnpu	3.19038e-281	0.62513	0.887	0.536	7.48879e-277	BCC
Nfkbiz	4.28074e-281	0.840678	0.864	0.569	1.00482e-276	BCC
Mapre2	5.18577e-281	0.527542	0.574	0.243	1.21726e-276	BCC
Kdm6b	5.74712e-281	0.667824	0.857	0.554	1.34902e-276	BCC
Ehd4	4.92096e-280	0.715599	0.784	0.416	1.1551e-275	BCC
Spred1	1.26077e-279	0.524706	0.612	0.271	2.95941e-275	BCC
Cenpx	3.83614e-279	0.495085	0.584	0.228	9.00456e-275	BCC
Gna13	3.93338e-279	0.708335	0.875	0.612	9.23283e-275	BCC
Dusp2	8.23105e-279	0.902776	0.538	0.206	1.93208e-274	BCC
Aoah	1.27648e-278	0.570018	0.428	0.14	2.99628e-274	BCC
Cflar	1.51739e-278	0.639311	0.816	0.498	3.56177e-274	BCC
Tiparp	1.78177e-278	0.668013	0.772	0.414	4.18234e-274	BCC
C3ar1	1.10082e-277	0.586614	0.793	0.37	2.58396e-273	BCC
Cd72	1.53479e-277	0.708779	0.671	0.311	3.60261e-273	BCC
Ptger4	2.00373e-276	0.553505	0.505	0.181	4.70336e-272	BCC
Tnfsf13b	4.92566e-276	0.342927	0.251	0.039	1.1562e-271	BCC
Irf2bp2	2.02651e-275	0.629828	0.862	0.493	4.75683e-271	BCC
Naa50	2.14082e-274	0.539715	0.719	0.37	5.02515e-270	BCC
Fnip2	4.07586e-274	0.504743	0.533	0.205	9.56726e-270	BCC
Nrp1	9.40258e-274	0.570381	0.591	0.236	2.20707e-269	BCC
Vps28	3.7089e-273	0.457801	0.589	0.241	8.7059e-269	BCC
Rock2	1.59023e-272	0.550862	0.605	0.27	3.73276e-268	BCC
Snx18	1.62858e-272	0.564025	0.748	0.398	3.82276e-268	BCC
Slc6a6	1.24805e-271	0.632534	0.836	0.507	2.92954e-267	BCC
Iqgap1	8.3091e-271	0.62351	0.962	0.77	1.9504e-266	BCC
Pdgfa	6.28508e-269	0.573179	0.405	0.126	1.4753e-264	BCC
Grk2	1.03436e-268	0.436354	0.609	0.251	2.42794e-264	BCC
Rel	3.5469e-267	0.610395	0.847	0.523	8.32564e-263	BCC
Tns1	1.43278e-266	0.385898	0.334	0.079	3.36316e-262	BCC
Lair1	2.82473e-266	0.523584	0.646	0.276	6.63049e-262	BCC
Dmxl1	1.37489e-264	0.634587	0.489	0.19	3.22729e-260	BCC
Atp2b1	7.35548e-264	0.598404	0.957	0.694	1.72655e-259	BCC
Daglb	9.93662e-264	0.409154	0.551	0.226	2.33242e-259	BCC
Lpcat2	1.29896e-263	0.479467	0.666	0.297	3.04904e-259	BCC
Hivep2	2.33742e-263	0.513915	0.514	0.201	5.48662e-259	BCC
Ranbp2	2.53799e-263	0.533734	0.601	0.274	5.95743e-259	BCC
Trir	7.6257e-263	0.449115	0.638	0.266	1.78998e-258	BCC
Cfh	8.29087e-263	0.646704	0.45	0.156	1.94612e-258	BCC
Tlnrd1	1.96611e-261	0.442018	0.33	0.088	4.61506e-257	BCC
Fyb	1.46125e-259	0.590462	0.878	0.486	3.43e-255	BCC
Zfp704	1.85535e-259	0.317808	0.275	0.055	4.35507e-255	BCC
Pla2g7	1.70381e-258	0.57653	0.86	0.479	3.99935e-254	BCC
Mef2a	2.03548e-258	0.590872	0.792	0.412	4.77789e-254	BCC
Cops9	2.43376e-257	0.423881	0.686	0.272	5.71277e-253	BCC
Hsd17b4	2.8032e-257	0.426638	0.526	0.21	6.57995e-253	BCC
Itga9	3.37104e-257	0.399925	0.378	0.112	7.91285e-253	BCC
Cpd	3.90534e-257	0.474615	0.559	0.222	9.16699e-253	BCC
Tmem37	5.44741e-255	0.501355	0.509	0.187	1.27867e-250	BCC
Senp2	7.03224e-255	0.452087	0.554	0.237	1.65068e-250	BCC
Slamf9	1.75803e-254	0.541813	0.638	0.291	4.12662e-250	BCC
Elmo1	1.99926e-254	0.455171	0.592	0.264	4.69287e-250	BCC
Rex1bd	2.01255e-254	0.470974	0.597	0.247	4.72405e-250	BCC
Eif3a	1.56716e-252	0.56248	0.867	0.539	3.67861e-248	BCC
Rnf19b	5.35747e-252	0.60537	0.697	0.365	1.25756e-247	BCC
Klf6	6.09677e-252	0.684694	0.958	0.793	1.43109e-247	BCC
Pnrc1	6.52499e-251	0.535091	0.905	0.629	1.53161e-246	BCC
Tnfsf12	2.90633e-250	0.410268	0.546	0.225	6.82202e-246	BCC
Gas2l3	5.04632e-250	0.452918	0.48	0.174	1.18452e-245	BCC
Csnk1e	6.41334e-250	0.437453	0.551	0.236	1.5054e-245	BCC
Picalm	1.94731e-248	0.577385	0.949	0.681	4.57091e-244	BCC
Zfp91	3.17189e-248	0.494075	0.705	0.361	7.44539e-244	BCC
Zfp703	3.2401e-248	0.616718	0.623	0.305	7.60548e-244	BCC
Ptbp1	3.33368e-248	0.531521	0.651	0.329	7.82515e-244	BCC
H2-Q6	5.29839e-248	0.381782	0.504	0.188	1.24369e-243	BCC
Itgav	5.87333e-247	0.553124	0.593	0.274	1.37865e-242	BCC
Rnf13	1.71473e-246	0.431873	0.72	0.381	4.02499e-242	BCC
Pcyt1a	1.01209e-245	0.462175	0.539	0.227	2.37568e-241	BCC
Pon2	9.09211e-245	0.404445	0.621	0.289	2.13419e-240	BCC
Mid1	6.89781e-244	0.359473	0.452	0.152	1.61912e-239	BCC
Plxnc1	5.08026e-243	0.338116	0.372	0.109	1.19249e-238	BCC
Scarb2	1.12413e-242	0.439726	0.625	0.3	2.63867e-238	BCC
Apobec1	9.64976e-242	0.5153	0.695	0.336	2.26509e-237	BCC
Ftl1	1.6035e-239	0.306227	1	0.975	3.76389e-235	BCC
Aff4	2.83933e-239	0.439058	0.571	0.26	6.66476e-235	BCC
Adam9	3.17339e-238	0.457264	0.558	0.247	7.4489e-234	BCC
Mknk2	3.58814e-238	0.485086	0.593	0.282	8.42244e-234	BCC
Dot1l	3.68886e-238	0.452458	0.562	0.236	8.65887e-234	BCC
Nfkbie	1.93418e-237	0.562056	0.637	0.312	4.5401e-233	BCC
Med13	2.24557e-237	0.418587	0.496	0.202	5.27102e-233	BCC
Gga2	2.82003e-237	0.364245	0.343	0.099	6.61947e-233	BCC
Ctsh	5.86434e-237	0.525885	0.962	0.776	1.37654e-232	BCC
Fcho2	6.17336e-237	0.450595	0.597	0.273	1.44907e-232	BCC
Bag3	8.15768e-237	0.668875	0.385	0.126	1.91485e-232	BCC
Mki67	1.47312e-236	0.475469	0.327	0.088	3.45786e-232	BCC
Bmp2k	2.18009e-236	0.514843	0.673	0.332	5.11732e-232	BCC
Prdx1	2.3647e-236	0.653117	0.967	0.775	5.55066e-232	BCC
Laptm4a	1.73513e-235	0.50492	0.891	0.604	4.07287e-231	BCC
Snx5	4.89336e-235	0.585452	0.886	0.587	1.14862e-230	BCC
Atp5o.1	3.04213e-234	0.394548	0.692	0.28	7.1408e-230	BCC
Fam105a	1.69862e-233	0.52144	0.773	0.425	3.98717e-229	BCC
Itgb1	6.88306e-232	0.554426	0.852	0.51	1.61566e-227	BCC
Cttnbp2nl	4.11498e-231	0.458984	0.542	0.234	9.65908e-227	BCC
Tlr7	1.94111e-230	0.42591	0.419	0.151	4.55637e-226	BCC
Arl4c	1.51033e-229	0.618532	0.89	0.594	3.5452e-225	BCC
Sh3pxd2b	1.61531e-229	0.454629	0.545	0.244	3.79161e-225	BCC
Ptpra	2.01945e-228	0.450501	0.598	0.287	4.74026e-224	BCC
Spire1	5.17677e-228	0.307994	0.324	0.09	1.21514e-223	BCC
Syk	1.8561e-227	0.547388	0.749	0.443	4.35684e-223	BCC
Fmn1	2.2446e-227	0.375812	0.354	0.111	5.26875e-223	BCC
Pcf11	2.49173e-227	0.389316	0.482	0.195	5.84883e-223	BCC
Cpq	5.61546e-227	0.390975	0.424	0.158	1.31812e-222	BCC
Lpin2	7.10098e-227	0.513858	0.57	0.266	1.66681e-222	BCC
Ddhd1	1.50461e-226	0.569049	0.364	0.116	3.53178e-222	BCC
Tacc1	5.34159e-226	0.49209	0.667	0.34	1.25383e-221	BCC
Nfkbia	6.46266e-226	0.579087	0.974	0.82	1.51698e-221	BCC
Bex3	4.18701e-225	0.437727	0.374	0.126	9.82818e-221	BCC
Adam17	1.1817e-224	0.446019	0.671	0.339	2.77381e-220	BCC
Wwp1	2.36303e-223	0.546387	0.473	0.189	5.54674e-219	BCC
Pld3	3.12977e-223	0.483684	0.603	0.293	7.3465e-219	BCC
Fam3c	6.54555e-223	0.389242	0.463	0.187	1.53644e-218	BCC
Lcorl	3.84403e-222	0.38126	0.362	0.117	9.02309e-218	BCC
Trpm7	3.5347e-221	0.38928	0.48	0.198	8.297e-217	BCC
Cln8	1.08209e-220	0.508123	0.532	0.243	2.54e-216	BCC
Junb	1.21844e-220	0.634921	0.983	0.893	2.86005e-216	BCC
Retreg1	1.68894e-220	0.328705	0.454	0.176	3.96445e-216	BCC
H2-DMb2	2.0255e-220	0.268688	0.633	0.283	4.75446e-216	BCC
Bcl2a1d	4.2928e-220	0.844442	0.747	0.457	1.00765e-215	BCC
Impact	4.52021e-220	0.392907	0.563	0.252	1.06103e-215	BCC
Ssfa2	9.9659e-220	0.432382	0.569	0.263	2.33929e-215	BCC
Gls	1.78002e-218	0.49094	0.645	0.338	4.17825e-214	BCC
Ppp1cc	2.25221e-218	0.541711	0.716	0.4	5.28661e-214	BCC
Tle1	5.45151e-218	0.345034	0.334	0.099	1.27963e-213	BCC
Ifnar1	1.50815e-217	0.478791	0.696	0.379	3.54009e-213	BCC
Rapsn	1.70126e-217	0.336703	0.317	0.088	3.99337e-213	BCC
Frmd4b	2.16825e-217	0.38601	0.499	0.203	5.08954e-213	BCC
Dock4	1.0099e-216	0.426168	0.445	0.177	2.37053e-212	BCC
Hspd1	2.12425e-216	0.773303	0.709	0.394	4.98625e-212	BCC
Rin2	2.84375e-216	0.477786	0.502	0.216	6.67514e-212	BCC
Basp1	3.89515e-216	0.652327	0.88	0.62	9.1431e-212	BCC
Hspa1b	1.78615e-215	2.34357	0.72	0.441	4.19262e-211	BCC
Lap3	7.5174e-215	0.490006	0.523	0.236	1.76456e-210	BCC
Aph1c	1.86365e-214	0.35009	0.494	0.198	4.37454e-210	BCC
Zc3h12c	2.48679e-214	0.305798	0.271	0.061	5.83725e-210	BCC
Ankrd11	5.07189e-214	0.512898	0.794	0.464	1.19053e-209	BCC
Pde4b	5.73129e-214	0.532575	0.723	0.412	1.34531e-209	BCC
Myo1e	2.68747e-213	0.481532	0.458	0.19	6.30831e-209	BCC
Usp9x	1.44326e-212	0.37841	0.565	0.264	3.38777e-208	BCC
Pros1	4.81278e-212	0.330935	0.374	0.125	1.1297e-207	BCC
Sdcbp	5.8835e-212	0.506342	0.966	0.766	1.38103e-207	BCC
Ctsc	9.07591e-212	0.387911	0.981	0.705	2.13039e-207	BCC
Mcrip1	1.33816e-211	0.379199	0.518	0.22	3.14105e-207	BCC
Dnajb6	1.36675e-211	0.540664	0.815	0.541	3.20817e-207	BCC
Dnmt3a	2.09023e-211	0.43908	0.424	0.167	4.90639e-207	BCC
Hsp90aa1	5.06581e-211	1.23334	0.947	0.777	1.1891e-206	BCC
Ctss	5.50624e-211	0.550447	0.994	0.925	1.29248e-206	BCC
Cyth3	1.29782e-210	0.390003	0.404	0.148	3.04638e-206	BCC
Lifr	5.83051e-210	0.384553	0.38	0.13	1.3686e-205	BCC
Marcks	1.27442e-209	0.477111	0.941	0.652	2.99145e-205	BCC
Pxdc1	4.7776e-209	0.395184	0.474	0.184	1.12144e-204	BCC
Dhx9	7.44968e-209	0.394321	0.495	0.216	1.74866e-204	BCC
Prkcb	1.2703e-208	0.338451	0.441	0.171	2.98177e-204	BCC
mt-Nd6	1.61188e-208	0.341663	0.35	0.116	3.78356e-204	BCC
Man2a2	2.10863e-208	0.414101	0.403	0.149	4.94959e-204	BCC
AU020206	2.26858e-208	0.427869	0.471	0.193	5.32504e-204	BCC
Rufy3	2.46802e-208	0.385025	0.43	0.169	5.79318e-204	BCC
Igsf8	1.17346e-207	0.409105	0.575	0.279	2.75447e-203	BCC
Adrb2	3.79955e-207	0.738578	0.368	0.125	8.91867e-203	BCC
Tmbim1	6.93972e-207	0.417488	0.608	0.305	1.62896e-202	BCC
Nptn	9.22408e-207	0.413134	0.777	0.45	2.16517e-202	BCC
Mbnl2	1.53574e-206	0.42855	0.732	0.411	3.60485e-202	BCC
2900097C17Rik	1.71295e-206	0.405343	0.462	0.193	4.02081e-202	BCC
Rab7b	2.3288e-206	0.509244	0.623	0.316	5.46639e-202	BCC
Hpgd	5.63225e-206	0.513801	0.306	0.085	1.32206e-201	BCC
Ugcg	6.76114e-206	0.451208	0.531	0.246	1.58704e-201	BCC
Adap2	2.00886e-205	0.410122	0.489	0.206	4.71541e-201	BCC
Eif1a	3.48989e-205	0.491058	0.635	0.333	8.19183e-201	BCC
Clec4n	3.58462e-205	0.443255	0.827	0.466	8.41418e-201	BCC
Neat1	1.16781e-204	0.657377	0.923	0.731	2.74119e-200	BCC
Stab1	1.25065e-204	0.376196	0.61	0.266	2.93564e-200	BCC
D10Wsu102e	1.44382e-204	0.602336	0.32	0.1	3.38909e-200	BCC
Specc1l	1.66307e-203	0.378851	0.42	0.162	3.90372e-199	BCC
Rassf3	4.74695e-203	0.399817	0.499	0.219	1.11425e-198	BCC
Ptprj	2.17446e-202	0.395703	0.609	0.301	5.10412e-198	BCC
Elmsan1	3.6884e-202	0.377056	0.375	0.13	8.65778e-198	BCC
Plekhm2	5.84026e-202	0.37481	0.471	0.202	1.37089e-197	BCC
Fem1b	7.77364e-202	0.39804	0.381	0.138	1.82471e-197	BCC
Dyrk1a	6.56639e-201	0.366155	0.454	0.185	1.54133e-196	BCC
Ms4a14	1.33364e-200	0.31435	0.276	0.073	3.13046e-196	BCC
Tns3	3.10186e-200	0.400589	0.53	0.241	7.28101e-196	BCC
Gpr137b	1.42514e-199	0.486257	0.652	0.349	3.34523e-195	BCC
Ubc	1.43996e-199	0.519196	0.983	0.866	3.38002e-195	BCC
Dnaja2	1.57331e-199	0.450425	0.738	0.43	3.69304e-195	BCC
Map2k3	2.7479e-199	0.516372	0.681	0.394	6.45014e-195	BCC
Lmo2	2.95488e-199	0.44273	0.67	0.352	6.93598e-195	BCC
Ubn1	1.33238e-198	0.38634	0.567	0.278	3.1275e-194	BCC
Ntpcr	3.15452e-198	0.364773	0.614	0.284	7.40461e-194	BCC
Socs3	1.01366e-197	0.593287	0.817	0.534	2.37937e-193	BCC
Itm2c	2.61735e-197	0.386787	0.834	0.552	6.1437e-193	BCC
Tpp2	4.53114e-196	0.395635	0.547	0.268	1.06359e-191	BCC
Smarca5	3.93242e-195	0.447407	0.677	0.367	9.23058e-191	BCC
Scaf11	5.24285e-195	0.432337	0.627	0.319	1.23065e-190	BCC
Slc35b2	2.33162e-194	0.363546	0.442	0.184	5.47302e-190	BCC
Yae1d1	3.45901e-194	0.280192	0.297	0.087	8.11935e-190	BCC
Acbd5	3.97254e-194	0.345657	0.453	0.191	9.32475e-190	BCC
Mmp14	1.23375e-192	0.464315	0.647	0.327	2.89599e-188	BCC
Larp4	3.14134e-192	0.363889	0.442	0.187	7.37367e-188	BCC
Mgat4a	3.48803e-192	0.381787	0.461	0.2	8.18745e-188	BCC
Vps41	5.03952e-192	0.366694	0.46	0.2	1.18293e-187	BCC
Pip5k1c	5.11745e-192	0.372302	0.522	0.248	1.20122e-187	BCC
Sh3glb1	1.91212e-191	0.462876	0.951	0.728	4.48831e-187	BCC
Syngr1	2.37585e-191	0.348197	0.385	0.139	5.57682e-187	BCC
Chka	8.67606e-191	0.654794	0.414	0.165	2.03653e-186	BCC
Dtnbp1	8.72081e-191	0.371279	0.592	0.296	2.04704e-186	BCC
2610507B11Rik	1.34569e-190	0.371861	0.523	0.239	3.15874e-186	BCC
Osbpl8	1.89813e-188	0.579615	0.574	0.296	4.45548e-184	BCC
Slc7a8	2.57681e-188	0.422464	0.527	0.246	6.04855e-184	BCC
Pfkfb3	3.37383e-188	0.588335	0.524	0.254	7.9194e-184	BCC
Wsb2	3.58751e-188	0.390521	0.477	0.216	8.42097e-184	BCC
Got1	6.88821e-188	0.470223	0.701	0.408	1.61687e-183	BCC
Asah1	1.51384e-187	0.469501	0.859	0.55	3.55344e-183	BCC
Arl8a	1.76043e-187	0.364585	0.643	0.345	4.13225e-183	BCC
Tnfaip2	2.35214e-187	0.509018	0.716	0.423	5.52118e-183	BCC
Plbd2	5.46505e-187	0.357856	0.519	0.249	1.28281e-182	BCC
Tm6sf1	3.67299e-186	0.455969	0.83	0.521	8.62161e-182	BCC
Stx7	9.54264e-186	0.42476	0.782	0.464	2.23994e-181	BCC
Bcor	1.68201e-185	0.300601	0.314	0.1	3.94819e-181	BCC
Sbno2	3.21145e-185	0.39531	0.514	0.238	7.53825e-181	BCC
Nbdy	1.26789e-184	0.293099	0.296	0.094	2.97612e-180	BCC
Nsd3	1.69726e-184	0.288187	0.523	0.238	3.98398e-180	BCC
Fbxo11	2.29369e-184	0.356315	0.479	0.213	5.38398e-180	BCC
H3f3a	8.79682e-184	0.384322	0.998	0.935	2.06488e-179	BCC
Tmf1	3.33488e-183	0.368205	0.52	0.248	7.82795e-179	BCC
Stap1	1.14228e-182	0.470351	0.555	0.258	2.68127e-178	BCC
Jak1	1.17819e-182	0.517157	0.735	0.446	2.76556e-178	BCC
Ccr1	1.85032e-182	0.39396	0.816	0.47	4.34325e-178	BCC
Tpr	2.49417e-182	0.472337	0.795	0.47	5.85456e-178	BCC
Aes	2.99655e-182	0.420143	0.798	0.483	7.03381e-178	BCC
Igf1	4.43811e-182	0.338288	0.334	0.107	1.04176e-177	BCC
Tmem189	5.20924e-182	0.443932	0.748	0.455	1.22276e-177	BCC
Gadd45b	1.04354e-181	0.433436	0.881	0.588	2.4495e-177	BCC
Slf2	1.24129e-181	0.319363	0.289	0.09	2.91369e-177	BCC
Atp6ap2	2.16425e-181	0.384755	0.85	0.548	5.08015e-177	BCC
Efhd2	4.18402e-181	0.469075	0.951	0.75	9.82115e-177	BCC
Selenom	1.89826e-180	0.294387	0.365	0.135	4.45579e-176	BCC
Rab12	7.65913e-180	0.323572	0.406	0.167	1.79783e-175	BCC
Mxi1	8.2395e-180	0.394341	0.584	0.294	1.93406e-175	BCC
Galnt7	8.68163e-180	0.333951	0.382	0.15	2.03784e-175	BCC
Hnrnpa0	1.22509e-179	0.368177	0.801	0.438	2.87565e-175	BCC
Snx24	1.61681e-179	0.337098	0.38	0.149	3.79513e-175	BCC
Tsc22d2	1.91413e-179	0.379145	0.429	0.181	4.49303e-175	BCC
Cd84	1.96348e-179	0.351258	0.665	0.347	4.60888e-175	BCC
Spint1	2.94506e-179	0.330788	0.294	0.088	6.91294e-175	BCC
G3bp1	3.77158e-179	0.455184	0.75	0.457	8.85303e-175	BCC
Fxyd2	6.08038e-178	0.255278	0.271	0.073	1.42725e-173	BCC
Ski	7.17129e-178	0.315101	0.523	0.244	1.68332e-173	BCC
Tm2d2	1.40816e-177	0.392065	0.643	0.358	3.30536e-173	BCC
Gapvd1	1.42134e-177	0.372952	0.521	0.252	3.33631e-173	BCC
Rbm47	1.77202e-177	0.409299	0.561	0.285	4.15945e-173	BCC
Creb5	2.7679e-177	0.410391	0.532	0.252	6.4971e-173	BCC
Ccl3	2.78246e-177	0.414863	0.788	0.484	6.53126e-173	BCC
Wdr26	3.93043e-176	0.405972	0.754	0.438	9.22591e-172	BCC
Tpd52	7.09827e-176	0.401351	0.932	0.664	1.66618e-171	BCC
Lrp1	8.53056e-176	0.419176	0.78	0.429	2.00238e-171	BCC
Mfge8	8.74725e-176	0.946166	0.3	0.095	2.05324e-171	BCC
Fblim1	1.29392e-175	0.262044	0.271	0.078	3.03722e-171	BCC
AY036118	6.95938e-175	0.933856	0.658	0.341	1.63358e-170	BCC
Chd2	8.47485e-175	0.352752	0.562	0.287	1.9893e-170	BCC
Slc9a9	1.09858e-174	0.336978	0.356	0.132	2.57869e-170	BCC
Ubr5	1.52585e-174	0.321287	0.423	0.18	3.58163e-170	BCC
Mapkapk2	2.98342e-174	0.447521	0.817	0.529	7.00299e-170	BCC
Atp2a2	3.91023e-174	0.356223	0.552	0.276	9.17849e-170	BCC
Purb	5.18902e-174	0.41339	0.722	0.42	1.21802e-169	BCC
Snx9	6.21944e-174	0.362022	0.445	0.2	1.45989e-169	BCC
Clec5a	1.53304e-173	0.265273	0.534	0.245	3.59851e-169	BCC
Klf9	4.20861e-173	0.304472	0.289	0.086	9.87886e-169	BCC
C5ar1	4.52366e-173	0.567894	0.732	0.421	1.06184e-168	BCC
Atp13a2	5.48793e-173	0.369549	0.562	0.277	1.28818e-168	BCC
Rap1b	1.27783e-172	0.457415	0.962	0.745	2.99946e-168	BCC
Cbr2	1.93071e-172	0.564868	0.402	0.157	4.53195e-168	BCC
Zbtb20	2.59414e-172	0.297403	0.416	0.17	6.08922e-168	BCC
Zmiz1	3.70146e-172	0.38013	0.666	0.365	8.68844e-168	BCC
Atf6	9.45745e-172	0.357692	0.497	0.238	2.21995e-167	BCC
Irak2	9.91947e-172	0.324893	0.551	0.268	2.3284e-167	BCC
P2rx4	1.36733e-171	0.397986	0.657	0.366	3.20954e-167	BCC
Atrx	3.08356e-171	0.373124	0.688	0.385	7.23804e-167	BCC
Creg1	5.49082e-171	0.415955	0.795	0.503	1.28886e-166	BCC
Smap2	6.75161e-171	0.384671	0.604	0.327	1.58481e-166	BCC
Fbxo30	1.44776e-170	0.28098	0.284	0.085	3.39833e-166	BCC
Ltc4s	9.48966e-170	0.28684	0.363	0.128	2.22751e-165	BCC
Eif4g2	9.70317e-170	0.447888	0.891	0.601	2.27763e-165	BCC
Unc93b1	1.2176e-169	0.407588	0.917	0.607	2.85808e-165	BCC
Cd69	1.64307e-169	0.496839	0.309	0.102	3.85677e-165	BCC
Kif1b	3.1464e-169	0.324321	0.452	0.206	7.38555e-165	BCC
Itga6	4.13261e-169	0.257561	0.392	0.143	9.70047e-165	BCC
Gltp	5.5762e-169	0.372006	0.819	0.523	1.3089e-164	BCC
Synj1	1.03226e-168	0.366616	0.598	0.315	2.42301e-164	BCC
Gnaq	4.13645e-168	0.305833	0.579	0.294	9.70949e-164	BCC
Dhrs3	8.13521e-168	0.343903	0.558	0.268	1.90958e-163	BCC
Prdm1	4.72809e-167	0.366182	0.426	0.18	1.10983e-162	BCC
Prpf39	1.76452e-166	0.313947	0.381	0.156	4.14185e-162	BCC
Ptpn1	2.36335e-166	0.436772	0.813	0.5	5.54749e-162	BCC
Rtf2	4.58374e-166	0.300919	0.523	0.244	1.07594e-161	BCC
Ptpa	5.3471e-166	0.310687	0.39	0.162	1.25512e-161	BCC
Eloa	1.22952e-165	0.312555	0.388	0.163	2.88605e-161	BCC
Zfp36	1.2451e-165	0.549282	0.964	0.823	2.92262e-161	BCC
Alkbh5	2.68974e-165	0.410086	0.541	0.273	6.31362e-161	BCC
Scoc	3.37713e-165	0.333725	0.389	0.158	7.92714e-161	BCC
Nop53	3.44258e-165	0.308339	0.526	0.246	8.08077e-161	BCC
Dmac1	5.76862e-165	0.359837	0.482	0.217	1.35407e-160	BCC
Zeb2	1.47765e-164	0.447987	0.957	0.72	3.46849e-160	BCC
Arhgap17	1.71608e-164	0.407407	0.584	0.311	4.02816e-160	BCC
Sowahc	2.61085e-164	0.484723	0.536	0.269	6.12845e-160	BCC
Syncrip	3.07739e-164	0.386163	0.6	0.32	7.22355e-160	BCC
Tm9sf3	3.1903e-164	0.382803	0.743	0.434	7.4886e-160	BCC
Fbxo33	5.86471e-164	0.45049	0.325	0.119	1.37662e-159	BCC
Tmem251	6.67838e-164	0.311022	0.599	0.314	1.56762e-159	BCC
Cul3	7.19876e-164	0.34072	0.53	0.269	1.68977e-159	BCC
Hspa4	8.01524e-164	0.417405	0.654	0.373	1.88142e-159	BCC
Vps26a	9.96954e-164	0.364678	0.632	0.353	2.34015e-159	BCC
Ccl7	1.07716e-163	1.35093	0.651	0.403	2.52842e-159	BCC
Inpp5d	1.21876e-163	0.329571	0.679	0.366	2.86079e-159	BCC
Coq10b	2.25177e-163	0.353418	0.668	0.375	5.28557e-159	BCC
Cpeb2	2.37329e-163	0.299102	0.379	0.153	5.57082e-159	BCC
Dapk1	6.10694e-163	0.274054	0.372	0.147	1.43348e-158	BCC
Epb41	1.13531e-162	0.333673	0.401	0.173	2.66491e-158	BCC
Sirpa	2.4885e-162	0.405495	0.884	0.54	5.84125e-158	BCC
Hexa	3.60252e-162	0.415748	0.899	0.637	8.45618e-158	BCC
Osgin2	4.02691e-162	0.355577	0.428	0.181	9.45237e-158	BCC
Stard9	7.28004e-162	0.291089	0.365	0.146	1.70884e-157	BCC
Mgat4b	7.63145e-162	0.289385	0.382	0.161	1.79133e-157	BCC
Wdfy3	9.30635e-162	0.306526	0.399	0.168	2.18448e-157	BCC
Usp8	1.65845e-161	0.350847	0.533	0.271	3.89289e-157	BCC
Serpinf1	2.43738e-161	0.314353	0.378	0.147	5.72125e-157	BCC
Prrc2c	3.33194e-161	0.410483	0.766	0.46	7.82107e-157	BCC
Mindy2	3.62026e-161	0.308661	0.431	0.189	8.49783e-157	BCC
Alas1	4.4242e-161	0.400083	0.451	0.214	1.03849e-156	BCC
Kpna3	4.59716e-161	0.300649	0.417	0.181	1.07909e-156	BCC
Gspt1	1.2632e-160	0.363611	0.548	0.284	2.96512e-156	BCC
Bptf	2.45512e-160	0.326313	0.533	0.27	5.7629e-156	BCC
Copa	4.66869e-160	0.32972	0.59	0.318	1.09588e-155	BCC
Cd300a	1.45583e-159	0.356399	0.77	0.456	3.41728e-155	BCC
Dnaja1	1.70282e-159	0.904169	0.851	0.608	3.99704e-155	BCC
Depdc7	1.71437e-159	0.251537	0.251	0.071	4.02413e-155	BCC
Litaf	2.25205e-159	0.350965	0.924	0.705	5.28624e-155	BCC
Bri3	3.29912e-159	0.39407	0.942	0.734	7.74402e-155	BCC
Mospd2	4.12097e-159	0.317044	0.434	0.2	9.67315e-155	BCC
Plekho2	8.95596e-159	0.380904	0.673	0.394	2.10223e-154	BCC
Gnl3	3.25998e-158	0.350075	0.502	0.246	7.65216e-154	BCC
Hsph1	1.30075e-157	0.994399	0.378	0.167	3.05325e-153	BCC
Comt	1.56925e-157	0.317724	0.617	0.324	3.68351e-153	BCC
Wapl	3.85796e-157	0.341734	0.596	0.323	9.0558e-153	BCC
Tmem86a	4.17439e-157	0.316926	0.445	0.193	9.79854e-153	BCC
Scp2	1.06237e-156	0.408288	0.868	0.589	2.4937e-152	BCC
Lima1	2.09314e-156	0.314143	0.343	0.135	4.91323e-152	BCC
Cyfip1	2.84953e-156	0.422227	0.784	0.485	6.68871e-152	BCC
Cd48	4.541e-156	0.309983	0.793	0.493	1.06591e-151	BCC
Dnajb9	8.93302e-156	0.336306	0.478	0.227	2.09685e-151	BCC
Fuca1	1.28371e-155	0.337854	0.771	0.474	3.01326e-151	BCC
Srxn1	8.56164e-155	0.47448	0.398	0.17	2.00967e-150	BCC
Ppp2ca	1.30763e-154	0.419193	0.856	0.604	3.06941e-150	BCC
B4galt5	2.77388e-154	0.39629	0.536	0.283	6.51112e-150	BCC
Pnp	4.43625e-154	0.39727	0.769	0.432	1.04132e-149	BCC
Mdfic	8.38548e-154	0.330498	0.645	0.363	1.96832e-149	BCC
Wdr91	5.53923e-153	0.275171	0.425	0.186	1.30022e-148	BCC
Hbegf	6.0734e-153	0.460393	0.254	0.076	1.42561e-148	BCC
Hs2st1	7.23513e-153	0.306772	0.337	0.134	1.6983e-148	BCC
Washc4	1.65198e-152	0.28809	0.378	0.161	3.87769e-148	BCC
Slc29a1	2.44116e-152	0.257606	0.394	0.17	5.73015e-148	BCC
Tspan4	2.92088e-152	0.255049	0.393	0.167	6.85617e-148	BCC
Tgif1	4.43477e-152	0.327982	0.724	0.434	1.04097e-147	BCC
Nucb1	8.95927e-152	0.294984	0.605	0.33	2.10301e-147	BCC
Plk3	9.12617e-152	0.370301	0.425	0.196	2.14219e-147	BCC
Soat1	1.02497e-151	0.315873	0.684	0.385	2.40592e-147	BCC
Ier3	1.19421e-151	0.472671	0.875	0.634	2.80318e-147	BCC
Kdm6a	3.72437e-151	0.263111	0.366	0.149	8.7422e-147	BCC
B4galt1	3.84561e-151	0.341391	0.563	0.299	9.02681e-147	BCC
H2-D1	8.16367e-151	0.319478	0.998	0.966	1.91626e-146	BCC
Ppfibp1	2.44933e-150	0.250504	0.284	0.097	5.74932e-146	BCC
Acbd3	2.46212e-150	0.333189	0.516	0.269	5.77934e-146	BCC
Neu1	3.53705e-150	0.305009	0.618	0.346	8.30252e-146	BCC
Ddx6	9.25864e-150	0.281379	0.713	0.423	2.17328e-145	BCC
Cdk6	1.3037e-149	0.38173	0.456	0.221	3.06017e-145	BCC
Wsb1	2.53644e-149	0.298647	0.685	0.397	5.95378e-145	BCC
Gm6377	2.62752e-149	0.498299	0.513	0.261	6.16757e-145	BCC
Crlf3	4.27175e-149	0.355676	0.587	0.328	1.00271e-144	BCC
Ptp4a2	6.6736e-149	0.377325	0.874	0.585	1.56649e-144	BCC
Tpt1	9.56719e-149	0.259918	1	0.971	2.24571e-144	BCC
Vdac2	1.22924e-148	0.425005	0.883	0.604	2.88541e-144	BCC
Cep350	1.5668e-148	0.314653	0.412	0.187	3.67776e-144	BCC
Ezr	2.78184e-148	0.480725	0.66	0.405	6.52981e-144	BCC
Arl5b	3.44525e-148	0.315676	0.39	0.163	8.08703e-144	BCC
Adcy7	4.23879e-148	0.306577	0.5	0.25	9.94972e-144	BCC
Ophn1	6.67303e-148	0.28702	0.338	0.132	1.56636e-143	BCC
Noct	7.96323e-148	0.352826	0.428	0.19	1.86921e-143	BCC
Bmyc	2.59785e-147	0.33039	0.473	0.231	6.09794e-143	BCC
Vps35	8.5831e-147	0.359028	0.658	0.378	2.01471e-142	BCC
Abcc3	1.12978e-146	0.280702	0.345	0.139	2.65194e-142	BCC
Tnfsf9	1.17721e-146	0.806054	0.504	0.255	2.76326e-142	BCC
Pdia3	1.34559e-146	0.391692	0.909	0.655	3.1585e-142	BCC
Tm9sf2	1.41704e-146	0.282618	0.508	0.257	3.32623e-142	BCC
Nckap1l	1.72098e-146	0.322103	0.67	0.38	4.03966e-142	BCC
Elf2	1.93316e-146	0.317581	0.441	0.21	4.53771e-142	BCC
Kmt5a	3.3809e-146	0.331896	0.378	0.165	7.93599e-142	BCC
Washc3	3.53769e-146	0.2764	0.367	0.158	8.30401e-142	BCC
Lilr4b	3.80723e-146	0.279881	0.916	0.665	8.93671e-142	BCC
Nrp2	4.2676e-146	0.316489	0.541	0.277	1.00173e-141	BCC
Aig1	8.11054e-146	0.427398	0.43	0.209	1.90379e-141	BCC
Mertk	1.17724e-145	0.286985	0.285	0.101	2.76333e-141	BCC
Gramd1a	2.36473e-145	0.272122	0.435	0.202	5.55073e-141	BCC
Mfsd1	3.52651e-145	0.342389	0.711	0.417	8.27779e-141	BCC
Runx3	3.55838e-145	0.477496	0.666	0.415	8.35258e-141	BCC
Lacc1	4.44113e-145	0.290641	0.426	0.19	1.04247e-140	BCC
Rasa1	1.58278e-144	0.309246	0.358	0.154	3.71525e-140	BCC
Errfi1	1.87578e-144	0.442347	0.525	0.272	4.40302e-140	BCC
Tgoln1	2.15961e-144	0.277206	0.71	0.441	5.06926e-140	BCC
Slc39a1	2.16533e-144	0.334147	0.559	0.302	5.08268e-140	BCC
Gm46224	2.90486e-144	0.32436	0.255	0.084	6.81858e-140	BCC
Ell2	2.99362e-144	0.361145	0.465	0.224	7.02691e-140	BCC
Canx	3.9895e-144	0.362744	0.865	0.583	9.36456e-140	BCC
Bcl2a1a	1.09166e-143	0.702116	0.605	0.359	2.56245e-139	BCC
Sec24a	1.1138e-143	0.258655	0.33	0.13	2.61441e-139	BCC
Bcl2l1	1.25059e-143	0.298202	0.468	0.231	2.93552e-139	BCC
Etf1	1.63906e-143	0.344965	0.743	0.48	3.84737e-139	BCC
Dennd5a	1.95131e-143	0.2821	0.576	0.31	4.5803e-139	BCC
Tnfrsf11a	2.65553e-143	0.317076	0.446	0.216	6.23333e-139	BCC
Brd1	1.83621e-142	0.300828	0.436	0.208	4.31013e-138	BCC
Pou2f2	2.39603e-142	0.34488	0.509	0.245	5.6242e-138	BCC
Git2	5.01091e-142	0.308337	0.619	0.354	1.17621e-137	BCC
Hprt	9.79295e-142	0.356975	0.748	0.46	2.2987e-137	BCC
Colgalt1	9.9823e-142	0.304007	0.556	0.295	2.34315e-137	BCC
Aff1	1.27864e-141	0.268242	0.391	0.175	3.00136e-137	BCC
Akirin1	2.62467e-140	0.328269	0.56	0.31	6.16088e-136	BCC
Lcp1	3.09065e-140	0.403934	0.958	0.745	7.25469e-136	BCC
Zfand2a	3.21003e-140	0.27595	0.374	0.156	7.53491e-136	BCC
Il10ra	3.96812e-140	0.361334	0.582	0.318	9.31437e-136	BCC
Hs6st1	5.36467e-140	0.284854	0.301	0.116	1.25925e-135	BCC
Slc43a2	7.8241e-140	0.290796	0.557	0.289	1.83655e-135	BCC
Fam174a	9.06092e-140	0.30441	0.671	0.398	2.12687e-135	BCC
Oser1	9.99097e-140	0.305272	0.608	0.343	2.34518e-135	BCC
Dnajb14	1.28546e-139	0.271147	0.56	0.301	3.01736e-135	BCC
Hnrnpll	2.2338e-139	0.363345	0.517	0.279	5.2434e-135	BCC
Map3k2	5.97664e-139	0.281245	0.384	0.173	1.4029e-134	BCC
Glmp	7.19483e-139	0.304055	0.676	0.403	1.68884e-134	BCC
Abr	7.43966e-139	0.349834	0.541	0.298	1.74631e-134	BCC
Tbc1d15	9.24339e-139	0.287953	0.499	0.254	2.1697e-134	BCC
Arl6ip5	1.34288e-138	0.318831	0.74	0.468	3.15215e-134	BCC
Pltp	1.7186e-138	0.365234	0.69	0.417	4.03407e-134	BCC
Pten	2.33486e-138	0.303417	0.656	0.378	5.48063e-134	BCC
N4bp1	4.93845e-138	0.425705	0.588	0.346	1.1592e-133	BCC
Sbf2	4.95288e-138	0.25542	0.355	0.153	1.16259e-133	BCC
Lhfpl2	8.41766e-138	0.322395	0.325	0.13	1.97588e-133	BCC
Notch1	2.75108e-137	0.295679	0.363	0.161	6.4576e-133	BCC
Sgpl1	2.82149e-137	0.323752	0.643	0.373	6.62288e-133	BCC
Rab1a	3.23235e-137	0.343624	0.762	0.475	7.5873e-133	BCC
Rab10	1.76155e-136	0.353693	0.718	0.454	4.1349e-132	BCC
Bmt2	6.14425e-136	0.260625	0.256	0.089	1.44224e-131	BCC
Lamp2	1.08195e-135	0.35099	0.91	0.637	2.53966e-131	BCC
Smim14	1.51987e-135	0.32546	0.738	0.478	3.5676e-131	BCC
Top2b	4.38979e-135	0.308243	0.458	0.23	1.03042e-130	BCC
Fuca2	5.3803e-135	0.266538	0.526	0.282	1.26292e-130	BCC
Mfsd11	1.04476e-134	0.261589	0.356	0.157	2.45237e-130	BCC
Specc1	1.1353e-134	0.300295	0.394	0.182	2.66489e-130	BCC
Pip4k2a	1.85618e-134	0.296627	0.618	0.352	4.35701e-130	BCC
Sde2	2.12037e-134	0.301019	0.604	0.348	4.97714e-130	BCC
Slc11a1	4.01898e-134	0.292248	0.622	0.338	9.43376e-130	BCC
Twf1	6.60765e-134	0.296668	0.434	0.209	1.55101e-129	BCC
Itsn1	7.84291e-134	0.315735	0.365	0.161	1.84097e-129	BCC
Rock1	2.10473e-133	0.34901	0.688	0.409	4.94043e-129	BCC
Renbp	2.20145e-133	0.262707	0.489	0.249	5.16745e-129	BCC
Nipa2	3.1281e-133	0.315487	0.58	0.323	7.3426e-129	BCC
Yy1	4.52024e-133	0.3247	0.613	0.351	1.06104e-128	BCC
Hmgn1	4.73006e-133	0.288892	0.681	0.389	1.11029e-128	BCC
Ext1	9.90393e-133	0.256512	0.404	0.186	2.32475e-128	BCC
Huwe1	1.27353e-132	0.286979	0.508	0.27	2.98936e-128	BCC
Kmt2c	2.28066e-132	0.251993	0.424	0.205	5.35339e-128	BCC
Pdcl3	2.71667e-132	0.3418	0.604	0.358	6.37685e-128	BCC
Hnrnpab	3.86697e-131	0.381354	0.796	0.532	9.07693e-127	BCC
Icosl	5.76139e-131	0.29088	0.326	0.135	1.35237e-126	BCC
Ppp4r3b	7.70225e-131	0.2742	0.416	0.2	1.80795e-126	BCC
Dnajc3	1.67945e-130	0.278008	0.621	0.356	3.94218e-126	BCC
Neurl3	2.31693e-130	0.47771	0.566	0.321	5.43852e-126	BCC
Itga5	3.34768e-130	0.309857	0.425	0.206	7.85801e-126	BCC
Rilpl2	6.53996e-130	0.288771	0.726	0.466	1.53513e-125	BCC
Aif1	8.12859e-130	0.273239	0.921	0.61	1.90802e-125	BCC
Atp6v1h	1.00132e-129	0.298173	0.554	0.312	2.35039e-125	BCC
Lcp2	1.07816e-129	0.350422	0.649	0.385	2.53076e-125	BCC
Vat1	1.08281e-129	0.288947	0.429	0.207	2.54168e-125	BCC
Map3k8	4.66246e-129	0.250291	0.513	0.262	1.09442e-124	BCC
Tet3	9.6973e-129	0.275063	0.474	0.248	2.27625e-124	BCC
Dhx40	2.31971e-128	0.501209	0.383	0.183	5.44506e-124	BCC
Slc15a4	4.86055e-128	0.264431	0.424	0.204	1.14092e-123	BCC
App	5.33961e-128	0.302818	0.88	0.59	1.25337e-123	BCC
Dclre1c	6.55889e-128	0.264079	0.335	0.143	1.53957e-123	BCC
Ptprc	7.70306e-128	0.30124	0.952	0.709	1.80814e-123	BCC
Tmed7	1.78184e-127	0.264556	0.612	0.35	4.18252e-123	BCC
Ppp1r15a	4.2335e-127	0.399849	0.867	0.62	9.9373e-123	BCC
Cd68	4.74843e-127	0.389005	0.948	0.734	1.1146e-122	BCC
Clcn4	5.45214e-127	0.285274	0.437	0.221	1.27978e-122	BCC
Idh2	6.60286e-127	0.289005	0.525	0.284	1.54989e-122	BCC
Glo1	2.17307e-126	0.253953	0.52	0.279	5.10084e-122	BCC
Nus1	5.4608e-126	0.29502	0.506	0.271	1.28181e-121	BCC
Itsn2	1.22972e-125	0.262575	0.507	0.273	2.88652e-121	BCC
Clint1	3.03163e-125	0.288431	0.567	0.317	7.11615e-121	BCC
Ankhd1	6.66805e-125	0.262904	0.399	0.192	1.56519e-120	BCC
Susd6	6.80414e-125	0.272041	0.504	0.266	1.59714e-120	BCC
Rcbtb2	9.29658e-125	0.296196	0.455	0.235	2.18219e-120	BCC
Pex13	1.18604e-124	0.28402	0.362	0.165	2.78398e-120	BCC
P2ry6	1.84968e-124	0.306234	0.576	0.302	4.34175e-120	BCC
Gla	2.9841e-124	0.283851	0.567	0.32	7.00458e-120	BCC
Ctsd	3.32293e-124	0.437719	0.926	0.641	7.79992e-120	BCC
Rgl1	3.45708e-124	0.400457	0.49	0.263	8.11481e-120	BCC
Prelid3b	3.51095e-124	0.270086	0.381	0.18	8.24125e-120	BCC
Ube2q1	3.92271e-124	0.288844	0.551	0.309	9.20778e-120	BCC
Idh1	8.23743e-124	0.271043	0.392	0.186	1.93357e-119	BCC
Serpinb8	1.05777e-123	0.256566	0.329	0.14	2.48289e-119	BCC
Runx1	4.90123e-123	0.445013	0.725	0.467	1.15047e-118	BCC
Dynll2	5.52822e-123	0.296831	0.458	0.236	1.29764e-118	BCC
Ciita	7.05127e-123	0.293561	0.332	0.139	1.65515e-118	BCC
Slc9a3r1	7.12405e-123	0.291203	0.536	0.301	1.67223e-118	BCC
Heatr5a	8.04361e-123	0.266507	0.302	0.126	1.88808e-118	BCC
Nek6	1.01487e-122	0.254601	0.396	0.192	2.3822e-118	BCC
Mfsd14a	2.444e-122	0.252575	0.313	0.135	5.7368e-118	BCC
Nipbl	3.12977e-122	0.300255	0.588	0.34	7.34651e-118	BCC
Adam10	3.26622e-122	0.256671	0.521	0.278	7.66681e-118	BCC
Fcgr2b	5.28709e-122	0.38935	0.912	0.642	1.24104e-117	BCC
Cmtm6	5.40385e-122	0.264492	0.563	0.318	1.26845e-117	BCC
Trip11	5.80394e-122	0.292684	0.432	0.22	1.36236e-117	BCC
Topors	1.3087e-121	0.347885	0.323	0.141	3.07191e-117	BCC
Fam91a1	1.31679e-121	0.253755	0.273	0.108	3.09089e-117	BCC
Ankrd12	2.07826e-121	0.29802	0.511	0.275	4.87829e-117	BCC
Bin1	2.27415e-121	0.286055	0.628	0.358	5.33811e-117	BCC
Ppp4r3a	7.96598e-121	0.264204	0.331	0.148	1.86986e-116	BCC
Arih1	2.30947e-120	0.258825	0.532	0.3	5.42103e-116	BCC
Nufip2	2.95428e-120	0.28318	0.459	0.242	6.93459e-116	BCC
Serpinb6a	3.09725e-120	0.449791	0.476	0.252	7.27017e-116	BCC
Hsp90b1	3.64009e-120	0.339548	0.927	0.689	8.54438e-116	BCC
Myof	4.50544e-120	0.281446	0.471	0.247	1.05756e-115	BCC
Grb2	1.18932e-119	0.348724	0.869	0.614	2.79168e-115	BCC
Rpl12	2.23372e-119	0.329397	0.988	0.907	5.2432e-115	BCC
Ggta1	4.32131e-119	0.331947	0.474	0.255	1.01434e-114	BCC
F13a1	4.37472e-119	0.900202	0.522	0.31	1.02688e-114	BCC
Trio	4.54141e-119	0.25881	0.331	0.148	1.066e-114	BCC
Ppp1r14b	5.19908e-119	0.251567	0.673	0.374	1.22038e-114	BCC
Hdlbp	7.11093e-119	0.29545	0.652	0.387	1.66915e-114	BCC
Arid4b	3.99279e-118	0.253882	0.479	0.258	9.37229e-114	BCC
Mcub	1.16557e-117	0.287712	0.475	0.239	2.73595e-113	BCC
Secisbp2l	1.6489e-117	0.277069	0.403	0.2	3.87047e-113	BCC
Scimp	2.64838e-117	0.258574	0.478	0.246	6.21655e-113	BCC
Frmd4a	7.08209e-117	0.262018	0.356	0.168	1.66238e-112	BCC
Maf	6.15979e-116	0.310281	0.632	0.341	1.44589e-111	BCC
Hook3	1.17681e-115	0.265254	0.462	0.244	2.76232e-111	BCC
Cop1	1.21782e-115	0.25964	0.324	0.147	2.8586e-111	BCC
Birc6	3.01794e-115	0.264833	0.548	0.31	7.084e-111	BCC
Atp1b3	3.20938e-115	0.44576	0.784	0.541	7.53337e-111	BCC
Cep170	9.9649e-115	0.257456	0.475	0.257	2.33906e-110	BCC
Cebpzos	2.45444e-114	0.259181	0.398	0.195	5.7613e-110	BCC
Lyz2	4.3229e-114	0.350902	0.998	0.862	1.01471e-109	BCC
Bcl2l11	2.04902e-113	0.295731	0.618	0.378	4.80967e-109	BCC
Itpkb	7.30729e-113	0.309389	0.514	0.292	1.71524e-108	BCC
2010111I01Rik	3.19824e-112	0.329225	0.452	0.249	7.50722e-108	BCC
Ankrd17	4.93193e-112	0.262286	0.488	0.269	1.15767e-107	BCC
P2rx7	7.43569e-112	0.303605	0.312	0.14	1.74538e-107	BCC
Pim3	1.84548e-111	0.285073	0.481	0.25	4.33189e-107	BCC
Rtcb	3.47388e-111	0.344917	0.589	0.357	8.15424e-107	BCC
Sirt2	3.91737e-111	0.254392	0.647	0.396	9.19525e-107	BCC
Sh3bp5	8.40824e-111	0.304614	0.335	0.156	1.97367e-106	BCC
Zfp131	1.09386e-110	0.299379	0.385	0.191	2.56761e-106	BCC
H2-K1	2.62361e-109	0.315956	0.991	0.902	6.1584e-105	BCC
Fchsd2	7.03337e-109	0.315236	0.324	0.148	1.65094e-104	BCC
Insig1	3.12703e-108	0.311197	0.359	0.171	7.34007e-104	BCC
Rsl1d1	3.49137e-108	0.252209	0.528	0.301	8.19529e-104	BCC
Mafg	1.00679e-107	0.25529	0.594	0.353	2.36324e-103	BCC
Fam129a	1.73458e-107	0.263823	0.52	0.294	4.07158e-103	BCC
Mrfap1	1.81175e-107	0.297405	0.857	0.605	4.25272e-103	BCC
Kif5b	2.88832e-107	0.308122	0.722	0.467	6.77976e-103	BCC
Calr	3.44584e-107	0.334744	0.939	0.733	8.08842e-103	BCC
Map7d1	9.17962e-107	0.262506	0.588	0.348	2.15473e-102	BCC
Snx6	1.05251e-106	0.322608	0.642	0.376	2.47055e-102	BCC
Chd9	1.23991e-106	0.274348	0.384	0.194	2.91045e-102	BCC
Caprin1	2.31543e-106	0.264724	0.63	0.38	5.43501e-102	BCC
Hspa1a	2.78051e-106	1.25177	0.802	0.607	6.5267e-102	BCC
Nup50	1.11753e-105	0.255164	0.361	0.179	2.62319e-101	BCC
Igsf6	1.33248e-105	0.272983	0.676	0.404	3.12773e-101	BCC
Zfp106	1.98275e-105	0.318506	0.565	0.337	4.65412e-101	BCC
Ago2	3.41416e-105	0.295013	0.556	0.334	8.01407e-101	BCC
Rab14	1.33574e-104	0.309286	0.841	0.556	3.13539e-100	BCC
Wnk1	1.42368e-104	0.270484	0.861	0.605	3.3418e-100	BCC
Lmna	8.60855e-104	0.430063	0.819	0.59	2.02068e-99	BCC
Cd93	1.06877e-103	0.497777	0.508	0.298	2.50872e-99	BCC
Evi2a	1.21251e-103	0.295712	0.764	0.496	2.84613e-99	BCC
Tmem59	1.84603e-103	0.261507	0.82	0.563	4.33319e-99	BCC
Prpf40a	2.28996e-102	0.29279	0.682	0.428	5.37521e-98	BCC
Ppp1r10	6.97147e-102	0.29592	0.53	0.318	1.63641e-97	BCC
Tmod3	2.73386e-101	0.282164	0.59	0.359	6.4172e-97	BCC
Cd74	8.47411e-101	0.341781	0.995	0.894	1.98913e-96	BCC
Ccdc50	2.9667e-99	0.250124	0.602	0.368	6.96373e-95	BCC
Eef1a1	6.09136e-99	0.280691	0.999	0.966	1.42982e-94	BCC
Ybx1	1.08394e-98	0.309351	0.977	0.844	2.54432e-94	BCC
Gnas	1.19031e-98	0.305787	0.928	0.727	2.79402e-94	BCC
Ncl	1.38957e-98	0.299468	0.889	0.653	3.26173e-94	BCC
Slc7a11	1.62559e-98	0.717721	0.527	0.322	3.81575e-94	BCC
Med29	5.42458e-98	0.266839	0.459	0.263	1.27331e-93	BCC
Atf3	6.11151e-98	0.58208	0.847	0.643	1.43456e-93	BCC
Tln1	7.37245e-97	0.300002	0.851	0.552	1.73054e-92	BCC
Cep83	5.24153e-95	0.270614	0.363	0.189	1.23035e-90	BCC
Slfn2	2.8113e-93	0.37375	0.891	0.714	6.59896e-89	BCC
Lpar6	2.82392e-93	0.31278	0.35	0.177	6.6286e-89	BCC
Ccl2	2.35552e-91	0.579535	0.675	0.468	5.52911e-87	BCC
Rap2b	1.81101e-89	0.258239	0.568	0.338	4.25098e-85	BCC
Cd36	1.89415e-89	0.325984	0.277	0.12	4.44613e-85	BCC
Ucp2	1.04564e-88	0.301977	0.963	0.846	2.45444e-84	BCC
Aldh2	2.02337e-88	0.263417	0.711	0.467	4.74946e-84	BCC
Fos	1.02853e-87	0.368559	0.94	0.78	2.41428e-83	BCC
Irf2bpl	1.21864e-87	0.273252	0.347	0.184	2.86052e-83	BCC
Pik3r5	3.13511e-87	0.252339	0.492	0.294	7.35906e-83	BCC
Slc20a1	2.5759e-86	0.293594	0.309	0.154	6.0464e-82	BCC
Ptma	2.67134e-86	0.257234	0.996	0.934	6.27045e-82	BCC
Ssh2	1.06917e-85	0.265442	0.514	0.294	2.50966e-81	BCC
Dock10	4.8778e-85	0.266381	0.6	0.388	1.14497e-80	BCC
Brd2	6.13846e-85	0.273941	0.67	0.451	1.44088e-80	BCC
Tpm3	1.31355e-84	0.296496	0.922	0.707	3.0833e-80	BCC
Gdi2	3.99599e-84	0.283407	0.964	0.771	9.37978e-80	BCC
Arf4	1.61038e-80	0.258089	0.824	0.597	3.78004e-76	BCC
Egr1	4.2451e-80	0.535447	0.525	0.336	9.96452e-76	BCC
Atp5a1	7.4861e-80	0.270797	0.891	0.658	1.75721e-75	BCC
Hgsnat	1.02154e-78	0.296089	0.352	0.194	2.39787e-74	BCC
Btg2	9.81482e-75	0.325678	0.865	0.657	2.30383e-70	BCC
Slc38a1	1.73938e-72	0.333623	0.491	0.327	4.08284e-68	BCC
Tomm20	6.40883e-72	0.259607	0.88	0.687	1.50434e-67	BCC
Psap	9.15766e-72	0.257699	0.996	0.928	2.14958e-67	BCC
Cd38	1.41149e-68	0.347641	0.258	0.13	3.3132e-64	BCC
Hspa8	7.03785e-65	0.285701	0.994	0.941	1.65199e-60	BCC
Glipr1	7.74318e-65	0.29537	0.46	0.295	1.81756e-60	BCC
Cebpd	1.13762e-62	0.427323	0.34	0.202	2.67033e-58	BCC
Cxcl10	4.98822e-62	0.45488	0.37	0.219	1.17088e-57	BCC
Raph1	2.15713e-59	0.28813	0.401	0.252	5.06344e-55	BCC
Ier5	2.16566e-46	0.316404	0.884	0.731	5.08345e-42	BCC
Mid1ip1	9.96964e-42	0.274952	0.288	0.181	2.34017e-37	BCC
Klf4	5.53755e-40	0.505186	0.53	0.4	1.29983e-35	BCC
Ier2	3.78664e-35	0.426146	0.658	0.514	8.88838e-31	BCC
Dnajb1	7.40215e-34	0.375167	0.471	0.349	1.73751e-29	BCC
Emp1	3.37346e-19	0.268461	0.622	0.521	7.91851e-15	BCC
Ahnak	3.21722e-14	0.361326	0.742	0.703	7.55179e-10	BCC
Klf2	1.10677e-12	0.356912	0.502	0.426	2.59791e-08	BCC
Rps27rt	0	2.61911	0.849	0.566	0	Normal
Uba52	0	2.59069	0.91	0.783	0	Normal
Cd209d	0	2.55906	0.538	0.069	0	Normal
Gm10073	0	2.49605	0.881	0.593	0	Normal
Gm10076	0	2.47508	0.893	0.711	0	Normal
Mgl2	0	2.34856	0.719	0.271	0	Normal
Crip1	0	2.29047	0.988	0.857	0	Normal
Cd209a	0	2.13899	0.592	0.117	0	Normal
Ear2	0	2.03104	0.396	0.086	0	Normal
Rps28	0	1.97743	0.994	0.946	0	Normal
Rpl36-ps3	0	1.94872	0.557	0.118	0	Normal
Wdr89	0	1.84132	0.812	0.56	0	Normal
Gm9843	0	1.63135	0.839	0.331	0	Normal
H2-Ab1	0	1.61547	0.975	0.832	0	Normal
Rps27	0	1.5137	0.998	0.977	0	Normal
Cd163	0	1.51109	0.318	0.05	0	Normal
Rpl35	0	1.50315	0.985	0.939	0	Normal
Rpl37a	0	1.48413	1	0.971	0	Normal
H2-DMa	0	1.44202	0.881	0.79	0	Normal
Rps29	0	1.40974	0.999	0.981	0	Normal
Rpl13a	0	1.40723	0.998	0.808	0	Normal
Rpl38	0	1.35067	0.997	0.959	0	Normal
Rpl41	0	1.33217	0.999	0.974	0	Normal
H2-Eb1	0	1.2882	0.966	0.785	0	Normal
Shfm1	0	1.28804	0.843	0.338	0	Normal
Rpl27	0	1.28588	0.95	0.9	0	Normal
Cd74	0	1.24293	0.983	0.91	0	Normal
Rpl39	0	1.15037	0.999	0.963	0	Normal
Rpl36	0	1.15027	0.989	0.956	0	Normal
Gnb2l1	0	1.11067	0.832	0.335	0	Normal
Rps18	0	1.01055	0.993	0.933	0	Normal
Rpl37	0	1.01022	0.996	0.968	0	Normal
Rpl31	0	0.948159	0.966	0.907	0	Normal
Rpl35a	0	0.869735	0.997	0.965	0	Normal
Rpl26	0	0.813385	0.997	0.952	0	Normal
Rps19	0	0.770721	0.998	0.959	0	Normal
Rps5	0	0.755147	0.99	0.954	0	Normal
Rpl32	0	0.747034	0.999	0.963	0	Normal
Rplp2	0	0.725643	0.997	0.961	0	Normal
Rps23	0	0.675857	0.996	0.966	0	Normal
Tmsb10	7.89069e-301	1.26102	0.957	0.83	1.85218e-296	Normal
Rps11	2.38257e-293	0.704277	0.991	0.961	5.59261e-289	Normal
Rpl18a	2.7667e-290	0.726392	0.995	0.963	6.49429e-286	Normal
Rpl6	9.35455e-290	0.749603	0.984	0.957	2.19579e-285	Normal
Clec4b1	3.0905e-282	1.68143	0.502	0.188	7.25434e-278	Normal
S100a6	6.83993e-282	0.976596	0.976	0.836	1.60554e-277	Normal
Rplp1	1.08194e-273	0.617362	0.998	0.971	2.53965e-269	Normal
Nme2	2.38558e-270	1.70042	0.455	0.164	5.59968e-266	Normal
Rps15	2.58187e-268	0.699825	0.985	0.947	6.06042e-264	Normal
Rpl23a	3.68183e-260	0.748286	0.98	0.938	8.64235e-256	Normal
Rps12-ps3	8.37345e-259	1.31966	0.743	0.5	1.9655e-254	Normal
Rpl36a	1.51093e-255	0.789019	0.962	0.93	3.5466e-251	Normal
Myeov2	5.91386e-255	1.22448	0.605	0.27	1.38816e-250	Normal
Rps14	1.09091e-253	0.625778	0.996	0.962	2.56069e-249	Normal
Wfdc17	2.55553e-253	1.33317	0.876	0.788	5.9986e-249	Normal
H2-DMb1	7.68627e-251	1.25001	0.819	0.659	1.8042e-246	Normal
Rps6	3.72523e-250	0.766872	0.98	0.948	8.74422e-246	Normal
Rpl34	5.36065e-246	0.615263	0.994	0.962	1.25831e-241	Normal
S100a4	5.1015e-245	1.09733	0.876	0.681	1.19748e-240	Normal
Sepw1	1.03623e-243	1.10566	0.663	0.304	2.43234e-239	Normal
Rpl14	2.22163e-243	0.714238	0.972	0.943	5.21482e-239	Normal
Rpl10	3.91961e-243	0.697407	0.981	0.963	9.20049e-239	Normal
Gm8730	1.14622e-240	1.1815	0.63	0.285	2.69053e-236	Normal
Rps4x	1.23502e-229	0.608785	0.994	0.958	2.89897e-225	Normal
Rps17	8.85661e-229	0.727632	0.956	0.924	2.07891e-224	Normal
Tceb2	2.21371e-228	1.08518	0.656	0.308	5.19624e-224	Normal
Rpl13	4.5904e-225	0.583003	0.993	0.972	1.0775e-220	Normal
Jund	1.36979e-224	0.994863	0.916	0.833	3.21532e-220	Normal
Rpl36al	4.62788e-215	0.924857	0.861	0.829	1.0863e-210	Normal
Sepp1	1.08029e-209	1.65022	0.467	0.17	2.53578e-205	Normal
Lyz1	5.44195e-209	2.90206	0.37	0.121	1.27739e-204	Normal
Rpl23a-ps3	2.05927e-207	1.00456	0.672	0.316	4.83372e-203	Normal
H2-Aa	1.173e-196	0.796978	0.968	0.808	2.75339e-192	Normal
S100a10	5.21317e-196	0.897349	0.903	0.799	1.22369e-191	Normal
Rps25	3.75277e-194	0.576961	0.981	0.949	8.80889e-190	Normal
Snrpg	1.64825e-190	1.21369	0.723	0.694	3.86893e-186	Normal
Rps15a	3.02091e-189	0.555317	0.987	0.96	7.09098e-185	Normal
Sh3bgrl3	9.21616e-188	0.64114	0.959	0.936	2.16331e-183	Normal
Lmo1	2.59429e-187	1.026	0.293	0.079	6.08958e-183	Normal
Ccdc109b	2.79065e-186	1.16825	0.389	0.141	6.55048e-182	Normal
Lsp1	2.01983e-185	1.01133	0.783	0.658	4.74115e-181	Normal
Rpl28	2.29934e-177	0.558384	0.983	0.957	5.39723e-173	Normal
Fau	3.81434e-168	0.446682	0.999	0.977	8.9534e-164	Normal
Rpl11	7.07703e-164	0.491227	0.983	0.958	1.66119e-159	Normal
Rpl17	4.17412e-163	0.512134	0.987	0.964	9.79791e-159	Normal
Snhg9	1.66835e-158	1.03453	0.251	0.067	3.91612e-154	Normal
Sub1	5.94107e-158	0.922659	0.841	0.887	1.39455e-153	Normal
Gm10263	1.33259e-154	1.03707	0.29	0.092	3.12798e-150	Normal
Tmsb4x	5.65737e-153	0.429794	0.999	0.986	1.32795e-148	Normal
Sec61g	1.60314e-152	0.815318	0.845	0.885	3.76305e-148	Normal
Rpl13-ps3	1.10089e-150	1.03768	0.424	0.196	2.58413e-146	Normal
S100a11	3.0634e-136	0.753163	0.872	0.822	7.19072e-132	Normal
Rps13	1.19981e-135	0.454422	0.991	0.964	2.81632e-131	Normal
Pfdn5	1.57402e-132	0.669851	0.878	0.918	3.69469e-128	Normal
Tsc22d3	5.08817e-131	1.37353	0.613	0.518	1.19435e-126	Normal
Selk	1.37992e-130	0.801775	0.585	0.317	3.23908e-126	Normal
Dusp1	8.08e-128	0.843926	0.882	0.836	1.89662e-123	Normal
Rps16	1.76306e-127	0.396849	0.993	0.966	4.13844e-123	Normal
Rpl29	5.72827e-117	0.568286	0.912	0.888	1.3446e-112	Normal
2700060E02Rik	2.50083e-110	0.890237	0.45	0.245	5.87019e-106	Normal
Rps24	4.50628e-110	0.371678	0.999	0.969	1.05776e-105	Normal
Erdr1	5.26997e-109	0.913683	0.278	0.106	1.23702e-104	Normal
Serf2	8.88938e-106	0.490648	0.937	0.946	2.08661e-101	Normal
Rpl24	6.9324e-101	0.441146	0.973	0.953	1.62724e-96	Normal
Rps2	9.27418e-101	0.437921	0.95	0.938	2.17693e-96	Normal
Rpl21	6.801e-96	0.397967	0.98	0.956	1.5964e-91	Normal
Rpl22	9.03561e-92	0.459342	0.946	0.932	2.12093e-87	Normal
Rps27a	1.83361e-90	0.321872	0.993	0.972	4.30404e-86	Normal
H2afz	2.13206e-90	0.649985	0.878	0.914	5.00458e-86	Normal
Rpl6l	1.84546e-88	0.791842	0.444	0.26	4.33185e-84	Normal
Atp5o	2.51252e-87	0.796302	0.425	0.243	5.89763e-83	Normal
Cd52	6.11236e-87	0.574605	0.912	0.925	1.43475e-82	Normal
Fos	7.91626e-87	0.915532	0.817	0.825	1.85818e-82	Normal
Atp5l	6.764e-85	0.484515	0.863	0.921	1.58771e-80	Normal
Gm10116	3.52422e-84	0.780143	0.389	0.211	8.27241e-80	Normal
Hn1	6.60672e-81	0.853223	0.357	0.194	1.5508e-76	Normal
Tppp3	2.86603e-80	1.04251	0.36	0.204	6.72743e-76	Normal
Zfos1	6.90823e-79	0.825106	0.374	0.207	1.62157e-74	Normal
Rps21	1.79526e-78	0.411228	0.973	0.958	4.21402e-74	Normal
Clec10a	4.63133e-78	1.29583	0.376	0.227	1.08711e-73	Normal
Atp5e	7.16141e-78	0.5014	0.876	0.918	1.681e-73	Normal
Gm2a	7.51778e-78	0.818079	0.735	0.8	1.76465e-73	Normal
mt-Atp8	1.11266e-76	1.25592	0.508	0.458	2.61175e-72	Normal
Rpl8	1.24034e-75	0.358198	0.965	0.961	2.91144e-71	Normal
4930523C07Rik	1.10188e-74	0.976402	0.307	0.166	2.58645e-70	Normal
Pdlim1	1.66782e-74	0.848122	0.253	0.117	3.91488e-70	Normal
Cst3	1.03346e-73	0.422967	0.988	0.981	2.42583e-69	Normal
Hmha1	4.28142e-73	0.69208	0.264	0.121	1.00498e-68	Normal
Rps9	7.41566e-73	0.292697	0.995	0.971	1.74068e-68	Normal
Atp5h	1.0804e-70	0.541683	0.795	0.889	2.53602e-66	Normal
Uqcrh	1.52005e-70	0.542204	0.827	0.9	3.568e-66	Normal
Gm9493	4.87936e-70	0.909863	0.536	0.45	1.14533e-65	Normal
Rps26-ps1	1.4576e-69	0.785747	0.304	0.162	3.42142e-65	Normal
Atp5k	1.90655e-69	0.842416	0.639	0.695	4.47524e-65	Normal
Cox7c	9.25811e-68	0.487774	0.837	0.904	2.17316e-63	Normal
AI662270	1.63222e-67	0.821164	0.309	0.169	3.8313e-63	Normal
Rps3	2.16479e-66	0.305282	0.973	0.959	5.08142e-62	Normal
Ifi30	4.96609e-66	0.372551	0.549	0.307	1.16569e-61	Normal
Gm11808	1.19915e-63	0.921346	0.605	0.668	2.81477e-59	Normal
Rplp0	3.05985e-62	0.352814	0.972	0.958	7.18237e-58	Normal
Ptma	6.63623e-61	0.409552	0.966	0.948	1.55772e-56	Normal
Prcp	2.1134e-60	1.01858	0.53	0.534	4.96078e-56	Normal
Stra13	3.85568e-60	0.738182	0.27	0.142	9.05044e-56	Normal
Rps7	1.67215e-59	0.319974	0.967	0.955	3.92504e-55	Normal
Ndufa6	6.97198e-58	0.66966	0.686	0.804	1.63653e-53	Normal
Arf5	1.26116e-55	0.574062	0.728	0.857	2.96033e-51	Normal
Cox6b1	1.53707e-51	0.475685	0.803	0.892	3.60796e-47	Normal
Gm6133	3.93855e-51	0.770699	0.317	0.205	9.24497e-47	Normal
Rps26	4.07811e-51	0.328202	0.965	0.951	9.57255e-47	Normal
Atpif1	4.01635e-50	0.5986	0.707	0.804	9.42758e-46	Normal
Avpi1	7.93173e-50	1.15872	0.412	0.326	1.86182e-45	Normal
Rpl4	8.58796e-50	0.381062	0.873	0.921	2.01585e-45	Normal
Sec61b	1.33981e-49	0.523164	0.749	0.856	3.14494e-45	Normal
Lmna	4.7939e-49	0.815304	0.645	0.653	1.12527e-44	Normal
Tomm7	5.8711e-47	0.628366	0.669	0.795	1.37812e-42	Normal
Ndufa3	7.40931e-47	0.805907	0.596	0.693	1.73919e-42	Normal
Nsa2	1.36401e-45	0.775515	0.613	0.723	3.20174e-41	Normal
Rpl9	1.50343e-45	0.273526	0.981	0.967	3.52901e-41	Normal
Tmem176b	4.07177e-44	0.527705	0.7	0.651	9.55766e-40	Normal
Gltscr2	2.34596e-40	0.576514	0.373	0.252	5.50668e-36	Normal
Rps3a1	3.00671e-40	0.25768	0.987	0.965	7.05765e-36	Normal
Tuba1a	1.39677e-39	0.993563	0.416	0.365	3.27863e-35	Normal
Naaa	5.13759e-38	0.978	0.465	0.444	1.20595e-33	Normal
Ahnak	8.86419e-38	0.480685	0.7	0.716	2.08069e-33	Normal
Vimp	9.27053e-37	0.557499	0.252	0.152	2.17607e-32	Normal
Rpl3	9.28112e-35	0.310192	0.936	0.947	2.17856e-30	Normal
Ndufa2	1.28357e-34	0.502209	0.71	0.844	3.01293e-30	Normal
Rpl10a	2.43346e-31	0.255655	0.954	0.942	5.71207e-27	Normal
Tmem176a	6.40019e-31	0.523507	0.615	0.591	1.50232e-26	Normal
Anxa2	2.35924e-30	0.336363	0.752	0.761	5.53784e-26	Normal
Rps18-ps3	1.71028e-29	0.540376	0.257	0.171	4.01454e-25	Normal
Sgms1	1.81623e-29	0.927513	0.275	0.204	4.26324e-25	Normal
H2afj	6.16356e-29	0.546664	0.645	0.757	1.44677e-24	Normal
Oaz1	6.18367e-29	0.291678	0.895	0.953	1.45149e-24	Normal
Csf2ra	3.30456e-28	0.703777	0.593	0.716	7.75679e-24	Normal
Fnbp1	1.1359e-27	0.251773	0.242	0.475	2.6663e-23	Normal
Cox4i1	7.47846e-27	0.257587	0.92	0.949	1.75542e-22	Normal
Furin	8.6713e-27	1.27708	0.506	0.567	2.03541e-22	Normal
Plbd1	1.58029e-26	0.613024	0.545	0.568	3.70941e-22	Normal
Rps27l	3.82208e-26	0.428707	0.675	0.8	8.97158e-22	Normal
Napsa	2.34106e-25	0.499125	0.513	0.469	5.49517e-21	Normal
Cox6c	1.60779e-24	0.349582	0.8	0.906	3.77396e-20	Normal
2023-09-15	2.07524e-24	0.466915	0.34	0.253	4.87121e-20	Normal
Ucp2	2.42646e-24	0.324446	0.81	0.89	5.69564e-20	Normal
Dnajc19	2.61486e-24	0.252435	0.256	0.489	6.13785e-20	Normal
Alyref	2.7515e-24	0.260403	0.208	0.409	6.4586e-20	Normal
Ddx21	7.9306e-24	0.260663	0.199	0.387	1.86155e-19	Normal
Ccl8	3.11596e-23	0.887119	0.22	0.377	7.3141e-19	Normal
Mt1	4.23977e-23	0.743252	0.775	0.841	9.95202e-19	Normal
Eif3f	5.23475e-23	0.368458	0.736	0.874	1.22875e-18	Normal
Eif3k	5.60548e-23	0.401825	0.686	0.841	1.31577e-18	Normal
Ramp1	3.04507e-22	0.806334	0.365	0.343	7.1477e-18	Normal
Grcc10	4.624e-22	0.861807	0.305	0.269	1.08539e-17	Normal
Ndufa13	5.75456e-22	0.503148	0.642	0.8	1.35077e-17	Normal
Polr2i	5.8115e-22	0.269174	0.184	0.357	1.36413e-17	Normal
Trim25	7.13559e-22	0.25007	0.231	0.422	1.67494e-17	Normal
Klf4	1.81117e-21	0.723044	0.448	0.434	4.25135e-17	Normal
Rpl10-ps3	1.82577e-21	0.683069	0.501	0.56	4.28563e-17	Normal
Nhp2l1	2.18903e-21	0.4892	0.252	0.18	5.1383e-17	Normal
Abhd17a	2.67497e-21	0.270189	0.204	0.39	6.27896e-17	Normal
Gm2000	7.79741e-21	0.748764	0.413	0.417	1.83029e-16	Normal
Fosb	1.02685e-20	0.68536	0.525	0.522	2.41033e-16	Normal
Rpl9-ps6	1.39223e-20	0.68244	0.411	0.398	3.26798e-16	Normal
Snf8	2.21761e-20	0.284512	0.27	0.5	5.2054e-16	Normal
R3hdm4	2.61007e-20	0.255445	0.204	0.382	6.12661e-16	Normal
Stxbp3	4.84126e-20	0.258687	0.198	0.368	1.13639e-15	Normal
Stx16	5.38101e-20	0.278599	0.17	0.324	1.26308e-15	Normal
Mt2	1.56659e-19	1.2774	0.431	0.428	3.67726e-15	Normal
Rtf1	1.92372e-19	0.276183	0.232	0.429	4.51556e-15	Normal
Mbnl1	3.46421e-19	0.616488	0.549	0.656	8.13153e-15	Normal
Nr4a2	7.34835e-19	0.783752	0.283	0.228	1.72488e-14	Normal
Pabpc1	1.07711e-18	0.373666	0.769	0.896	2.52831e-14	Normal
Fh1	1.5956e-18	0.283294	0.189	0.349	3.74534e-14	Normal
Ikbkb	3.03107e-18	0.27816	0.317	0.563	7.11484e-14	Normal
Polr2l	3.18393e-18	1.08517	0.29	0.26	7.47363e-14	Normal
Emp3	5.20327e-18	0.302972	0.776	0.852	1.22136e-13	Normal
Eif3j1	1.74713e-17	0.280993	0.22	0.397	4.10103e-13	Normal
Naa38	3.36649e-17	0.297242	0.222	0.4	7.90217e-13	Normal
Hint2	5.7071e-17	0.287131	0.191	0.349	1.33963e-12	Normal
Psma7	1.09808e-16	0.422939	0.669	0.801	2.57753e-12	Normal
Arhgef6	1.23098e-16	0.263453	0.176	0.32	2.88949e-12	Normal
Tnrc6a	1.54012e-16	0.27968	0.152	0.281	3.61512e-12	Normal
Rpl27-ps3	1.58113e-16	0.69999	0.405	0.425	3.71139e-12	Normal
S100a13	1.64928e-16	0.671411	0.532	0.67	3.87136e-12	Normal
Hnrnph1	1.69491e-16	0.27843	0.267	0.474	3.97845e-12	Normal
Rpl15	3.01592e-16	0.264459	0.865	0.922	7.07927e-12	Normal
Uqcr10	3.45401e-16	0.533437	0.595	0.755	8.1076e-12	Normal
Bloc1s2	8.13824e-16	0.268473	0.2	0.355	1.91029e-11	Normal
Ap2b1	1.9257e-15	0.292518	0.198	0.351	4.52021e-11	Normal
Ubl5	2.00826e-15	0.323145	0.693	0.857	4.714e-11	Normal
Uqcr11	2.65998e-15	0.500971	0.589	0.735	6.24377e-11	Normal
Ctnna1	3.20516e-15	0.361848	0.258	0.458	7.52348e-11	Normal
Arhgap31	7.96245e-15	0.29152	0.198	0.344	1.86903e-10	Normal
Lsm6	8.06813e-15	0.28465	0.234	0.408	1.89383e-10	Normal
S100a1	9.15159e-15	0.36606	0.227	0.399	2.14815e-10	Normal
Atp5j2	1.7752e-14	0.386696	0.677	0.841	4.16693e-10	Normal
Prpf38b	4.26234e-14	0.332475	0.326	0.568	1.0005e-09	Normal
Atf3	4.8073e-14	0.357046	0.653	0.707	1.12842e-09	Normal
Ccdc88a	1.29081e-13	0.299287	0.252	0.428	3.02991e-09	Normal
Tep1	2.02337e-13	0.811039	0.373	0.407	4.74945e-09	Normal
Sod1	2.56976e-13	0.826829	0.398	0.437	6.03199e-09	Normal
Zfp36l1	3.60089e-13	0.737667	0.595	0.72	8.45236e-09	Normal
Pigp	4.27585e-13	0.261793	0.145	0.256	1.00367e-08	Normal
Cox6a1	7.07062e-13	0.40157	0.628	0.808	1.65969e-08	Normal
Pdcd2l	1.41738e-12	0.253396	0.149	0.26	3.32702e-08	Normal
Pdap1	1.56646e-12	0.331137	0.279	0.477	3.67695e-08	Normal
Sarnp	1.80319e-12	0.334242	0.268	0.459	4.23263e-08	Normal
Eps8	2.51091e-12	0.935433	0.39	0.419	5.89386e-08	Normal
Tnip3	3.1294e-12	0.591902	0.335	0.303	7.34565e-08	Normal
AF251705	5.07927e-12	0.360591	0.271	0.212	1.19226e-07	Normal
Rpl22l1	7.78575e-12	0.335019	0.755	0.878	1.82755e-07	Normal
Cyb5a	1.49199e-11	0.269383	0.318	0.54	3.50215e-07	Normal
Gpcpd1	2.90145e-11	0.272229	0.243	0.395	6.81057e-07	Normal
Romo1	4.96228e-11	0.343895	0.342	0.579	1.1648e-06	Normal
Eif4a2	5.10953e-11	0.269409	0.332	0.552	1.19936e-06	Normal
Smdt1	5.92377e-11	0.429923	0.607	0.775	1.39049e-06	Normal
Gps2	8.8578e-11	0.296874	0.168	0.28	2.07919e-06	Normal
Tuba1b	1.35291e-10	0.599239	0.515	0.626	3.17569e-06	Normal
Txn2	2.67522e-10	0.343077	0.295	0.495	6.27955e-06	Normal
Unc119	2.68967e-10	0.379063	0.158	0.262	6.31347e-06	Normal
Hk2	4.40532e-10	0.348091	0.265	0.425	1.03406e-05	Normal
Zyx	7.93832e-10	0.619612	0.455	0.542	1.86336e-05	Normal
Dync1i2	2.19724e-09	0.320754	0.324	0.531	5.15759e-05	Normal
Trmt112	2.83419e-09	0.319496	0.343	0.571	6.65268e-05	Normal
Akap13	4.34342e-09	0.251833	0.44	0.703	0.000101953	Normal
Tmem256	6.08399e-09	0.502144	0.551	0.722	0.000142809	Normal
Eif5b	6.93646e-09	0.276158	0.37	0.603	0.00016282	Normal
Tmcc1	7.2811e-09	0.386598	0.175	0.279	0.000170909	Normal
Fgd2	1.38022e-08	0.36236	0.191	0.307	0.000323979	Normal
Slirp	1.43453e-08	0.331371	0.308	0.502	0.000336727	Normal
Dnajc15	2.11047e-08	0.338475	0.251	0.399	0.000495392	Normal
Klf2	2.91892e-08	0.434221	0.432	0.449	0.000685158	Normal
Arf3	3.50182e-08	0.387704	0.256	0.414	0.000821982	Normal
Gltp	8.89825e-08	0.255101	0.393	0.642	0.00208869	Normal
Hfe	8.99747e-08	0.395402	0.26	0.411	0.00211198	Normal
Anapc13	1.24962e-07	0.700704	0.398	0.48	0.00293324	Normal
Arf6	1.50133e-07	0.342237	0.333	0.536	0.00352406	Normal
Mrps21	2.86547e-07	0.382279	0.35	0.578	0.00672611	Normal
Naga	4.56736e-07	0.72548	0.301	0.321	0.010721	Normal
Pet100	4.66087e-07	0.361997	0.321	0.514	0.0109405	Normal
Arpp19	5.32948e-07	0.552524	0.506	0.68	0.0125099	Normal
Churc1	5.37435e-07	0.442328	0.271	0.434	0.0126152	Normal
St3gal4	5.84876e-07	0.295294	0.198	0.302	0.0137288	Normal
Naa15	6.44985e-07	0.455975	0.217	0.34	0.0151397	Normal
Sdf2l1	6.51085e-07	0.417727	0.319	0.5	0.0152829	Normal
Ube2s	9.70404e-07	0.352994	0.395	0.646	0.0227783	Normal
Ndufa7	1.00038e-06	0.406359	0.563	0.758	0.023482	Normal
Nenf	1.86166e-06	0.396707	0.286	0.454	0.0436988	Normal
Tbl1xr1	1.88384e-06	0.372677	0.178	0.274	0.0442194	Normal
Tceb1	2.172e-06	0.296884	0.255	0.226	0.0509834	Normal
Lmo4	2.32457e-06	0.755976	0.328	0.361	0.0545646	Normal
Foxp1	2.44144e-06	0.299325	0.34	0.52	0.057308	Normal
Nr4a1	2.66722e-06	0.398126	0.478	0.529	0.0626077	Normal
Ndufb10	2.75658e-06	0.284392	0.412	0.663	0.0647051	Normal
Col1a2	3.71783e-06	0.652932	0.254	0.244	0.0872685	Normal
Cd48	3.84876e-06	0.342888	0.384	0.609	0.0903421	Normal
Cd37	6.41368e-06	0.297346	0.247	0.371	0.150548	Normal
Gm10036	7.82698e-06	0.492694	0.255	0.249	0.183723	Normal
Gpr132	8.10746e-06	0.323658	0.306	0.451	0.190306	Normal
Pcbp2	1.47654e-05	0.349986	0.614	0.828	0.346587	Normal
2410015M20Rik	3.26672e-05	0.359761	0.387	0.619	0.766798	Normal
Mrpl33	3.32556e-05	0.34733	0.581	0.744	0.780608	Normal
Cbx3	4.27982e-05	0.470113	0.263	0.404	1	Normal
Cks2	6.25442e-05	0.362631	0.184	0.262	1	Normal
Ier3ip1	6.35934e-05	0.334611	0.386	0.611	1	Normal
Srsf2	6.41873e-05	0.300898	0.438	0.671	1	Normal
Snrpf	7.76915e-05	0.464327	0.509	0.681	1	Normal
Uqcrq	0.000102185	0.308644	0.623	0.824	1	Normal
Mrpl52	0.000393711	0.310651	0.612	0.808	1	Normal
Klf10	0.000398742	0.462745	0.182	0.259	1	Normal
Mpp6	0.000513106	0.435594	0.244	0.361	1	Normal
Timm10b	0.000554974	0.532564	0.426	0.549	1	Normal
Lsm4	0.00058062	0.393441	0.354	0.546	1	Normal
Lsm5	0.000624899	0.464351	0.304	0.462	1	Normal
Ndufb11	0.000774658	0.263795	0.454	0.709	1	Normal
Ndufb5	0.00081246	0.262744	0.452	0.71	1	Normal
Prdx2	0.000951611	0.25893	0.446	0.681	1	Normal
Clk1	0.00298175	0.364768	0.4	0.606	1	Normal
2023-09-11	0.00499618	0.662491	0.27	0.306	1	Normal
Polr1d	0.0053686	0.453318	0.521	0.749	1	Normal
Pgls	0.00628021	0.303761	0.453	0.699	1	Normal
Higd2a	0.00988636	0.602099	0.418	0.57	1	Normal
Ccr7	0	2.6113	0.346	0.046	0	Wound
Ifi30	0	2.31185	0.886	0.123	0	Wound
Odc1	0	2.04128	0.644	0.279	0	Wound
Traf1	0	1.94251	0.762	0.292	0	Wound
Gnb2l1	0	1.9237	0.967	0.186	0	Wound
Rpl13a	0	1.88091	0.999	0.771	0	Wound
Ifrd1	0	1.73815	0.897	0.694	0	Wound
Rpl23a-ps3	0	1.67543	0.918	0.147	0	Wound
Shfm1	0	1.66579	0.971	0.189	0	Wound
Ramp3	0	1.64281	0.372	0.063	0	Wound
Hilpda	0	1.527	0.754	0.454	0	Wound
Selk	0	1.5133	0.885	0.143	0	Wound
Tceb2	0	1.41572	0.884	0.148	0	Wound
Gm9843	0	1.40371	0.96	0.184	0	Wound
Sepw1	0	1.39523	0.869	0.152	0	Wound
Gm8730	0	1.38559	0.828	0.138	0	Wound
AF251705	0	1.38271	0.605	0.064	0	Wound
Gltscr2	0	1.34485	0.731	0.083	0	Wound
Bhlhe40	0	1.34129	0.654	0.362	0	Wound
Rpl23a	0	1.33261	0.999	0.922	0	Wound
Col3a1	0	1.3155	0.664	0.085	0	Wound
Dcn	0	1.30578	0.62	0.057	0	Wound
Rpl6l	0	1.27689	0.755	0.098	0	Wound
2023-09-15	0	1.26748	0.72	0.081	0	Wound
Rps18	0	1.25051	0.999	0.92	0	Wound
Rpl31	0	1.21875	0.994	0.884	0	Wound
Tceb1	0	1.19478	0.654	0.057	0	Wound
Gm10116	0	1.17533	0.612	0.086	0	Wound
Ddit4	0	1.14896	0.429	0.126	0	Wound
Rps12-ps3	0	1.1376	0.845	0.412	0	Wound
Fam177a	0	1.13052	0.415	0.078	0	Wound
Atp5o	0	1.12771	0.699	0.096	0	Wound
2700060E02Rik	0	1.09993	0.709	0.1	0	Wound
Gm9493	0	1.09244	0.779	0.334	0	Wound
Rps6	0	1.08327	0.998	0.934	0	Wound
Rpl36al	0	1.07788	0.967	0.779	0	Wound
Myeov2	0	1.07711	0.78	0.135	0	Wound
Rps14	0	1.06561	0.999	0.954	0	Wound
Rpl4	0	1.02728	0.977	0.887	0	Wound
Rps19	0	1.02711	1	0.951	0	Wound
Rps2	0	1.01978	0.995	0.917	0	Wound
Rpl9-ps6	0	0.991711	0.689	0.281	0	Wound
Rpl18a	0	0.985096	1	0.955	0	Wound
AI607873	0	0.980905	0.431	0.029	0	Wound
Rps17	0	0.979085	0.991	0.904	0	Wound
Sepp1	0	0.976341	0.471	0.112	0	Wound
Rplp2	0	0.958133	1	0.953	0	Wound
Sparc	0	0.957538	0.675	0.133	0	Wound
Zfos1	0	0.943761	0.587	0.088	0	Wound
Ubc	0	0.940768	0.976	0.865	0	Wound
Rpl10-ps3	0	0.938927	0.76	0.465	0	Wound
Col1a2	0	0.889055	0.572	0.111	0	Wound
Rps15	0	0.878986	0.996	0.936	0	Wound
Slc3a2	0	0.873203	0.908	0.743	0	Wound
Nhp2l1	0	0.873033	0.519	0.057	0	Wound
Rps23	0	0.866308	1	0.958	0	Wound
Mnda	0	0.86251	0.294	0.015	0	Wound
Sub1	0	0.850112	0.941	0.855	0	Wound
Rpl29	0	0.849752	0.979	0.856	0	Wound
Hn1	0	0.846747	0.56	0.08	0	Wound
Rpl14	0	0.839156	0.992	0.929	0	Wound
B2m	0	0.83652	0.999	0.974	0	Wound
2310036O22Rik	0	0.833327	0.534	0.051	0	Wound
Rps18-ps3	0	0.816966	0.498	0.056	0	Wound
Atox1	0	0.816466	0.972	0.868	0	Wound
Col1a1	0	0.812565	0.539	0.131	0	Wound
Eef1g	0	0.804248	0.874	0.745	0	Wound
Wdr89	0	0.788065	0.899	0.477	0	Wound
Gpr137b-ps	0	0.782467	0.341	0.015	0	Wound
Srp54b	0	0.779818	0.444	0.03	0	Wound
Cox6a1	0	0.770333	0.902	0.731	0	Wound
Rpl41	0	0.767962	1	0.969	0	Wound
Use1	0	0.759208	0.764	0.546	0	Wound
Tonsl	0	0.7513	0.489	0.063	0	Wound
Gm2000	0	0.742046	0.63	0.329	0	Wound
Rps25	0	0.741025	0.998	0.936	0	Wound
Rpl13-ps3	0	0.728419	0.57	0.093	0	Wound
Rpl26	0	0.722279	0.999	0.942	0	Wound
Pyhin1	0	0.72134	0.269	0.013	0	Wound
Rpl27	0	0.716314	0.983	0.878	0	Wound
Gm10036	0	0.713799	0.51	0.143	0	Wound
Rpl10	0	0.701507	0.999	0.953	0	Wound
Rps16	0	0.699547	0.999	0.959	0	Wound
Rps3	0	0.681266	0.998	0.946	0	Wound
AI662270	0	0.675723	0.491	0.068	0	Wound
Rps26-ps1	0	0.650796	0.471	0.067	0	Wound
Rtfdc1	0	0.650654	0.385	0.026	0	Wound
Rps5	0	0.644929	0.998	0.944	0	Wound
Atp5l	0	0.640158	0.979	0.885	0	Wound
Rpl36a	0	0.632012	0.987	0.914	0	Wound
Rpl35a	0	0.624204	1	0.957	0	Wound
Rps9	0	0.624002	0.999	0.965	0	Wound
Fam195b	0	0.623466	0.403	0.041	0	Wound
Gm6133	0	0.6109	0.487	0.114	0	Wound
Rpl17	0	0.601113	0.999	0.954	0	Wound
Rps7	0	0.593435	0.997	0.941	0	Wound
Rps15a	0	0.588687	0.999	0.95	0	Wound
Ngfrap1	0	0.583188	0.308	0.031	0	Wound
Wbp5	0	0.582747	0.327	0.041	0	Wound
Slmo2	0	0.56759	0.319	0.02	0	Wound
Stra13	0	0.559712	0.412	0.06	0	Wound
Igfbp7	0	0.559677	0.278	0.043	0	Wound
Eif1	0	0.558983	0.997	0.964	0	Wound
Selt	0	0.55832	0.368	0.042	0	Wound
Rpl21	0	0.557256	0.996	0.945	0	Wound
Rpl24	0	0.551699	0.998	0.938	0	Wound
Rpl18	0	0.550974	0.997	0.939	0	Wound
2700094K13Rik	0	0.549908	0.329	0.039	0	Wound
Rps13	0	0.532206	0.998	0.957	0	Wound
Rpl32	0	0.532003	0.999	0.955	0	Wound
Rpl7a-ps5	0	0.531081	0.325	0.06	0	Wound
Tmem261	0	0.510641	0.328	0.044	0	Wound
Vimp	0	0.492732	0.41	0.068	0	Wound
Ccdc109b	0	0.474759	0.41	0.085	0	Wound
Rps27	0	0.47133	1	0.973	0	Wound
Rpl34	0	0.470656	0.999	0.954	0	Wound
2700029M09Rik	0	0.457004	0.266	0.021	0	Wound
Adrbk2	0	0.454257	0.31	0.049	0	Wound
Gm10250	0	0.447055	0.285	0.031	0	Wound
2810428I15Rik	0	0.437877	0.356	0.055	0	Wound
Adrbk1	0	0.43559	0.308	0.038	0	Wound
1810043H04Rik	0	0.424117	0.308	0.043	0	Wound
Ict1	0	0.423297	0.28	0.029	0	Wound
Utp11l	0	0.41379	0.272	0.027	0	Wound
Rpl37a	0	0.405221	1	0.965	0	Wound
Bre	0	0.399423	0.251	0.023	0	Wound
Ctage5	0	0.395005	0.302	0.043	0	Wound
Btf3	5.2455e-306	0.556282	0.97	0.871	1.23128e-301	Wound
Rpl27-ps3	2.87546e-305	0.730169	0.626	0.339	6.74957e-301	Wound
Ifitm1	6.58367e-303	2.51935	0.526	0.232	1.54538e-298	Wound
Rpl37	4.43225e-299	0.431705	0.999	0.961	1.04038e-294	Wound
Apoa1bp	7.25286e-297	0.334477	0.252	0.03	1.70246e-292	Wound
Whsc1l1	1.68501e-295	0.398406	0.267	0.036	3.95521e-291	Wound
Atf4	3.12871e-293	0.851642	0.806	0.624	7.34402e-289	Wound
Tnfaip6	2.61396e-290	0.427257	0.271	0.043	6.13575e-286	Wound
Rps27a	2.39044e-279	0.491417	0.999	0.966	5.61107e-275	Wound
Ptp4a1	5.89579e-273	0.900585	0.763	0.576	1.38392e-268	Wound
Nfkbib	1.32699e-269	0.957683	0.659	0.438	3.11483e-265	Wound
Slpi	5.44045e-264	2.25053	0.43	0.151	1.27704e-259	Wound
Ifitm3	1.09502e-262	0.838176	0.916	0.611	2.57034e-258	Wound
H3f3b	9.711e-261	0.92475	0.999	0.953	2.27946e-256	Wound
Rps11	6.29649e-260	0.490818	0.998	0.953	1.47798e-255	Wound
Dusp5	5.88552e-258	0.901107	0.621	0.346	1.38151e-253	Wound
Sh3bgrl3	1.14716e-245	0.579194	0.985	0.921	2.69272e-241	Wound
Syngr2	1.55715e-243	1.08594	0.76	0.653	3.6551e-239	Wound
Rpl7	4.01497e-242	0.440834	0.994	0.931	9.42433e-238	Wound
Rplp0	3.1863e-237	0.463605	0.997	0.945	7.4792e-233	Wound
Eif3k	1.22252e-234	0.530815	0.897	0.784	2.86962e-230	Wound
Krt14	1.64233e-233	1.16535	0.27	0.059	3.85504e-229	Wound
Rpl8	1.6578e-231	0.434488	0.998	0.947	3.89136e-227	Wound
Eif3f	7.97161e-228	0.547885	0.916	0.827	1.87118e-223	Wound
Erdr1	3.70274e-226	0.355009	0.297	0.066	8.69143e-222	Wound
Rpl13	1.17449e-225	0.401022	1	0.965	2.75688e-221	Wound
Tagln2	3.92384e-223	0.882456	0.89	0.754	9.21042e-219	Wound
Rps4x	1.45748e-217	0.411212	0.998	0.949	3.42115e-213	Wound
S100a4	3.11911e-215	0.798864	0.888	0.639	7.32149e-211	Wound
Mt2	4.81905e-214	0.872027	0.651	0.338	1.13117e-209	Wound
Ifi205	2.14947e-213	0.991042	0.298	0.089	5.04544e-209	Wound
Cdkn1a	1.90257e-210	0.962587	0.832	0.7	4.46589e-206	Wound
Myl12a	6.18365e-210	0.657434	0.907	0.783	1.45149e-205	Wound
Lgals7	1.43334e-207	0.97378	0.335	0.102	3.36449e-203	Wound
Mrpl52	1.54162e-207	0.547521	0.869	0.74	3.61863e-203	Wound
Nfkbia	2.21484e-207	0.817408	0.938	0.83	5.19889e-203	Wound
Il1r2	5.10497e-203	1.64434	0.472	0.227	1.19829e-198	Wound
Pim1	7.72216e-203	0.862204	0.909	0.801	1.81262e-198	Wound
Cox7c	2.25912e-202	0.482237	0.963	0.865	5.30284e-198	Wound
Rpl9	5.93554e-202	0.362375	0.997	0.957	1.39325e-197	Wound
Snrpf	7.31456e-202	0.570381	0.765	0.609	1.71695e-197	Wound
Usmg5	1.59538e-201	0.595564	0.826	0.682	3.74483e-197	Wound
Gpr132	3.77986e-200	0.738487	0.589	0.363	8.87247e-196	Wound
Il1rn	5.659e-199	1.21758	0.656	0.435	1.32834e-194	Wound
Lgals3	2.61068e-197	0.923872	0.97	0.896	6.12804e-193	Wound
2023-09-02	3.12591e-197	0.388666	0.32	0.102	7.33745e-193	Wound
P2ry10	2.99754e-195	0.508806	0.261	0.068	7.03612e-191	Wound
Rpl7a	4.78594e-195	0.440674	0.985	0.903	1.1234e-190	Wound
Timp1	1.35276e-193	0.675373	0.259	0.07	3.17534e-189	Wound
Ptgs2	4.65442e-192	1.19075	0.623	0.375	1.09253e-187	Wound
Lmnb1	1.86341e-191	0.669414	0.59	0.379	4.37397e-187	Wound
Fau	8.01361e-190	0.333063	1	0.973	1.88104e-185	Wound
Avpi1	6.82423e-189	0.651575	0.51	0.269	1.60185e-184	Wound
Rpl11	6.50822e-188	0.364468	0.997	0.947	1.52767e-183	Wound
Tmsb10	3.03461e-187	0.628902	0.963	0.803	7.12315e-183	Wound
Lilrb4a	8.49402e-180	0.842513	0.729	0.593	1.9938e-175	Wound
Cox17	2.04879e-179	0.537795	0.741	0.577	4.80911e-175	Wound
Ndufa6	6.41737e-178	0.51566	0.848	0.76	1.50635e-173	Wound
Cox4i1	8.99418e-173	0.386114	0.991	0.925	2.1112e-168	Wound
Atp5h	2.24843e-172	0.419968	0.943	0.847	5.27773e-168	Wound
Ly6a	4.9075e-172	0.456351	0.435	0.188	1.15194e-167	Wound
Gm11808	1.11263e-171	0.458507	0.75	0.621	2.61167e-167	Wound
Fabp5	3.26896e-170	2.00641	0.638	0.457	7.67324e-166	Wound
Klrd1	4.6037e-169	0.73247	0.274	0.085	1.08063e-164	Wound
Sec61b	6.93673e-169	0.479094	0.914	0.809	1.62826e-164	Wound
Thbs1	2.4118e-167	1.53133	0.525	0.308	5.66122e-163	Wound
Ndufa2	2.30848e-166	0.466706	0.9	0.792	5.41869e-162	Wound
Psmb7	3.00721e-164	0.566558	0.646	0.511	7.05883e-160	Wound
Rps26	4.28759e-163	0.414844	0.996	0.936	1.00643e-158	Wound
Psmb1	4.03047e-162	0.450124	0.857	0.733	9.46073e-158	Wound
Gm9844	5.61229e-158	0.430204	0.284	0.098	1.31737e-153	Wound
Anxa2	1.18414e-157	0.532858	0.894	0.704	2.77954e-153	Wound
Napsa	1.43137e-157	0.804798	0.628	0.414	3.35986e-153	Wound
2010107E04Rik	4.65366e-155	0.494518	0.869	0.741	1.09235e-150	Wound
Hspa8	1.81026e-151	0.483437	0.996	0.939	4.24921e-147	Wound
Cox5b	2.71741e-150	0.465072	0.898	0.786	6.37858e-146	Wound
Rpl19	1.75763e-147	0.309085	0.999	0.954	4.12568e-143	Wound
Plac8	1.98989e-145	0.740429	0.551	0.303	4.67086e-141	Wound
Calm1	5.12836e-145	0.825815	0.988	0.933	1.20378e-140	Wound
Cox6b1	1.0204e-144	0.406394	0.939	0.853	2.39518e-140	Wound
Ubald2	4.36117e-143	0.84374	0.606	0.489	1.0237e-138	Wound
Tomm7	1.88548e-142	0.398583	0.857	0.742	4.42578e-138	Wound
Uck2	1.80553e-140	0.597152	0.392	0.203	4.23811e-136	Wound
Grasp	1.28719e-139	0.940212	0.311	0.134	3.02142e-135	Wound
Rpl27a	2.01687e-139	0.315567	0.998	0.963	4.7342e-135	Wound
Map4k4	5.63057e-138	0.836101	0.65	0.541	1.32166e-133	Wound
Ehd1	1.67335e-135	0.842732	0.71	0.596	3.92786e-131	Wound
Il1b	3.43517e-135	0.667242	0.887	0.767	8.06337e-131	Wound
Serf2	6.9339e-135	0.316665	0.985	0.928	1.62759e-130	Wound
Atp5e	1.66942e-134	0.377617	0.969	0.887	3.91862e-130	Wound
Ifitm2	1.67265e-133	0.577509	0.942	0.851	3.9262e-129	Wound
Actg1	2.27024e-133	0.431449	0.998	0.966	5.32894e-129	Wound
Naca	5.20543e-133	0.373911	0.966	0.89	1.22187e-128	Wound
Plscr1	2.12327e-128	0.924445	0.34	0.177	4.98395e-124	Wound
Cycs	2.68627e-128	0.635445	0.707	0.581	6.30547e-124	Wound
Adora2b	6.28066e-128	0.650018	0.314	0.147	1.47426e-123	Wound
Pfdn5	1.72662e-127	0.301308	0.957	0.893	4.05289e-123	Wound
Tspo	2.54041e-123	0.465574	0.92	0.812	5.9631e-119	Wound
Cytip	2.9388e-123	0.611248	0.709	0.537	6.89825e-119	Wound
Rilpl2	4.88488e-122	0.800429	0.633	0.498	1.14663e-117	Wound
Ndufa3	5.5697e-121	0.359523	0.753	0.647	1.30738e-116	Wound
Rpl3	1.6097e-119	0.360943	0.987	0.928	3.77846e-115	Wound
Sec61g	1.75033e-119	0.302039	0.942	0.853	4.10855e-115	Wound
S100a11	4.43269e-119	0.294348	0.938	0.786	1.04049e-114	Wound
Cd83	4.97013e-119	0.670522	0.783	0.615	1.16664e-114	Wound
Rbm39	1.27074e-115	0.375856	0.909	0.845	2.98281e-111	Wound
Eif3h	1.42483e-115	0.363755	0.87	0.787	3.34449e-111	Wound
Cox7a2l	1.92214e-114	0.438406	0.864	0.788	4.51184e-110	Wound
Relb	9.37628e-113	0.739269	0.451	0.311	2.20089e-108	Wound
Snrpg	2.34591e-112	0.27481	0.767	0.67	5.50657e-108	Wound
Rnaset2b	2.65542e-111	0.296142	0.255	0.104	6.23307e-107	Wound
Sqstm1	1.15173e-110	0.875194	0.732	0.603	2.70345e-106	Wound
Snrpe	4.88431e-110	0.413039	0.795	0.684	1.1465e-105	Wound
Chchd2	1.97549e-109	0.389642	0.952	0.847	4.63706e-105	Wound
Cox6c	2.85583e-108	0.349367	0.951	0.864	6.70349e-104	Wound
Uqcrh	3.00825e-108	0.322584	0.942	0.867	7.06125e-104	Wound
Psmb6	7.82211e-108	0.493065	0.757	0.645	1.83608e-103	Wound
Mrpl54	2.6948e-107	0.405854	0.633	0.505	6.32551e-103	Wound
H2-Q7	2.88533e-107	0.769299	0.553	0.431	6.77273e-103	Wound
Rpl10a	7.25685e-106	0.343835	0.99	0.924	1.7034e-101	Wound
Cstb	1.04554e-105	0.912034	0.875	0.786	2.4542e-101	Wound
Fth1	4.35888e-104	0.7318	1	0.992	1.02316e-99	Wound
Gpr171	5.5751e-104	0.624206	0.294	0.143	1.30864e-99	Wound
Rpl22	1.21606e-103	0.326186	0.986	0.913	2.85447e-99	Wound
Cfp	2.37643e-103	0.646347	0.664	0.514	5.57819e-99	Wound
Ndrg1	1.83257e-102	0.79396	0.509	0.341	4.30159e-98	Wound
Tma7	4.13561e-102	0.368286	0.869	0.759	9.70751e-98	Wound
Ppia	1.2623e-101	0.371639	0.993	0.938	2.96299e-97	Wound
H2-Aa	5.34047e-101	0.743375	0.858	0.823	1.25357e-96	Wound
Card19	6.43463e-99	0.631922	0.708	0.608	1.5104e-94	Wound
Flrt3	8.74179e-99	0.611122	0.285	0.132	2.05196e-94	Wound
Xist	9.99794e-99	0.329791	0.927	0.612	2.34682e-94	Wound
Clec4e	2.19692e-98	1.3604	0.535	0.394	5.15684e-94	Wound
Prdx6	4.26183e-98	0.533817	0.658	0.547	1.00038e-93	Wound
Dynlrb1	1.72157e-97	0.382839	0.686	0.591	4.04105e-93	Wound
Klrb1b	1.18019e-96	0.465313	0.269	0.12	2.77025e-92	Wound
H2-Ab1	1.7017e-96	0.682398	0.898	0.836	3.99439e-92	Wound
Id3	2.18374e-96	0.97046	0.378	0.216	5.12588e-92	Wound
Tbca	5.48833e-95	0.39554	0.768	0.692	1.28828e-90	Wound
Tomm20	2.33263e-94	0.385837	0.817	0.708	5.47537e-90	Wound
Gadd45b	1.2762e-93	0.411927	0.781	0.621	2.99563e-89	Wound
Lsp1	3.85834e-93	0.858921	0.727	0.657	9.05668e-89	Wound
Srsf7	9.31849e-93	0.490711	0.584	0.48	2.18733e-88	Wound
Ndufa7	2.75378e-91	0.319669	0.792	0.701	6.46395e-87	Wound
Ghitm	6.83981e-91	0.441915	0.61	0.526	1.60551e-86	Wound
Ubl5	2.25238e-90	0.311548	0.896	0.805	5.28701e-86	Wound
Rpl23	9.32481e-90	0.266482	0.999	0.962	2.18881e-85	Wound
Ubb	2.76895e-88	0.40921	0.996	0.962	6.49956e-84	Wound
Atp5b	5.92137e-88	0.394433	0.877	0.785	1.38992e-83	Wound
Slc25a5	3.09034e-86	0.435156	0.882	0.783	7.25396e-82	Wound
Klrk1	6.81957e-86	0.489558	0.297	0.154	1.60076e-81	Wound
Uqcrfs1	1.02957e-85	0.385574	0.663	0.588	2.4167e-81	Wound
Ube2j2	1.13716e-85	0.454917	0.469	0.363	2.66925e-81	Wound
Mthfd2	3.71433e-84	0.45171	0.33	0.193	8.71865e-80	Wound
Hpcal1	5.79661e-84	0.432165	0.493	0.373	1.36064e-79	Wound
Sod1	8.12622e-84	0.397618	0.517	0.395	1.90747e-79	Wound
Tspan13	3.23656e-83	0.595001	0.508	0.379	7.59717e-79	Wound
Cnn2	1.20463e-82	0.76021	0.539	0.453	2.82762e-78	Wound
S100a10	2.34212e-82	0.330481	0.917	0.773	5.49767e-78	Wound
Polr1d	2.96644e-80	0.314208	0.765	0.693	6.96312e-76	Wound
Gpx4	4.32918e-80	0.418417	0.825	0.743	1.01619e-75	Wound
Rnh1	1.22442e-79	0.423793	0.763	0.66	2.87409e-75	Wound
Pmaip1	2.24055e-79	0.856028	0.436	0.3	5.25925e-75	Wound
Ube2d3	1.05561e-78	0.283308	0.929	0.832	2.47783e-74	Wound
Atp6v1f	1.55306e-77	0.366915	0.88	0.784	3.6455e-73	Wound
Ninj1	1.8625e-77	0.828537	0.691	0.637	4.37184e-73	Wound
Cd44	1.96881e-77	0.505584	0.777	0.693	4.6214e-73	Wound
Ifi27l2a	2.56205e-77	0.500383	0.79	0.648	6.01389e-73	Wound
Acaa1a	2.28383e-76	0.378749	0.438	0.319	5.36083e-72	Wound
AA467197	5.06259e-76	0.932589	0.277	0.148	1.18834e-71	Wound
Atp5d	6.18505e-76	0.32933	0.847	0.767	1.45182e-71	Wound
Rgcc	9.36676e-76	0.84314	0.272	0.14	2.19866e-71	Wound
Marcksl1	1.09509e-75	1.24265	0.673	0.604	2.57051e-71	Wound
Emd	1.32226e-74	0.444322	0.546	0.459	3.10375e-70	Wound
Btf3l4	2.28181e-74	0.274799	0.252	0.13	5.3561e-70	Wound
Dnajc15	6.72572e-74	0.360623	0.457	0.343	1.57873e-69	Wound
Acot7	3.06749e-73	0.313996	0.265	0.144	7.20033e-69	Wound
Txn1	7.05288e-73	0.603617	0.868	0.761	1.65552e-68	Wound
Bst2	7.64402e-73	0.532718	0.693	0.569	1.79428e-68	Wound
Rbx1	1.81905e-72	0.339316	0.811	0.703	4.26985e-68	Wound
Rbm8a	3.12257e-72	0.341321	0.613	0.532	7.32962e-68	Wound
Plbd1	7.8246e-72	0.512303	0.635	0.536	1.83667e-67	Wound
Smim3	2.61907e-69	0.586021	0.462	0.368	6.14774e-65	Wound
Chmp4b	5.37759e-69	0.301994	0.812	0.743	1.26228e-64	Wound
Minos1	6.95564e-69	0.36471	0.755	0.686	1.6327e-64	Wound
Rgs1	1.12635e-68	0.536041	0.774	0.618	2.64388e-64	Wound
Ppp1r15a	1.16667e-68	0.372258	0.769	0.653	2.73852e-64	Wound
Csrnp1	1.66023e-68	0.316338	0.642	0.512	3.89706e-64	Wound
Edf1	2.24421e-68	0.327519	0.765	0.696	5.26785e-64	Wound
Mpc1	2.60845e-68	0.468904	0.627	0.574	6.12281e-64	Wound
Cmip	3.93595e-68	0.480391	0.5	0.418	9.23887e-64	Wound
Nfkb2	1.46689e-67	0.49456	0.392	0.288	3.44324e-63	Wound
Rps27l	3.64056e-67	0.560573	0.83	0.761	8.54549e-63	Wound
Slc7a11	3.83272e-67	0.656433	0.476	0.337	8.99653e-63	Wound
Tmem123	4.83893e-67	1.07224	0.52	0.453	1.13584e-62	Wound
Isg15	9.63396e-67	0.696823	0.533	0.401	2.26138e-62	Wound
Ccl3	1.7758e-66	0.618517	0.675	0.523	4.16833e-62	Wound
Vps37b	3.23708e-66	0.673827	0.408	0.303	7.5984e-62	Wound
Nr4a3	3.79125e-66	0.849167	0.384	0.255	8.89919e-62	Wound
Cox8a	1.13137e-65	0.272985	0.966	0.903	2.65567e-61	Wound
Ass1	2.58061e-65	0.428593	0.37	0.236	6.05747e-61	Wound
Eif3g	7.04083e-65	0.35692	0.502	0.418	1.65269e-60	Wound
Eef1d	8.056e-65	0.29376	0.756	0.697	1.89099e-60	Wound
Crem	7.21495e-64	0.559583	0.417	0.314	1.69357e-59	Wound
Capzb	9.08184e-64	0.293506	0.893	0.815	2.13178e-59	Wound
Shisa5	2.51677e-63	0.377625	0.725	0.655	5.9076e-59	Wound
Lsm4	7.71167e-63	0.328769	0.568	0.495	1.81016e-58	Wound
Hspe1	1.02793e-62	0.426052	0.774	0.699	2.41287e-58	Wound
Csrp1	2.95152e-62	0.541227	0.295	0.188	6.92811e-58	Wound
Ccl4	9.8806e-62	1.28012	0.686	0.576	2.31927e-57	Wound
H2-Eb1	1.04113e-61	0.537465	0.842	0.801	2.44385e-57	Wound
Tomm22	1.92242e-61	0.302561	0.614	0.552	4.5125e-57	Wound
Nr4a2	3.04134e-61	0.42859	0.33	0.199	7.13893e-57	Wound
Eif3i	1.9611e-60	0.296848	0.687	0.628	4.6033e-56	Wound
M6pr	2.72313e-60	0.337394	0.672	0.609	6.39199e-56	Wound
Tuba1b	8.40722e-60	0.483005	0.663	0.587	1.97343e-55	Wound
Il7r	1.01646e-59	0.458145	0.366	0.241	2.38593e-55	Wound
Gpd2	3.79504e-59	0.4583	0.285	0.181	8.90809e-55	Wound
Anxa1	3.87083e-59	0.479148	0.663	0.565	9.08599e-55	Wound
Ccl5	5.44317e-59	2.01365	0.28	0.171	1.27767e-54	Wound
Ptafr	2.51125e-58	0.546043	0.58	0.505	5.89465e-54	Wound
Rab11fip1	1.07081e-57	0.348016	0.328	0.209	2.51351e-53	Wound
Tbc1d4	1.68802e-57	1.21188	0.28	0.18	3.9623e-53	Wound
Eif3m	3.17062e-56	0.295565	0.676	0.621	7.4424e-52	Wound
H2afz	6.80987e-56	0.529802	0.934	0.898	1.59848e-51	Wound
Snhg6	7.20282e-56	0.393004	0.324	0.226	1.69072e-51	Wound
Erh	1.34842e-55	0.434571	0.534	0.479	3.16515e-51	Wound
Apobec3	2.40235e-55	0.411085	0.301	0.198	5.63903e-51	Wound
Tnfsf9	2.74576e-55	0.487754	0.412	0.286	6.44512e-51	Wound
Eif4a1	6.72655e-55	0.286964	0.944	0.838	1.57892e-50	Wound
Sar1a	1.12797e-54	0.336938	0.519	0.455	2.64768e-50	Wound
Clec4d	1.53714e-54	0.544584	0.513	0.408	3.60813e-50	Wound
Alox5ap	1.70861e-54	0.347028	0.837	0.838	4.01063e-50	Wound
Epsti1	3.11255e-54	0.556791	0.488	0.403	7.3061e-50	Wound
Isy1	4.46324e-54	0.448286	0.37	0.279	1.04766e-49	Wound
Atp5g2	7.93296e-54	0.274755	0.88	0.814	1.8621e-49	Wound
Cfl1	1.18923e-53	0.285882	0.983	0.915	2.79147e-49	Wound
Nupr1	1.45625e-53	0.525823	0.469	0.367	3.41826e-49	Wound
Gsto1	1.44756e-52	0.472594	0.374	0.29	3.39785e-48	Wound
Uqcrq	1.55173e-52	0.273014	0.848	0.77	3.64238e-48	Wound
Slirp	4.70209e-52	0.281946	0.527	0.449	1.10372e-47	Wound
Esd	6.71562e-52	0.442312	0.735	0.64	1.57636e-47	Wound
Cox7b	2.63833e-51	0.277976	0.816	0.739	6.19296e-47	Wound
Mcemp1	4.521e-51	0.368705	0.35	0.229	1.06121e-46	Wound
Tgif1	5.29094e-51	0.401955	0.567	0.491	1.24194e-46	Wound
D8Ertd738e	6.94267e-51	0.287611	0.799	0.76	1.62965e-46	Wound
Il2rg	7.77166e-51	0.39591	0.432	0.345	1.82424e-46	Wound
Cnbp	8.87181e-51	0.315893	0.749	0.698	2.08248e-46	Wound
Tsc22d1	2.11047e-50	0.720659	0.281	0.186	4.95391e-46	Wound
Eif4e	2.35517e-50	0.569845	0.608	0.564	5.5283e-46	Wound
Med28	1.16712e-49	0.320361	0.503	0.445	2.73958e-45	Wound
Atp6v1g1	2.87838e-49	0.311293	0.889	0.797	6.75643e-45	Wound
Ccl9	5.79813e-49	0.669076	0.689	0.641	1.36099e-44	Wound
Gosr2	8.25195e-49	0.426952	0.399	0.326	1.93698e-44	Wound
Mif4gd	1.76668e-48	0.447123	0.372	0.296	4.14693e-44	Wound
Plp2	1.39292e-47	0.283475	0.395	0.29	3.26959e-43	Wound
Iscu	5.99477e-47	0.493406	0.565	0.527	1.40715e-42	Wound
Ube2l3	6.24841e-47	0.275853	0.724	0.649	1.46669e-42	Wound
Ndufb6	6.26801e-47	0.358395	0.536	0.487	1.47129e-42	Wound
Itgb7	1.88948e-46	0.295311	0.351	0.234	4.43518e-42	Wound
Eif6	4.40768e-46	0.359442	0.602	0.568	1.03461e-41	Wound
Psmd8	9.69634e-45	0.301163	0.705	0.647	2.27602e-40	Wound
Slc25a20	1.76548e-44	0.330747	0.258	0.168	4.1441e-40	Wound
Psme2	2.69994e-44	0.547883	0.699	0.631	6.33757e-40	Wound
U2af1	2.58194e-43	0.278429	0.577	0.533	6.06059e-39	Wound
Cxcr4	3.38494e-43	0.457689	0.539	0.459	7.94546e-39	Wound
Ppp1r11	3.82213e-43	0.314586	0.485	0.432	8.9717e-39	Wound
Dpep2	4.1078e-43	0.271975	0.265	0.167	9.64223e-39	Wound
Npm3	8.44122e-43	0.29869	0.384	0.307	1.98141e-38	Wound
Btg1	8.48677e-43	0.311857	0.926	0.897	1.9921e-38	Wound
Maff	2.67291e-42	0.288823	0.478	0.37	6.27412e-38	Wound
Tnfrsf1b	1.15231e-41	0.594399	0.551	0.512	2.70482e-37	Wound
Cd209a	8.05018e-41	0.365149	0.271	0.158	1.88962e-36	Wound
Birc3	1.25397e-40	0.331246	0.486	0.415	2.94344e-36	Wound
Mdm2	1.43155e-40	0.500967	0.434	0.37	3.36027e-36	Wound
Nufip1	3.31547e-39	0.437801	0.292	0.215	7.78241e-35	Wound
Uqcrb	5.78541e-39	0.30717	0.815	0.756	1.35801e-34	Wound
Abracl	2.69756e-38	0.319131	0.778	0.704	6.33197e-34	Wound
Mrpl30	6.24267e-38	0.256704	0.59	0.547	1.46534e-33	Wound
2310022A10Rik	9.82398e-38	0.430188	0.269	0.194	2.30598e-33	Wound
Impdh2	1.09738e-37	0.319011	0.413	0.354	2.57588e-33	Wound
Csf2rb	1.77512e-37	0.46584	0.58	0.547	4.16674e-33	Wound
Plk2	2.10946e-37	0.68992	0.354	0.273	4.95153e-33	Wound
Pim3	1.92171e-34	0.375537	0.368	0.291	4.51083e-30	Wound
Rel	2.22279e-34	0.375708	0.659	0.592	5.21756e-30	Wound
Bcl2l11	3.04568e-34	0.470719	0.483	0.426	7.14913e-30	Wound
Eif2s2	3.89023e-34	0.254633	0.772	0.727	9.13153e-30	Wound
Gabarapl1	4.50987e-34	0.356677	0.325	0.257	1.0586e-29	Wound
Myo1g	5.71024e-34	0.427808	0.457	0.415	1.34036e-29	Wound
Ppdpf	2.26534e-33	0.391738	0.319	0.252	5.31743e-29	Wound
Cxcl16	2.99499e-32	0.442031	0.746	0.637	7.03013e-28	Wound
Rheb	4.70079e-32	0.273714	0.615	0.595	1.10342e-27	Wound
Sema4d	1.56227e-31	0.41161	0.373	0.32	3.66711e-27	Wound
Samsn1	2.26492e-31	0.52271	0.432	0.383	5.31645e-27	Wound
St3gal1	3.64993e-31	0.335807	0.366	0.299	8.56749e-27	Wound
Psma6	1.5955e-30	0.255767	0.606	0.565	3.74512e-26	Wound
Cxcl2	1.21134e-29	0.431299	0.877	0.65	2.84337e-25	Wound
Txnrd1	1.58677e-29	0.345503	0.49	0.429	3.72462e-25	Wound
Psmb8	5.84728e-29	0.357541	0.799	0.743	1.37253e-24	Wound
Emc6	1.37961e-28	0.267483	0.492	0.469	3.23835e-24	Wound
Rnaset2a	3.8595e-28	0.281276	0.377	0.325	9.05941e-24	Wound
Lrrc8d	4.67105e-28	0.422901	0.378	0.335	1.09643e-23	Wound
Tuba1c	8.15988e-28	0.384635	0.455	0.422	1.91537e-23	Wound
Sod2	2.36291e-26	0.696627	0.593	0.566	5.54646e-22	Wound
Sri	5.45553e-26	0.253754	0.663	0.65	1.28058e-21	Wound
Trim25	2.1406e-25	0.318799	0.426	0.379	5.02464e-21	Wound
Arf6	6.09681e-25	0.325267	0.51	0.502	1.4311e-20	Wound
Nhp2	9.78622e-25	0.313962	0.483	0.458	2.29712e-20	Wound
Tgfbi	1.31415e-24	0.568595	0.777	0.779	3.0847e-20	Wound
Rala	2.86707e-24	0.278845	0.536	0.518	6.72986e-20	Wound
Ftl1	3.71037e-24	0.477519	1	0.975	8.70934e-20	Wound
Vamp4	9.13593e-24	0.290165	0.403	0.368	2.14448e-19	Wound
Slfn2	1.73066e-23	0.387178	0.799	0.747	4.06239e-19	Wound
Nr4a1	2.27709e-23	0.292153	0.577	0.498	5.34502e-19	Wound
Hsd17b10	3.72999e-23	0.304116	0.377	0.348	8.7554e-19	Wound
Osgin2	1.73071e-22	0.328978	0.288	0.231	4.0625e-18	Wound
Pik3r5	9.24031e-22	0.288952	0.378	0.336	2.16898e-17	Wound
Selplg	1.36474e-21	0.257012	0.593	0.609	3.20345e-17	Wound
Cflar	1.7151e-21	0.372147	0.597	0.579	4.02585e-17	Wound
Rabggtb	4.21216e-21	0.252566	0.291	0.245	9.88721e-17	Wound
Gch1	7.05534e-21	0.44057	0.432	0.403	1.6561e-16	Wound
Jak2	7.15038e-21	0.303288	0.34	0.297	1.67841e-16	Wound
Foxp1	1.2645e-20	0.357371	0.503	0.487	2.96817e-16	Wound
Tgm2	1.39759e-20	0.25616	0.443	0.396	3.28057e-16	Wound
Tnip1	2.17427e-20	0.333461	0.313	0.273	5.10366e-16	Wound
Arl5c	9.00261e-20	0.539255	0.421	0.386	2.11318e-15	Wound
Cldnd1	2.64035e-19	0.386518	0.364	0.339	6.19768e-15	Wound
H2afy	3.31925e-19	0.251083	0.717	0.708	7.79127e-15	Wound
Gngt2	1.03466e-18	0.318817	0.584	0.56	2.42865e-14	Wound
Limd2	2.57873e-18	0.333049	0.457	0.444	6.05305e-14	Wound
Hax1	8.60397e-18	0.274576	0.337	0.311	2.01961e-13	Wound
St8sia4	8.75791e-18	0.302305	0.375	0.337	2.05574e-13	Wound
Tnip3	5.77094e-16	0.421692	0.348	0.292	1.35461e-11	Wound
Fyn	9.79161e-16	0.281445	0.275	0.237	2.29839e-11	Wound
Eva1b	5.77867e-15	0.285887	0.355	0.334	1.35643e-10	Wound
Tmem251	7.15484e-15	0.296518	0.399	0.388	1.67945e-10	Wound
Stap1	7.51336e-15	0.30191	0.366	0.327	1.76361e-10	Wound
Anxa5	1.15723e-14	0.271017	0.895	0.805	2.71637e-10	Wound
Ran	1.29777e-14	0.255215	0.693	0.67	3.04625e-10	Wound
Med30	1.71597e-14	0.277335	0.319	0.299	4.02791e-10	Wound
Srxn1	4.23006e-14	0.346455	0.261	0.22	9.92921e-10	Wound
Rogdi	5.42379e-14	0.469182	0.26	0.226	1.27313e-09	Wound
Cd40	9.92718e-14	0.40064	0.294	0.264	2.33021e-09	Wound
Hist1h1c	6.94765e-13	0.532427	0.338	0.311	1.63082e-08	Wound
Got1	1.16366e-12	0.305548	0.489	0.487	2.73146e-08	Wound
Pvr	1.80564e-12	0.263616	0.301	0.271	4.23839e-08	Wound
H2-DMb2	2.10011e-12	0.336379	0.294	0.412	4.92959e-08	Wound
Dnajb1	1.09859e-11	0.304838	0.402	0.374	2.57872e-07	Wound
Pmvk	1.0986e-11	0.309351	0.327	0.31	2.57874e-07	Wound
Dapp1	2.24569e-11	0.300026	0.34	0.328	5.27132e-07	Wound
Osm	3.26009e-11	0.327286	0.458	0.437	7.65241e-07	Wound
Gfpt1	2.93177e-10	0.283457	0.358	0.349	6.88175e-06	Wound
H1f0	1.86655e-09	0.439782	0.328	0.318	4.38134e-05	Wound
Phf11b	4.79678e-09	0.287968	0.261	0.235	0.000112595	Wound
Cenpa	1.89052e-08	0.278622	0.341	0.331	0.000443761	Wound
Pkib	3.82004e-07	0.374549	0.317	0.32	0.00896678	Wound
Ddt	2.7681e-06	0.482466	0.329	0.344	0.0649755	Wound
Acp5	1.37662e-05	0.490317	0.248	0.308	0.323134	Wound
Il21r	1.71082e-05	0.384079	0.249	0.251	0.401582	Wound
Bcl2a1d	6.54993e-05	0.299723	0.528	0.539	1	Wound
Ppp4r2	0.00011144	0.264249	0.407	0.442	1	Wound
Pxdc1	0.00750317	0.425589	0.256	0.265	1	Wound
Meg3	0	7.5088	0.996	0.025	0	MG
Snhg11	0	6.33506	0.954	0.002	0	MG
Ptgds	0	5.75341	0.698	0	0	MG
Plp1	0	5.169	0.566	0.004	0	MG
Rtn1	0	4.48049	0.843	0.094	0	MG
Gria2	0	4.47081	0.858	0	0	MG
Aplp1	0	4.13639	0.733	0.011	0	MG
PISD	0	3.81954	0.762	0.075	0	MG
Ntm	0	3.80117	0.669	0.001	0	MG
Clu	0	3.71899	0.463	0.007	0	MG
Ptn	0	3.66236	0.655	0.011	0	MG
Grin2b	0	3.58929	0.633	0	0	MG
Pcsk2	0	3.55573	0.633	0	0	MG
Pcsk1n	0	3.54147	0.683	0.001	0	MG
Cck	0	3.51686	0.655	0.001	0	MG
Gpm6b	0	3.48442	0.637	0.009	0	MG
Atp1b1	0	3.48151	0.687	0.016	0	MG
Stmn4	0	3.18388	0.527	0.001	0	MG
Syt1	0	3.11529	0.591	0	0	MG
Cpe	0	3.06442	0.555	0.017	0	MG
Cldn11	0	3.01767	0.381	0	0	MG
Gpm6a	0	2.98703	0.598	0.001	0	MG
Ly6h	0	2.92577	0.569	0.001	0	MG
Atp1a2	0	2.9047	0.363	0.004	0	MG
Slc1a2	0	2.88402	0.459	0.002	0	MG
Slc22a17	0	2.87179	0.559	0.013	0	MG
Stmn3	0	2.84055	0.552	0.001	0	MG
Sparcl1	0	2.83321	0.413	0.012	0	MG
Dclk1	0	2.78087	0.548	0.006	0	MG
Scg5	0	2.69276	0.512	0.001	0	MG
Tac1	0	2.66795	0.317	0	0	MG
Opcml	0	2.63102	0.463	0.001	0	MG
Tspan7	0	2.62738	0.488	0.018	0	MG
Ptprd	0	2.62048	0.502	0.003	0	MG
Gm3764	0	2.60576	0.448	0	0	MG
Fam19a1	0	2.58721	0.345	0	0	MG
2900055J20Rik	0	2.58353	0.445	0	0	MG
Mal	0	2.58351	0.363	0	0	MG
Nrxn1	0	2.49435	0.456	0.001	0	MG
Negr1	0	2.47486	0.48	0.007	0	MG
Serpine2	0	2.46783	0.381	0.012	0	MG
Pde10a	0	2.46699	0.384	0.004	0	MG
4430402I18Rik	0	2.46043	0.438	0.004	0	MG
Car11	0	2.43696	0.466	0.003	0	MG
Arpp21	0	2.42581	0.456	0.001	0	MG
Ptprn	0	2.42318	0.434	0.002	0	MG
Cspg5	0	2.38946	0.402	0.002	0	MG
Npdc1	0	2.38306	0.452	0.014	0	MG
Dlgap1	0	2.37814	0.406	0.002	0	MG
Grm5	0	2.30571	0.402	0	0	MG
Chgb	0	2.29043	0.384	0	0	MG
Snap25	0	2.27719	0.413	0.001	0	MG
Nrxn3	0	2.25385	0.406	0	0	MG
Plppr4	0	2.21485	0.423	0.009	0	MG
Shisa4	0	2.18591	0.395	0.007	0	MG
Caly	0	2.16456	0.384	0.002	0	MG
Epha5	0	2.1357	0.367	0	0	MG
Cit	0	2.11202	0.374	0.018	0	MG
Auts2	0	2.09959	0.391	0.008	0	MG
Tmem59l	0	2.08911	0.384	0	0	MG
Csmd1	0	2.06678	0.359	0	0	MG
Cx3cl1	0	2.04569	0.367	0.008	0	MG
Phactr1	0	2.04278	0.359	0.004	0	MG
Kalrn	0	2.01223	0.37	0.003	0	MG
Faim2	0	2.00272	0.359	0.001	0	MG
Brinp3	0	1.99539	0.267	0	0	MG
Grin2a	0	1.99007	0.356	0	0	MG
Nsg2	0	1.97796	0.338	0.001	0	MG
Syp	0	1.97675	0.345	0.008	0	MG
Pcp4	0	1.96824	0.27	0.001	0	MG
Nrxn2	0	1.953	0.338	0.002	0	MG
Miat	0	1.94397	0.345	0.002	0	MG
Lsamp	0	1.94001	0.313	0.004	0	MG
Lrrtm3	0	1.90424	0.335	0	0	MG
Gm12027	0	1.89257	0.324	0.001	0	MG
Slc17a7	0	1.87412	0.32	0.001	0	MG
Enpp2	0	1.87235	0.295	0.005	0	MG
Grin1	0	1.8713	0.338	0.001	0	MG
9530059O14Rik	0	1.86771	0.349	0.004	0	MG
Pcdh9	0	1.84466	0.302	0	0	MG
Slc1a3	0	1.83908	0.253	0.002	0	MG
Unc80	0	1.83212	0.331	0	0	MG
Lrrc7	0	1.82947	0.349	0	0	MG
Ntrk2	0	1.8018	0.292	0.001	0	MG
Ttyh1	0	1.80026	0.32	0.001	0	MG
Ank3	0	1.78657	0.299	0.003	0	MG
Dennd6b	0	1.78611	0.313	0.007	0	MG
Tnik	0	1.76933	0.306	0.006	0	MG
Nell2	0	1.76849	0.306	0	0	MG
Resp18	0	1.76703	0.292	0	0	MG
Lrp1b	0	1.76639	0.313	0	0	MG
Scn2a1	0	1.75686	0.306	0	0	MG
Atp2b2	0	1.73832	0.295	0.002	0	MG
Nsg1	0	1.71875	0.267	0.003	0	MG
Gria3	0	1.701	0.299	0.008	0	MG
Tmem108	0	1.70028	0.292	0.003	0	MG
Cadm2	0	1.69828	0.281	0	0	MG
Ncam1	0	1.67701	0.281	0.004	0	MG
Sv2a	0	1.66776	0.288	0.003	0	MG
Adgrb1	0	1.65315	0.295	0	0	MG
Camkv	0	1.6443	0.292	0	0	MG
Cdh2	0	1.62474	0.285	0.002	0	MG
Shank1	0	1.6189	0.288	0.003	0	MG
Mir124a-1hg	0	1.60295	0.274	0	0	MG
Atp9a	0	1.59533	0.26	0.006	0	MG
Fam171b	0	1.59194	0.253	0.002	0	MG
Slc24a2	0	1.58677	0.256	0	0	MG
Syt4	0	1.5862	0.267	0	0	MG
Cntnap5a	0	1.58179	0.274	0	0	MG
Sgip1	0	1.56583	0.274	0.005	0	MG
Camk2b	0	1.55219	0.281	0.009	0	MG
Vgf	0	1.54338	0.26	0.001	0	MG
Il1rapl1	0	1.54138	0.263	0	0	MG
Stmn2	0	1.53272	0.256	0.003	0	MG
Lynx1	0	1.53065	0.27	0.004	0	MG
Ttll7	0	1.52892	0.278	0.002	0	MG
Adgrb3	0	1.47991	0.26	0	0	MG
Cyp46a1	0	1.47918	0.27	0	0	MG
Spock2	0	1.47696	0.256	0.002	0	MG
Slc16a11	0	1.46697	0.26	0.002	0	MG
Mapk8ip1	0	1.41824	0.263	0.005	0	MG
Myt1l	0	1.39438	0.256	0	0	MG
Adgrl1	9.93651e-306	1.54764	0.267	0.008	2.3324e-301	MG
Jakmip1	5.83035e-293	1.47524	0.27	0.008	1.36856e-288	MG
Gabbr1	1.55767e-282	2.24561	0.448	0.031	3.65632e-278	MG
Igf2bp3	2.42469e-276	1.91479	0.377	0.021	5.69148e-272	MG
Camk2a	2.44386e-273	1.65751	0.288	0.011	5.73647e-269	MG
Tmem191c	1.04622e-252	2.47643	0.445	0.035	2.45579e-248	MG
Ahi1	5.68341e-221	2.40324	0.466	0.046	1.33407e-216	MG
Syt11	1.53112e-195	2.51725	0.48	0.057	3.59399e-191	MG
Malat1	1.21011e-180	4.03989	1	0.998	2.8405e-176	MG
Ank2	5.4474e-172	2.43244	0.498	0.071	1.27867e-167	MG
Siglech	3.11077e-167	2.07667	0.313	0.026	7.30192e-163	MG
Atp6v0e2	6.07547e-160	1.78621	0.327	0.03	1.4261e-155	MG
Mbp	2.8154e-149	3.55466	0.669	0.171	6.60858e-145	MG
Cd81	6.4709e-149	3.21539	0.932	0.5	1.51891e-144	MG
Apod	6.79436e-149	3.90144	0.502	0.082	1.59484e-144	MG
Clstn1	1.00427e-147	2.04714	0.388	0.048	2.35731e-143	MG
Snx32	2.06075e-146	1.47556	0.256	0.019	4.8372e-142	MG
Rbm4b	3.28984e-140	2.63775	0.548	0.11	7.72225e-136	MG
Thy1	1.93556e-138	2.08013	0.427	0.062	4.54335e-134	MG
Hexb	2.55559e-137	3.199	0.95	0.584	5.99874e-133	MG
Chst1	3.38889e-133	1.60496	0.263	0.023	7.95474e-129	MG
Prnp	4.34188e-130	2.41496	0.473	0.084	1.01917e-125	MG
Cst3	4.45751e-130	2.46235	1	0.982	1.04631e-125	MG
Ube3a	5.34732e-119	3.92096	0.762	0.33	1.25518e-114	MG
Celf4	3.42268e-115	1.50212	0.256	0.025	8.03405e-111	MG
Plpp3	1.44352e-113	2.37478	0.27	0.029	3.38839e-109	MG
Gm26699	9.10555e-103	2.38469	0.488	0.114	2.13735e-98	MG
Mag	2.88601e-97	2.42112	0.31	0.045	6.77433e-93	MG
Pnisr	1.2103e-90	2.7694	0.719	0.363	2.84093e-86	MG
Acp1	7.81239e-86	3.36222	0.69	0.342	1.8338e-81	MG
Per3	1.20599e-85	1.49688	0.274	0.039	2.83083e-81	MG
Tecr	1.70599e-82	2.7856	0.74	0.456	4.00447e-78	MG
Rsrp1	3.22877e-79	2.57459	0.776	0.556	7.5789e-75	MG
Matk	9.46719e-76	2.44545	0.509	0.167	2.22223e-71	MG
Gm26724	7.0019e-74	1.80435	0.356	0.078	1.64356e-69	MG
Scd2	4.99574e-73	3.0189	0.512	0.175	1.17265e-68	MG
Dtx3	2.29996e-69	2.09188	0.42	0.117	5.39871e-65	MG
Rassf8	2.21141e-68	1.78322	0.31	0.062	5.19085e-64	MG
Son	9.34914e-68	2.17456	0.786	0.726	2.19452e-63	MG
Ctsd	8.89055e-67	1.81352	0.911	0.714	2.08688e-62	MG
Slc24a5	2.98529e-58	1.58581	0.274	0.056	7.00738e-54	MG
Ttc3	6.77323e-58	2.06521	0.463	0.167	1.58988e-53	MG
P2ry12	1.28743e-56	2.72557	0.484	0.19	3.02198e-52	MG
Hmha1	2.36538e-54	2.13426	0.416	0.137	5.55225e-50	MG
Snhg20	6.37367e-54	1.52307	0.299	0.071	1.49609e-49	MG
Strbp	6.32477e-53	1.45275	0.267	0.058	1.48461e-48	MG
Trem2	1.63252e-51	2.14082	0.737	0.517	3.83202e-47	MG
Tmem119	3.74889e-51	2.43788	0.484	0.203	8.79976e-47	MG
Cd9	5.76467e-51	2.06697	0.769	0.614	1.35314e-46	MG
Kcnq1ot1	1.79298e-48	2.05907	0.477	0.205	4.20865e-44	MG
Odf2	1.32236e-45	1.77384	0.377	0.13	3.10397e-41	MG
Atp1a3	1.95121e-45	1.6849	0.302	0.084	4.58007e-41	MG
C1qa	2.38888e-42	1.124	0.975	0.55	5.60742e-38	MG
Ttc14	2.56327e-41	2.25189	0.544	0.323	6.01677e-37	MG
R3hdm1	5.20595e-40	2.3558	0.53	0.31	1.22199e-35	MG
Sparc	1.3676e-36	2.14676	0.509	0.285	3.21017e-32	MG
Atp6v0b	2.52709e-36	1.23027	0.751	0.821	5.93185e-32	MG
Rtn4	5.17699e-36	1.67977	0.69	0.676	1.21519e-31	MG
Sec62	5.30959e-35	2.15502	0.637	0.582	1.24632e-30	MG
Vimp	1.1358e-34	1.68626	0.388	0.162	2.66606e-30	MG
Itm2c	2.66904e-34	1.88336	0.662	0.628	6.26503e-30	MG
Nav2	7.12489e-34	1.35202	0.253	0.074	1.67243e-29	MG
Bsg	9.67638e-34	1.72626	0.683	0.706	2.27134e-29	MG
Cadm1	1.89809e-33	1.80796	0.416	0.196	4.45538e-29	MG
Selplg	3.50559e-33	2.01859	0.658	0.603	8.22868e-29	MG
C1qc	4.48732e-32	1.02085	0.922	0.532	1.05331e-27	MG
Baiap2	1.31162e-28	1.94431	0.427	0.232	3.07876e-24	MG
Akap8l	2.08972e-28	1.72699	0.363	0.168	4.90519e-24	MG
Pcyt2	5.30348e-28	1.56106	0.32	0.133	1.24489e-23	MG
Olfml3	3.62273e-25	2.0547	0.384	0.201	8.50364e-21	MG
Luc7l3	9.22183e-25	1.92925	0.502	0.367	2.16464e-20	MG
Gpr34	3.93863e-24	1.97034	0.434	0.258	9.24516e-20	MG
P2ry13	7.03018e-24	1.82379	0.281	0.115	1.65019e-19	MG
Saraf	2.70612e-23	1.89724	0.552	0.481	6.35208e-19	MG
Pgrmc1	3.08275e-23	1.89114	0.431	0.272	7.23614e-19	MG
Lag3	5.57153e-23	1.83097	0.26	0.101	1.30781e-18	MG
Dhx30	8.86564e-23	1.61592	0.299	0.133	2.08103e-18	MG
Maged1	3.28067e-22	1.45145	0.263	0.107	7.70072e-18	MG
Mef2c	3.56779e-21	1.625	0.552	0.474	8.37468e-17	MG
Pabpn1	5.43642e-21	1.59349	0.313	0.152	1.27609e-16	MG
Itm2b	1.72883e-20	0.627984	0.957	0.955	4.05808e-16	MG
Zranb2	4.22658e-20	1.68257	0.438	0.305	9.92105e-16	MG
Arglu1	9.81417e-20	1.82548	0.495	0.404	2.30368e-15	MG
Ptprs	2.04862e-19	1.52571	0.288	0.137	4.80873e-15	MG
Ctsl	3.7385e-19	0.753327	0.715	0.638	8.77538e-15	MG
Haghl	1.31715e-18	1.51973	0.306	0.157	3.09176e-14	MG
Nudcd3	3.30473e-18	1.70571	0.395	0.258	7.75718e-14	MG
Cstf3	5.28238e-18	1.5416	0.281	0.137	1.23993e-13	MG
Tmx2	7.16597e-18	1.44508	0.278	0.134	1.68207e-13	MG
Tspan3	1.98399e-17	1.5786	0.445	0.325	4.65702e-13	MG
Ogt	1.77728e-16	1.70123	0.463	0.373	4.17181e-12	MG
Kdelr2	2.24176e-16	0.292852	0.11	0.406	5.26207e-12	MG
Chkb	3.30619e-16	1.21985	0.256	0.122	7.76062e-12	MG
Derl1	3.35174e-16	0.276128	0.142	0.463	7.86754e-12	MG
Celf2	3.54998e-16	1.6177	0.541	0.545	8.33287e-12	MG
Tmed3	3.6969e-16	0.29467	0.16	0.496	8.67773e-12	MG
App	3.911e-16	1.42439	0.598	0.671	9.18029e-12	MG
Serinc1	4.93589e-16	1.74768	0.527	0.524	1.1586e-11	MG
Anapc11	6.48396e-16	0.30912	0.121	0.419	1.52198e-11	MG
Plekhj1	1.44029e-15	0.294586	0.146	0.46	3.3808e-11	MG
Sec11a	2.95293e-15	0.266303	0.174	0.514	6.93142e-11	MG
Brd9	3.82718e-15	1.40232	0.302	0.17	8.98354e-11	MG
Fam105a	6.19738e-15	0.280616	0.189	0.527	1.45471e-10	MG
Tmem234	7.56333e-15	0.251477	0.228	0.614	1.77534e-10	MG
Srpk2	1.36552e-14	1.5491	0.384	0.272	3.20528e-10	MG
Ckb	3.15054e-14	1.47001	0.537	0.515	7.39527e-10	MG
Pdlim7	4.27868e-14	1.42388	0.31	0.185	1.00434e-09	MG
Tia1	8.192e-14	1.42175	0.306	0.182	1.92291e-09	MG
Tsn	9.02415e-14	0.281321	0.135	0.419	2.11824e-09	MG
Pnn	9.33378e-14	1.65575	0.416	0.33	2.19092e-09	MG
Gm26917	1.86425e-13	1.29385	0.484	0.44	4.37596e-09	MG
Dnajc19	2.49218e-13	0.350062	0.16	0.459	5.84989e-09	MG
Ktn1	6.11585e-13	1.56259	0.391	0.294	1.43557e-08	MG
Lgmn	9.40942e-13	0.796856	0.847	0.768	2.20867e-08	MG
C1qb	1.22326e-12	0.40435	0.932	0.572	2.87136e-08	MG
Ndufa5	1.39081e-12	0.313983	0.164	0.454	3.26465e-08	MG
Aco2	2.36538e-12	0.270048	0.117	0.368	5.55227e-08	MG
Bag6	2.69469e-12	0.263676	0.071	0.283	6.32523e-08	MG
Cx3cr1	2.91115e-12	1.20575	0.47	0.353	6.83334e-08	MG
Rer1	3.03093e-12	0.420152	0.217	0.552	7.1145e-08	MG
Rab6a	3.32796e-12	0.305114	0.103	0.34	7.81173e-08	MG
Bcap31	3.83985e-12	0.354595	0.203	0.524	9.01327e-08	MG
Kdelr1	4.70734e-12	0.36129	0.171	0.462	1.10495e-07	MG
Grina	4.97832e-12	1.27425	0.512	0.503	1.16856e-07	MG
Ergic2	5.36292e-12	0.349376	0.089	0.312	1.25884e-07	MG
Glmp	8.9639e-12	0.549427	0.181	0.484	2.1041e-07	MG
Tm2d1	9.01814e-12	0.264198	0.11	0.347	2.11683e-07	MG
Gns	9.57788e-12	0.402317	0.178	0.47	2.24822e-07	MG
Fcrls	1.00923e-11	0.995047	0.53	0.398	2.36897e-07	MG
Slc29a3	1.16034e-11	0.340594	0.103	0.333	2.72366e-07	MG
Ebp	1.55822e-11	0.404085	0.153	0.424	3.6576e-07	MG
Tsc22d4	1.68524e-11	0.292662	0.157	0.421	3.95575e-07	MG
Dnase2a	1.75357e-11	0.443676	0.107	0.337	4.11615e-07	MG
Guk1	1.80737e-11	0.280617	0.071	0.272	4.24244e-07	MG
Ncor1	2.19889e-11	0.280738	0.196	0.496	5.16146e-07	MG
Tm2d3	2.38835e-11	1.43136	0.292	0.186	5.60617e-07	MG
Ifi27	2.81595e-11	0.333968	0.149	0.408	6.60987e-07	MG
Ddx17	3.72692e-11	0.304806	0.146	0.4	8.74819e-07	MG
Matr3	3.97937e-11	0.272975	0.157	0.421	9.34077e-07	MG
Ring1	4.11918e-11	1.35576	0.256	0.149	9.66895e-07	MG
Tmx1	4.37895e-11	0.360623	0.096	0.312	1.02787e-06	MG
Stt3b	5.06331e-11	0.288384	0.078	0.28	1.18851e-06	MG
Atxn7l3b	7.3236e-11	0.404918	0.157	0.418	1.71907e-06	MG
Selk	9.27814e-11	0.924997	0.47	0.356	2.17786e-06	MG
Tmem128	9.45964e-11	0.292542	0.125	0.359	2.22046e-06	MG
Mtch2	9.83637e-11	0.337593	0.149	0.405	2.30889e-06	MG
Fubp1	9.90081e-11	1.53571	0.441	0.412	2.32402e-06	MG
Tmem55b	1.13433e-10	0.335528	0.117	0.345	2.66261e-06	MG
Neu1	1.17039e-10	0.299479	0.164	0.426	2.74726e-06	MG
Scarb2	1.52474e-10	0.373601	0.146	0.394	3.57903e-06	MG
Aup1	2.01266e-10	0.408972	0.185	0.464	4.72432e-06	MG
Qdpr	3.64167e-10	0.273455	0.075	0.261	8.54809e-06	MG
Atp2b1	4.21455e-10	0.940593	0.63	0.769	9.89281e-06	MG
Psmc4	5.48967e-10	0.413803	0.167	0.428	1.28859e-05	MG
Naa20	6.7784e-10	0.273742	0.125	0.348	1.59109e-05	MG
Cd164	8.63584e-10	0.350535	0.135	0.361	2.02709e-05	MG
Dcaf8	1.01224e-09	0.287995	0.078	0.261	2.37604e-05	MG
R3hdm4	1.05438e-09	0.26968	0.135	0.359	2.47494e-05	MG
Krtcap2	1.05981e-09	0.321417	0.278	0.631	2.48769e-05	MG
Hagh	1.4257e-09	0.279235	0.078	0.259	3.34656e-05	MG
Eif4g1	1.68677e-09	0.347683	0.149	0.387	3.95937e-05	MG
Evi2a	1.798e-09	0.426885	0.26	0.576	4.22045e-05	MG
Ube2v2	1.81629e-09	0.39645	0.1	0.296	4.26338e-05	MG
Edem2	2.16098e-09	0.31071	0.093	0.282	5.07248e-05	MG
Pon2	2.22256e-09	0.5035	0.149	0.384	5.21702e-05	MG
Elovl1	2.26903e-09	0.347158	0.107	0.306	5.32608e-05	MG
Tusc3	2.4472e-09	1.43037	0.278	0.186	5.74432e-05	MG
Tex261	2.65517e-09	0.398995	0.128	0.344	6.23247e-05	MG
[truncated: 2,537 more rows]
