# Supplementary material for: Skin basal cell carcinomas assemble a pro-tumorigenic spatially organized and self-propagating Trem2+ myeloid niche
Source: Nat Commun. 2023 May 10;14:2685. doi: 10.1038/s41467-023-37993-w (PMC10172319; doi:10.1038/s41467-023-37993-w)
Supplement: Supplementary file 8 — Supplementary Data 5 [file 41467_2023_37993_MOESM8_ESM.xlsx]

## Sheet: BCC_Wound_Normal
gene	p_val	avg_logFC	pct.1	pct.2	p_val_adj	cluster
Selenop	0	2.99286	0.959	0.005	0	BCC
Rack1	0	2.40526	0.987	0.009	0	BCC
Gm42418	0	2.29689	0.987	0.56	0	BCC
Gdf15	0	1.862	0.652	0.108	0	BCC
Vcam1	0	1.82075	0.665	0.045	0	BCC
Hexb	0	1.77584	0.943	0.319	0	BCC
Sem1	0	1.72549	0.952	0.009	0	BCC
Apoe	0	1.72052	0.998	0.652	0	BCC
C1qa	0	1.69702	0.961	0.258	0	BCC
Pmepa1	0	1.65044	0.766	0.075	0	BCC
Ccrl2	0	1.64857	0.925	0.386	0	BCC
Ifi207	0	1.6416	0.822	0.003	0	BCC
Gm10260	0	1.58371	0.937	0.088	0	BCC
Cd14	0	1.57637	0.988	0.516	0	BCC
Mmp12	0	1.56282	0.528	0.107	0	BCC
Selenof	0	1.54806	0.926	0.007	0	BCC
Cxcl1	0	1.52367	0.828	0.282	0	BCC
C1qc	0	1.52158	0.948	0.256	0	BCC
Ccl12	0	1.51681	0.661	0.07	0	BCC
C1qb	0	1.45996	0.971	0.309	0	BCC
Selenok	0	1.45903	0.918	0.008	0	BCC
Cd300c2	0	1.43502	0.846	0.004	0	BCC
Mafb	0	1.4139	0.905	0.271	0	BCC
Man2b1	0	1.40562	0.943	0.303	0	BCC
AY036118	0	1.36568	0.658	0.13	0	BCC
Cebpb	0	1.35564	0.986	0.565	0	BCC
Sdc4	0	1.34265	0.92	0.462	0	BCC
Rhob	0	1.33434	0.743	0.174	0	BCC
mt-Nd2	0	1.2618	0.985	0.772	0	BCC
Elob	0	1.26159	0.877	0.008	0	BCC
Cx3cr1	0	1.25263	0.704	0.063	0	BCC
Il1a	0	1.24365	0.57	0.086	0	BCC
Plau	0	1.21185	0.68	0.049	0	BCC
Pmp22	0	1.20438	0.625	0.115	0	BCC
Ms4a7	0	1.19583	0.902	0.246	0	BCC
Mrc1	0	1.19208	0.794	0.304	0	BCC
Tlr2	0	1.18745	0.853	0.236	0	BCC
Dab2	0	1.17864	0.902	0.364	0	BCC
Il10	0	1.17362	0.53	0.101	0	BCC
Selenow	0	1.15272	0.836	0.008	0	BCC
mt-Co2	0	1.09815	0.997	0.989	0	BCC
Kctd12	0	1.08857	0.901	0.432	0	BCC
mt-Co3	0	1.07596	1	0.994	0	BCC
Dcstamp	0	1.05881	0.469	0.046	0	BCC
Hspa5	0	1.05414	0.984	0.721	0	BCC
Ftl1-ps1	0	1.04217	0.769	0.005	0	BCC
AC160336.1	0	1.03344	0.662	0.003	0	BCC
Ctsd	0	1.03081	0.927	0.457	0	BCC
Ccr1	0	1.02662	0.815	0.246	0	BCC
Jpt1	0	1.02592	0.785	0.008	0	BCC
Ctsb	0	1.02368	0.994	0.803	0	BCC
Mpeg1	0	1.02215	0.922	0.377	0	BCC
Zc3h12a	0	1.00812	0.752	0.235	0	BCC
Cd81	0	1.0054	0.854	0.277	0	BCC
Serinc3	0	1.00033	0.935	0.434	0	BCC
Lamp1	0	0.991957	0.982	0.645	0	BCC
Mcl1	0	0.988733	0.989	0.778	0	BCC
Cd63	0	0.988317	0.94	0.464	0	BCC
Jdp2	0	0.979338	0.609	0.11	0	BCC
Csf1r	0	0.974753	0.957	0.437	0	BCC
Lgmn	0	0.972917	0.977	0.598	0	BCC
Cybb	0	0.969549	0.957	0.441	0	BCC
Gm47283	0	0.965148	0.728	0.006	0	BCC
Sat1	0	0.956948	0.985	0.732	0	BCC
Sgk1	0	0.949714	0.728	0.238	0	BCC
Abca1	0	0.945282	0.783	0.169	0	BCC
Ctsc	0	0.932187	0.981	0.624	0	BCC
Bach1	0	0.926539	0.807	0.219	0	BCC
Nfe2l2	0	0.918932	0.927	0.483	0	BCC
Malt1	0	0.913547	0.643	0.264	0	BCC
Icam1	0	0.911011	0.724	0.217	0	BCC
mt-Cytb	0	0.904079	0.988	0.954	0	BCC
Fcrls	0	0.900061	0.712	0.222	0	BCC
Hpgds	0	0.898976	0.711	0.089	0	BCC
Zmynd15	0	0.897993	0.551	0.081	0	BCC
mt-Nd4	0	0.885918	0.987	0.911	0	BCC
Cltc	0	0.865808	0.902	0.37	0	BCC
Tgfbr1	0	0.861671	0.685	0.087	0	BCC
Hebp1	0	0.858683	0.749	0.087	0	BCC
Apold1	0	0.854546	0.376	0.006	0	BCC
Fcgr3	0	0.842155	0.923	0.331	0	BCC
Ctsa	0	0.840806	0.945	0.524	0	BCC
Nlrp3	0	0.837847	0.79	0.333	0	BCC
Maf	0	0.83743	0.631	0.132	0	BCC
Itgb5	0	0.83509	0.698	0.083	0	BCC
Gatm	0	0.834923	0.704	0.096	0	BCC
Atp5o.1	0	0.833887	0.693	0.007	0	BCC
Ighm	0	0.828822	0.6	0.003	0	BCC
C3ar1	0	0.827489	0.791	0.17	0	BCC
Stab1	0	0.827306	0.608	0.093	0	BCC
Trem2	0	0.818581	0.83	0.241	0	BCC
Adgre1	0	0.816763	0.88	0.284	0	BCC
Hmox1	0	0.812663	0.834	0.288	0	BCC
Bcl2a1b	0	0.806845	0.905	0.486	0	BCC
Rtraf	0	0.804252	0.699	0.008	0	BCC
Snu13	0	0.801381	0.687	0.007	0	BCC
Fyb	0	0.795273	0.878	0.302	0	BCC
Cops9	0	0.784413	0.686	0.006	0	BCC
Gpr34	0	0.772834	0.544	0.043	0	BCC
Qk	0	0.770374	0.857	0.272	0	BCC
Axl	0	0.769919	0.664	0.103	0	BCC
Id2	0	0.762214	0.913	0.53	0	BCC
Cxcl2	0	0.759512	0.991	0.668	0	BCC
Tgfbr2	0	0.757179	0.721	0.101	0	BCC
Pgk1	0	0.755588	0.645	0.073	0	BCC
Arsb	0	0.755348	0.686	0.114	0	BCC
Eloc	0	0.748438	0.681	0.007	0	BCC
Gas6	0	0.746238	0.56	0.108	0	BCC
Igfbp4	0	0.74464	0.635	0.104	0	BCC
Gusb	0	0.744544	0.8	0.225	0	BCC
Rnase4	0	0.744454	0.7	0.182	0	BCC
Pla2g7	0	0.736268	0.859	0.292	0	BCC
Tnfaip3	0	0.734521	0.898	0.572	0	BCC
Mef2c	0	0.732808	0.766	0.222	0	BCC
Macf1	0	0.731026	0.738	0.133	0	BCC
Skil	0	0.72967	0.853	0.322	0	BCC
Timp2	0	0.723942	0.862	0.33	0	BCC
Selenos	0	0.716332	0.648	0.006	0	BCC
Entpd1	0	0.712097	0.716	0.126	0	BCC
Itm2b	0	0.711032	0.994	0.933	0	BCC
Gm20186	0	0.708842	0.451	0.069	0	BCC
Cebpa	0	0.707493	0.658	0.122	0	BCC
Erbin	0	0.701207	0.608	0.005	0	BCC
mt-Nd4l	0	0.699371	0.896	0.376	0	BCC
Gns	0	0.698658	0.776	0.183	0	BCC
Trir	0	0.698335	0.639	0.005	0	BCC
Sash1	0	0.696313	0.62	0.074	0	BCC
Ehd4	0	0.695215	0.782	0.265	0	BCC
Gna12	0	0.695057	0.634	0.052	0	BCC
Mia2	0	0.694791	0.612	0.006	0	BCC
mt-Nd5	0	0.692199	0.941	0.523	0	BCC
Sf3b1	0	0.69072	0.925	0.53	0	BCC
Camk1	0	0.690319	0.769	0.189	0	BCC
Ccl8	0	0.684819	0.721	0.173	0	BCC
Myo5a	0	0.682669	0.676	0.126	0	BCC
Gpr183	0	0.68166	0.722	0.279	0	BCC
Lrp1	0	0.676573	0.78	0.23	0	BCC
Lair1	0	0.67574	0.644	0.083	0	BCC
Nfkb1	0	0.674055	0.851	0.46	0	BCC
Jmjd1c	0	0.673003	0.814	0.277	0	BCC
mt-Atp6	0	0.672941	0.998	0.994	0	BCC
Grk2	0	0.672434	0.61	0.006	0	BCC
Rex1bd	0	0.668787	0.597	0.005	0	BCC
Gpr65	0	0.666941	0.663	0.122	0	BCC
Hnrnpu	0	0.663989	0.887	0.383	0	BCC
Sirpa	0	0.662593	0.884	0.361	0	BCC
Mef2a	0	0.661266	0.792	0.239	0	BCC
Rnf130	0	0.660056	0.883	0.383	0	BCC
Irf2bp2	0	0.658381	0.862	0.34	0	BCC
Lilra5	0	0.656022	0.514	0.005	0	BCC
Cebpd	0	0.653252	0.339	0.002	0	BCC
Picalm	0	0.6507	0.95	0.578	0	BCC
Lpcat2	0	0.650658	0.664	0.129	0	BCC
Rragc	0	0.648272	0.755	0.186	0	BCC
Rapgef2	0	0.646523	0.628	0.174	0	BCC
Cenpx	0	0.645315	0.584	0.005	0	BCC
Cd93	0	0.64081	0.508	0.11	0	BCC
Pdgfb	0	0.637814	0.468	0.048	0	BCC
Dennd4a	0	0.637475	0.74	0.258	0	BCC
Vps28	0	0.635115	0.591	0.005	0	BCC
Blnk	0	0.634769	0.656	0.112	0	BCC
Zfhx3	0	0.632988	0.63	0.065	0	BCC
Epb41l2	0	0.632481	0.761	0.237	0	BCC
Clec4n	0	0.63159	0.826	0.305	0	BCC
Tceal9	0	0.631247	0.547	0.001	0	BCC
Cd33	0	0.63112	0.656	0.099	0	BCC
Ly86	0	0.631067	0.92	0.523	0	BCC
Washc2	0	0.629889	0.569	0.004	0	BCC
Ctsz	0	0.627666	0.985	0.798	0	BCC
Ctsl	0	0.627404	0.892	0.358	0	BCC
Bhlhe41	0	0.6271	0.448	0.006	0	BCC
Apobec1	0	0.627025	0.693	0.152	0	BCC
Selenot	0	0.625869	0.589	0.005	0	BCC
Chd4	0	0.616554	0.769	0.23	0	BCC
Pgam1	0	0.615678	0.819	0.38	0	BCC
Pnp	0	0.615017	0.769	0.276	0	BCC
Tnf	0	0.613553	0.777	0.315	0	BCC
Npl	0	0.610722	0.475	0.037	0	BCC
Tpp1	0	0.60806	0.707	0.154	0	BCC
Atp2b1	0	0.60674	0.957	0.586	0	BCC
Rab21	0	0.604653	0.68	0.11	0	BCC
mt-Co1	0	0.603929	0.999	0.994	0	BCC
Lcp1	0	0.599164	0.959	0.668	0	BCC
Dst	0	0.597889	0.55	0.059	0	BCC
Itgb1	0	0.593001	0.852	0.367	0	BCC
Atp6v1a	0	0.591895	0.807	0.308	0	BCC
Slc6a6	0	0.588947	0.836	0.373	0	BCC
Sbno2	0	0.58771	0.515	0.031	0	BCC
Srsf9	0	0.582909	0.762	0.18	0	BCC
Nsd3	0	0.582387	0.525	0.005	0	BCC
Ankrd11	0	0.580825	0.794	0.296	0	BCC
Rock2	0	0.579439	0.605	0.09	0	BCC
Top1	0	0.577682	0.892	0.51	0	BCC
Mtss1	0	0.575817	0.671	0.141	0	BCC
Cpd	0	0.571202	0.559	0.056	0	BCC
Havcr2	0	0.569979	0.593	0.145	0	BCC
Marcks	0	0.569231	0.941	0.565	0	BCC
Nrp1	0	0.567932	0.591	0.111	0	BCC
Ets2	0	0.566516	0.737	0.26	0	BCC
Mylip	0	0.562109	0.491	0.053	0	BCC
Lncpint	0	0.561568	0.499	0.03	0	BCC
Ncoa4	0	0.561338	0.493	0.015	0	BCC
Tln1	0	0.560706	0.852	0.399	0	BCC
Sfpq	0	0.56038	0.844	0.345	0	BCC
Tpr	0	0.559825	0.796	0.314	0	BCC
Hivep3	0	0.559641	0.452	0.038	0	BCC
Ranbp2	0	0.559048	0.603	0.112	0	BCC
Sdcbp	0	0.555991	0.966	0.696	0	BCC
Tpd52	0	0.552719	0.932	0.538	0	BCC
Pla2g15	0	0.55253	0.577	0.074	0	BCC
C5ar1	0	0.550865	0.731	0.244	0	BCC
Nop53	0	0.547566	0.528	0.006	0	BCC
Npc1	0	0.544471	0.612	0.11	0	BCC
Msr1	0	0.541672	0.604	0.124	0	BCC
Lipa	0	0.541036	0.649	0.147	0	BCC
Adam17	0	0.540504	0.672	0.148	0	BCC
Mcub	0	0.538785	0.475	0.003	0	BCC
Ptprc	0	0.538704	0.952	0.615	0	BCC
Snx6	0	0.538524	0.642	0.189	0	BCC
Dmxl1	0	0.537781	0.488	0.068	0	BCC
Ddx3x	0	0.536303	0.793	0.325	0	BCC
Gm45716	0	0.533591	0.325	0.002	0	BCC
Abhd12	0	0.533251	0.757	0.259	0	BCC
Rtf2	0	0.532213	0.524	0.005	0	BCC
Gde1	0	0.532184	0.661	0.206	0	BCC
Fnip1	0	0.527534	0.688	0.183	0	BCC
Mcrip1	0	0.524442	0.518	0.004	0	BCC
Unc93b1	0	0.52428	0.917	0.497	0	BCC
Snx18	0	0.52286	0.748	0.262	0	BCC
Dmac1	0	0.522473	0.482	0.003	0	BCC
Ntpcr	0	0.521269	0.612	0.145	0	BCC
Rab20	0	0.521195	0.71	0.236	0	BCC
Ptpn1	0	0.521024	0.813	0.355	0	BCC
Hpf1	0	0.519503	0.505	0.004	0	BCC
Sptssa	0	0.518301	0.817	0.362	0	BCC
Eif3a	0	0.518174	0.867	0.434	0	BCC
Sec14l1	0	0.518124	0.588	0.105	0	BCC
Hnrnpa0	0	0.515501	0.802	0.252	0	BCC
Nceh1	0	0.514468	0.649	0.161	0	BCC
Mmp14	0	0.513987	0.646	0.189	0	BCC
mt-Nd1	0	0.512776	0.987	0.97	0	BCC
Blvrb	0	0.512151	0.8	0.308	0	BCC
Fcho2	0	0.512053	0.596	0.088	0	BCC
Cfh	0	0.511435	0.45	0.076	0	BCC
Mbnl2	0	0.510903	0.732	0.245	0	BCC
Ncf4	0	0.510664	0.808	0.315	0	BCC
Cap1	0	0.509519	0.694	0.176	0	BCC
Rap1b	0	0.507855	0.963	0.681	0	BCC
Tmem37	0	0.507581	0.508	0.063	0	BCC
Lyn	0	0.502846	0.838	0.403	0	BCC
Laptm4a	0	0.50243	0.892	0.486	0	BCC
Plpbp	0	0.495795	0.48	0.003	0	BCC
Ctnnb1	0	0.493639	0.675	0.19	0	BCC
Atp13a3	0	0.491516	0.625	0.148	0	BCC
Senp2	0	0.490815	0.554	0.083	0	BCC
Tmcc3	0	0.488991	0.476	0.094	0	BCC
Nup98	0	0.488718	0.519	0.053	0	BCC
Clec5a	0	0.488038	0.533	0.061	0	BCC
App	0	0.487142	0.881	0.444	0	BCC
Ddx5	0	0.486109	0.987	0.855	0	BCC
Aoah	0	0.485149	0.426	0.03	0	BCC
Zfp91	0	0.483873	0.705	0.195	0	BCC
Fam105a	0	0.483673	0.773	0.313	0	BCC
Soat1	0	0.483579	0.684	0.194	0	BCC
2900097C17Rik	0	0.483208	0.463	0.004	0	BCC
Cadm1	0	0.48253	0.433	0.043	0	BCC
Retreg1	0	0.479552	0.454	0.003	0	BCC
Lap3	0	0.477833	0.522	0.101	0	BCC
Scaf11	0	0.476505	0.628	0.148	0	BCC
Ppp1cc	0	0.473471	0.716	0.271	0	BCC
Prrc2c	0	0.471973	0.767	0.299	0	BCC
Pou2f2	0	0.471377	0.509	0.101	0	BCC
Setd5	0	0.470928	0.579	0.111	0	BCC
Ssh2	0	0.470774	0.516	0.107	0	BCC
Man1a	0	0.470642	0.617	0.169	0	BCC
Zcchc6	0	0.469714	0.578	0.124	0	BCC
Dock4	0	0.468625	0.445	0.014	0	BCC
AU020206	0	0.46807	0.472	0.057	0	BCC
Slc7a8	0	0.463132	0.526	0.081	0	BCC
Tmem86a	0	0.461275	0.443	0.043	0	BCC
Aplp2	0	0.460147	0.759	0.296	0	BCC
Tmem119	0	0.458259	0.38	0.024	0	BCC
Hectd1	0	0.457422	0.594	0.122	0	BCC
Tacc1	0	0.45728	0.668	0.187	0	BCC
Cd302	0	0.456398	0.769	0.262	0	BCC
Tanc2	0	0.454968	0.468	0.025	0	BCC
Wwp1	0	0.454502	0.472	0.083	0	BCC
Smagp	0	0.452957	0.469	0.072	0	BCC
Plk3	0	0.452911	0.425	0.071	0	BCC
Rin2	0	0.451499	0.501	0.083	0	BCC
Arhgap45	0	0.451473	0.424	0.006	0	BCC
Prune2	0	0.451319	0.443	0.026	0	BCC
Rnf13	0	0.448147	0.721	0.237	0	BCC
H2-D1	0	0.447814	0.998	0.982	0	BCC
Bmp2k	0	0.445764	0.674	0.203	0	BCC
Cd84	0	0.444465	0.665	0.192	0	BCC
Smarca5	0	0.443379	0.677	0.217	0	BCC
Mindy2	0	0.441462	0.432	0.002	0	BCC
Tm9sf3	0	0.441346	0.743	0.276	0	BCC
Atp2a2	0	0.44106	0.553	0.12	0	BCC
Adap2	0	0.440883	0.488	0.055	0	BCC
Cacna1a	0	0.438962	0.399	0.004	0	BCC
Lmo2	0	0.437938	0.67	0.195	0	BCC
Adam9	0	0.436811	0.559	0.101	0	BCC
AC149090.1	0	0.43501	0.384	0.004	0	BCC
Stx7	0	0.434272	0.783	0.315	0	BCC
Inpp5d	0	0.434175	0.679	0.201	0	BCC
Cttnbp2nl	0	0.430244	0.542	0.104	0	BCC
Ptpra	0	0.429614	0.598	0.135	0	BCC
Bex3	0	0.428385	0.374	0.003	0	BCC
Pea15a	0	0.427688	0.69	0.222	0	BCC
P2ry6	0	0.426459	0.574	0.134	0	BCC
Grk3	0	0.425861	0.392	0.006	0	BCC
Nptn	0	0.424811	0.777	0.286	0	BCC
Foxn3	0	0.42444	0.634	0.196	0	BCC
Atp13a2	0	0.42208	0.562	0.127	0	BCC
Igkc	0	0.421291	0.308	0.002	0	BCC
Spred1	0	0.420281	0.612	0.149	0	BCC
Slc11a1	0	0.41918	0.621	0.155	0	BCC
Ppp4r3b	0	0.418893	0.417	0.004	0	BCC
St3gal6	0	0.417606	0.414	0.046	0	BCC
Elmo1	0	0.414979	0.591	0.147	0	BCC
Sppl2a	0	0.413772	0.646	0.185	0	BCC
Ctsf	0	0.4137	0.419	0.017	0	BCC
Creb5	0	0.411866	0.532	0.116	0	BCC
Gls	0	0.411671	0.646	0.204	0	BCC
Ptbp1	0	0.410007	0.652	0.213	0	BCC
Atrx	0	0.409509	0.689	0.232	0	BCC
Galc	0	0.409147	0.432	0.022	0	BCC
Scarb2	0	0.408949	0.623	0.162	0	BCC
Ppp1r14b	0	0.407528	0.674	0.213	0	BCC
Hivep2	0	0.406128	0.514	0.123	0	BCC
Lnpep	0	0.405798	0.466	0.05	0	BCC
2610507B11Rik	0	0.405393	0.522	0.081	0	BCC
Arhgap17	0	0.400592	0.585	0.163	0	BCC
Cln8	0	0.399044	0.531	0.131	0	BCC
Dnajb4	0	0.398627	0.512	0.112	0	BCC
Kmt5a	0	0.398456	0.379	0.004	0	BCC
F11r	0	0.398041	0.453	0.069	0	BCC
Ltc4s	0	0.395777	0.361	0.046	0	BCC
Dyrk2	0	0.39329	0.437	0.06	0	BCC
Ang	0	0.390725	0.435	0.051	0	BCC
Myo1e	0	0.39036	0.459	0.095	0	BCC
Csnk1e	0	0.386227	0.55	0.123	0	BCC
Cpeb4	0	0.385184	0.519	0.121	0	BCC
Brd1	0	0.382655	0.437	0.037	0	BCC
Nckap1l	0	0.380919	0.67	0.223	0	BCC
Hsd17b4	0	0.379972	0.526	0.094	0	BCC
Tpp2	0	0.376449	0.549	0.137	0	BCC
Yy1	0	0.376168	0.614	0.182	0	BCC
Sulf2	0	0.374946	0.538	0.107	0	BCC
Mgat4a	0	0.374085	0.461	0.079	0	BCC
Eloa	0	0.374018	0.389	0.004	0	BCC
Anxa3	0	0.37314	0.606	0.149	0	BCC
Dhrs3	0	0.373032	0.557	0.133	0	BCC
Prelid3b	0	0.372138	0.381	0.004	0	BCC
Tlnrd1	0	0.371101	0.331	0.003	0	BCC
Itsn2	0	0.369882	0.508	0.096	0	BCC
Syngr1	0	0.368737	0.384	0.045	0	BCC
Washc4	0	0.368233	0.378	0.003	0	BCC
Selenom	0	0.36724	0.365	0.002	0	BCC
Sh3pxd2b	0	0.366366	0.546	0.138	0	BCC
Plagl2	0	0.366354	0.408	0.045	0	BCC
Hvcn1	0	0.365793	0.428	0.049	0	BCC
Trpm7	0	0.364488	0.481	0.083	0	BCC
Ptpa	0	0.363165	0.39	0.005	0	BCC
Gnaq	0	0.362921	0.579	0.138	0	BCC
Man1c1	0	0.362001	0.475	0.064	0	BCC
Nfic	0	0.36179	0.421	0.051	0	BCC
Usp8	0	0.361781	0.533	0.12	0	BCC
Tlr7	0	0.360079	0.418	0.052	0	BCC
Gapvd1	0	0.359555	0.521	0.118	0	BCC
Itga6	0	0.356832	0.392	0.04	0	BCC
Ubn1	0	0.355725	0.568	0.148	0	BCC
Tmf1	0	0.355573	0.521	0.106	0	BCC
Ski	0	0.355188	0.522	0.096	0	BCC
P2ry12	0	0.354971	0.356	0.021	0	BCC
Rufy3	0	0.354653	0.43	0.069	0	BCC
Plekhm2	0	0.354421	0.47	0.098	0	BCC
Adam19	0	0.353439	0.452	0.073	0	BCC
Abl2	0	0.35184	0.474	0.093	0	BCC
Ndufaf8	0	0.351605	0.369	0.003	0	BCC
Gm21188	0	0.351575	0.258	0.002	0	BCC
Bptf	0	0.350636	0.534	0.12	0	BCC
Mbd2	0	0.348408	0.584	0.151	0	BCC
Tpt1	0	0.346223	1	0.998	0	BCC
Usp9x	0	0.346056	0.565	0.139	0	BCC
Bcl2l1	0	0.344811	0.468	0.084	0	BCC
Itga9	0	0.34442	0.376	0.022	0	BCC
Snx24	0	0.344339	0.378	0.02	0	BCC
Hook3	0	0.343188	0.461	0.08	0	BCC
Fam3c	0	0.3431	0.462	0.079	0	BCC
Adam10	0	0.342073	0.52	0.111	0	BCC
Abca9	0	0.341391	0.374	0.035	0	BCC
Trip11	0	0.338869	0.433	0.076	0	BCC
Daglb	0	0.338414	0.55	0.114	0	BCC
Twf1	0	0.337511	0.433	0.072	0	BCC
Kif1b	0	0.337046	0.452	0.078	0	BCC
Ube2q1	0	0.335555	0.551	0.143	0	BCC
Pon2	0	0.335473	0.621	0.17	0	BCC
Dhx9	0	0.331759	0.496	0.106	0	BCC
Chd9	0	0.331636	0.384	0.043	0	BCC
Washc3	0	0.329976	0.368	0.003	0	BCC
Cul3	0	0.329718	0.532	0.127	0	BCC
Utp11	0	0.328786	0.361	0.003	0	BCC
Cep350	0	0.327954	0.413	0.059	0	BCC
Med13	0	0.32735	0.498	0.113	0	BCC
Fmn1	0	0.326779	0.354	0.021	0	BCC
Tnfsf12	0	0.32104	0.546	0.116	0	BCC
Dpys	0	0.320979	0.294	0.018	0	BCC
Larp4	0	0.319	0.443	0.079	0	BCC
Ppp4r3a	0	0.317089	0.332	0.004	0	BCC
Acbd5	0	0.317074	0.453	0.074	0	BCC
Tm9sf2	0	0.314741	0.509	0.11	0	BCC
Prkcb	0	0.312686	0.44	0.079	0	BCC
Vps41	0	0.312608	0.46	0.093	0	BCC
Arhgap19	0	0.311764	0.329	0.023	0	BCC
Lcorl	0	0.311742	0.361	0.04	0	BCC
Ophn1	0	0.30988	0.337	0.026	0	BCC
Wdfy3	0	0.309186	0.398	0.048	0	BCC
Gm46224	0	0.307728	0.255	0.001	0	BCC
mt-Nd6	0	0.306332	0.351	0.018	0	BCC
Cop1	0	0.305015	0.325	0.006	0	BCC
Mospd2	0	0.30429	0.434	0.075	0	BCC
Abcc3	0	0.301798	0.344	0.023	0	BCC
Cpq	0	0.299161	0.423	0.072	0	BCC
Csnk2a2	0	0.298227	0.361	0.026	0	BCC
Slf2	0	0.292186	0.289	0.002	0	BCC
Afdn	0	0.29057	0.313	0.003	0	BCC
Eif4ebp2	0	0.28481	0.354	0.031	0	BCC
Mfsd14a	0	0.284796	0.313	0.004	0	BCC
Naxe	0	0.283965	0.327	0.004	0	BCC
Selenoh	0	0.281301	0.298	0.003	0	BCC
Tug1	0	0.281157	0.291	0.003	0	BCC
Babam2	0	0.278991	0.311	0.003	0	BCC
Retreg2	0	0.276539	0.306	0.002	0	BCC
Naxd	0	0.272073	0.301	0.002	0	BCC
Nbdy	0	0.270168	0.297	0.003	0	BCC
Btbd7	0	0.267636	0.32	0.028	0	BCC
Fam91a1	0	0.258224	0.274	0.003	0	BCC
Mfsd14b	0	0.255589	0.286	0.003	0	BCC
Zfp704	0	0.250615	0.274	0.012	0	BCC
Sqor	0	0.250321	0.27	0.001	0	BCC
Bmt2	0	0.250046	0.257	0.003	0	BCC
Asah1	4.64e-308	0.481806	0.859	0.435	1.02e-303	BCC
Slc43a2	4.88e-308	0.341321	0.557	0.139	1.08e-303	BCC
Adcy7	9.48e-308	0.304486	0.5	0.11	2.09e-303	BCC
Zeb2	7.18e-307	0.551489	0.957	0.628	1.58e-302	BCC
Mertk	1.02e-306	0.28514	0.283	0.015	2.24e-302	BCC
Wapl	2.35e-306	0.359582	0.597	0.173	5.19e-302	BCC
Prpf39	3.89e-306	0.301967	0.382	0.055	8.56e-302	BCC
Alkbh5	8.57e-306	0.398631	0.542	0.137	1.89e-301	BCC
Gspt1	8.15e-305	0.354066	0.549	0.147	1.8e-300	BCC
Scoc	1.34e-304	0.330519	0.388	0.06	2.96e-300	BCC
Glul	2.9e-304	0.582354	0.752	0.306	6.4e-300	BCC
Ms4a14	3.21e-304	0.262886	0.275	0.013	7.06e-300	BCC
Comt	5.1e-304	0.344012	0.615	0.182	1.12e-299	BCC
Ppm1a	1.13e-303	0.270007	0.416	0.071	2.49e-299	BCC
Akt1	1.3e-303	0.317377	0.586	0.164	2.87e-299	BCC
Cenpb	3.06e-302	0.299599	0.485	0.107	6.75e-298	BCC
Igsf6	4.02e-302	0.42872	0.677	0.225	8.85e-298	BCC
Myof	4.32e-302	0.303506	0.47	0.098	9.52e-298	BCC
Eea1	5.25e-302	0.379834	0.559	0.153	1.16e-297	BCC
Rock1	6.46e-302	0.42145	0.688	0.245	1.42e-297	BCC
Mknk2	8.96e-302	0.385697	0.594	0.175	1.97e-297	BCC
Pdgfa	1.46e-301	0.420267	0.403	0.069	3.22e-297	BCC
Itsn1	2.15e-300	0.298924	0.364	0.049	4.73e-296	BCC
Vps13c	4.21e-298	0.252935	0.305	0.026	9.28e-294	BCC
Lamp2	4.63e-298	0.473096	0.91	0.512	1.02e-293	BCC
Nek6	5.14e-297	0.301311	0.396	0.066	1.13e-292	BCC
Igsf8	8.16e-297	0.366871	0.574	0.165	1.8e-292	BCC
Gt(ROSA)26Sor	8.51e-297	0.34603	0.444	0.09	1.88e-292	BCC
Rtn4	1.36e-296	0.456595	0.881	0.45	2.99e-292	BCC
Osbpl8	2.1e-296	0.528026	0.574	0.174	4.62e-292	BCC
Mgat4b	9.81e-296	0.263222	0.382	0.059	2.16e-291	BCC
Rasa1	2.38e-295	0.280158	0.358	0.048	5.24e-291	BCC
Cd72	3.25e-295	0.512359	0.67	0.24	7.16e-291	BCC
Cyfip1	3.53e-295	0.457629	0.784	0.347	7.78e-291	BCC
Tob2	4.38e-295	0.424388	0.691	0.244	9.66e-291	BCC
Mxi1	5.37e-295	0.447829	0.584	0.174	1.18e-290	BCC
Wdr26	5.6e-295	0.40804	0.754	0.297	1.23e-290	BCC
Basp1	1.1e-294	0.682323	0.88	0.515	2.42e-290	BCC
Myh9	3.92e-294	0.415161	0.731	0.285	8.64e-290	BCC
Hspa4	7.41e-294	0.405948	0.655	0.23	1.63e-289	BCC
Slc11a2	2.33e-293	0.293841	0.452	0.092	5.14e-289	BCC
Zfand5	5.99e-293	0.590121	0.919	0.544	1.32e-288	BCC
Snx9	1.3e-292	0.314613	0.444	0.092	2.86e-288	BCC
Frmd4b	4.72e-292	0.327764	0.499	0.12	1.04e-287	BCC
Atp7a	6.49e-292	0.254398	0.336	0.039	1.43e-287	BCC
Aff4	1.59e-291	0.350026	0.571	0.164	3.5e-287	BCC
Ubr5	4.1e-291	0.28906	0.423	0.081	9.04e-287	BCC
Galnt7	4.87e-291	0.281101	0.382	0.062	1.07e-286	BCC
Ep300	7.51e-290	0.275691	0.4	0.068	1.65e-285	BCC
Galnt1	1.16e-289	0.309468	0.521	0.132	2.56e-285	BCC
Neurl3	1.53e-289	0.519165	0.567	0.171	3.38e-285	BCC
Glg1	1.93e-289	0.299277	0.45	0.096	4.26e-285	BCC
Mt1	2.72e-289	0.678129	0.98	0.836	5.99e-285	BCC
Rapsn	6.8e-289	0.271074	0.315	0.032	1.5e-284	BCC
Pten	1.19e-288	0.36927	0.656	0.219	2.63e-284	BCC
Mapre2	2.77e-288	0.360599	0.574	0.167	6.1e-284	BCC
Snx5	1.08e-287	0.491352	0.886	0.501	2.39e-283	BCC
Ptprj	1.19e-287	0.339817	0.609	0.184	2.62e-283	BCC
Ugcg	1.62e-287	0.358339	0.533	0.138	3.56e-283	BCC
Secisbp2l	1.78e-287	0.278602	0.403	0.071	3.92e-283	BCC
Man2a2	4.09e-287	0.311384	0.404	0.07	9.01e-283	BCC
Vps35	2.18e-286	0.375544	0.659	0.23	4.81e-282	BCC
Jak1	2.44e-286	0.483723	0.736	0.304	5.38e-282	BCC
Arid5b	2.76e-286	0.340657	0.39	0.068	6.09e-282	BCC
Lcp2	3.27e-286	0.414578	0.649	0.222	7.19e-282	BCC
Slc29a3	3.46e-286	0.316388	0.494	0.12	7.62e-282	BCC
Hspd1	8.95e-285	0.61132	0.709	0.278	1.97e-280	BCC
Tnfrsf11a	1.51e-284	0.304142	0.446	0.094	3.33e-280	BCC
Aes	2.11e-284	0.403379	0.798	0.352	4.66e-280	BCC
Itgav	1.48e-283	0.393612	0.593	0.18	3.27e-279	BCC
Tbc1d10a	2.01e-283	0.377746	0.545	0.156	4.43e-279	BCC
Ralgds	8.39e-283	0.353464	0.486	0.118	1.85e-278	BCC
P2rx7	9.58e-283	0.301608	0.311	0.032	2.11e-278	BCC
Zmiz1	2.83e-282	0.375101	0.667	0.23	6.24e-278	BCC
Slc9a9	1.74e-280	0.284513	0.355	0.052	3.83e-276	BCC
Cxcl16	2.26e-280	0.467439	0.933	0.558	4.98e-276	BCC
Rab14	2.5e-280	0.439318	0.841	0.418	5.52e-276	BCC
Hsp90b1	2.04e-279	0.490309	0.927	0.607	4.49e-275	BCC
Irs2	5.51e-279	0.392643	0.44	0.096	1.21e-274	BCC
Nucb1	1.76e-278	0.303695	0.605	0.187	3.87e-274	BCC
Tlr13	2.51e-278	0.261146	0.31	0.033	5.53e-274	BCC
Iqgap1	2.66e-278	0.487342	0.962	0.724	5.87e-274	BCC
Ccdc47	4.56e-277	0.270318	0.415	0.082	1e-272	BCC
Ankrd17	4.66e-277	0.308495	0.489	0.121	1.03e-272	BCC
Birc6	5.41e-277	0.3143	0.549	0.155	1.19e-272	BCC
Tspan4	9.42e-277	0.256738	0.391	0.069	2.08e-272	BCC
Cpeb2	1.64e-276	0.299471	0.378	0.063	3.62e-272	BCC
Plxnb2	1.8e-276	0.287738	0.5	0.126	3.97e-272	BCC
Ddhd1	2.2e-276	0.427466	0.365	0.059	4.86e-272	BCC
Notch1	2.53e-276	0.279031	0.365	0.057	5.58e-272	BCC
G3bp2	4.06e-276	0.304236	0.57	0.168	8.94e-272	BCC
Agpat3	6.31e-276	0.25552	0.323	0.04	1.39e-271	BCC
Vdac2	7.51e-276	0.474452	0.883	0.502	1.65e-271	BCC
Syncrip	1.05e-275	0.350988	0.601	0.191	2.32e-271	BCC
Acp5	1.32e-275	0.444134	0.552	0.173	2.9e-271	BCC
Pdxk	1.32e-275	0.520011	0.538	0.161	2.91e-271	BCC
Plek	1.66e-275	0.638596	0.942	0.643	3.65e-271	BCC
Sh3glb1	3.95e-275	0.440235	0.951	0.659	8.71e-271	BCC
Ifnar1	4.38e-275	0.383658	0.696	0.26	9.66e-271	BCC
Neat1	4.91e-275	0.817726	0.923	0.648	1.08e-270	BCC
Purb	5.03e-275	0.380336	0.722	0.279	1.11e-270	BCC
Hacd4	1.79e-274	0.304328	0.497	0.121	3.95e-270	BCC
Atf6	5.15e-274	0.312253	0.498	0.127	1.13e-269	BCC
Il10ra	8.11e-274	0.37827	0.581	0.178	1.79e-269	BCC
Pcf11	8.29e-274	0.314766	0.484	0.119	1.83e-269	BCC
Eif1a	4.84e-273	0.393635	0.635	0.219	1.07e-268	BCC
Cyth3	1.48e-272	0.30719	0.404	0.078	3.26e-268	BCC
Rab12	2.92e-272	0.259322	0.406	0.078	6.44e-268	BCC
Fuca2	3.69e-272	0.297895	0.527	0.144	8.12e-268	BCC
Fnip2	3.96e-272	0.364231	0.533	0.148	8.72e-268	BCC
Vps26a	8.25e-271	0.343036	0.632	0.214	1.82e-266	BCC
Dirc2	9.14e-271	0.332984	0.51	0.136	2.02e-266	BCC
Itgax	1.38e-270	0.554748	0.521	0.164	3.05e-266	BCC
Atp6ap2	1.57e-270	0.424484	0.85	0.413	3.45e-266	BCC
Dnmt3a	1.78e-270	0.35026	0.423	0.092	3.92e-266	BCC
Nipbl	4.76e-270	0.3361	0.589	0.186	1.05e-265	BCC
Tmed7	6.64e-270	0.303224	0.613	0.195	1.46e-265	BCC
Ash1l	9.29e-270	0.288007	0.503	0.129	2.05e-265	BCC
Xist	9.97e-270	0.491424	0.97	0.641	2.2e-265	BCC
Ube2m	2.02e-269	0.298298	0.603	0.188	4.44e-265	BCC
Prdx1	2.68e-269	0.451896	0.967	0.754	5.91e-265	BCC
Lpin2	3.29e-269	0.395406	0.57	0.174	7.26e-265	BCC
Eif4g2	1.22e-268	0.452914	0.892	0.496	2.68e-264	BCC
Spag9	1.02e-267	0.496361	0.849	0.452	2.25e-263	BCC
Susd6	1.06e-267	0.302872	0.505	0.132	2.34e-263	BCC
Slamf9	1.38e-267	0.371382	0.638	0.217	3.05e-263	BCC
Slc15a2	2.07e-267	0.273073	0.298	0.031	4.55e-263	BCC
Rabgef1	3.16e-267	0.384497	0.587	0.191	6.96e-263	BCC
Rlf	6.28e-267	0.253483	0.35	0.054	1.38e-262	BCC
Chka	1.55e-266	0.544861	0.413	0.087	3.41e-262	BCC
Ctss	1.69e-266	0.464841	0.994	0.939	3.73e-262	BCC
Dnajc13	1.88e-266	0.268314	0.4	0.078	4.15e-262	BCC
Nsd1	2.43e-266	0.274966	0.442	0.099	5.36e-262	BCC
Lima1	1.08e-265	0.258264	0.343	0.051	2.39e-261	BCC
Pld3	1.42e-265	0.362925	0.601	0.193	3.12e-261	BCC
Clint1	3.18e-265	0.31003	0.569	0.171	7.01e-261	BCC
AW112010	3.31e-265	0.435966	0.572	0.18	7.3e-261	BCC
Smap2	8.96e-265	0.340502	0.604	0.199	1.98e-260	BCC
Chd2	3.73e-264	0.337509	0.563	0.173	8.21e-260	BCC
Plbd2	1.14e-263	0.286116	0.519	0.143	2.51e-259	BCC
Arl8a	1.33e-263	0.304931	0.643	0.218	2.93e-259	BCC
Herc1	7.42e-263	0.28411	0.439	0.099	1.63e-258	BCC
Rnasel	1.06e-262	0.317631	0.389	0.073	2.34e-258	BCC
Akirin1	1.1e-262	0.316356	0.561	0.171	2.41e-258	BCC
Nufip2	1.75e-262	0.286455	0.459	0.107	3.85e-258	BCC
Cmtm6	1.08e-261	0.294131	0.563	0.169	2.37e-257	BCC
Supt16	1.96e-261	0.263095	0.475	0.119	4.31e-257	BCC
Plxnd1	2.21e-261	0.267287	0.553	0.157	4.86e-257	BCC
Rgs10	4.28e-261	0.449223	0.921	0.603	9.43e-257	BCC
B4galt1	4.31e-261	0.322092	0.563	0.17	9.51e-257	BCC
Kmt2c	5.19e-261	0.260448	0.426	0.092	1.14e-256	BCC
Alas1	1.17e-260	0.330342	0.45	0.108	2.58e-256	BCC
Wsb1	2e-260	0.36613	0.685	0.249	4.41e-256	BCC
Fcgr2b	5.35e-260	0.52553	0.911	0.548	1.18e-255	BCC
Ddx6	2.94e-259	0.370897	0.714	0.28	6.47e-255	BCC
Man2a1	2.04e-258	0.307346	0.466	0.115	4.5e-254	BCC
Slc35b2	2.3e-258	0.280647	0.441	0.103	5.06e-254	BCC
Acbd3	2.37e-258	0.296829	0.516	0.146	5.23e-254	BCC
Hgsnat	3.28e-258	0.36327	0.351	0.06	7.23e-254	BCC
Scimp	4.23e-258	0.328679	0.477	0.122	9.32e-254	BCC
Eif4g3	5.72e-258	0.315508	0.549	0.165	1.26e-253	BCC
Swap70	2.28e-257	0.380221	0.637	0.23	5.02e-253	BCC
Ppp2r5c	3.24e-257	0.259789	0.508	0.138	7.14e-253	BCC
Naa50	4.94e-257	0.371514	0.718	0.286	1.09e-252	BCC
Hs2st1	1.6e-256	0.252405	0.337	0.053	3.54e-252	BCC
Slc39a1	6.18e-256	0.296677	0.56	0.167	1.36e-251	BCC
Herpud1	1.22e-255	0.499046	0.732	0.313	2.69e-251	BCC
Rab3il1	1.62e-255	0.290988	0.486	0.124	3.57e-251	BCC
Rassf3	4.12e-255	0.310227	0.499	0.135	9.08e-251	BCC
Neu1	1.12e-254	0.305277	0.619	0.207	2.48e-250	BCC
Aif1	1.83e-254	0.365718	0.921	0.53	4.02e-250	BCC
Wsb2	1.29e-253	0.312899	0.477	0.126	2.84e-249	BCC
Rcan1	2.19e-253	0.559712	0.441	0.116	4.82e-249	BCC
Hdlbp	7.29e-253	0.347278	0.653	0.24	1.61e-248	BCC
Dusp6	9.02e-253	0.396478	0.316	0.044	1.99e-248	BCC
Syk	9.52e-253	0.433252	0.75	0.335	2.1e-248	BCC
Copa	1.21e-252	0.291111	0.59	0.193	2.67e-248	BCC
P2rx4	2.88e-252	0.34917	0.656	0.241	6.35e-248	BCC
Adrb2	3.7e-251	0.55274	0.368	0.069	8.15e-247	BCC
Cndp2	4.94e-251	0.365066	0.729	0.3	1.09e-246	BCC
Olfml3	1.48e-250	0.319705	0.327	0.052	3.26e-246	BCC
Eid1	2.35e-250	0.351964	0.687	0.268	5.18e-246	BCC
Nipa2	5.54e-250	0.319099	0.58	0.192	1.22e-245	BCC
2010111I01Rik	1.2e-249	0.339293	0.451	0.116	2.64e-245	BCC
Frmd4a	2.98e-249	0.296289	0.355	0.065	6.57e-245	BCC
P4ha1	5.6e-249	0.265677	0.426	0.098	1.23e-244	BCC
1700017B05Rik	2.54e-248	0.259175	0.392	0.081	5.59e-244	BCC
Mapk6	3.86e-248	0.418974	0.7	0.288	8.5e-244	BCC
Epb41	4.45e-248	0.278807	0.402	0.087	9.81e-244	BCC
Aig1	5.76e-248	0.392076	0.429	0.108	1.27e-243	BCC
Phf20	8.16e-248	0.253043	0.394	0.083	1.8e-243	BCC
Nr3c1	1.12e-247	0.287569	0.473	0.124	2.47e-243	BCC
Mapkapk2	1.72e-247	0.403972	0.818	0.397	3.79e-243	BCC
Ppp1r12a	8.1e-247	0.296059	0.529	0.159	1.79e-242	BCC
Fam46c	2.39e-246	0.455331	0.57	0.199	5.27e-242	BCC
Ssbp4	3.75e-246	0.278383	0.579	0.188	8.26e-242	BCC
Reep3	9.06e-246	0.318217	0.616	0.214	2e-241	BCC
Top2b	9.38e-246	0.27775	0.459	0.119	2.07e-241	BCC
Slamf7	6.54e-244	0.489843	0.685	0.298	1.44e-239	BCC
Ncor1	1.65e-243	0.306829	0.663	0.249	3.63e-239	BCC
Tnks2	2.21e-243	0.250767	0.431	0.104	4.87e-239	BCC
Sesn1	8.26e-243	0.250055	0.267	0.027	1.82e-238	BCC
Gsk3b	2.71e-242	0.311114	0.568	0.185	5.97e-238	BCC
Rasgef1b	3.72e-242	0.521625	0.664	0.271	8.2e-238	BCC
Ankrd12	4.04e-242	0.337879	0.511	0.149	8.9e-238	BCC
Lifr	4.3e-242	0.266286	0.379	0.075	9.48e-238	BCC
Fndc3a	4.63e-242	0.273117	0.51	0.145	1.02e-237	BCC
Abr	1.38e-241	0.344643	0.541	0.173	3.05e-237	BCC
Pgd	1.74e-241	0.324028	0.612	0.215	3.83e-237	BCC
Map7d1	1.74e-241	0.296902	0.589	0.196	3.83e-237	BCC
Git2	1.86e-241	0.31065	0.619	0.219	4.1e-237	BCC
Hexa	1.87e-241	0.4106	0.898	0.556	4.13e-237	BCC
Tmem189	4.32e-241	0.412195	0.748	0.339	9.51e-237	BCC
Ms4a6d	5.05e-241	0.371804	0.847	0.399	1.11e-236	BCC
Ptp4a2	6.83e-241	0.381552	0.874	0.479	1.51e-236	BCC
Acap2	2.37e-240	0.255462	0.447	0.113	5.23e-236	BCC
Gga2	7.87e-240	0.252929	0.342	0.062	1.73e-235	BCC
Ptms	1.36e-239	0.428275	0.904	0.571	3e-235	BCC
Glo1	1.82e-239	0.252545	0.521	0.154	4.02e-235	BCC
Tsc22d2	1.95e-238	0.284249	0.43	0.104	4.29e-234	BCC
Zfp106	3.73e-238	0.350403	0.566	0.19	8.22e-234	BCC
Xlr	9.22e-238	0.2935	0.311	0.046	2.03e-233	BCC
Dnaja2	1.33e-237	0.351491	0.739	0.319	2.93e-233	BCC
Vmp1	1.98e-237	0.356111	0.731	0.314	4.35e-233	BCC
Canx	2.16e-236	0.392071	0.866	0.478	4.77e-232	BCC
Elf2	1.99e-235	0.259593	0.441	0.11	4.39e-231	BCC
Pcyt1a	7.07e-234	0.313672	0.539	0.172	1.56e-229	BCC
Cbr2	3.14e-233	0.428514	0.4	0.092	6.92e-229	BCC
D10Wsu102e	3.27e-233	0.4293	0.32	0.056	7.21e-229	BCC
Arid4b	1.78e-232	0.280039	0.481	0.137	3.93e-228	BCC
Pfkfb3	3.43e-232	0.449031	0.523	0.17	7.55e-228	BCC
Lhfpl2	3.22e-231	0.287338	0.324	0.055	7.09e-227	BCC
Ccar1	4.17e-231	0.272629	0.484	0.14	9.19e-227	BCC
Cdk6	1.93e-230	0.319368	0.456	0.127	4.26e-226	BCC
Pnrc1	2.56e-230	0.523253	0.906	0.553	5.64e-226	BCC
Sptlc2	1e-229	0.303017	0.532	0.171	2.21e-225	BCC
Tab2	1.05e-229	0.278061	0.591	0.204	2.32e-225	BCC
Snx2	1.67e-229	0.418372	0.713	0.321	3.68e-225	BCC
Rap2b	4e-229	0.282723	0.568	0.183	8.81e-225	BCC
Rcbtb2	4.54e-229	0.277852	0.454	0.122	1e-224	BCC
F13a1	5.24e-229	0.834482	0.521	0.19	1.15e-224	BCC
Socs3	2.65e-228	0.626611	0.817	0.456	5.85e-224	BCC
Specc1l	1.27e-227	0.264592	0.422	0.104	2.8e-223	BCC
H2-K1	1.83e-227	0.39812	0.991	0.901	4.03e-223	BCC
Mki67	4.52e-226	0.342775	0.328	0.061	9.95e-222	BCC
Prpf40a	6.1e-226	0.339826	0.683	0.283	1.34e-221	BCC
Rrbp1	9.63e-226	0.384997	0.906	0.54	2.12e-221	BCC
Tet3	7.38e-225	0.253658	0.474	0.136	1.63e-220	BCC
N4bp1	1.15e-224	0.389053	0.589	0.221	2.53e-220	BCC
Bin1	1.45e-224	0.3187	0.628	0.241	3.2e-220	BCC
Tnfrsf12a	2.82e-224	0.297486	0.433	0.115	6.21e-220	BCC
Dynll2	5.51e-224	0.276201	0.458	0.128	1.21e-219	BCC
Grn	7.2e-224	0.361195	0.928	0.623	1.59e-219	BCC
Impact	8.68e-224	0.289395	0.564	0.188	1.91e-219	BCC
Laptm5	2.08e-223	0.338201	0.985	0.852	4.59e-219	BCC
Nampt	2.26e-223	0.364396	0.629	0.248	4.98e-219	BCC
Dtnbp1	4.36e-223	0.272845	0.592	0.206	9.61e-219	BCC
mt-Nd3	1.15e-222	0.366482	0.886	0.528	2.54e-218	BCC
Cab39	1.33e-222	0.253009	0.55	0.182	2.94e-218	BCC
Tmod3	1.45e-222	0.297182	0.591	0.213	3.2e-218	BCC
Fuca1	1.79e-222	0.297758	0.77	0.348	3.95e-218	BCC
Irf2bpl	1.99e-222	0.260272	0.348	0.07	4.37e-218	BCC
Gbp7	2.05e-222	0.25637	0.334	0.064	4.51e-218	BCC
H3f3a	2.34e-222	0.331494	0.998	0.949	5.16e-218	BCC
Huwe1	6.03e-222	0.272375	0.509	0.158	1.33e-217	BCC
Tm6sf1	2.01e-221	0.362183	0.83	0.407	4.43e-217	BCC
Camk2d	2.91e-221	0.279755	0.533	0.171	6.42e-217	BCC
Irf1	6.91e-221	0.504656	0.464	0.141	1.52e-216	BCC
Copb1	3.36e-220	0.276351	0.551	0.187	7.41e-216	BCC
Glmp	4.75e-220	0.304229	0.675	0.275	1.05e-215	BCC
Specc1	7e-220	0.252741	0.394	0.095	1.54e-215	BCC
Lyz2	1.41e-219	0.441176	0.998	0.838	3.11e-215	BCC
Tns3	1.49e-219	0.274325	0.529	0.168	3.29e-215	BCC
Tmem50a	1.53e-219	0.335956	0.876	0.478	3.38e-215	BCC
Pdcl3	8.99e-219	0.309615	0.604	0.23	1.98e-214	BCC
Nus1	7.38e-218	0.25984	0.506	0.156	1.63e-213	BCC
Trf	9.44e-218	0.341722	0.767	0.355	2.08e-213	BCC
Fosb	9.87e-218	0.531449	0.819	0.458	2.17e-213	BCC
Plekho1	1.04e-217	0.299598	0.698	0.288	2.29e-213	BCC
Pip5k1c	2.16e-216	0.261852	0.522	0.171	4.77e-212	BCC
Bag3	2.44e-216	0.425369	0.384	0.094	5.37e-212	BCC
Rab1a	3.73e-216	0.329607	0.762	0.352	8.22e-212	BCC
Drap1	4.95e-215	0.277072	0.659	0.255	1.09e-210	BCC
Tank	5.92e-215	0.342555	0.671	0.278	1.3e-210	BCC
Fbxo33	1.3e-214	0.325337	0.326	0.063	2.86e-210	BCC
Topors	2.21e-214	0.282549	0.323	0.062	4.86e-210	BCC
Taok1	2.69e-214	0.251441	0.49	0.149	5.92e-210	BCC
Synj1	3.4e-214	0.284798	0.598	0.217	7.49e-210	BCC
Tm2d2	3.7e-214	0.304014	0.644	0.255	8.14e-210	BCC
Runx1	4.3e-214	0.453113	0.725	0.337	9.48e-210	BCC
Cd86	6.19e-214	0.383817	0.86	0.458	1.36e-209	BCC
Mef2d	8.05e-214	0.254878	0.491	0.148	1.77e-209	BCC
Acsl1	6.19e-213	0.255824	0.282	0.043	1.36e-208	BCC
Pbrm1	2.66e-212	0.25411	0.563	0.196	5.85e-208	BCC
Pik3r1	3.24e-212	0.403052	0.715	0.324	7.13e-208	BCC
Evi2a	3.34e-211	0.351547	0.763	0.355	7.36e-207	BCC
Scamp2	8.56e-211	0.285422	0.623	0.242	1.89e-206	BCC
Sh3bp5	1.38e-210	0.255652	0.334	0.066	3.04e-206	BCC
Tmed9	2.44e-210	0.328377	0.813	0.4	5.38e-206	BCC
Caprin1	2.74e-210	0.278604	0.63	0.245	6.04e-206	BCC
Cyth4	1.32e-209	0.285487	0.604	0.225	2.91e-205	BCC
Acin1	1.69e-209	0.250291	0.56	0.197	3.71e-205	BCC
Rbpj	2.65e-209	0.337418	0.77	0.362	5.83e-205	BCC
Vsir	5.08e-209	0.299084	0.646	0.255	1.12e-204	BCC
Mycbp2	1.8e-208	0.307243	0.645	0.257	3.97e-204	BCC
Dnajb6	3.1e-208	0.409823	0.815	0.444	6.83e-204	BCC
Arl4c	3.2e-208	0.419522	0.89	0.525	7.05e-204	BCC
Ppp2r5a	4.8e-208	0.299213	0.497	0.16	1.06e-203	BCC
Cd207	7.74e-208	0.932507	0.288	0.05	1.7e-203	BCC
Pdcd6ip	1.88e-207	0.286632	0.664	0.273	4.14e-203	BCC
Fubp1	1.81e-206	0.290402	0.574	0.211	3.99e-202	BCC
Rbm47	4.69e-206	0.289864	0.56	0.198	1.03e-201	BCC
Gnl3	2.98e-205	0.269527	0.502	0.162	6.56e-201	BCC
Hpgd	1.57e-204	0.35004	0.304	0.056	3.46e-200	BCC
Gm8797	2.21e-203	0.27308	0.502	0.165	4.86e-199	BCC
Cast	2.72e-203	0.27087	0.448	0.137	5.99e-199	BCC
Mpp1	2.78e-203	0.270466	0.489	0.156	6.12e-199	BCC
Serpinb6a	7.19e-203	0.395656	0.474	0.156	1.58e-198	BCC
Zfp703	1.79e-202	0.364655	0.622	0.253	3.94e-198	BCC
Hnrnpd	2.82e-202	0.286246	0.674	0.282	6.22e-198	BCC
Kras	2.87e-202	0.322539	0.676	0.289	6.33e-198	BCC
Crlf3	1.25e-201	0.285404	0.587	0.22	2.76e-197	BCC
Kif5b	1.61e-201	0.335217	0.722	0.332	3.54e-197	BCC
Slc9a3r1	4.67e-201	0.279784	0.537	0.189	1.03e-196	BCC
Hspa1b	4.74e-201	1.67426	0.72	0.411	1.04e-196	BCC
Calr	1.09e-200	0.398289	0.94	0.677	2.4e-196	BCC
Etv3	5.16e-200	0.370968	0.768	0.372	1.14e-195	BCC
Fem1b	6.8e-200	0.26	0.382	0.098	1.5e-195	BCC
Creg1	7.97e-200	0.33107	0.794	0.411	1.76e-195	BCC
Ncf2	1.3e-198	0.341388	0.797	0.399	2.87e-194	BCC
Dusp2	2.35e-198	0.575011	0.54	0.21	5.19e-194	BCC
Mfsd1	4.27e-198	0.286786	0.711	0.308	9.41e-194	BCC
Rap2a	1.01e-197	0.264506	0.509	0.171	2.22e-193	BCC
Tnfaip2	6.47e-197	0.371489	0.715	0.336	1.43e-192	BCC
Sbno1	1.34e-195	0.275339	0.564	0.209	2.95e-191	BCC
Kcnq1ot1	1.47e-195	0.34458	0.31	0.065	3.23e-191	BCC
Ier3	2.79e-194	0.559544	0.875	0.562	6.15e-190	BCC
Lpar6	2.82e-194	0.273361	0.351	0.083	6.21e-190	BCC
Slc25a33	3.85e-194	0.289143	0.414	0.121	8.49e-190	BCC
Cd68	7.12e-194	0.376041	0.947	0.666	1.57e-189	BCC
Tiparp	4.08e-192	0.429776	0.772	0.396	8.98e-188	BCC
Tmem59	1.05e-191	0.313307	0.82	0.438	2.32e-187	BCC
Mdfic	1.39e-191	0.250994	0.646	0.263	3.07e-187	BCC
Lilr4b	9.44e-191	0.37267	0.916	0.564	2.08e-186	BCC
Hprt	7.92e-190	0.291833	0.748	0.35	1.75e-185	BCC
Ccl7	1.4e-189	1.04431	0.65	0.353	3.08e-185	BCC
Phlda1	1.79e-189	0.382952	0.625	0.274	3.95e-185	BCC
Cd69	3.32e-189	0.365151	0.311	0.067	7.32e-185	BCC
Oser1	1.22e-187	0.330807	0.609	0.246	2.68e-183	BCC
Itm2c	2.74e-187	0.330291	0.834	0.47	6.04e-183	BCC
Bcl2a1a	7.64e-186	0.490978	0.606	0.266	1.68e-181	BCC
Arl5c	1.35e-185	0.350019	0.68	0.302	2.97e-181	BCC
Gna13	3.07e-185	0.410719	0.875	0.557	6.76e-181	BCC
Il4ra	3.09e-185	0.30472	0.622	0.259	6.82e-181	BCC
Dnajb9	4.66e-185	0.294269	0.478	0.16	1.03e-180	BCC
Fermt3	1.05e-184	0.258911	0.659	0.283	2.32e-180	BCC
Tgoln1	1.94e-184	0.310455	0.711	0.331	4.27e-180	BCC
Rnf19b	1.2e-183	0.332138	0.697	0.32	2.65e-179	BCC
Rtcb	2.31e-183	0.305747	0.587	0.245	5.08e-179	BCC
Cdkn1b	2.72e-183	0.261354	0.428	0.131	5.99e-179	BCC
Txnrd1	5.34e-183	0.422127	0.684	0.337	1.18e-178	BCC
Xrn2	2.6e-182	0.2532	0.595	0.239	5.73e-178	BCC
Ptpre	1.16e-180	0.289468	0.612	0.251	2.56e-176	BCC
Sgpl1	1.25e-180	0.262218	0.643	0.272	2.76e-176	BCC
Gla	1.3e-180	0.338634	0.567	0.225	2.86e-176	BCC
Gas2l3	7.33e-179	0.253992	0.48	0.163	1.62e-174	BCC
Bcl2a1d	8.76e-179	0.474087	0.748	0.4	1.93e-174	BCC
Pdia3	2.01e-178	0.329275	0.91	0.589	4.43e-174	BCC
Scp2	3.66e-178	0.32328	0.868	0.51	8.06e-174	BCC
Ccl2	6.82e-176	0.848449	0.673	0.369	1.5e-171	BCC
Ptger4	3.77e-175	0.274445	0.505	0.184	8.32e-171	BCC
Atp1a1	5.53e-175	0.305261	0.761	0.385	1.22e-170	BCC
Runx3	8.94e-175	0.368406	0.668	0.324	1.97e-170	BCC
Cflar	9.5e-174	0.325219	0.816	0.445	2.09e-169	BCC
Ggta1	1.26e-173	0.262453	0.474	0.165	2.78e-169	BCC
Tmem176a	1.98e-173	0.298758	0.9	0.55	4.36e-169	BCC
Etf1	2.75e-173	0.316629	0.744	0.379	6.05e-169	BCC
Klf6	4.18e-173	0.405854	0.958	0.769	9.21e-169	BCC
Il10rb	1.22e-172	0.27201	0.729	0.346	2.69e-168	BCC
Clic4	1.26e-172	0.386102	0.832	0.512	2.78e-168	BCC
Grb2	6.49e-171	0.319216	0.869	0.512	1.43e-166	BCC
Ctsh	7.53e-171	0.314099	0.963	0.771	1.66e-166	BCC
Srrm2	5.1e-170	0.316461	0.857	0.494	1.12e-165	BCC
Efhd2	1.18e-169	0.33989	0.951	0.719	2.6e-165	BCC
Capza2	7.65e-168	0.321689	0.938	0.661	1.69e-163	BCC
Pak2	9.58e-168	0.277753	0.732	0.361	2.11e-163	BCC
Tgfb1	2.13e-166	0.315299	0.857	0.494	4.7e-162	BCC
Klf3	7.46e-165	0.2502	0.488	0.176	1.64e-160	BCC
Rab10	1.08e-164	0.272117	0.72	0.349	2.39e-160	BCC
Itgam	6.15e-163	0.26813	0.632	0.277	1.36e-158	BCC
Hnrnpll	1.22e-162	0.258284	0.518	0.202	2.68e-158	BCC
Tmem176b	3.19e-160	0.314055	0.93	0.633	7.02e-156	BCC
Jund	2.6e-159	0.416503	0.975	0.782	5.74e-155	BCC
Nfkbie	5.55e-158	0.30638	0.638	0.299	1.22e-153	BCC
B4galt5	7.88e-158	0.257353	0.537	0.217	1.74e-153	BCC
Cd300a	8.84e-157	0.268309	0.77	0.379	1.95e-152	BCC
Tmbim6	9.47e-157	0.305653	0.942	0.666	2.09e-152	BCC
Map2k3	1.77e-155	0.318648	0.681	0.346	3.9e-151	BCC
Ifngr1	2.63e-155	0.263063	0.792	0.402	5.8e-151	BCC
Dhx40	5.62e-153	0.357107	0.383	0.129	1.24e-148	BCC
Plaur	7.12e-153	0.465018	0.8	0.49	1.57e-148	BCC
P4hb	1.38e-152	0.30159	0.778	0.426	3.04e-148	BCC
Arl6ip1	1.97e-152	0.268954	0.846	0.494	4.35e-148	BCC
G3bp1	1.11e-151	0.282348	0.751	0.39	2.45e-147	BCC
Maff	1.77e-151	0.402843	0.679	0.348	3.9e-147	BCC
Hnrnpf	5.2e-151	0.309802	0.93	0.653	1.15e-146	BCC
Nfkbid	5.4e-151	0.368854	0.644	0.318	1.19e-146	BCC
Kdm6b	1.94e-150	0.311351	0.857	0.554	4.28e-146	BCC
Msn	2.3e-150	0.356851	0.895	0.597	5.07e-146	BCC
Aldh2	4.43e-149	0.2624	0.711	0.357	9.77e-145	BCC
Actr2	1.24e-147	0.295043	0.87	0.537	2.73e-143	BCC
Rgs1	6.51e-147	0.472958	0.881	0.622	1.43e-142	BCC
2022-09-07	1.25e-146	0.274096	0.754	0.399	2.77e-142	BCC
Ppp1r10	7.02e-146	0.258051	0.531	0.226	1.55e-141	BCC
Nktr	6.72e-145	0.26523	0.704	0.348	1.48e-140	BCC
Slc20a1	9.01e-145	0.298642	0.31	0.089	1.98e-140	BCC
Metrnl	1.22e-144	0.253048	0.805	0.448	2.69e-140	BCC
Rgl1	5.83e-144	0.257827	0.488	0.194	1.28e-139	BCC
Ppp2ca	1.66e-143	0.285239	0.857	0.52	3.67e-139	BCC
Rnf149	1.67e-143	0.276948	0.849	0.485	3.67e-139	BCC
Dnaja1	1.91e-143	0.602615	0.852	0.54	4.22e-139	BCC
Atp1b3	3.23e-143	0.372511	0.785	0.438	7.12e-139	BCC
Txnip	3.39e-141	0.296791	0.478	0.19	7.47e-137	BCC
Fam46a	1.07e-140	0.276419	0.431	0.158	2.35e-136	BCC
Ywhab	7.2e-140	0.265778	0.805	0.456	1.59e-135	BCC
Hnrnpab	3.03e-139	0.275135	0.796	0.454	6.69e-135	BCC
Ybx1	1.35e-138	0.26628	0.977	0.857	2.98e-134	BCC
Gnai2	2.73e-136	0.253971	0.97	0.843	6.01e-132	BCC
Ezr	9.83e-136	0.319309	0.662	0.338	2.17e-131	BCC
Itgb2	1.17e-134	0.252954	0.679	0.337	2.58e-130	BCC
Psap	2.1e-133	0.27279	0.996	0.932	4.62e-129	BCC
Bri3	3.48e-133	0.253084	0.942	0.692	7.67e-129	BCC
Hbegf	7.32e-132	0.30292	0.253	0.064	1.61e-127	BCC
Ncl	2.11e-129	0.279362	0.889	0.588	4.66e-125	BCC
Hsph1	2.15e-127	0.605396	0.379	0.151	4.74e-123	BCC
Mfge8	2.79e-127	0.657384	0.299	0.095	6.14e-123	BCC
Atp5a1	9.48e-127	0.268203	0.891	0.591	2.09e-122	BCC
Junb	3.62e-125	0.384501	0.983	0.907	7.97e-121	BCC
Ccr5	3.09e-124	0.302199	0.573	0.278	6.8e-120	BCC
Litaf	7.62e-124	0.289141	0.924	0.635	1.68e-119	BCC
Nfkbiz	4.16e-121	0.389611	0.864	0.61	9.16e-117	BCC
Ccl3	4.22e-119	0.26317	0.787	0.484	9.31e-115	BCC
Pde4b	2.02e-116	0.284861	0.724	0.422	4.46e-112	BCC
S100a9	1.03e-112	0.35771	0.568	0.284	2.27e-108	BCC
Clta	2.26e-110	0.251749	0.968	0.817	4.97e-106	BCC
Hsp90aa1	9.27e-108	0.666079	0.947	0.76	2.04e-103	BCC
Fgl2	4.19e-107	0.253796	0.511	0.237	9.23e-103	BCC
Cxcl10	9.41e-107	0.619437	0.37	0.154	2.07e-102	BCC
Slc38a1	1e-105	0.256968	0.492	0.238	2.2e-101	BCC
Slfn2	4.16e-99	0.25312	0.892	0.641	9.16e-95	BCC
Egr1	1.01e-96	0.540856	0.525	0.291	2.23e-92	BCC
Srgn	1.79e-94	0.304738	0.983	0.904	3.93e-90	BCC
Cd83	5.4e-94	0.295307	0.92	0.691	1.19e-89	BCC
Btg2	7e-85	0.368752	0.866	0.608	1.54e-80	BCC
Slc7a11	2.8e-67	0.355254	0.528	0.318	6.18e-63	BCC
Ier2	7.35e-58	0.354796	0.658	0.426	1.62e-53	BCC
Hspa1a	4.57e-39	0.586404	0.802	0.652	1.01e-34	BCC
Klf2	4.71e-39	0.391541	0.503	0.335	1.04e-34	BCC
Tnfsf9	9.38e-39	0.283288	0.505	0.335	2.07e-34	BCC
Jun	1.58e-18	0.436186	0.752	0.622	3.48e-14	BCC
Sepp1	0	1.88028	0.655	0.171	0	WoundMac
Thbs1	0	1.74733	0.677	0.223	0	WoundMac
Cstb	0	1.22531	0.91	0.764	0	WoundMac
AF251705	0	0.964041	0.652	0.187	0	WoundMac
Gm10116	0	0.870305	0.651	0.225	0	WoundMac
Selk	0	0.804932	0.854	0.36	0	WoundMac
Shfm1	0	0.804788	0.953	0.447	0	WoundMac
AI607873	0	0.795029	0.505	0.103	0	WoundMac
Ifitm3	3.55e-297	0.98203	0.893	0.538	7.82e-293	WoundMac
B2m	1.62e-294	0.55168	0.997	0.992	3.57e-290	WoundMac
Clec4d	2.1e-293	1.33435	0.622	0.287	4.63e-289	WoundMac
Ifi27l2a	1.13e-292	1.22128	0.831	0.567	2.5e-288	WoundMac
Gpnmb	8.77e-273	0.979231	0.288	0.034	1.93e-268	WoundMac
Ccl9	1.78e-272	1.05573	0.834	0.56	3.92e-268	WoundMac
Ftl1	1.14e-269	0.714116	0.999	0.998	2.5e-265	WoundMac
Sepw1	1.01e-268	0.658072	0.825	0.383	2.22e-264	WoundMac
Slpi	2.28e-268	2.13327	0.467	0.139	5.01e-264	WoundMac
Lgals3	3.3e-260	0.943746	0.953	0.942	7.26e-256	WoundMac
Mnda	3.58e-259	0.678043	0.348	0.063	7.88e-255	WoundMac
Clec4e	1.66e-246	1.39579	0.644	0.331	3.66e-242	WoundMac
2022-09-15	7.02e-242	0.620253	0.653	0.267	1.55e-237	WoundMac
Rps14	5.34e-234	0.39544	0.998	0.996	1.18e-229	WoundMac
Tceb2	1.35e-221	0.560393	0.812	0.393	2.98e-217	WoundMac
Gnb2l1	2.84e-218	0.558906	0.916	0.453	6.26e-214	WoundMac
Il1rn	3.47e-218	1.19977	0.687	0.404	7.65e-214	WoundMac
Npc2	3.5e-215	0.475607	0.963	0.956	7.7e-211	WoundMac
Txn1	3.51e-214	0.901562	0.852	0.739	7.73e-210	WoundMac
Myeov2	6.11e-212	0.54304	0.733	0.348	1.35e-207	WoundMac
Tceb1	1.09e-201	0.524552	0.577	0.233	2.4e-197	WoundMac
Plin2	1.18e-199	0.895054	0.791	0.583	2.6e-195	WoundMac
Ly6e	1.47e-197	0.860223	0.83	0.627	3.24e-193	WoundMac
Ninj1	1.19e-193	0.865797	0.785	0.582	2.63e-189	WoundMac
Rtp4	1.62e-193	0.655285	0.318	0.077	3.58e-189	WoundMac
Rpl36al	4.92e-190	0.462216	0.927	0.848	1.08e-185	WoundMac
Capg	2.06e-187	0.652854	0.76	0.505	4.53e-183	WoundMac
Lst1	4e-169	0.84354	0.75	0.574	8.81e-165	WoundMac
Card19	3.37e-168	0.768912	0.726	0.563	7.43e-164	WoundMac
Atp5o	1.02e-165	0.512931	0.616	0.292	2.25e-161	WoundMac
Tgfbi	1.91e-165	0.866444	0.843	0.746	4.21e-161	WoundMac
Rps17	4.9e-164	0.409025	0.979	0.967	1.08e-159	WoundMac
Rpl41	7.16e-158	0.342343	0.999	0.997	1.58e-153	WoundMac
Col3a1	1.25e-157	0.541535	0.545	0.26	2.76e-153	WoundMac
Atp5l	3.81e-157	0.390549	0.95	0.934	8.4e-153	WoundMac
Eif1	4.73e-156	0.364648	0.989	0.986	1.04e-151	WoundMac
Rplp2	7.95e-156	0.34111	0.999	0.996	1.75e-151	WoundMac
Wbp5	2.67e-152	0.489301	0.35	0.11	5.88e-148	WoundMac
Rpl31	2.96e-152	0.366605	0.981	0.949	6.53e-148	WoundMac
F10	1.58e-148	0.880094	0.327	0.103	3.47e-144	WoundMac
Odc1	9.75e-148	0.955906	0.582	0.347	2.15e-143	WoundMac
Zfos1	4.29e-147	0.494826	0.54	0.243	9.46e-143	WoundMac
Fth1	6.33e-145	0.674184	0.998	0.997	1.4e-140	WoundMac
Irf7	3.43e-142	0.704373	0.351	0.125	7.56e-138	WoundMac
Sparc	7.58e-142	0.530012	0.566	0.297	1.67e-137	WoundMac
Rps23	6.12e-140	0.293342	0.999	0.996	1.35e-135	WoundMac
Lilrb4a	4.11e-137	0.65658	0.742	0.603	9.06e-133	WoundMac
Rpl23a	1.06e-135	0.334533	0.987	0.982	2.32e-131	WoundMac
Aprt	1.1e-135	0.590933	0.707	0.565	2.43e-131	WoundMac
Dcn	1.25e-135	0.530258	0.488	0.225	2.76e-131	WoundMac
Cd44	3.39e-135	0.620583	0.784	0.652	7.48e-131	WoundMac
Rgcc	8.28e-135	0.911773	0.324	0.109	1.82e-130	WoundMac
Cox6a1	1.91e-134	0.437553	0.851	0.768	4.22e-130	WoundMac
Rpl23a-ps3	1.32e-132	0.37984	0.813	0.416	2.91e-128	WoundMac
Hn1	1.17e-131	0.40465	0.513	0.233	2.57e-127	WoundMac
Rps18	1.34e-127	0.374461	0.993	0.977	2.95e-123	WoundMac
Gm9843	4.27e-127	0.306278	0.901	0.456	9.42e-123	WoundMac
Gapdh	2.47e-125	0.500841	0.928	0.922	5.43e-121	WoundMac
Ndufa2	1.69e-124	0.411574	0.861	0.826	3.72e-120	WoundMac
Arg2	5.35e-124	0.625874	0.283	0.094	1.18e-119	WoundMac
Rps2	7.07e-123	0.367139	0.973	0.975	1.56e-118	WoundMac
2310036O22Rik	3.04e-122	0.388866	0.451	0.2	6.69e-118	WoundMac
Ifrd1	6.1e-120	0.794945	0.852	0.832	1.34e-115	WoundMac
S100a10	4.36e-115	0.447617	0.92	0.799	9.6e-111	WoundMac
Ifi30	6.31e-115	0.277847	0.759	0.381	1.39e-110	WoundMac
Esd	3.4e-114	0.663017	0.703	0.605	7.49e-110	WoundMac
Cyba	7.3e-114	0.34308	0.97	0.947	1.61e-109	WoundMac
Prdx5	8.32e-114	0.777874	0.78	0.692	1.83e-109	WoundMac
Rpl13a	2.54e-113	0.403103	0.997	0.854	5.6e-109	WoundMac
Tgm2	9.9e-113	0.629789	0.48	0.28	2.18e-108	WoundMac
Plac8	5.32e-112	1.17161	0.462	0.235	1.17e-107	WoundMac
Cox7c	1.32e-110	0.334758	0.923	0.92	2.91e-106	WoundMac
Isg15	3.17e-109	0.994039	0.536	0.33	6.98e-105	WoundMac
Hilpda	3.54e-108	0.687309	0.696	0.545	7.79e-104	WoundMac
Lgals1	3.76e-106	0.38409	0.949	0.884	8.29e-102	WoundMac
Nhp2l1	4.13e-106	0.387841	0.438	0.205	9.09e-102	WoundMac
Ccl6	1.01e-105	0.861875	0.615	0.43	2.23e-101	WoundMac
Col1a2	1.68e-105	0.488226	0.499	0.273	3.7e-101	WoundMac
Nupr1	6.27e-105	0.578935	0.503	0.293	1.38e-100	WoundMac
Atf4	3.35e-104	0.533651	0.732	0.645	7.38e-100	WoundMac
Mif	3.45e-104	0.719836	0.715	0.625	7.61e-100	WoundMac
Sirpb1c	6.05e-103	0.526466	0.36	0.167	1.33e-98	WoundMac
Gltscr2	6.99e-101	0.354702	0.585	0.305	1.54e-96	WoundMac
Pkm	1.16e-100	0.51071	0.807	0.763	2.55e-96	WoundMac
Cyp4f18	2.77e-100	0.449142	0.268	0.097	6.1e-96	WoundMac
2310022A10Rik	6.7e-100	0.454501	0.342	0.157	1.48e-95	WoundMac
Ly6a	1.57e-97	0.718563	0.363	0.166	3.45e-93	WoundMac
Vimp	1.91e-95	0.311127	0.38	0.166	4.21e-91	WoundMac
Tmem261	3.58e-95	0.357068	0.319	0.128	7.89e-91	WoundMac
Slc3a2	2.49e-93	0.427104	0.836	0.753	5.49e-89	WoundMac
Rpl6l	8.25e-93	0.298217	0.617	0.328	1.82e-88	WoundMac
Cox8a	4.23e-91	0.297502	0.936	0.933	9.32e-87	WoundMac
2700060E02Rik	6.77e-91	0.302542	0.59	0.314	1.49e-86	WoundMac
Anxa5	2.95e-90	0.420737	0.888	0.836	6.49e-86	WoundMac
Adora2b	1.43e-88	0.4856	0.324	0.15	3.14e-84	WoundMac
Aldoa	8.27e-87	0.484584	0.793	0.744	1.82e-82	WoundMac
Ifi205	1.24e-84	0.453074	0.268	0.101	2.73e-80	WoundMac
Cox6b1	2.19e-84	0.29791	0.898	0.899	4.82e-80	WoundMac
Fn1	1.83e-83	0.394947	0.366	0.167	4.03e-79	WoundMac
Sod2	1.7e-82	0.80737	0.634	0.536	3.74e-78	WoundMac
Id3	4.82e-82	0.852073	0.449	0.273	1.06e-77	WoundMac
Rnf149	6.01e-82	0.505431	0.708	0.595	1.32e-77	WoundMac
Fcer1g	1.33e-81	0.359362	0.992	0.967	2.93e-77	WoundMac
H3f3b	3.03e-81	0.383945	0.99	0.979	6.67e-77	WoundMac
Slfn2	4.28e-81	0.514805	0.809	0.712	9.44e-77	WoundMac
Rtfdc1	4.64e-81	0.292583	0.313	0.136	1.02e-76	WoundMac
Stra13	5.85e-79	0.306412	0.37	0.176	1.29e-74	WoundMac
Ecm1	3.69e-77	0.44228	0.37	0.194	8.13e-73	WoundMac
Rps12-ps3	6.1e-75	0.317899	0.761	0.586	1.34e-70	WoundMac
2010107E04Rik	2.89e-74	0.348557	0.791	0.778	6.38e-70	WoundMac
Gng5	3.66e-73	0.280725	0.928	0.889	8.06e-69	WoundMac
1810043H04Rik	2.8e-71	0.272269	0.286	0.125	6.18e-67	WoundMac
Chchd2	6.38e-71	0.301605	0.905	0.888	1.41e-66	WoundMac
C3	4.95e-70	0.359423	0.264	0.118	1.09e-65	WoundMac
Atp6v1f	1.27e-69	0.331364	0.824	0.809	2.8e-65	WoundMac
Cox5b	5.13e-69	0.32057	0.825	0.819	1.13e-64	WoundMac
Fam195b	8.6e-69	0.262185	0.331	0.159	1.89e-64	WoundMac
Zbp1	1.22e-68	0.463738	0.296	0.146	2.69e-64	WoundMac
Ehd1	1.26e-67	0.539107	0.687	0.588	2.78e-63	WoundMac
Cox7a2	3.13e-66	0.329675	0.8	0.793	6.89e-62	WoundMac
Col1a1	1.33e-65	0.441619	0.461	0.297	2.93e-61	WoundMac
Srp54b	1.52e-65	0.26669	0.334	0.165	3.34e-61	WoundMac
Usmg5	5.12e-65	0.367885	0.74	0.706	1.13e-60	WoundMac
Btg1	1.74e-64	0.393645	0.898	0.912	3.83e-60	WoundMac
Mdm2	2.09e-64	0.547613	0.472	0.339	4.62e-60	WoundMac
Uqcrq	3.56e-64	0.33899	0.79	0.788	7.85e-60	WoundMac
Por	4.64e-64	0.458416	0.387	0.25	1.02e-59	WoundMac
Selt	6.24e-63	0.255428	0.305	0.146	1.37e-58	WoundMac
Emp3	2.22e-62	0.284984	0.876	0.847	4.89e-58	WoundMac
C5ar1	2.05e-61	0.461755	0.542	0.39	4.51e-57	WoundMac
Cfp	1.01e-60	0.313935	0.621	0.458	2.23e-56	WoundMac
Ifi204	1.25e-60	0.510189	0.431	0.297	2.76e-56	WoundMac
Bst2	1.47e-59	0.40856	0.642	0.555	3.24e-55	WoundMac
Ctsl	4.49e-58	0.560848	0.678	0.521	9.89e-54	WoundMac
Bri3	1.15e-56	0.362491	0.832	0.771	2.54e-52	WoundMac
Ptgs2	1.65e-56	0.720607	0.573	0.431	3.64e-52	WoundMac
Ifitm2	1.81e-56	0.25554	0.911	0.863	3.98e-52	WoundMac
Ptpn18	9.88e-56	0.399758	0.776	0.748	2.18e-51	WoundMac
Smox	1.92e-55	0.549924	0.489	0.381	4.23e-51	WoundMac
Chmp4b	4.07e-55	0.321809	0.747	0.739	8.96e-51	WoundMac
Ddit3	1.34e-54	0.394759	0.338	0.201	2.95e-50	WoundMac
Cxcl2	2.66e-54	0.674149	0.871	0.764	5.86e-50	WoundMac
Cd68	6.43e-54	0.317406	0.828	0.754	1.42e-49	WoundMac
Use1	1.13e-51	0.299065	0.664	0.59	2.5e-47	WoundMac
Dpep2	1.26e-50	0.258175	0.286	0.147	2.78e-46	WoundMac
Psmb6	1.21e-47	0.364604	0.684	0.656	2.67e-43	WoundMac
Atp6v1e1	2.01e-47	0.350669	0.611	0.558	4.42e-43	WoundMac
Sqstm1	7.73e-47	0.58036	0.729	0.676	1.7e-42	WoundMac
Ms4a6d	3.52e-46	0.432526	0.637	0.546	7.76e-42	WoundMac
Atp6v1g1	3.95e-45	0.318142	0.833	0.812	8.7e-41	WoundMac
Ms4a4c	7.53e-45	0.627442	0.429	0.306	1.66e-40	WoundMac
Ube2a	1.12e-42	0.329523	0.508	0.444	2.47e-38	WoundMac
Pf4	2.2e-42	1.28063	0.543	0.464	4.85e-38	WoundMac
Vegfa	6.62e-42	0.34301	0.297	0.174	1.46e-37	WoundMac
Fabp5	9.88e-42	0.370306	0.599	0.515	2.18e-37	WoundMac
Nufip1	1.04e-41	0.341868	0.274	0.163	2.29e-37	WoundMac
Anxa1	1.15e-41	0.414349	0.64	0.543	2.53e-37	WoundMac
Adssl1	2.24e-41	0.349614	0.342	0.233	4.94e-37	WoundMac
Bax	1.15e-40	0.313934	0.684	0.667	2.54e-36	WoundMac
Rbx1	4.77e-40	0.273949	0.733	0.714	1.05e-35	WoundMac
Emilin2	8.95e-40	0.31089	0.443	0.326	1.97e-35	WoundMac
Fcgr1	8.88e-39	0.490741	0.41	0.328	1.96e-34	WoundMac
Cdkn1a	8.51e-38	0.40295	0.784	0.746	1.88e-33	WoundMac
AB124611	1.38e-37	0.321517	0.361	0.254	3.04e-33	WoundMac
Cox17	1.51e-37	0.272966	0.628	0.571	3.34e-33	WoundMac
Ptp4a1	2.76e-37	0.342931	0.678	0.653	6.08e-33	WoundMac
Tuba1c	4.03e-37	0.388847	0.478	0.405	8.88e-33	WoundMac
Ms4a6c	1.37e-36	0.401842	0.741	0.768	3.01e-32	WoundMac
Calm2	3.08e-36	0.284073	0.808	0.777	6.78e-32	WoundMac
Ap2s1	3.81e-36	0.322988	0.616	0.594	8.4e-32	WoundMac
Slirp	4.68e-36	0.270388	0.486	0.407	1.03e-31	WoundMac
Slc25a5	8.6e-36	0.290904	0.802	0.82	1.9e-31	WoundMac
D8Ertd738e	1.79e-35	0.257012	0.754	0.765	3.93e-31	WoundMac
Tpi1	6.15e-34	0.36363	0.543	0.501	1.35e-29	WoundMac
Alox5ap	1.44e-33	0.262616	0.822	0.831	3.17e-29	WoundMac
Metrnl	2.53e-33	0.349496	0.63	0.567	5.58e-29	WoundMac
Mrpl54	8.06e-32	0.258395	0.543	0.494	1.78e-27	WoundMac
Shisa5	8.87e-32	0.262835	0.655	0.629	1.95e-27	WoundMac
Dnajc15	9.44e-32	0.270425	0.409	0.32	2.08e-27	WoundMac
Sema4d	1.14e-31	0.354703	0.379	0.299	2.52e-27	WoundMac
Grn	1.37e-31	0.389684	0.798	0.719	3.01e-27	WoundMac
Hif1a	3.51e-31	0.401681	0.474	0.422	7.74e-27	WoundMac
Cycs	4.09e-31	0.299794	0.603	0.58	9.02e-27	WoundMac
Rab20	1.88e-30	0.320715	0.49	0.39	4.14e-26	WoundMac
Rbms1	2.78e-30	0.334942	0.57	0.533	6.12e-26	WoundMac
Lamtor5	4.39e-29	0.270546	0.511	0.478	9.67e-25	WoundMac
Uqcrb	4.7e-29	0.285719	0.752	0.784	1.04e-24	WoundMac
Gngt2	1.12e-28	0.352018	0.574	0.52	2.46e-24	WoundMac
Dbi	1.8e-28	0.326175	0.723	0.733	3.96e-24	WoundMac
Adam8	3.74e-28	0.265351	0.342	0.242	8.24e-24	WoundMac
Spp1	8.65e-28	0.920387	0.392	0.31	1.91e-23	WoundMac
Eif5	4.2e-27	0.295328	0.672	0.674	9.25e-23	WoundMac
Eif4e	6.25e-27	0.401476	0.586	0.564	1.38e-22	WoundMac
Tnfrsf1b	9.71e-27	0.45712	0.537	0.506	2.14e-22	WoundMac
Ccl8	3.62e-25	0.756601	0.261	0.419	7.98e-21	WoundMac
Pstpip1	6.77e-25	0.293033	0.319	0.243	1.49e-20	WoundMac
Atp6v0b	1.61e-24	0.259719	0.811	0.797	3.56e-20	WoundMac
Ms4a6b	4.76e-24	0.403379	0.504	0.478	1.05e-19	WoundMac
Hpcal1	5.23e-24	0.255472	0.41	0.34	1.15e-19	WoundMac
Slc7a11	1.52e-23	0.367548	0.47	0.374	3.34e-19	WoundMac
Eif6	1.59e-23	0.287887	0.556	0.554	3.51e-19	WoundMac
Atp6v1c1	4.17e-23	0.32032	0.422	0.385	9.18e-19	WoundMac
Pltp	1.92e-22	0.325918	0.554	0.49	4.23e-18	WoundMac
Aif1	6.04e-22	0.44357	0.698	0.671	1.33e-17	WoundMac
Higd1a	7.42e-22	0.305478	0.467	0.435	1.64e-17	WoundMac
Osm	1.85e-21	0.565086	0.458	0.402	4.09e-17	WoundMac
Ccl3	3.48e-21	0.49067	0.638	0.585	7.66e-17	WoundMac
Trem2	4.86e-21	0.260017	0.55	0.435	1.07e-16	WoundMac
Msrb1	8.07e-21	0.402241	0.565	0.541	1.78e-16	WoundMac
Slc16a3	2.52e-20	0.444439	0.262	0.199	5.55e-16	WoundMac
Minos1	2.44e-19	0.25973	0.67	0.707	5.37e-15	WoundMac
Rilpl2	3.44e-19	0.357547	0.591	0.577	7.59e-15	WoundMac
Nfkbib	6.85e-19	0.32352	0.549	0.549	1.51e-14	WoundMac
Ccl2	8.61e-19	0.319686	0.542	0.465	1.9e-14	WoundMac
Ndufs6	3.05e-18	0.251226	0.486	0.482	6.72e-14	WoundMac
Rnh1	1.31e-16	0.271327	0.656	0.662	2.88e-12	WoundMac
Ier3	2.16e-16	0.414348	0.687	0.678	4.76e-12	WoundMac
Tcirg1	1.94e-15	0.284918	0.373	0.345	4.29e-11	WoundMac
Timm13	7.94e-15	0.271336	0.538	0.568	1.75e-10	WoundMac
Cmip	8.43e-15	0.256614	0.432	0.403	1.86e-10	WoundMac
Romo1	1.13e-14	0.25196	0.498	0.512	2.49e-10	WoundMac
Atp6v1b2	1.54e-14	0.287029	0.437	0.424	3.39e-10	WoundMac
Slc15a3	2.68e-14	0.278803	0.538	0.523	5.9e-10	WoundMac
Lrrc25	4.08e-14	0.28127	0.406	0.382	8.99e-10	WoundMac
Mt2	1.21e-13	0.550944	0.575	0.501	2.67e-09	WoundMac
Ly96	2.2e-13	0.255405	0.256	0.21	4.84e-09	WoundMac
Tubb6	1.68e-12	0.257027	0.408	0.387	3.71e-08	WoundMac
Lgals3bp	3.74e-12	0.267699	0.349	0.315	8.25e-08	WoundMac
Smpdl3a	4.72e-12	0.279876	0.345	0.312	1.04e-07	WoundMac
H1f0	7.92e-12	0.282866	0.297	0.254	1.75e-07	WoundMac
Fkbp2	3.38e-11	0.252899	0.472	0.478	7.44e-07	WoundMac
Prdx1	5.86e-11	0.352633	0.867	0.824	1.29e-06	WoundMac
Plk2	3.38e-10	0.33012	0.335	0.293	7.45e-06	WoundMac
Prdx6	3.4e-09	0.25229	0.542	0.545	7.49e-05	WoundMac
Clec4a1	1.45e-08	0.287818	0.444	0.441	0.000319899	WoundMac
Mxd1	1.67e-08	0.25638	0.478	0.466	0.000367573	WoundMac
Blvrb	3.46e-08	0.274899	0.509	0.488	0.000762627	WoundMac
Grina	3.96e-08	0.292641	0.384	0.387	0.000872613	WoundMac
Srxn1	6.59e-08	0.25243	0.286	0.252	0.00145266	WoundMac
Fam213b	1.15e-07	0.305744	0.256	0.235	0.00252321	WoundMac
Cxcl3	2.5e-07	1.12567	0.268	0.241	0.00550429	WoundMac
Tnfaip2	3.4e-07	0.307756	0.492	0.475	0.00749194	WoundMac
Ptafr	3.4e-07	0.25416	0.526	0.543	0.00749825	WoundMac
Marcksl1	3.48e-07	0.401831	0.626	0.643	0.00767594	WoundMac
Hmox1	2.3e-06	0.391564	0.531	0.482	0.0506065	WoundMac
Phlda1	0.00118158	0.393022	0.411	0.405	1	WoundMac
Tnf	0.00128834	0.520965	0.486	0.491	1	WoundMac
S100a8	0.00922893	0.328314	0.306	0.309	1	WoundMac
Ear2	0	1.5256	0.433	0.078	0	Norm
Cd209d	0	1.51037	0.558	0.107	0	Norm
Uba52	0	1.43982	0.911	0.806	0	Norm
Mgl2	0	1.40359	0.739	0.36	0	Norm
Gm10076	0	1.39873	0.901	0.751	0	Norm
Rps27rt	0	1.39667	0.878	0.617	0	Norm
Cd209a	0	1.37683	0.655	0.162	0	Norm
Crip1	0	1.26945	0.99	0.895	0	Norm
Gm10073	0	1.2311	0.895	0.678	0	Norm
Rps28	0	1.11924	0.998	0.987	0	Norm
H2-DMa	0	0.93805	0.92	0.805	0	Norm
S100a6	0	0.89563	0.992	0.814	0	Norm
Rpl35	0	0.884474	0.989	0.988	0	Norm
Rps27	0	0.881365	0.999	0.996	0	Norm
H2-Ab1	0	0.869	0.992	0.926	0	Norm
Rpl37a	0	0.85349	1	0.998	0	Norm
Tmsb10	0	0.844689	0.984	0.822	0	Norm
Rpl38	0	0.792005	0.999	0.993	0	Norm
Rpl41	0	0.786404	0.999	0.997	0	Norm
Rps29	0	0.760462	0.999	0.999	0	Norm
Rpl27	0	0.750613	0.968	0.939	0	Norm
Rpl39	0	0.700973	1	0.997	0	Norm
Rpl36	0	0.691388	0.993	0.993	0	Norm
Rpl37	0	0.595028	0.996	0.996	0	Norm
Rpl35a	0	0.532608	0.999	0.997	0	Norm
Rpl36-ps3	6.04e-280	1.09863	0.555	0.186	1.33e-275	Norm
S100a4	2.8e-273	0.794606	0.935	0.667	6.16e-269	Norm
Wdr89	6.17e-270	0.980254	0.851	0.609	1.36e-265	Norm
Rps18	2.31e-264	0.60734	0.996	0.977	5.09e-260	Norm
Gm9843	2.33e-254	0.812254	0.879	0.491	5.14e-250	Norm
Rpl13a	1.64e-242	0.665373	0.998	0.863	3.61e-238	Norm
Rps5	1.6e-240	0.437945	0.995	0.995	3.53e-236	Norm
S100a11	2.37e-238	0.755344	0.929	0.799	5.22e-234	Norm
Rpl32	2.71e-235	0.433093	0.999	0.997	5.98e-231	Norm
Rpl13	4.54e-234	0.395447	0.997	0.997	9.99e-230	Norm
Cd74	5.59e-232	0.617707	0.995	0.963	1.23e-227	Norm
Rps11	1.71e-230	0.418906	0.995	0.996	3.77e-226	Norm
Rpl6	5.27e-229	0.463826	0.99	0.992	1.16e-224	Norm
H2-Eb1	2.95e-228	0.61739	0.983	0.898	6.51e-224	Norm
Rpl28	3.49e-222	0.440828	0.992	0.991	7.69e-218	Norm
Rpl26	1.81e-217	0.396112	0.997	0.996	4e-213	Norm
H2-DMb1	1.98e-217	0.766929	0.874	0.727	4.36e-213	Norm
Rps19	1.79e-202	0.408222	0.998	0.997	3.95e-198	Norm
Lsp1	3.7e-200	0.653459	0.853	0.637	8.16e-196	Norm
S100a10	7.28e-197	0.644129	0.929	0.805	1.61e-192	Norm
Rplp2	5.6e-196	0.41207	0.998	0.996	1.23e-191	Norm
Rpl36a	1.29e-190	0.471008	0.97	0.977	2.85e-186	Norm
Rps15	2.38e-190	0.425418	0.989	0.983	5.24e-186	Norm
Wfdc17	5.41e-189	0.798128	0.914	0.817	1.19e-184	Norm
Rpl31	1.45e-185	0.49836	0.975	0.952	3.2e-181	Norm
Rps4x	7.05e-185	0.355644	0.994	0.997	1.55e-180	Norm
Rps23	3.38e-181	0.362821	0.996	0.997	7.45e-177	Norm
Rpl34	2.25e-179	0.370703	0.995	0.996	4.96e-175	Norm
Clec4b1	4.17e-178	1.01723	0.517	0.24	9.18e-174	Norm
Lmo1	2.35e-176	0.709432	0.347	0.096	5.18e-172	Norm
Snrpg	1.89e-172	0.757881	0.773	0.691	4.17e-168	Norm
Rpl18a	7.7e-171	0.390081	0.997	0.996	1.7e-166	Norm
Rps6	4.8e-165	0.42304	0.988	0.989	1.06e-160	Norm
Rplp1	7.64e-164	0.314126	0.999	0.998	1.68e-159	Norm
Rpl10	1.24e-162	0.391825	0.982	0.995	2.74e-158	Norm
Rps15a	1.63e-162	0.35158	0.991	0.996	3.6e-158	Norm
Rpl14	3.12e-162	0.386104	0.976	0.986	6.87e-158	Norm
Nme2	3.08e-160	1.00719	0.452	0.201	6.8e-156	Norm
Fau	3.65e-158	0.320284	0.999	0.999	8.04e-154	Norm
Cd163	4.2e-157	0.682528	0.289	0.067	9.25e-153	Norm
Rps17	3.94e-152	0.41359	0.966	0.971	8.68e-148	Norm
Rps12-ps3	1.4e-151	0.649246	0.781	0.593	3.08e-147	Norm
Rpl23a	5.01e-150	0.40517	0.989	0.982	1.1e-145	Norm
Gm8730	2.4e-141	0.608427	0.703	0.413	5.29e-137	Norm
Shfm1	1.93e-137	0.52304	0.856	0.504	4.25e-133	Norm
Rpl11	2.72e-137	0.299547	0.991	0.993	6e-133	Norm
Rpl36al	3.08e-130	0.482926	0.896	0.86	6.79e-126	Norm
Tmsb4x	9.63e-130	0.253556	0.999	1	2.12e-125	Norm
Ccdc109b	2.81e-128	0.73211	0.445	0.202	6.2e-124	Norm
Rps14	3.34e-128	0.312621	0.997	0.996	7.36e-124	Norm
Lyz1	5.25e-127	1.90603	0.363	0.146	1.16e-122	Norm
Gnb2l1	6.56e-127	0.488227	0.862	0.497	1.45e-122	Norm
Cd52	1.73e-120	0.44849	0.965	0.939	3.8e-116	Norm
Myeov2	3.53e-116	0.580644	0.64	0.396	7.79e-112	Norm
Rps13	3.72e-115	0.285136	0.996	0.994	8.21e-111	Norm
Rpl23a-ps3	1.68e-111	0.507415	0.736	0.46	3.7e-107	Norm
Rpl13-ps3	1.11e-109	0.617712	0.503	0.277	2.45e-105	Norm
Sepw1	3.47e-108	0.487136	0.702	0.442	7.64e-104	Norm
Sec61g	1.96e-107	0.486783	0.865	0.909	4.31e-103	Norm
Rps25	2.46e-106	0.292222	0.986	0.99	5.41e-102	Norm
Rpl17	3.25e-101	0.263717	0.992	0.994	7.16e-97	Norm
Rps2	1.14e-99	0.298304	0.969	0.976	2.5e-95	Norm
Gm2a	3.75e-99	0.604322	0.804	0.788	8.26e-95	Norm
Tuba1a	7.54e-99	0.77553	0.501	0.315	1.66e-94	Norm
Tceb2	1.32e-97	0.485554	0.697	0.448	2.92e-93	Norm
Pdlim1	5.23e-93	0.56926	0.298	0.116	1.15e-88	Norm
Sh3bgrl3	1.97e-90	0.289766	0.97	0.982	4.34e-86	Norm
Rpl22	3.86e-84	0.292681	0.956	0.979	8.51e-80	Norm
Sub1	2.51e-82	0.429087	0.874	0.919	5.53e-78	Norm
Gm10263	3.41e-81	0.564654	0.312	0.135	7.51e-77	Norm
Anxa2	1.81e-80	0.403683	0.817	0.721	3.99e-76	Norm
H2-Aa	3.75e-80	0.316754	0.988	0.909	8.26e-76	Norm
Serf2	1.26e-79	0.27909	0.944	0.977	2.78e-75	Norm
Erdr1	2.22e-79	0.565538	0.324	0.145	4.89e-75	Norm
Rpl24	1.43e-78	0.261273	0.981	0.991	3.15e-74	Norm
Pfdn5	8.19e-77	0.350915	0.901	0.945	1.81e-72	Norm
Cd7	2.16e-74	0.61253	0.251	0.093	4.76e-70	Norm
Tppp3	2.3e-74	0.646461	0.399	0.219	5.08e-70	Norm
Rps21	1.27e-73	0.282387	0.982	0.989	2.8e-69	Norm
Atp5h	2.12e-72	0.356469	0.837	0.918	4.67e-68	Norm
Jund	5.63e-72	0.347131	0.911	0.841	1.24e-67	Norm
Atp5e	1.11e-70	0.317647	0.906	0.951	2.44e-66	Norm
Atp5l	1.91e-70	0.296107	0.892	0.949	4.21e-66	Norm
4930523C07Rik	5.64e-69	0.6325	0.364	0.203	1.24e-64	Norm
H2afz	1.05e-68	0.394358	0.924	0.941	2.32e-64	Norm
Arf5	8.23e-68	0.435159	0.767	0.845	1.81e-63	Norm
Atp5k	2.98e-67	0.547399	0.674	0.665	6.56e-63	Norm
Sec61b	1.65e-65	0.388703	0.803	0.867	3.63e-61	Norm
Cox7c	1.68e-60	0.304733	0.864	0.934	3.7e-56	Norm
Ptma	2.63e-60	0.314164	0.977	0.985	5.8e-56	Norm
Malat1	4.39e-59	0.353485	0.999	0.999	9.67e-55	Norm
Avpi1	1.22e-58	0.753061	0.493	0.37	2.7e-54	Norm
Plbd1	4.06e-58	0.461909	0.628	0.526	8.94e-54	Norm
Gm9493	4.09e-58	0.483118	0.608	0.501	9.02e-54	Norm
Uqcrh	1.18e-56	0.324601	0.865	0.927	2.6e-52	Norm
2700060E02Rik	1.28e-55	0.434135	0.508	0.351	2.83e-51	Norm
mt-Atp8	4.22e-53	0.754053	0.498	0.425	9.3e-49	Norm
Cox6b1	4.52e-53	0.31965	0.835	0.914	9.97e-49	Norm
Ndufa6	1.1e-51	0.405827	0.746	0.81	2.42e-47	Norm
Gm11808	4.49e-51	0.486594	0.666	0.715	9.89e-47	Norm
Zyx	1.57e-50	0.574771	0.531	0.455	3.45e-46	Norm
Atp5o	2.68e-50	0.418898	0.493	0.343	5.9e-46	Norm
Napsa	5.24e-50	0.393025	0.599	0.471	1.15e-45	Norm
Amd1	5.14e-47	0.60962	0.267	0.147	1.13e-42	Norm
Mrpl33	2.76e-46	0.446187	0.659	0.687	6.08e-42	Norm
Psma7	6.14e-46	0.405634	0.727	0.785	1.35e-41	Norm
Rpl15	1.15e-45	0.301745	0.9	0.944	2.54e-41	Norm
H2afj	1.34e-45	0.456868	0.682	0.718	2.96e-41	Norm
Selk	2.98e-45	0.322506	0.621	0.448	6.56e-41	Norm
Hmha1	6.88e-45	0.452416	0.29	0.16	1.52e-40	Norm
Rpl6l	2.85e-44	0.396667	0.513	0.372	6.27e-40	Norm
Tsc22d3	3.56e-44	0.614833	0.589	0.545	7.83e-40	Norm
Dok2	8.59e-44	0.482684	0.283	0.161	1.89e-39	Norm
Ndufa3	3.95e-43	0.466811	0.641	0.668	8.7e-39	Norm
Capg	7.97e-43	0.434367	0.628	0.553	1.76e-38	Norm
Lmo4	7.37e-42	0.62664	0.397	0.291	1.62e-37	Norm
Hn1	2.54e-39	0.421124	0.404	0.277	5.59e-35	Norm
Gm6133	3.02e-39	0.410793	0.376	0.255	6.65e-35	Norm
Rps26-ps1	3.59e-39	0.420983	0.357	0.231	7.92e-35	Norm
Tomm7	4.19e-39	0.37686	0.711	0.8	9.23e-35	Norm
Nsa2	6.7e-39	0.480809	0.648	0.706	1.48e-34	Norm
Polr2l	3.55e-38	0.675713	0.305	0.197	7.83e-34	Norm
Csf2ra	5.21e-37	0.521741	0.64	0.678	1.15e-32	Norm
Klrb1b	1.43e-35	0.475268	0.297	0.184	3.16e-31	Norm
Atpif1	1.99e-35	0.342319	0.739	0.821	4.39e-31	Norm
Naaa	1.41e-34	0.493979	0.484	0.418	3.1e-30	Norm
Prcp	4.23e-34	0.519942	0.563	0.585	9.31e-30	Norm
Emp3	2.14e-33	0.268938	0.812	0.864	4.71e-29	Norm
Tuba1b	1.08e-32	0.655739	0.569	0.581	2.39e-28	Norm
AI662270	7.42e-32	0.415878	0.352	0.243	1.64e-27	Norm
Fos	1.63e-31	0.386571	0.824	0.851	3.6e-27	Norm
2700094K13Rik	1.33e-30	0.369869	0.252	0.15	2.93e-26	Norm
Klrd1	1.51e-30	0.40151	0.251	0.144	3.33e-26	Norm
Gm2000	1.58e-30	0.448187	0.5	0.455	3.48e-26	Norm
Rpl27-ps3	5.02e-30	0.420023	0.485	0.433	1.11e-25	Norm
Stra13	1.64e-29	0.343149	0.308	0.204	3.62e-25	Norm
Smdt1	3.3e-29	0.375588	0.661	0.759	7.27e-25	Norm
Naga	4.81e-29	0.480514	0.345	0.261	1.06e-24	Norm
Eps8	9.76e-29	0.657629	0.415	0.345	2.15e-24	Norm
Ndufa2	2.04e-27	0.276921	0.743	0.856	4.49e-23	Norm
2810428I15Rik	3.47e-27	0.366435	0.274	0.176	7.66e-23	Norm
Dpep2	1.51e-26	0.407684	0.257	0.164	3.34e-22	Norm
Lmna	5.33e-26	0.352934	0.686	0.674	1.18e-21	Norm
Lgals1	6.4e-26	0.354404	0.844	0.914	1.41e-21	Norm
Atp5j2	7.65e-26	0.286053	0.729	0.844	1.68e-21	Norm
Trappc5	3.75e-25	0.459862	0.307	0.23	8.26e-21	Norm
Clec10a	6.21e-25	0.349789	0.368	0.275	1.37e-20	Norm
Zfos1	1.6e-24	0.357023	0.397	0.297	3.54e-20	Norm
Ndufa13	2.4e-24	0.329522	0.683	0.798	5.29e-20	Norm
Dusp1	1.38e-23	0.293838	0.891	0.921	3.05e-19	Norm
Eif3k	3.07e-23	0.250251	0.734	0.856	6.76e-19	Norm
Uqcc2	3.07e-23	0.482546	0.457	0.438	6.77e-19	Norm
Furin	5.07e-23	0.79979	0.516	0.52	1.12e-18	Norm
Ramp1	5.96e-23	0.505403	0.421	0.388	1.31e-18	Norm
Rpl10-ps3	7.23e-23	0.361385	0.575	0.598	1.59e-18	Norm
Vimp	1.92e-22	0.326196	0.294	0.201	4.23e-18	Norm
S100a13	2.55e-22	0.431452	0.572	0.632	5.61e-18	Norm
Sgms1	1.67e-21	0.560767	0.284	0.216	3.69e-17	Norm
Grcc10	2.13e-21	0.49113	0.307	0.245	4.7e-17	Norm
Nr4a2	6.65e-21	0.496511	0.331	0.257	1.46e-16	Norm
Rps18-ps3	9.94e-20	0.308572	0.321	0.24	2.19e-15	Norm
Mbnl1	3.21e-19	0.363828	0.579	0.617	7.07e-15	Norm
Olfm1	4.91e-19	0.429034	0.306	0.24	1.08e-14	Norm
Tep1	6e-19	0.499274	0.41	0.389	1.32e-14	Norm
Hmgb1	1.42e-18	0.374203	0.619	0.737	3.13e-14	Norm
Plp2	2.28e-18	0.380962	0.332	0.271	5.02e-14	Norm
Rpl9-ps6	2.75e-17	0.36242	0.483	0.471	6.05e-13	Norm
Uqcr10	9e-16	0.300535	0.633	0.753	1.98e-11	Norm
Uqcr11	4.47e-15	0.304037	0.616	0.725	9.85e-11	Norm
2022-09-11	5.87e-15	0.474603	0.317	0.276	1.29e-10	Norm
Timm10b	3.14e-14	0.365544	0.464	0.471	6.92e-10	Norm
Gm8186	3.19e-14	0.370958	0.283	0.23	7.02e-10	Norm
Snrpf	5.07e-14	0.314643	0.574	0.663	1.12e-09	Norm
Tnip3	1.09e-13	0.358183	0.405	0.356	2.4e-09	Norm
Anapc13	3e-13	0.388696	0.444	0.452	6.61e-09	Norm
Lgals7	1.19e-12	0.996884	0.258	0.207	2.62e-08	Norm
Sod1	2.9e-12	0.455301	0.437	0.44	6.39e-08	Norm
Hmgb2	1.78e-11	0.308943	0.429	0.669	3.92e-07	Norm
Klf4	1.04e-10	0.256056	0.465	0.443	2.29e-06	Norm
Ndufa7	1.22e-10	0.25425	0.616	0.745	2.68e-06	Norm
Bola2	4.26e-10	0.407156	0.474	0.529	9.39e-06	Norm
Etfb	1.35e-09	0.393321	0.434	0.47	2.99e-05	Norm
Tmem256	1.85e-08	0.289919	0.578	0.706	0.000407533	Norm
Arpp19	4.52e-08	0.301808	0.541	0.659	0.00099623	Norm
Dstn	6.38e-08	0.355338	0.486	0.562	0.00140522	Norm
Vrk1	6.9e-08	0.336809	0.297	0.28	0.0015195	Norm
H2afy	1.18e-07	0.260212	0.588	0.712	0.00260428	Norm
Snrpd2	1.26e-07	0.323417	0.52	0.632	0.0027702	Norm
Ccr2	1.46e-07	0.267095	0.403	0.382	0.0032276	Norm
Anp32b	1.75e-07	0.332681	0.543	0.671	0.00385728	Norm
Agpat4	2.21e-07	0.371121	0.313	0.301	0.00486667	Norm
Tubb5	2.39e-07	0.457317	0.574	0.692	0.00525829	Norm
Selplg	7.56e-07	0.28734	0.498	0.571	0.0166685	Norm
Polr1d	1.01e-06	0.271444	0.586	0.739	0.0223084	Norm
Tra2b	1.24e-06	0.362889	0.538	0.666	0.027403	Norm
Pid1	1.27e-06	0.35784	0.49	0.553	0.0280012	Norm
Gm10036	3.28e-06	0.252309	0.317	0.294	0.0722255	Norm
Rsrp1	1.02e-05	0.350555	0.419	0.453	0.225752	Norm
Mt2	1.75e-05	0.538613	0.482	0.528	0.384703	Norm
Tmem258	2.09e-05	0.295881	0.539	0.673	0.461055	Norm
Higd2a	4.96e-05	0.342437	0.467	0.552	1	Norm
Hypk	7.22e-05	0.317081	0.288	0.281	1	Norm
Myadm	8.38e-05	0.347648	0.322	0.332	1	Norm
Lsm5	9.32e-05	0.370227	0.374	0.418	1	Norm
Actb	0.000139818	0.27312	0.999	0.999	1	Norm
Rassf4	0.000694547	0.356939	0.398	0.451	1	Norm
Lpl	0.000917365	0.635269	0.194	0.268	1	Norm
H2afv	0.0011606	0.371193	0.356	0.403	1	Norm
Dek	0.00413275	0.346917	0.449	0.55	1	Norm
Mpp6	0.00744771	0.324858	0.291	0.313	1	Norm
BC028528	0.00823132	0.344249	0.372	0.431	1	Norm
St3gal4	0.00844777	0.256533	0.252	0.254	1	Norm
Zfp36l1	0.0097687	0.27377	0.614	0.735	1	Norm
Ifitm1	0	2.43664	0.686	0.187	0	WoundDC
Ccr7	0	2.32983	0.612	0.084	0	WoundDC
Il4i1	0	1.48707	0.417	0.05	0	WoundDC
Ramp3	0	1.43195	0.568	0.104	0	WoundDC
Traf1	0	1.22742	0.844	0.398	0	WoundDC
Lsp1	0	1.12358	0.978	0.61	0	WoundDC
Ifi30	0	1.11592	0.898	0.377	0	WoundDC
Syngr2	0	1.03325	0.935	0.647	0	WoundDC
Plscr1	0	0.986628	0.567	0.162	0	WoundDC
Cnn2	0	0.979325	0.778	0.367	0	WoundDC
Klrd1	0	0.903645	0.527	0.082	0	WoundDC
Gpr171	0	0.788258	0.511	0.083	0	WoundDC
Sub1	0	0.775957	0.983	0.894	0	WoundDC
Rpl13a	0	0.748271	0.994	0.865	0	WoundDC
Siglecg	0	0.741334	0.416	0.041	0	WoundDC
H2-Oa	0	0.73938	0.454	0.064	0	WoundDC
Actg1	0	0.710362	0.999	0.991	0	WoundDC
Klrk1	0	0.703706	0.523	0.092	0	WoundDC
P2ry10	0	0.664423	0.516	0.083	0	WoundDC
Rpl4	0	0.617664	0.989	0.939	0	WoundDC
Rps6	0	0.589982	0.999	0.986	0	WoundDC
Flt3	0	0.569423	0.431	0.049	0	WoundDC
Rps11	0	0.491817	1	0.995	0	WoundDC
Rpl23a	2.83e-307	0.582619	0.999	0.98	6.23e-303	WoundDC
Il1r2	6.05e-307	1.66195	0.653	0.241	1.33e-302	WoundDC
Bhlhe40	1.6e-295	1.09416	0.777	0.402	3.53e-291	WoundDC
Gltscr2	1.06e-293	0.621359	0.798	0.277	2.34e-289	WoundDC
Rpl14	3.85e-292	0.500844	0.999	0.981	8.47e-288	WoundDC
Spint2	6.1e-285	0.63381	0.329	0.042	1.34e-280	WoundDC
Rpl18a	6e-284	0.498065	1	0.995	1.32e-279	WoundDC
Rpl23a-ps3	2.51e-281	0.667503	0.93	0.418	5.53e-277	WoundDC
Napsa	6.94e-279	0.865828	0.836	0.417	1.53e-274	WoundDC
Tbc1d4	1.19e-275	1.41037	0.549	0.182	2.63e-271	WoundDC
Rps19	1.07e-270	0.503048	1	0.996	2.36e-266	WoundDC
Ddit4	1.03e-268	0.911205	0.525	0.151	2.27e-264	WoundDC
Gm8730	1.05e-264	0.633578	0.886	0.373	2.32e-260	WoundDC
Tspan13	1.21e-259	0.806862	0.744	0.364	2.67e-255	WoundDC
Ccl22	7.53e-258	1.84896	0.33	0.051	1.66e-253	WoundDC
Grasp	4.08e-254	0.992711	0.54	0.177	8.98e-250	WoundDC
Rpl6l	5.29e-254	0.571505	0.804	0.307	1.17e-249	WoundDC
Gnb2l1	5.89e-249	0.652459	0.953	0.479	1.3e-244	WoundDC
Stat4	1.04e-248	0.444685	0.27	0.03	2.28e-244	WoundDC
Rps16	3.18e-248	0.375405	1	0.996	7e-244	WoundDC
Samsn1	3.71e-248	1.0686	0.633	0.268	8.19e-244	WoundDC
Adrbk2	2.04e-242	0.465514	0.452	0.101	4.49e-238	WoundDC
Cytip	2.88e-242	0.7238	0.905	0.562	6.34e-238	WoundDC
Selplg	3.44e-240	0.722981	0.829	0.495	7.57e-236	WoundDC
Rps2	4.72e-240	0.475361	0.998	0.97	1.04e-235	WoundDC
Rps18	6.93e-240	0.564714	0.998	0.977	1.53e-235	WoundDC
Klrb1b	6.12e-239	0.622361	0.498	0.139	1.35e-234	WoundDC
Rpl17	3.13e-238	0.391641	1	0.992	6.91e-234	WoundDC
Rps7	1.71e-227	0.389558	0.999	0.986	3.77e-223	WoundDC
Avpi1	1.3e-225	0.620296	0.716	0.319	2.85e-221	WoundDC
Fam177a	2.82e-225	0.89928	0.505	0.158	6.22e-221	WoundDC
Rps25	2e-224	0.395766	0.996	0.987	4.42e-220	WoundDC
Dcn	9.62e-224	0.478837	0.627	0.212	2.12e-219	WoundDC
Rpl21	9.8e-223	0.348936	0.998	0.991	2.16e-218	WoundDC
Gm9843	2.23e-220	0.556563	0.948	0.478	4.91e-216	WoundDC
Lmnb1	1.25e-219	0.789266	0.688	0.342	2.76e-215	WoundDC
Rps15	2.02e-218	0.425307	0.998	0.981	4.46e-214	WoundDC
Rpsa	1.26e-216	0.410216	0.999	0.98	2.79e-212	WoundDC
Rpl31	7.46e-216	0.519065	0.994	0.948	1.64e-211	WoundDC
S100a11	8.42e-215	0.682723	0.974	0.789	1.86e-210	WoundDC
Eef1g	2.86e-213	0.526525	0.935	0.763	6.31e-209	WoundDC
Gpr137b-ps	9.86e-213	0.504338	0.402	0.093	2.17e-208	WoundDC
Gm9493	1.61e-212	0.538005	0.844	0.448	3.55e-208	WoundDC
Psmb8	1.94e-212	0.80707	0.909	0.705	4.27e-208	WoundDC
Rps9	2.06e-211	0.3601	0.999	0.996	4.54e-207	WoundDC
Cd7	4.16e-209	0.84295	0.352	0.071	9.18e-205	WoundDC
Rpl10	3.21e-202	0.384558	0.999	0.991	7.06e-198	WoundDC
Rps3	5.68e-202	0.348816	0.998	0.989	1.25e-197	WoundDC
Dpp4	1.02e-201	0.325981	0.266	0.039	2.26e-197	WoundDC
2700060E02Rik	4.06e-201	0.480368	0.75	0.297	8.95e-197	WoundDC
Rps23	3.42e-200	0.36785	0.999	0.996	7.54e-196	WoundDC
Pdcd1lg2	1.05e-198	0.372557	0.251	0.035	2.31e-194	WoundDC
Tmsb10	6.17e-196	0.706625	0.99	0.821	1.36e-191	WoundDC
Rps14	1.09e-193	0.366151	1	0.996	2.4e-189	WoundDC
Rplp2	4.53e-193	0.398256	1	0.996	9.99e-189	WoundDC
Itgb7	5.05e-192	0.534359	0.509	0.166	1.11e-187	WoundDC
Rpl18	1.48e-189	0.336875	0.996	0.98	3.25e-185	WoundDC
Col3a1	1.61e-189	0.433611	0.656	0.256	3.54e-185	WoundDC
H2-Aa	6.52e-189	0.57946	0.977	0.912	1.44e-184	WoundDC
Zbtb18	8.32e-187	0.539386	0.36	0.094	1.83e-182	WoundDC
Amica1	3.76e-183	0.418003	0.302	0.057	8.29e-179	WoundDC
Anxa2	1.03e-181	0.679423	0.943	0.693	2.27e-177	WoundDC
Ass1	3.24e-180	0.556486	0.522	0.193	7.15e-176	WoundDC
Rps27	1.01e-179	0.325651	0.999	0.996	2.22e-175	WoundDC
Srp54b	6.68e-179	0.360068	0.478	0.145	1.47e-174	WoundDC
Cst7	2.09e-176	0.370754	0.276	0.053	4.61e-172	WoundDC
Myo1g	3.13e-175	0.626659	0.666	0.361	6.89e-171	WoundDC
Phlpp1	5.18e-175	0.412032	0.328	0.08	1.14e-170	WoundDC
Tonsl	1.13e-174	0.386642	0.535	0.18	2.49e-170	WoundDC
Rps15a	4.31e-174	0.319156	0.999	0.994	9.51e-170	WoundDC
Rpl27	1.24e-171	0.380352	0.994	0.933	2.74e-167	WoundDC
Rps18-ps3	1.01e-170	0.372148	0.553	0.187	2.23e-166	WoundDC
Pkp3	4.58e-170	0.329167	0.255	0.044	1.01e-165	WoundDC
Rpl9-ps6	3.66e-169	0.465763	0.76	0.407	8.07e-165	WoundDC
Rpl9	4.43e-169	0.286023	0.999	0.991	9.75e-165	WoundDC
Gpr132	5.5e-169	0.596167	0.73	0.428	1.21e-164	WoundDC
Dapp1	1.67e-167	0.52717	0.566	0.255	3.68e-163	WoundDC
Rpl26	1.68e-167	0.297721	1	0.995	3.69e-163	WoundDC
Rpl13-ps3	4.52e-166	0.363316	0.648	0.245	9.96e-162	WoundDC
Rpl8	2.17e-165	0.309232	0.996	0.986	4.79e-161	WoundDC
Rps4x	9.5e-163	0.291589	1	0.995	2.09e-158	WoundDC
Rps5	3.01e-161	0.310542	0.999	0.994	6.63e-157	WoundDC
Rpl10-ps3	3.27e-161	0.477619	0.824	0.541	7.2e-157	WoundDC
Tceb2	1.76e-160	0.412017	0.878	0.409	3.87e-156	WoundDC
Rps26-ps1	3.07e-160	0.364942	0.543	0.189	6.76e-156	WoundDC
Pmaip1	1.61e-159	0.931959	0.634	0.336	3.55e-155	WoundDC
Sparc	3.33e-158	0.363989	0.672	0.293	7.34e-154	WoundDC
AA467197	5.93e-157	0.752204	0.41	0.133	1.31e-152	WoundDC
Mcemp1	1.03e-156	0.558273	0.448	0.157	2.27e-152	WoundDC
Fau	4.27e-153	0.2639	1	0.999	9.4e-149	WoundDC
H2-Ab1	2.88e-150	0.547243	0.975	0.93	6.34e-146	WoundDC
2022-09-06	9.56e-150	0.374504	0.338	0.094	2.11e-145	WoundDC
Rpl13	4.57e-149	0.273293	0.999	0.997	1.01e-144	WoundDC
Tmsb4x	2.28e-147	0.434288	1	1	5.03e-143	WoundDC
Rps12-ps3	2.91e-147	0.425405	0.886	0.571	6.41e-143	WoundDC
Ptcd2	3.65e-145	0.385433	0.375	0.127	8.04e-141	WoundDC
Tceb1	2.54e-144	0.364803	0.619	0.249	5.6e-140	WoundDC
Ubald2	1.06e-143	0.660112	0.708	0.459	2.33e-139	WoundDC
Hmha1	8.17e-143	0.323258	0.419	0.131	1.8e-138	WoundDC
Plac8	1.68e-142	0.457126	0.564	0.228	3.7e-138	WoundDC
H2afy	3.06e-142	0.537579	0.848	0.652	6.75e-138	WoundDC
Atox1	4.28e-140	0.478014	0.971	0.92	9.44e-136	WoundDC
Rps13	5.87e-139	0.27762	0.999	0.994	1.29e-134	WoundDC
Rplp0	6.29e-139	0.285832	0.999	0.989	1.39e-134	WoundDC
Gcnt2	3.51e-138	0.506568	0.373	0.126	7.74e-134	WoundDC
Bri3bp	3.82e-138	0.351287	0.432	0.165	8.42e-134	WoundDC
Slc25a20	3.31e-137	0.43763	0.383	0.134	7.3e-133	WoundDC
AI662270	4.72e-137	0.320071	0.536	0.201	1.04e-132	WoundDC
Rnf157	6.37e-137	0.329904	0.254	0.059	1.4e-132	WoundDC
2022-09-15	1.27e-135	0.3271	0.685	0.289	2.8e-131	WoundDC
H2-Eb1	5.83e-135	0.473647	0.97	0.901	1.28e-130	WoundDC
Ifitm3	6e-135	0.701121	0.831	0.578	1.32e-130	WoundDC
Vps37b	1.05e-134	0.696182	0.557	0.284	2.31e-130	WoundDC
Nr4a3	2.84e-134	0.915117	0.599	0.338	6.26e-130	WoundDC
Relb	2.87e-133	0.680149	0.57	0.322	6.31e-129	WoundDC
Fyn	1.9e-132	0.429934	0.436	0.178	4.18e-128	WoundDC
Sec61b	2.77e-132	0.407461	0.94	0.835	6.11e-128	WoundDC
Gm9844	3.22e-132	0.332375	0.378	0.12	7.1e-128	WoundDC
Tmem123	7.77e-132	1.17704	0.665	0.428	1.71e-127	WoundDC
Mrpl52	1.71e-131	0.402699	0.914	0.752	3.77e-127	WoundDC
Csrp1	2.55e-131	0.61102	0.407	0.161	5.62e-127	WoundDC
Kmo	3.39e-131	0.256073	0.252	0.057	7.48e-127	WoundDC
Ndufa6	4.78e-131	0.429602	0.902	0.774	1.05e-126	WoundDC
Gm10036	5.73e-131	0.338015	0.557	0.239	1.26e-126	WoundDC
Coro1a	6.57e-131	0.466857	0.952	0.826	1.45e-126	WoundDC
Psme1	1.97e-127	0.57644	0.856	0.667	4.35e-123	WoundDC
Ifitm2	2.78e-127	0.695697	0.903	0.868	6.12e-123	WoundDC
Gm6133	1.62e-126	0.324167	0.538	0.219	3.58e-122	WoundDC
Plbd1	1.88e-126	0.593516	0.746	0.5	4.15e-122	WoundDC
Myl12a	1.16e-125	0.498539	0.938	0.795	2.55e-121	WoundDC
Apobec3	2.35e-125	0.418567	0.392	0.145	5.17e-121	WoundDC
St8sia4	2.81e-125	0.550004	0.548	0.282	6.18e-121	WoundDC
Ccnd3	4.77e-125	0.473834	0.465	0.201	1.05e-120	WoundDC
Rpl35a	6.37e-125	0.264303	1	0.997	1.4e-120	WoundDC
Rpl27-ps3	1.56e-124	0.379288	0.694	0.385	3.43e-120	WoundDC
Wdr89	2.89e-124	0.275569	0.922	0.595	6.38e-120	WoundDC
Plp2	2.92e-124	0.416014	0.517	0.229	6.44e-120	WoundDC
Pkib	1.11e-123	0.636074	0.519	0.271	2.44e-119	WoundDC
Rhof	1.14e-123	0.35989	0.253	0.065	2.51e-119	WoundDC
2310036O22Rik	1.54e-122	0.262725	0.524	0.202	3.39e-118	WoundDC
H2-Ob	2.47e-122	0.334224	0.299	0.088	5.43e-118	WoundDC
Rps26	4.04e-122	0.287236	1	0.983	8.9e-118	WoundDC
Jak2	6.86e-122	0.444265	0.516	0.25	1.51e-117	WoundDC
Limd2	1.19e-121	0.536365	0.6	0.352	2.61e-117	WoundDC
Eif3f	5.8e-121	0.342808	0.952	0.864	1.28e-116	WoundDC
Cd24a	1.13e-120	0.593542	0.338	0.113	2.48e-116	WoundDC
Psme2	3.22e-120	0.830836	0.772	0.578	7.09e-116	WoundDC
Rpl7	2.77e-119	0.257059	0.996	0.978	6.11e-115	WoundDC
Rpl29	3.33e-119	0.285798	0.985	0.959	7.34e-115	WoundDC
Rogdi	1.31e-118	0.733056	0.435	0.203	2.88e-114	WoundDC
Rps17	1.62e-118	0.31339	0.988	0.966	3.57e-114	WoundDC
Pim1	5.84e-118	0.648422	0.922	0.832	1.29e-113	WoundDC
Psmb9	5.98e-118	0.580216	0.661	0.425	1.32e-113	WoundDC
Uck2	2.62e-116	0.422603	0.446	0.188	5.78e-112	WoundDC
Tagln2	9.33e-116	0.646459	0.917	0.79	2.06e-111	WoundDC
Ppm1m	1.13e-115	0.405451	0.434	0.192	2.48e-111	WoundDC
Rtfdc1	1.15e-115	0.256754	0.386	0.132	2.53e-111	WoundDC
Btf3	3.12e-115	0.285489	0.969	0.915	6.88e-111	WoundDC
Dusp5	3.15e-115	0.587252	0.664	0.405	6.93e-111	WoundDC
Tspo	3.58e-114	0.476444	0.926	0.828	7.9e-110	WoundDC
Ngfrap1	6.09e-114	0.272976	0.341	0.108	1.34e-109	WoundDC
Tap1	6.19e-113	0.386372	0.473	0.224	1.36e-108	WoundDC
Tuba1a	6.97e-113	0.456458	0.581	0.298	1.54e-108	WoundDC
Mthfd2	1.06e-111	0.395158	0.402	0.163	2.34e-107	WoundDC
Map3k14	4.82e-111	0.454594	0.384	0.164	1.06e-106	WoundDC
Gpd2	1.27e-110	0.463086	0.385	0.159	2.8e-106	WoundDC
Nhp2l1	1.31e-108	0.258692	0.512	0.206	2.88e-104	WoundDC
Rpl3	8.75e-108	0.275666	0.993	0.973	1.93e-103	WoundDC
Sh3bgrl3	1.48e-107	0.293488	0.991	0.977	3.25e-103	WoundDC
Gosr2	2.16e-107	0.443014	0.505	0.268	4.75e-103	WoundDC
Sod1	2.87e-107	0.37246	0.658	0.39	6.33e-103	WoundDC
Rpl36al	1.99e-106	0.317898	0.965	0.845	4.39e-102	WoundDC
Pgf	2.63e-106	0.977579	0.306	0.106	5.8e-102	WoundDC
Rpl7a	3.42e-106	0.277491	0.988	0.955	7.55e-102	WoundDC
Acot7	4.36e-105	0.290686	0.35	0.132	9.6e-101	WoundDC
Sepw1	3.89e-104	0.299701	0.831	0.414	8.57e-100	WoundDC
Selk	5.75e-104	0.266209	0.822	0.404	1.27e-99	WoundDC
Bloc1s2	2.37e-103	0.365928	0.487	0.245	5.21e-99	WoundDC
Calm1	3.21e-103	0.70823	0.99	0.967	7.08e-99	WoundDC
Map4k1	2.94e-102	0.282638	0.265	0.079	6.48e-98	WoundDC
Rpl7a-ps5	3.7e-102	0.262478	0.356	0.132	8.15e-98	WoundDC
Phf11b	5.2e-102	0.426043	0.34	0.129	1.15e-97	WoundDC
Cox17	7.86e-100	0.391145	0.773	0.542	1.73e-95	WoundDC
Ppdpf	1.9e-99	0.473684	0.404	0.185	4.19e-95	WoundDC
Ccdc12	7.71e-97	0.343564	0.684	0.432	1.7e-92	WoundDC
Cd274	5.53e-96	0.561603	0.515	0.288	1.22e-91	WoundDC
Ikbkb	8.43e-96	0.382743	0.69	0.46	1.86e-91	WoundDC
H2afz	3.64e-95	0.50347	0.976	0.929	8.01e-91	WoundDC
Naga	7.86e-94	0.451079	0.464	0.235	1.73e-89	WoundDC
Flot1	6.07e-92	0.332893	0.424	0.202	1.34e-87	WoundDC
Tmem39a	3.35e-91	0.481474	0.288	0.107	7.37e-87	WoundDC
Map4k4	5.56e-91	0.596919	0.715	0.54	1.23e-86	WoundDC
Cd80	1.38e-90	0.342257	0.33	0.134	3.03e-86	WoundDC
S100a4	2.25e-89	0.50643	0.898	0.677	4.96e-85	WoundDC
Shfm1	3.45e-89	0.273617	0.933	0.488	7.61e-85	WoundDC
Gucd1	3.64e-89	0.292622	0.265	0.092	8.02e-85	WoundDC
Smdt1	1.63e-88	0.327089	0.854	0.714	3.59e-84	WoundDC
Il21r	1.64e-87	0.534909	0.388	0.197	3.61e-83	WoundDC
St3gal4	3.31e-86	0.287673	0.437	0.212	7.28e-82	WoundDC
Use1	5.08e-86	0.316954	0.775	0.57	1.12e-81	WoundDC
Ifi205	1.69e-85	0.452364	0.295	0.107	3.72e-81	WoundDC
Gm2000	1.86e-85	0.267403	0.678	0.415	4.1e-81	WoundDC
Foxp1	2.26e-85	0.481216	0.643	0.439	4.98e-81	WoundDC
Eif3k	4.8e-85	0.271014	0.928	0.811	1.06e-80	WoundDC
Mif4gd	2.46e-84	0.430209	0.473	0.271	5.41e-80	WoundDC
Cox7a2l	8.39e-84	0.328023	0.904	0.805	1.85e-79	WoundDC
Cd83	4.47e-83	0.504775	0.873	0.756	9.84e-79	WoundDC
Glipr2	5.2e-83	0.376082	0.275	0.098	1.15e-78	WoundDC
Cd47	8.24e-83	0.341999	0.878	0.741	1.82e-78	WoundDC
Ndrg1	1.28e-82	0.733936	0.549	0.342	2.82e-78	WoundDC
Cd209a	1.37e-82	0.478119	0.457	0.211	3.03e-78	WoundDC
Eif3h	3.4e-81	0.273502	0.917	0.8	7.5e-77	WoundDC
Rbm39	4.6e-81	0.304941	0.942	0.838	1.01e-76	WoundDC
Pfkp	7.75e-81	0.364464	0.493	0.275	1.71e-76	WoundDC
Sri	5.12e-80	0.391065	0.764	0.591	1.13e-75	WoundDC
Psmb1	9.43e-80	0.282706	0.887	0.74	2.08e-75	WoundDC
Emd	1.02e-79	0.360634	0.623	0.414	2.25e-75	WoundDC
Mpc1	4.57e-78	0.418131	0.73	0.553	1.01e-73	WoundDC
Iscu	7.67e-78	0.548688	0.656	0.48	1.69e-73	WoundDC
Rnf114	1.16e-75	0.284752	0.444	0.237	2.55e-71	WoundDC
Stat5a	1.25e-75	0.329532	0.29	0.12	2.75e-71	WoundDC
Psmb7	1.94e-75	0.299198	0.677	0.475	4.27e-71	WoundDC
Cfl1	7.57e-75	0.297641	0.983	0.95	1.67e-70	WoundDC
Cd86	1.1e-74	0.456153	0.772	0.573	2.42e-70	WoundDC
Snrpf	1.95e-74	0.275478	0.799	0.611	4.29e-70	WoundDC
Ccl5	2.96e-72	1.30789	0.338	0.155	6.52e-68	WoundDC
Pmvk	3.26e-71	0.383072	0.469	0.274	7.19e-67	WoundDC
Mxd1	4.99e-70	0.417133	0.64	0.43	1.1e-65	WoundDC
Cfp	4.18e-69	0.621628	0.622	0.47	9.21e-65	WoundDC
Casp6	9.45e-69	0.306368	0.377	0.193	2.08e-64	WoundDC
Vrk1	1.47e-68	0.306108	0.444	0.247	3.24e-64	WoundDC
Sp110	3.52e-68	0.288581	0.445	0.242	7.76e-64	WoundDC
Ifitm6	5.61e-67	0.33993	0.267	0.103	1.24e-62	WoundDC
H2-DMb2	7.12e-67	0.689434	0.549	0.382	1.57e-62	WoundDC
Il2rg	1.1e-66	0.334508	0.506	0.311	2.43e-62	WoundDC
Cd74	1.15e-66	0.275878	0.997	0.963	2.53e-62	WoundDC
Cbfa2t3	6.59e-66	0.322262	0.35	0.171	1.45e-61	WoundDC
Rel	7.02e-66	0.458604	0.798	0.654	1.55e-61	WoundDC
Nr4a2	4.11e-65	0.426132	0.436	0.233	9.05e-61	WoundDC
Map3k1	1.05e-64	0.377586	0.464	0.288	2.31e-60	WoundDC
Dok1	2.24e-64	0.347015	0.377	0.207	4.93e-60	WoundDC
Ahr	4.64e-64	0.412762	0.46	0.278	1.02e-59	WoundDC
Myl6	8.01e-64	0.322559	0.979	0.946	1.76e-59	WoundDC
Odc1	1.52e-63	0.438362	0.565	0.368	3.35e-59	WoundDC
Flrt3	2.27e-63	0.42766	0.361	0.177	5e-59	WoundDC
H2-Q7	1.49e-62	0.587321	0.581	0.43	3.29e-58	WoundDC
Csf2rb	1.66e-62	0.565898	0.625	0.47	3.65e-58	WoundDC
Prdx6	6.16e-61	0.362362	0.681	0.513	1.36e-56	WoundDC
Ube2e3	1.53e-60	0.341636	0.536	0.363	3.37e-56	WoundDC
Arpc4	1.63e-58	0.279957	0.828	0.685	3.59e-54	WoundDC
Hnrnpa1	3.91e-58	0.290129	0.789	0.638	8.61e-54	WoundDC
Epsti1	2.46e-57	0.501411	0.528	0.342	5.41e-53	WoundDC
Vasp	3.38e-57	0.34117	0.696	0.536	7.44e-53	WoundDC
Ghitm	4.36e-57	0.317945	0.651	0.494	9.6e-53	WoundDC
Cnbp	1.75e-55	0.279487	0.829	0.677	3.85e-51	WoundDC
Snx20	2.8e-55	0.431974	0.499	0.344	6.18e-51	WoundDC
Rgs1	2.96e-55	0.471959	0.835	0.694	6.51e-51	WoundDC
Rbm17	5.82e-55	0.277342	0.451	0.287	1.28e-50	WoundDC
Med30	6.86e-55	0.300333	0.404	0.246	1.51e-50	WoundDC
Pfn1	8.95e-55	0.321668	0.995	0.982	1.97e-50	WoundDC
Rnase6	1.04e-54	0.296954	0.28	0.13	2.29e-50	WoundDC
Cycs	1.96e-54	0.351273	0.72	0.555	4.32e-50	WoundDC
Nabp1	5.88e-54	0.302138	0.31	0.155	1.3e-49	WoundDC
Ube2j2	9.23e-54	0.286167	0.498	0.331	2.03e-49	WoundDC
H13	6.55e-53	0.253384	0.634	0.47	1.44e-48	WoundDC
Tes	1.15e-52	0.26535	0.357	0.197	2.53e-48	WoundDC
Rnh1	2.68e-52	0.298771	0.782	0.633	5.91e-48	WoundDC
H2-DMb1	2.92e-52	0.276708	0.856	0.732	6.43e-48	WoundDC
Arpp19	2.48e-51	0.253245	0.765	0.607	5.46e-47	WoundDC
Nfkbib	2.95e-51	0.302821	0.673	0.521	6.49e-47	WoundDC
Mvp	1.66e-50	0.288753	0.52	0.362	3.65e-46	WoundDC
Nfkb2	2.35e-50	0.320862	0.436	0.278	5.17e-46	WoundDC
Crip1	5.27e-50	0.262316	0.959	0.902	1.16e-45	WoundDC
Wnk1	6.77e-50	0.48355	0.754	0.617	1.49e-45	WoundDC
Supt4a	8e-50	0.278027	0.656	0.501	1.76e-45	WoundDC
Ppp1r11	3e-49	0.272871	0.533	0.373	6.6e-45	WoundDC
Ddt	2.37e-48	0.554766	0.407	0.268	5.23e-44	WoundDC
Mrps6	3.36e-48	0.25804	0.317	0.169	7.4e-44	WoundDC
Cdkn2d	5.18e-48	0.37313	0.273	0.139	1.14e-43	WoundDC
Slc3a2	9.44e-48	0.302062	0.862	0.754	2.08e-43	WoundDC
Arf6	5.8e-47	0.304049	0.607	0.457	1.28e-42	WoundDC
Tnfsf9	1.75e-45	0.390088	0.542	0.367	3.85e-41	WoundDC
Ccnd2	2.13e-45	0.318832	0.259	0.127	4.7e-41	WoundDC
Lrrk1	5e-45	0.270298	0.254	0.128	1.1e-40	WoundDC
Il7r	9.75e-45	0.37463	0.437	0.279	2.15e-40	WoundDC
Gyg	2.57e-44	0.488707	0.356	0.218	5.66e-40	WoundDC
Dbnl	2.87e-44	0.314762	0.479	0.34	6.33e-40	WoundDC
Tubb5	1.25e-43	0.26738	0.771	0.646	2.76e-39	WoundDC
Gfpt1	5.16e-43	0.341938	0.467	0.329	1.14e-38	WoundDC
Sp140	6.8e-43	0.275056	0.381	0.237	1.5e-38	WoundDC
Sp100	9.74e-43	0.255588	0.411	0.257	2.15e-38	WoundDC
Smim3	1.95e-42	0.333881	0.523	0.377	4.3e-38	WoundDC
Lrrc58	5.99e-42	0.263778	0.558	0.413	1.32e-37	WoundDC
Etv3	6.5e-42	0.359712	0.643	0.494	1.43e-37	WoundDC
Taldo1	5.09e-41	0.307755	0.828	0.71	1.12e-36	WoundDC
Pik3r1	2.94e-40	0.383084	0.59	0.444	6.48e-36	WoundDC
Wdr1	4.77e-40	0.259274	0.639	0.5	1.05e-35	WoundDC
Pxdc1	1.9e-38	0.535334	0.39	0.27	4.18e-34	WoundDC
Tpm4	4.82e-38	0.272561	0.658	0.523	1.06e-33	WoundDC
Ostf1	9.21e-38	0.306399	0.832	0.711	2.03e-33	WoundDC
Uap1	1.08e-37	0.402508	0.361	0.237	2.38e-33	WoundDC
Cpne2	1.12e-37	0.277685	0.289	0.165	2.47e-33	WoundDC
Hilpda	2.11e-37	0.645172	0.657	0.565	4.65e-33	WoundDC
Cldnd1	2.46e-37	0.373152	0.423	0.296	5.42e-33	WoundDC
Crem	3.57e-37	0.307151	0.46	0.322	7.86e-33	WoundDC
Ptger4	2.56e-36	0.355943	0.414	0.28	5.64e-32	WoundDC
Akap13	6.6e-36	0.252649	0.756	0.631	1.45e-31	WoundDC
Pcgf5	1.2e-35	0.261262	0.293	0.173	2.65e-31	WoundDC
Il1b	7.25e-34	0.464307	0.862	0.829	1.6e-29	WoundDC
Fdps	4.04e-33	0.323492	0.271	0.16	8.91e-29	WoundDC
Bcl2a1d	1.52e-32	0.385577	0.639	0.506	3.34e-28	WoundDC
Wipf1	5.25e-32	0.251024	0.391	0.273	1.16e-27	WoundDC
Bst2	1.41e-31	0.396727	0.671	0.555	3.12e-27	WoundDC
Ptp4a1	1.74e-31	0.25797	0.734	0.642	3.82e-27	WoundDC
Fxyd5	3.53e-31	0.292631	0.885	0.891	7.77e-27	WoundDC
Basp1	5.39e-31	0.291453	0.788	0.622	1.19e-26	WoundDC
Tnip3	6.24e-31	0.416677	0.477	0.34	1.37e-26	WoundDC
Mmd	4.29e-30	0.451476	0.296	0.19	9.46e-26	WoundDC
Stap1	1.84e-29	0.320591	0.481	0.365	4.06e-25	WoundDC
Irf8	1.91e-29	0.894134	0.516	0.459	4.22e-25	WoundDC
Hist1h1c	2.88e-28	0.521554	0.374	0.265	6.34e-24	WoundDC
Batf3	2.23e-27	0.268925	0.265	0.162	4.91e-23	WoundDC
Cd40	6.23e-27	0.343924	0.356	0.247	1.37e-22	WoundDC
Cdkn1a	8.58e-27	0.348556	0.782	0.749	1.89e-22	WoundDC
Gabarapl1	9.29e-26	0.271963	0.375	0.277	2.05e-21	WoundDC
Pvr	2.45e-25	0.250345	0.397	0.29	5.4e-21	WoundDC
Gsto1	4.46e-24	0.298548	0.389	0.287	9.84e-20	WoundDC
Aebp2	1.92e-22	0.278182	0.377	0.288	4.22e-18	WoundDC
Tctex1d2	1.06e-20	0.266069	0.451	0.362	2.35e-16	WoundDC
Ckb	2.17e-19	0.323568	0.555	0.49	4.77e-15	WoundDC
Ncf1	5.08e-19	0.324003	0.49	0.404	1.12e-14	WoundDC
Tsc22d1	2.01e-18	0.253396	0.299	0.208	4.44e-14	WoundDC
Zfand6	6.29e-17	0.361059	0.479	0.414	1.39e-12	WoundDC
Actb	2.65e-16	0.347586	0.999	0.999	5.84e-12	WoundDC
Cxcl16	3.44e-16	0.328186	0.741	0.69	7.58e-12	WoundDC
Ktn1	9e-16	0.308278	0.312	0.241	1.98e-11	WoundDC
Fabp5	1.79e-14	1.17524	0.571	0.527	3.95e-10	WoundDC
Gpr183	1.4e-12	0.257807	0.52	0.43	3.09e-08	WoundDC
Smc6	4.04e-12	0.28285	0.351	0.29	8.89e-08	WoundDC
Birc2	1.45e-11	0.314954	0.257	0.203	3.2e-07	WoundDC
Marcksl1	3.34e-11	0.489002	0.667	0.632	7.37e-07	WoundDC
Rps27l	1.62e-07	0.299068	0.827	0.8	0.00356507	WoundDC
Cst3	0.000118883	0.68276	0.996	0.991	1	WoundDC
Tspan3	0.00571715	0.34323	0.303	0.298	1	WoundDC
