# Supplementary material for: Skin basal cell carcinomas assemble a pro-tumorigenic spatially organized and self-propagating Trem2+ myeloid niche
Source: Nat Commun. 2023 May 10;14:2685. doi: 10.1038/s41467-023-37993-w (PMC10172319; doi:10.1038/s41467-023-37993-w)
Supplement: Supplementary file 9 — Supplementary Data 6 [file 41467_2023_37993_MOESM9_ESM.xlsx]

## Sheet: UP
	baseMean	log2FoldChange	lfcSE	stat	pvalue	padj
chr1 92749320 92749817	211.297	2.84407	0.367056	7.74832	9.31126e-15	1.02204e-09
chr2 30927138 30927762	348.102	2.75328	0.366955	7.50304	6.23542e-14	3.42212e-09
chr16 95887766 95888163	153.848	3.11569	0.426331	7.30814	2.7086e-13	9.91024e-09
chr5 52794107 52794733	176.838	2.76419	0.385853	7.16386	7.84361e-13	2.15236e-08
chr15 10816077 10816389	78.6691	3.75564	0.531006	7.07269	1.51961e-12	2.77998e-08
chr17 45798515 45799445	347.384	2.46239	0.347949	7.07686	1.47458e-12	2.77998e-08
chr1 92725058 92725474	121.726	3.53072	0.50608	6.97659	3.02425e-12	4.14943e-08
chr5 138776383 138776954	175.613	3.03499	0.433918	6.9944	2.66405e-12	4.14943e-08
chr11 109703997 109704411	83.3915	3.56303	0.515089	6.91732	4.60278e-12	5.61355e-08
chr10 68472717 68473118	80.3168	3.4433	0.49928	6.89654	5.32859e-12	5.84887e-08
chr3 131618454 131619112	134.193	3.04909	0.449408	6.78468	1.16342e-11	1.16092e-07
chr7 96878775 96879188	123.636	3.08922	0.457942	6.74588	1.52107e-11	1.39132e-07
chr5 102520507 102520891	98.5949	3.17123	0.47098	6.73327	1.65894e-11	1.4007e-07
chr14 30415792 30416235	110.378	3.09866	0.46234	6.70214	2.05393e-11	1.48581e-07
chr17 75112924 75113248	82.5446	3.28838	0.491214	6.69438	2.16583e-11	1.48581e-07
chr7 100046979 100047485	123.35	2.94212	0.441581	6.6627	2.68845e-11	1.73585e-07
chr10 83152247 83152709	232.898	2.51048	0.379471	6.61574	3.69701e-11	2.16098e-07
chr13 73680354 73680796	88.1249	3.26326	0.493387	6.614	3.74063e-11	2.16098e-07
chr5 102576687 102577281	274.324	2.52168	0.385472	6.54179	6.07873e-11	3.33613e-07
chr15 10758729 10759266	189.828	2.40838	0.372857	6.45925	1.05223e-10	5.49986e-07
chr2 134763894 134764321	61.861	3.70735	0.581642	6.37393	1.84247e-10	9.19257e-07
chr11 109704655 109704949	78.8288	3.07402	0.485909	6.32633	2.51059e-10	1.18526e-06
chr9 54474123 54474506	149.203	2.79766	0.442567	6.32143	2.59159e-10	1.18526e-06
chr5 138775100 138775455	175.718	2.7811	0.44576	6.23901	4.40356e-10	1.93341e-06
chr15 77891762 77892106	122.741	2.59188	0.41712	6.21375	5.17357e-10	2.18412e-06
chr10 93265835 93266156	115.183	2.65165	0.428463	6.18876	6.06393e-10	2.46519e-06
chr12 8826914 8827628	305.082	2.098	0.341109	6.15053	7.72261e-10	3.02737e-06
chr10 120624228 120624560	96.5452	3.00106	0.491778	6.10247	1.04439e-09	3.8212e-06
chr13 73693271 73693608	93.0367	2.93564	0.48193	6.09143	1.11903e-09	3.96225e-06
chr2 29771719 29772463	317.196	2.03714	0.340115	5.98957	2.10398e-09	7.2169e-06
chr19 3996228 3996565	111.757	2.94267	0.492532	5.97458	2.30677e-09	7.67274e-06
chr9 118658624 118659199	218.203	2.85883	0.479846	5.95781	2.55639e-09	8.25294e-06
chr2 116953326 116953663	128.487	2.72294	0.461473	5.90053	3.62342e-09	1.13635e-05
chr4 105291316 105291824	84.195	2.83016	0.481472	5.87813	4.1492e-09	1.26509e-05
chr10 120628008 120628517	176.014	2.22579	0.379357	5.86725	4.43073e-09	1.31442e-05
chr2 127983326 127983729	110.437	2.71971	0.466971	5.82415	5.74024e-09	1.61557e-05
chr9 88277016 88277340	131.822	2.76829	0.475227	5.8252	5.70457e-09	1.61557e-05
chr10 8116813 8117183	112.958	2.69891	0.465284	5.80058	6.60872e-09	1.66502e-05
chr16 95886228 95886525	53.5665	3.4503	0.594542	5.8033	6.50235e-09	1.66502e-05
chr4 9103802 9104359	166.368	2.20793	0.380511	5.80252	6.53247e-09	1.66502e-05
chr8 123696098 123696590	78.3262	2.93876	0.506949	5.79696	6.75281e-09	1.66502e-05
chr9 40501485 40501819	79.7428	2.91197	0.502483	5.79515	6.8261e-09	1.66502e-05
chr6 146124655 146125335	170.578	2.82963	0.490723	5.76626	8.10499e-09	1.93399e-05
chr14 106012017 106012521	109.338	2.60144	0.451467	5.76219	8.30281e-09	1.93904e-05
chr3 27956633 27956976	49.3033	3.31016	0.57538	5.753	8.76735e-09	2.00487e-05
chr13 28823505 28823836	154.684	2.30703	0.401881	5.74059	9.43468e-09	2.11067e-05
chr5 139726219 139726955	400.155	1.93112	0.336584	5.73739	9.61457e-09	2.11067e-05
chr14 76958790 76959197	110.129	2.49598	0.435346	5.73334	9.84741e-09	2.11939e-05
chr11 60436651 60437199	113.362	2.90232	0.507387	5.72014	1.06439e-08	2.24676e-05
chr2 129410389 129410698	83.3003	3.00223	0.525817	5.70964	1.13212e-08	2.30123e-05
chr13 35949796 35950306	123.483	2.59042	0.454467	5.6999	1.19877e-08	2.3924e-05
chr15 34336273 34336780	259.675	2.20897	0.389299	5.67422	1.3932e-08	2.72251e-05
chr5 136632232 136632730	126.793	2.4728	0.435988	5.67171	1.41379e-08	2.72251e-05
chr4 58288744 58289186	163.188	2.27606	0.401733	5.66559	1.46516e-08	2.7728e-05
chr10 93343482 93343987	134.856	2.34626	0.414582	5.65934	1.51958e-08	2.82705e-05
chr6 100311284 100311668	78.9083	2.75373	0.48711	5.65319	1.57495e-08	2.88122e-05
chr10 21601667 21602275	143.377	2.61465	0.462823	5.64935	1.61057e-08	2.89807e-05
chr15 10759978 10760353	101.065	2.61998	0.464685	5.6382	1.7184e-08	3.04224e-05
chr14 66561516 66562079	99.914	2.48635	0.443721	5.6034	2.10188e-08	3.49563e-05
chr5 104348517 104349022	67.8621	3.69718	0.659098	5.60946	2.02963e-08	3.49563e-05
chr6 90740381 90741056	403.543	1.92107	0.342836	5.60346	2.10115e-08	3.49563e-05
chr7 24977665 24977930	68.0603	3.05158	0.544297	5.60647	2.06499e-08	3.49563e-05
chr19 6876820 6877349	157.904	2.18206	0.390472	5.58826	2.29357e-08	3.75748e-05
chr10 83144109 83144542	146.292	2.47553	0.444902	5.5642	2.63351e-08	4.18935e-05
chr8 81751071 81751531	105.158	2.88477	0.518241	5.56648	2.59943e-08	4.18935e-05
chr14 31597555 31597851	98.3958	2.59391	0.467655	5.54663	2.91235e-08	4.56672e-05
chr7 63817088 63817508	173.928	2.20364	0.397932	5.53773	3.06409e-08	4.737e-05
chr4 40357101 40357638	65.6231	2.90932	0.526744	5.5232	3.32874e-08	5.07467e-05
chr4 63091284 63091669	128.61	2.70994	0.494042	5.48524	4.12906e-08	6.12462e-05
chr13 108693202 108693484	49.8417	3.15113	0.57544	5.47603	4.34966e-08	6.36582e-05
chr13 44328578 44328939	72.5864	2.99206	0.54692	5.47075	4.48144e-08	6.47238e-05
chr6 17875667 17875915	51.4508	3.12221	0.571372	5.46441	4.64456e-08	6.62084e-05
chr13 113465126 113465465	90.1704	2.83035	0.520218	5.44069	5.30744e-08	7.37425e-05
chr19 31177343 31177795	85.1216	2.85107	0.523937	5.44164	5.27934e-08	7.37425e-05
chr3 27773148 27773497	88.9028	2.53446	0.466334	5.43487	5.48367e-08	7.44267e-05
chr7 96848969 96849294	106.533	3.0605	0.563153	5.43459	5.49229e-08	7.44267e-05
chr10 82976017 82976246	36.7046	3.68587	0.680241	5.41848	6.01087e-08	7.96241e-05
chr10 117988018 117988530	191.165	2.81356	0.519487	5.41604	6.09346e-08	7.96241e-05
chr7 68656401 68656788	82.6301	2.56057	0.472752	5.41629	6.08475e-08	7.96241e-05
chr4 105258151 105258540	68.5371	2.92651	0.540558	5.41387	6.16773e-08	7.96465e-05
chr14 47638113 47638381	57.2007	3.32131	0.613753	5.41147	6.25107e-08	7.9784e-05
chr15 62286740 62287697	260.428	2.16227	0.400268	5.40206	6.58784e-08	8.31159e-05
chr15 25561246 25561509	56.93	3.33681	0.618394	5.39593	6.81708e-08	8.44245e-05
chr7 47108970 47109221	99.1694	2.47479	0.458704	5.39518	6.84539e-08	8.44245e-05
chr10 83149633 83150044	225.828	2.30289	0.427963	5.38105	7.40524e-08	8.90435e-05
chr18 80530045 80530645	173.632	2.81308	0.522727	5.38155	7.38474e-08	8.90435e-05
chr5 33803286 33803742	96.8282	2.58912	0.481282	5.37965	7.46328e-08	8.90435e-05
chr17 48234605 48234906	97.6879	2.40147	0.446647	5.37666	7.58804e-08	8.94634e-05
chr8 107467449 107468077	100.839	2.58575	0.481076	5.37492	7.66149e-08	8.94634e-05
chr15 12425180 12425516	101.783	2.50964	0.468633	5.35523	8.54486e-08	9.87282e-05
chr16 24944685 24945128	99.7612	2.96678	0.555511	5.34063	9.26234e-08	0.000105903
chr18 77954405 77954770	105.435	2.7732	0.520694	5.32596	1.00422e-07	0.000111378
chr7 49396160 49396788	272.125	2.0966	0.393662	5.3259	1.00455e-07	0.000111378
chr9 109009579 109010008	210.257	1.99937	0.375317	5.32715	9.97657e-08	0.000111378
chr2 180439746 180439827	26.1537	4.55053	0.856621	5.31219	1.08316e-07	0.000118892
chr1 194687794 194688099	53.1653	3.24356	0.611687	5.30265	1.14137e-07	0.000124041
chr10 93264436 93264548	41.0495	3.3036	0.625024	5.28556	1.25322e-07	0.000132538
chr3 126827957 126828299	125.512	2.51019	0.474949	5.28518	1.25578e-07	0.000132538
chr12 105529582 105529995	89.2156	2.60902	0.493848	5.28303	1.27063e-07	0.000132828
chr14 54435214 54435423	120.885	2.33782	0.442843	5.27912	1.29808e-07	0.000134188
chr9 40519326 40519843	232.712	2.49043	0.471877	5.27771	1.30809e-07	0.000134188
chr12 17507008 17507545	206.42	1.94423	0.368637	5.2741	1.33411e-07	0.000134346
chr7 125482380 125482805	72.1849	2.82491	0.535531	5.27498	1.32774e-07	0.000134346
chr5 75990258 75990623	127.566	2.29209	0.435032	5.26878	1.37332e-07	0.000137038
chr3 75276518 75276870	57.3376	2.89626	0.550031	5.26563	1.3971e-07	0.000138155
chr11 4308011 4309086	384.913	1.82657	0.348086	5.24748	1.54197e-07	0.000151119
chr15 38558383 38558677	65.3972	2.64363	0.504161	5.24363	1.5745e-07	0.000152941
chr15 96734501 96734701	83.3401	2.69385	0.515668	5.224	1.75103e-07	0.00016713
chr6 108775819 108776047	50.8356	2.94513	0.563619	5.22539	1.73788e-07	0.00016713
chr9 88273315 88273642	161.374	2.48648	0.476192	5.22158	1.77399e-07	0.000167863
chr9 14216055 14216561	95.7184	2.33199	0.446855	5.21867	1.80212e-07	0.000169067
chr13 35395546 35396033	157.573	2.51511	0.483966	5.19688	2.02662e-07	0.000185468
chr16 24719309 24719585	46.8279	3.29778	0.634581	5.19679	2.02764e-07	0.000185468
chr2 30925188 30925480	166	2.47615	0.476251	5.19926	2.00087e-07	0.000185468
chr5 117373493 117373901	176.219	2.62212	0.505057	5.19173	2.08344e-07	0.000188997
chr1 181327723 181327992	44.865	3.62702	0.699037	5.1886	2.11885e-07	0.000189154
chr13 28824067 28824365	107.402	2.59638	0.500409	5.18853	2.11963e-07	0.000189154
chr15 10819418 10819749	57.5968	2.97393	0.574945	5.17255	2.30916e-07	0.000204405
chr12 38904515 38905026	120.736	2.15248	0.417191	5.15947	2.47649e-07	0.000217463
chr5 140205796 140206394	208.53	2.43382	0.471916	5.15732	2.50503e-07	0.000218224
chr5 112886754 112887187	75.0046	2.63842	0.512585	5.14729	2.6428e-07	0.000228413
chr16 95893441 95893730	84.1718	2.6465	0.515107	5.13776	2.78028e-07	0.000235917
chr17 46932819 46933517	511.899	1.59922	0.311375	5.136	2.80641e-07	0.000235917
chr2 146533231 146533874	173.205	1.95712	0.380994	5.13689	2.79328e-07	0.000235917
chr8 123763332 123763779	100.972	2.5549	0.497508	5.13539	2.81559e-07	0.000235917
chr14 54435502 54435741	108.152	2.24527	0.43762	5.13065	2.88742e-07	0.000240102
chr11 4294043 4294242	97.6916	2.3934	0.466949	5.12561	2.96571e-07	0.000241132
chr4 152260493 152260850	127.997	2.28869	0.44646	5.1263	2.95491e-07	0.000241132
chr6 49022690 49023024	71.3252	2.93258	0.572109	5.12592	2.96094e-07	0.000241132
chr2 33816214 33816750	143.392	2.91589	0.570027	5.11536	3.13148e-07	0.000252738
chr19 4244818 4245310	163.301	1.99249	0.38974	5.11236	3.18164e-07	0.000254912
chr5 100860640 100861155	279.302	1.75955	0.344457	5.10818	3.25274e-07	0.00025872
chr11 22692805 22693325	221.101	2.10316	0.412044	5.1042	3.32205e-07	0.000262332
chr4 120061828 120062728	425.004	2.43738	0.478099	5.09808	3.43119e-07	0.000269015
chr14 119787666 119787971	32.7452	3.74178	0.734317	5.0956	3.47642e-07	0.000269747
chr6 53491349 53491661	54.0426	3.21874	0.631761	5.09488	3.48968e-07	0.000269747
chr17 48354271 48354498	48.6859	3.02472	0.594502	5.08781	3.62223e-07	0.000276104
chr14 60427981 60428133	36.9331	3.34368	0.657481	5.08559	3.66478e-07	0.000277422
chr17 45852431 45852743	98.9806	2.19912	0.432809	5.08105	3.75362e-07	0.000280592
chr6 35542756 35543284	132.078	2.25778	0.444372	5.08084	3.75779e-07	0.000280592
chr13 44703914 44704447	139.507	2.33096	0.45917	5.07645	3.84543e-07	0.000285196
chr11 4229514 4230452	604.022	1.86136	0.366904	5.07316	3.91266e-07	0.000286313
chr5 43048612 43049014	206	2.14948	0.423662	5.07358	3.90404e-07	0.000286313
chr18 39741897 39742129	59.9363	2.65199	0.523458	5.0663	4.05631e-07	0.000294859
chr14 22587306 22588166	170.966	2.11567	0.418196	5.05905	4.21361e-07	0.000304278
chr10 14192098 14192449	89.0839	3.13923	0.62073	5.05732	4.25184e-07	0.000305032
chr3 103600987 103601345	130.94	2.08871	0.413296	5.05379	4.33138e-07	0.00030872
chr6 53473409 53473696	60.4516	2.72331	0.539123	5.05137	4.38649e-07	0.000310632
chr14 30433856 30434241	162.036	1.97269	0.390919	5.04629	4.50471e-07	0.000316958
chr14 30414506 30414817	59.035	2.73089	0.541476	5.04341	4.57302e-07	0.000319715
chr2 180444368 180445132	318.688	2.80451	0.55649	5.03964	4.66412e-07	0.00032402
chr11 86596284 86596513	60.8326	2.9761	0.591904	5.02801	4.95584e-07	0.000333726
chr12 36187136 36187537	142.508	2.51591	0.500078	5.03104	4.87828e-07	0.000333726
chr5 66041347 66041639	127.779	2.28995	0.455226	5.03035	4.89591e-07	0.000333726
chr9 88276277 88276468	63.712	2.84101	0.564919	5.02906	4.92888e-07	0.000333726
chr1 163382344 163382778	170.396	2.01333	0.401602	5.01325	5.35194e-07	0.00035153
chr10 56782267 56782580	96.4759	2.87366	0.573104	5.01419	5.32565e-07	0.00035153
chr11 107441029 107441432	127.646	2.51689	0.502095	5.01277	5.36516e-07	0.00035153
chr12 74824792 74825486	138.606	2.00089	0.399052	5.01411	5.32807e-07	0.00035153
chr13 24488622 24489109	142.976	2.11246	0.421557	5.01109	5.4124e-07	0.00035153
chr7 127153472 127153822	85.3778	2.65799	0.530305	5.01219	5.38145e-07	0.00035153
chr4 105225499 105225915	104.881	2.2225	0.443829	5.00755	5.51263e-07	0.000354405
chr5 139734716 139735086	147.492	2.20783	0.440926	5.00725	5.52123e-07	0.000354405
chr1 166812993 166813358	58.5347	2.79393	0.558223	5.00504	5.58492e-07	0.000356409
chr13 64382797 64383111	61.8095	2.66678	0.53295	5.0038	5.62115e-07	0.000356647
chr13 44330752 44331106	81.3594	2.45972	0.491704	5.00244	5.66092e-07	0.000357107
chr16 65247453 65247788	47.5138	3.05165	0.61122	4.99272	5.95358e-07	0.000373422
chr7 25824101 25824395	50.6038	3.02836	0.606882	4.99003	6.03686e-07	0.000376495
chr2 143956819 143957084	89.713	2.2396	0.449726	4.97992	6.36101e-07	0.000390062
chr15 76270685 76270902	38.7664	3.1943	0.642843	4.96902	6.72904e-07	0.00040361
chr18 39673962 39674270	97.8572	2.2242	0.447326	4.97221	6.61947e-07	0.00040361
chr19 30113301 30113658	82.9783	2.82728	0.568968	4.96915	6.72483e-07	0.00040361
chr2 167590474 167590784	150.768	2.03481	0.409341	4.97094	6.66288e-07	0.00040361
chr11 22835186 22835611	88.1153	2.69045	0.542184	4.96224	6.96849e-07	0.000414256
chr2 11918053 11918536	63.6506	2.804	0.565114	4.96182	6.98359e-07	0.000414256
chr2 83700686 83701298	247.185	2.22534	0.448678	4.95977	7.05749e-07	0.000414256
chr3 149170283 149170612	118.691	2.25284	0.454179	4.96024	7.0406e-07	0.000414256
chr18 5510100 5510513	126.722	2.19452	0.442889	4.95502	7.23229e-07	0.000422258
chr12 73818837 73819205	87.8986	2.30541	0.465372	4.9539	7.27388e-07	0.00042244
chr10 120616499 120617146	227.447	1.86953	0.377637	4.95059	7.39884e-07	0.000422982
chr18 39741294 39741519	57.9496	2.66291	0.537824	4.95126	7.37337e-07	0.000422982
chr1 80606200 80606486	66.1142	2.56733	0.519243	4.94437	7.63905e-07	0.000432213
chr13 37214897 37215269	71.0392	2.41529	0.488835	4.94092	7.77535e-07	0.000437669
chr4 58402143 58402545	165.411	2.27315	0.46057	4.93551	7.99399e-07	0.00044768
chr15 25913062 25913268	53.7823	2.74843	0.558491	4.92117	8.60304e-07	0.000479342
chr13 93939363 93940207	242.226	2.33404	0.474916	4.91463	8.89511e-07	0.000490635
chr5 52866384 52866682	64.7461	2.62697	0.534517	4.91466	8.89374e-07	0.000490635
chr10 12976614 12977009	98.5305	2.22813	0.453458	4.91364	8.94028e-07	0.00049066
chr7 64400801 64401085	45.4551	3.00544	0.611935	4.91138	9.04392e-07	0.000493879
chr5 137834577 137834739	37.8602	3.55308	0.723718	4.90948	9.13173e-07	0.000496206
chr1 181366736 181367193	99.9498	2.46385	0.502128	4.90683	9.25619e-07	0.000498038
chr17 45795071 45795195	35.9523	3.54644	0.722665	4.90744	9.22706e-07	0.000498038
chr9 44548453 44549094	140.047	2.43955	0.497749	4.90117	9.52661e-07	0.000507611
chr1 182331928 182332076	25.7897	3.80874	0.777572	4.89825	9.66958e-07	0.000510298
chr11 109793630 109793863	37.5992	3.34555	0.683011	4.89824	9.67002e-07	0.000510298
chr10 96656135 96656686	229.791	1.84681	0.377904	4.88699	1.0239e-06	0.000537656
chr13 44320999 44321631	212.786	1.91503	0.392011	4.88514	1.03354e-06	0.000537656
chr9 71663413 71663866	142.104	2.23816	0.458157	4.88515	1.03352e-06	0.000537656
chr5 77374917 77375343	132.009	1.95727	0.400968	4.88136	1.05358e-06	0.000545498
chr1 92751781 92752152	111.427	2.13104	0.437175	4.87457	1.09047e-06	0.000551588
chr3 95478962 95479316	43.7538	3.12866	0.641424	4.87767	1.07347e-06	0.000551588
chr7 100082914 100083151	44.2665	3.19229	0.654643	4.87638	1.08048e-06	0.000551588
chr8 34583543 34584008	66.4488	2.98091	0.611451	4.87514	1.08731e-06	0.000551588
chr8 117085566 117085766	44.6628	2.99968	0.615207	4.87588	1.08324e-06	0.000551588
chr15 55388138 55388411	35.4748	3.18467	0.653666	4.87201	1.10467e-06	0.000554206
chr5 136641960 136642173	55.2263	2.68233	0.550683	4.87092	1.11079e-06	0.000554206
chr6 100509596 100509888	137.924	2.23489	0.458751	4.87168	1.10655e-06	0.000554206
chr10 59430925 59431273	133.659	2.22719	0.457538	4.86777	1.12865e-06	0.000555539
chr13 13638072 13638342	42.1283	3.2093	0.659271	4.86795	1.1276e-06	0.000555539
chr6 108549457 108549912	135.682	2.46515	0.506254	4.8694	1.11939e-06	0.000555539
chr15 100245990 100246302	120.322	2.11323	0.434358	4.86519	1.14347e-06	0.00056032
chr8 111477746 111478091	132.756	2.09659	0.431139	4.86291	1.15671e-06	0.000564289
chr5 43081880 43082612	245.317	2.01117	0.413789	4.86036	1.1717e-06	0.000569073
chr17 74089319 74089652	84.1023	2.34773	0.483808	4.8526	1.21853e-06	0.000589212
chr7 104167271 104168019	245.714	1.97258	0.406606	4.85134	1.22633e-06	0.000590382
chr3 69214690 69215223	117.632	2.22552	0.459074	4.84785	1.24807e-06	0.000598222
chr11 4296685 4297243	261.864	1.65509	0.341683	4.84393	1.27296e-06	0.000605247
chr9 40556523 40556727	34.2743	3.2364	0.668152	4.84381	1.27375e-06	0.000605247
chr17 75199436 75200137	203.748	2.14722	0.443668	4.8397	1.30036e-06	0.000615228
chr18 55238210 55238444	38.2164	3.21822	0.665475	4.83598	1.32488e-06	0.000624139
chr6 89064966 89065339	91.5433	2.30173	0.47658	4.82969	1.36747e-06	0.000641449
chr15 76273859 76274154	61.1654	2.68469	0.557274	4.81754	1.45336e-06	0.000678016
chr17 83580826 83581110	41.0022	3.04397	0.632152	4.81525	1.47013e-06	0.000678016
chr4 32542981 32543322	50.4002	2.66401	0.553142	4.81614	1.46363e-06	0.000678016
chr8 125776898 125777131	39.8435	3.24014	0.672873	4.81538	1.46918e-06	0.000678016
chr3 103695586 103696000	77.9466	2.59115	0.538211	4.81437	1.47664e-06	0.000678166
chr2 120959352 120959717	94.9258	2.67676	0.556472	4.81023	1.50756e-06	0.000686622
chr6 108528005 108528309	121.678	2.39121	0.497103	4.81029	1.50713e-06	0.000686622
chr3 151446034 151446286	75.5024	2.35502	0.489789	4.80824	1.52264e-06	0.000690622
chr17 47784462 47784804	80.2559	2.33198	0.485735	4.80093	1.57933e-06	0.000710464
chr18 84600619 84600960	70.2171	2.49864	0.521141	4.79456	1.6303e-06	0.000730399
chr6 144270317 144270656	72.6199	2.46636	0.514589	4.79287	1.6441e-06	0.000733588
chr4 8822561 8822883	90.7422	2.15142	0.449061	4.79094	1.65998e-06	0.000737676
chr7 102019261 102019637	103.032	2.50292	0.522988	4.78581	1.70298e-06	0.000750707
chr2 131444073 131444565	94.5146	2.39084	0.499837	4.78324	1.72496e-06	0.000755287
chr4 48542360 48542697	88.491	2.1899	0.45799	4.78154	1.73956e-06	0.000757054
chr7 49887911 49888350	60.8864	2.88041	0.602481	4.78092	1.74497e-06	0.000757054
chr8 11205548 11205810	81.1556	2.372	0.496242	4.77992	1.75367e-06	0.000757833
chr10 56582065 56582433	97.9388	2.29882	0.481031	4.77895	1.7621e-06	0.000758493
chr6 49012910 49013350	118.961	2.27064	0.475374	4.77652	1.78354e-06	0.00076472
chr2 4783984 4784347	86.1281	2.29454	0.481259	4.76777	1.86273e-06	0.000795568
chr4 141184012 141184341	78.7737	2.43985	0.512054	4.76483	1.89014e-06	0.000804144
chr10 96209961 96210308	102.625	2.33596	0.490384	4.76353	1.90234e-06	0.000804205
chr15 76643437 76643624	43.9252	2.87159	0.602862	4.76326	1.90493e-06	0.000804205
chr13 108787781 108788255	77.6265	2.35429	0.494686	4.75916	1.94396e-06	0.000817536
chr4 152410965 152411242	51.3174	2.79514	0.588679	4.74816	2.05271e-06	0.000859978
chr10 81612768 81613156	109.876	2.17343	0.458318	4.74218	2.11429e-06	0.000879752
chr16 21358456 21358963	205.643	1.78661	0.376761	4.74202	2.11594e-06	0.000879752
chr3 146649432 146649571	26.4507	4.15346	0.876121	4.74073	2.12946e-06	0.000882031
chr12 71936803 71937246	69.2718	2.35528	0.497514	4.73409	2.20042e-06	0.000907994
chr1 136194445 136194809	116.296	2.00161	0.42332	4.72836	2.26342e-06	0.000930496
chr5 104344571 104344877	61.6235	2.58391	0.547368	4.72061	2.35136e-06	0.00096304
chr19 6870774 6871153	72.5703	2.45396	0.519956	4.71955	2.3637e-06	0.000964495
chr8 123692231 123692493	72.4529	2.68672	0.569567	4.71712	2.39204e-06	0.000972445
chr1 131747692 131747942	109.638	2.10575	0.447318	4.70749	2.50785e-06	0.00101576
chr2 30924959 30925131	77.3286	2.65826	0.565105	4.70401	2.55095e-06	0.00102942
chr10 118122542 118123176	212.825	1.8972	0.40345	4.70245	2.57057e-06	0.00103354
chr15 62265275 62266063	116.194	2.65846	0.565825	4.69837	2.62244e-06	0.00104672
chr2 164356233 164356480	59.7307	2.64735	0.563442	4.69852	2.62048e-06	0.00104672
chr19 53479513 53479981	187.904	1.9767	0.421471	4.69	2.73202e-06	0.00108651
chr5 38446298 38446839	127.124	1.9192	0.409325	4.6887	2.74947e-06	0.0010895
chr2 134730605 134730906	78.7876	2.31447	0.494054	4.68465	2.80433e-06	0.00110328
chr9 96782112 96782484	105.232	2.10621	0.449563	4.68501	2.79945e-06	0.00110328
chr15 62252093 62252427	78.6225	2.51529	0.537404	4.68043	2.86268e-06	0.00111822
chr2 153216990 153217206	90.8522	2.21584	0.473366	4.68102	2.85449e-06	0.00111822
chr11 102894764 102895023	82.0751	2.17587	0.465352	4.67575	2.92877e-06	0.00113595
chr15 25559853 25560027	26.3534	3.66612	0.783989	4.67623	2.92192e-06	0.00113595
chr5 105800319 105800666	156.298	1.88493	0.403253	4.67431	2.94945e-06	0.00113994
chr11 64491037 64491498	90.0953	2.73028	0.584347	4.67236	2.97755e-06	0.00114676
chr3 103445934 103446238	65.5438	2.52197	0.539958	4.67068	3.00205e-06	0.00115216
chr11 76135744 76136219	88.5242	2.42768	0.520357	4.66541	3.08004e-06	0.00117388
chr7 97028215 97028417	37.7539	3.16372	0.678628	4.66194	3.13243e-06	0.00118972
chr13 114077790 114078340	105.729	2.08507	0.447445	4.65995	3.16291e-06	0.00119715
chr15 62301116 62301447	65.2749	2.38348	0.511624	4.65866	3.1827e-06	0.0012005
chr9 96952514 96952975	93.8413	2.29342	0.492576	4.65596	3.22472e-06	0.00121218
chr1 120236408 120237116	281.399	1.5842	0.340909	4.647	3.36802e-06	0.00125744
chr2 72852570 72852910	70.0278	2.27155	0.488801	4.64719	3.36486e-06	0.00125744
chr15 25376875 25377101	57.3189	2.76087	0.594931	4.64065	3.47311e-06	0.00129228
chr7 96849396 96849621	65.6256	3.36287	0.724961	4.63869	3.50632e-06	0.00130023
chr2 158145385 158145760	173.783	1.88172	0.405779	4.6373	3.52993e-06	0.00130458
chr9 22128775 22129010	92.1589	2.31848	0.500317	4.63402	3.58633e-06	0.00132097
chr5 136760402 136760700	117.549	1.91217	0.413009	4.62986	3.65918e-06	0.0013433
chr2 83676530 83676801	64.1731	2.44138	0.527759	4.62594	3.72908e-06	0.0013644
chr1 71814363 71814668	50.6407	2.62999	0.569419	4.61872	3.86118e-06	0.00138145
chr10 56455947 56456259	38.8763	2.95862	0.640355	4.62028	3.83217e-06	0.00138145
chr10 117987601 117987910	105.54	2.16206	0.46775	4.62226	3.79587e-06	0.00138145
chr11 105408828 105409241	55.1964	2.56314	0.554715	4.62065	3.8254e-06	0.00138145
chr2 164363454 164364057	154.709	2.54861	0.551818	4.61858	3.86378e-06	0.00138145
chr4 120006467 120006674	37.2878	3.17961	0.688278	4.61967	3.84359e-06	0.00138145
chr7 96817075 96817286	47.0728	2.93655	0.635664	4.61966	3.84363e-06	0.00138145
chr3 121841502 121841885	134.777	1.8331	0.397162	4.6155	3.92144e-06	0.00139751
chr6 53496316 53496630	80.7371	2.63592	0.57144	4.61277	3.97339e-06	0.00141144
chr1 92798193 92798412	43.7917	2.87697	0.624175	4.60923	4.04161e-06	0.00143104
chr10 80779608 80779909	74.9939	2.23488	0.48511	4.60695	4.08612e-06	0.00144215
chr11 11939643 11939924	56.1944	2.4531	0.53329	4.59994	4.22619e-06	0.00148681
chr10 83166983 83167185	50.5532	2.63623	0.573891	4.59361	4.35651e-06	0.00152776
chr2 117977039 117977534	217.12	1.95697	0.426495	4.5885	4.46449e-06	0.00156064
chr13 108766098 108766343	63.9611	2.82098	0.615382	4.5841	4.5594e-06	0.00157377
chr18 57254992 57255385	69.5822	2.30341	0.502428	4.58457	4.5493e-06	0.00157377
chr5 136143448 136143811	174.613	1.86302	0.406262	4.58575	4.52354e-06	0.00157377
chr6 108476775 108477537	188.683	1.9147	0.417584	4.58517	4.53615e-06	0.00157377
chr15 91615158 91615511	67.8644	2.32001	0.506284	4.58243	4.59594e-06	0.00158141
chr15 77855265 77855642	153.349	1.94641	0.424927	4.58056	4.63723e-06	0.00159063
chr13 108553048 108553404	111.699	2.04641	0.446849	4.57965	4.65756e-06	0.00159262
chr1 133843316 133843591	61.5492	2.37756	0.519473	4.57687	4.7198e-06	0.0016049
chr11 86920083 86920725	201.498	1.71828	0.375468	4.57636	4.7313e-06	0.0016049
chr6 108527537 108527811	89.2139	2.96871	0.648742	4.5761	4.73733e-06	0.0016049
chr1 92798544 92798710	62.93	2.66369	0.582207	4.57516	4.75851e-06	0.00160712
chr6 108529544 108529770	93.2916	2.44077	0.533603	4.57413	4.78212e-06	0.00161014
chr15 10817009 10817205	53.2139	2.70674	0.592003	4.57217	4.82708e-06	0.0016203
chr4 141181983 141182384	166.057	1.99883	0.43725	4.57136	4.84558e-06	0.00162156
chr5 136392761 136393007	68.7662	2.25792	0.494632	4.56485	4.99848e-06	0.00166259
chr2 158233089 158233516	103.786	2.11154	0.462765	4.56289	5.04553e-06	0.00167196
chr13 53018015 53018394	116.069	2.1049	0.461706	4.55895	5.14089e-06	0.00169455
chr10 120636056 120636558	214.123	1.93158	0.424154	4.55397	5.26437e-06	0.00173005
chr12 26401067 26401406	96.0998	2.0983	0.461083	4.55081	5.34409e-06	0.0017458
chr8 111546380 111546592	51.9334	2.92303	0.642712	4.54796	5.41677e-06	0.00176429
chr1 194688251 194688456	43.9742	2.91044	0.640197	4.54616	5.46323e-06	0.00177416
chr3 101313169 101313713	115.062	2.04485	0.449885	4.54526	5.48671e-06	0.00177653
chr4 58462346 58462833	99.6932	2.04856	0.451134	4.54092	5.6009e-06	0.00180287
chr7 112055874 112056219	112.035	1.95321	0.430089	4.54142	5.58771e-06	0.00180287
chr10 59821336 59821621	69.4162	2.44895	0.539412	4.54004	5.62438e-06	0.00180513
chr5 104383176 104383432	34.429	3.01389	0.665091	4.53155	5.85518e-06	0.00187373
chr3 32408911 32409362	104.267	2.0129	0.444469	4.52876	5.93295e-06	0.00189309
chr11 76572877 76573270	212.016	1.86221	0.411598	4.52435	6.05826e-06	0.00191283
chr3 89980665 89981066	113.927	2.00399	0.442885	4.52484	6.04398e-06	0.00191283
chr3 131367497 131367845	116.769	1.9347	0.427602	4.52453	6.05287e-06	0.00191283
chr9 57318977 57319597	213.313	2.46239	0.54428	4.52413	6.06452e-06	0.00191283
chr1 179045896 179046187	103.654	2.02658	0.448179	4.5218	6.13158e-06	0.00192183
chr13 93992387 93992714	115.931	2.71416	0.600339	4.52104	6.15364e-06	0.00192183
chr13 108716512 108716759	41.3295	2.80806	0.621154	4.52072	6.16309e-06	0.00192183
chr1 98090301 98090575	57.2043	2.62631	0.581086	4.51966	6.19395e-06	0.00192341
chr16 45030154 45030460	67.1887	2.37234	0.52493	4.51934	6.20318e-06	0.00192341
chr10 121603974 121604236	55.7777	2.69732	0.597113	4.51727	6.26408e-06	0.00193682
chr13 37622445 37622759	159.751	1.77722	0.393587	4.51543	6.31878e-06	0.00194305
chr5 90906645 90906807	71.8052	2.31281	0.512205	4.5154	6.31963e-06	0.00194305
chr16 10996360 10996733	263.638	2.06097	0.456704	4.51271	6.40041e-06	0.00196239
chr19 3723217 3723445	47.1491	2.6452	0.586318	4.51155	6.43551e-06	0.00196765
chr11 73109768 73110306	130.18	2.33053	0.516709	4.51034	6.47245e-06	0.00197345
chr13 51755674 51755854	53.2664	2.53543	0.562492	4.50749	6.56002e-06	0.00199461
chr9 40534613 40534881	44.7541	2.88513	0.640271	4.50611	6.60282e-06	0.00200208
chr2 148525401 148525765	170.52	2.33824	0.518993	4.50534	6.6267e-06	0.00200378
chr11 95850878 95851281	72.9704	2.30399	0.511469	4.50464	6.64853e-06	0.00200486
chr14 76099352 76099963	285.067	1.58027	0.350973	4.50253	6.71494e-06	0.00201934
chr19 11189872 11190219	44.2423	2.68123	0.595824	4.50003	6.79443e-06	0.00203766
chr5 113805158 113805772	300.517	1.67029	0.371386	4.49746	6.8769e-06	0.00205119
chr9 88266430 88266712	43.9588	2.9531	0.656582	4.49768	6.8698e-06	0.00205119
chr18 65207326 65207956	240.6	1.78913	0.397907	4.49634	6.91333e-06	0.00205646
chr2 164359261 164359367	42.2636	3.11912	0.693881	4.49519	6.95085e-06	0.00206204
chr10 53395293 53395637	79.9859	2.26008	0.502944	4.49369	6.99998e-06	0.00206398
chr11 4718654 4718855	35.225	2.98649	0.664566	4.49389	6.99331e-06	0.00206398
chr17 48325915 48326087	31.999	3.16553	0.704506	4.49327	7.01382e-06	0.00206398
chr6 90754969 90755251	83.6335	2.17267	0.484064	4.48839	7.17622e-06	0.00210613
chr15 25563742 25563982	70.6471	2.49458	0.555902	4.48743	7.2086e-06	0.00210652
chr9 56205503 56205795	84.4343	2.09035	0.465846	4.48722	7.21595e-06	0.00210652
chr17 12804600 12805172	106.823	1.91599	0.42705	4.48657	7.23784e-06	0.0021073
chr17 28471899 28472336	123.733	1.99521	0.44484	4.48523	7.28357e-06	0.00211323
chr7 144577848 144578295	218.311	1.61759	0.360679	4.48485	7.29669e-06	0.00211323
chr9 109010061 109010379	93.5479	2.15386	0.480377	4.48368	7.33652e-06	0.00211917
chr13 113466536 113467043	135.383	2.21301	0.493895	4.48072	7.43917e-06	0.00214319
chr2 117968769 117969105	49.3218	2.65496	0.592714	4.47934	7.48753e-06	0.0021463
chr4 150733441 150733664	50.6727	2.54651	0.568579	4.47874	7.50864e-06	0.0021463
chr8 11037357 11037791	83.6283	2.11864	0.473042	4.47875	7.50804e-06	0.0021463
chr12 112581723 112582130	126.536	1.88048	0.420073	4.47654	7.58621e-06	0.00216284
chr16 33566814 33566997	31.1272	3.36533	0.752977	4.46936	7.8453e-06	0.00223072
chr11 80533051 80533389	86.7161	2.14284	0.479793	4.46619	7.96248e-06	0.00224677
chr12 79255026 79255268	36.6056	3.01272	0.674547	4.46628	7.95915e-06	0.00224677
chr11 110439404 110439643	36.1772	2.88589	0.647087	4.45982	8.203e-06	0.0022924
chr13 108693528 108693758	33.8982	3.11342	0.698124	4.45969	8.20771e-06	0.0022924
chr3 69440809 69441127	102.717	2.02664	0.4543	4.46101	8.15749e-06	0.0022924
chr8 10589455 10590336	291.074	1.79125	0.401629	4.45997	8.19698e-06	0.0022924
chr16 17089681 17089931	36.5497	3.04293	0.682582	4.45797	8.27397e-06	0.00230504
chr1 52793584 52793936	90.1224	2.10755	0.473018	4.45553	8.36875e-06	0.00232554
chr5 65260087 65260327	37.5521	2.91218	0.653734	4.45468	8.40165e-06	0.00232879
chr3 95725939 95726326	120.279	2.18637	0.491115	4.45185	8.51355e-06	0.00235386
chr14 21611177 21611450	55.8826	2.79539	0.628185	4.44995	8.58885e-06	0.00236277
chr5 52865855 52866175	76.8385	2.21317	0.497291	4.45044	8.56935e-06	0.00236277
chr8 46429870 46430261	102.084	2.09379	0.470696	4.4483	8.65538e-06	0.00237512
chr17 12790257 12790666	72.5941	2.21215	0.497534	4.44623	8.73908e-06	0.00238978
chr17 45745470 45746048	348.532	1.5989	0.359635	4.4459	8.75233e-06	0.00238978
chr3 51991210 51991497	45.9956	2.72449	0.612899	4.44526	8.77875e-06	0.00239104
chr9 119035839 119036184	95.7598	1.99769	0.449685	4.44241	8.8955e-06	0.00241685
chr8 94564492 94564755	78.111	2.27898	0.51357	4.43752	9.10019e-06	0.00246028
chr1 151118579 151118889	97.4372	2.01587	0.454867	4.43178	9.34598e-06	0.00251895
chr12 116138383 116138747	89.0896	2.02252	0.456409	4.43138	9.36311e-06	0.00251895
chr4 107553722 107554201	117.819	2.06115	0.465533	4.42751	9.53272e-06	0.00254926
chr8 34592644 34593032	115.062	2.03738	0.460195	4.42722	9.54546e-06	0.00254926
chr11 3486386 3486651	102.42	2.13931	0.483397	4.42558	9.61836e-06	0.00255038
chr15 94574786 94575277	213.31	2.10271	0.475041	4.42637	9.58304e-06	0.00255038
chr3 52017528 52018384	261.993	1.63428	0.369282	4.42556	9.61933e-06	0.00255038
chr8 125333463 125333925	76.0115	2.31356	0.523441	4.4199	9.87464e-06	0.00261176
chr1 71830491 71830644	23.9503	3.53084	0.799045	4.41883	9.92378e-06	0.00261217
chr12 8805395 8805720	142.103	1.859	0.420674	4.4191	9.91141e-06	0.00261217
chr8 116552859 116553117	56.0456	2.6386	0.597527	4.41587	1.00603e-05	0.00264177
chr11 72848317 72848542	41.4529	2.72224	0.616675	4.41438	1.01298e-05	0.00265368
chr5 65454799 65455245	97.4295	2.19618	0.497794	4.41184	1.02497e-05	0.00267869
chr12 73715819 73716249	141.726	1.81479	0.411576	4.40935	1.0368e-05	0.00269675
chr16 21590860 21591098	81.5147	2.52168	0.571844	4.40973	1.035e-05	0.00269675
chr7 96833107 96833393	48.3579	2.51042	0.569412	4.4088	1.03944e-05	0.00269723
chr4 82848925 82849189	70.1243	2.24797	0.509977	4.40799	1.04334e-05	0.00270096
chr16 14131863 14132171	121.919	2.01364	0.457023	4.40599	1.053e-05	0.00271319
chr16 91362653 91363123	176.855	1.69224	0.384043	4.40639	1.05107e-05	0.00271319
chr2 46315329 46315789	119.723	2.10066	0.476835	4.40542	1.0558e-05	0.00271403
chr17 68152772 68153134	68.2726	2.47103	0.561232	4.40286	1.06832e-05	0.0027398
chr2 131076787 131077108	102.902	2.18774	0.497089	4.4011	1.07705e-05	0.00275575
chr1 161281063 161281421	60.2234	2.41586	0.549238	4.39856	1.08971e-05	0.00277549
chr8 124201646 124201964	82.6067	2.03393	0.462411	4.39854	1.08982e-05	0.00277549
chr17 12275619 12276202	112.64	1.88055	0.427733	4.39655	1.09984e-05	0.00279451
chr2 72314502 72314726	41.7896	2.73883	0.62332	4.39394	1.11313e-05	0.00282175
chr9 45843156 45843358	46.0245	3.14042	0.714977	4.39233	1.1214e-05	0.00283616
chr1 92809648 92809846	43.6896	2.79073	0.635725	4.38984	1.13435e-05	0.00285738
chr1 72070510 72070801	84.614	2.29289	0.522433	4.38886	1.13946e-05	0.00286205
chr1 72107155 72107407	78.6111	2.20868	0.503362	4.38786	1.1447e-05	0.00286213
chr2 83699380 83700058	386.505	2.24231	0.511025	4.38787	1.14468e-05	0.00286213
chr15 10838095 10838271	26.1532	3.40211	0.775834	4.3851	1.15933e-05	0.00288326
chr15 55355930 55356354	75.3596	2.49633	0.569317	4.38478	1.16104e-05	0.00288326
chr19 18603009 18603437	166.761	1.9229	0.438442	4.38576	1.15581e-05	0.00288326
chr13 108788328 108788590	37.6454	2.96618	0.676816	4.38256	1.17294e-05	0.0028997
chr3 52859464 52859718	63.4266	2.521	0.57522	4.38267	1.17234e-05	0.0028997
chr14 70021925 70022580	299.036	1.57111	0.358653	4.38058	1.18364e-05	0.00291451
chr6 108740401 108741038	341.494	2.03395	0.464323	4.38047	1.18424e-05	0.00291451
chr19 41388346 41388573	33.1928	3.11444	0.711299	4.37853	1.19482e-05	0.00293329
chr5 147371402 147371717	99.1745	2.08833	0.476994	4.37809	1.19722e-05	0.00293329
chr10 68735701 68736066	63.9167	2.20321	0.503298	4.37756	1.20016e-05	0.00293394
chr17 75217532 75217835	38.4064	3.12764	0.71455	4.37707	1.20283e-05	0.00293394
chr15 58263980 58264108	24.9651	3.425	0.784796	4.36419	1.27596e-05	0.00309854
chr15 67714202 67714623	109.015	2.29972	0.527125	4.36276	1.2843e-05	0.00311191
chr13 108775689 108776253	107.583	1.888	0.432872	4.36158	1.29128e-05	0.00312195
chr5 66371236 66371583	72.0588	2.13842	0.49045	4.36013	1.29987e-05	0.00313581
chr2 134544934 134545533	119.08	2.21635	0.508413	4.35936	1.30443e-05	0.0031399
chr1 154085937 154086408	99.2265	2.70638	0.620941	4.35851	1.30951e-05	0.00314523
chr6 125516064 125516378	92.3854	2.30083	0.528297	4.35519	1.32954e-05	0.00318638
chr18 62799744 62800012	46.9301	2.50978	0.57705	4.34933	1.36556e-05	0.00326557
chr1 97910963 97911268	42.2664	2.78377	0.640221	4.34815	1.37293e-05	0.00327458
chr10 93138345 93139164	274.096	1.58099	0.363722	4.34669	1.38207e-05	0.00327458
chr11 86381565 86381938	121.505	2.1743	0.500259	4.34635	1.38425e-05	0.00327458
chr3 121656943 121657486	112.08	1.96343	0.45161	4.34762	1.37621e-05	0.00327458
chr17 45772608 45772916	67.9326	2.35994	0.54331	4.34363	1.40148e-05	0.00330822
chr12 73745834 73746003	29.4685	3.29231	0.758491	4.34061	1.42087e-05	0.00333494
chr2 127760491 127761025	59.5607	2.27051	0.523062	4.34081	1.41959e-05	0.00333494
chr5 38493881 38494222	73.6492	2.08126	0.479504	4.34045	1.42191e-05	0.00333494
chr13 73692536 73692843	78.3404	2.09111	0.482343	4.33533	1.45542e-05	0.003399
chr2 5793846 5794132	55.0516	2.31875	0.534928	4.3347	1.45958e-05	0.00340148
chr4 53843658 53843899	40.6774	2.6918	0.621492	4.33118	1.48311e-05	0.00344898
chr1 92769219 92769449	52.6313	2.99042	0.690525	4.33064	1.48674e-05	0.00345011
chr6 67087437 67087702	59.6606	2.40791	0.556135	4.32972	1.49301e-05	0.00345737
chr19 3903708 3903850	96.8964	1.92611	0.444967	4.32865	1.50029e-05	0.0034669
chr13 6167209 6167539	55.9964	2.3003	0.531598	4.32714	1.51056e-05	0.00347784
chr9 110849247 110849614	98.7832	1.9235	0.444579	4.32656	1.51453e-05	0.00347784
chr9 118073407 118074018	83.7978	2.26624	0.523769	4.3268	1.51289e-05	0.00347784
chr11 109696489 109696969	133.341	1.78595	0.413042	4.3239	1.53296e-05	0.00351282
chr4 58461893 58462051	45.9508	2.48448	0.574681	4.32322	1.53765e-05	0.00351623
chr10 81610104 81610257	36.949	2.80434	0.648834	4.32212	1.54538e-05	0.00352655
chr6 108677831 108678113	53.0155	2.49056	0.576331	4.3214	1.55044e-05	0.00353076
chr11 26327523 26327798	39.9508	2.65137	0.613629	4.32081	1.5546e-05	0.00353222
chr9 100777178 100777611	62.3335	2.37925	0.550701	4.32039	1.55752e-05	0.00353222
chr2 155585492 155585786	98.1338	1.90109	0.440099	4.3197	1.56244e-05	0.00353608
chr11 49811023 49811740	178.721	1.60245	0.371103	4.31808	1.57393e-05	0.00355476
chr7 122386903 122387118	51.1285	2.4347	0.564139	4.31578	1.5904e-05	0.00358458
chr1 88150989 88151307	77.6626	2.23744	0.518499	4.31523	1.59439e-05	0.00358621
chr10 121732667 121732902	46.0154	2.57948	0.598098	4.3128	1.61198e-05	0.00361836
chr9 54467556 54468028	117.541	1.79866	0.417301	4.31021	1.63096e-05	0.00365348
chr3 116081801 116082401	69.0231	2.34181	0.543674	4.30739	1.65194e-05	0.00368543
chr14 61238827 61239171	79.3635	2.01298	0.4675	4.30585	1.66348e-05	0.00370365
chr1 92712430 92712861	184.973	1.67411	0.388939	4.30431	1.67508e-05	0.00372193
chr12 26365949 26366219	60.644	2.26977	0.527553	4.30245	1.68917e-05	0.0037381
chr6 17380151 17380466	56.2208	2.49919	0.580945	4.30193	1.69314e-05	0.00373936
chr17 8864649 8864988	57.1185	2.28102	0.530526	4.29955	1.71144e-05	0.00374212
chr2 167550477 167550779	60.526	2.43815	0.566932	4.30061	1.70331e-05	0.00374212
chr5 43116779 43117123	66.1743	2.37417	0.552127	4.30005	1.70759e-05	0.00374212
chr5 132357741 132358117	64.8299	2.34869	0.546262	4.29956	1.71136e-05	0.00374212
chr7 119879275 119879550	52.7116	2.39437	0.556804	4.3002	1.70642e-05	0.00374212
chr4 155853006 155853227	69.7561	2.1555	0.502155	4.2925	1.76669e-05	0.00385525
chr12 86955896 86956256	101.547	1.90743	0.444414	4.292	1.7707e-05	0.00385633
chr16 33531193 33531505	91.4808	2.15921	0.503578	4.28774	1.80496e-05	0.00392317
chr10 21524070 21524375	51.5548	2.75593	0.643241	4.28444	1.83197e-05	0.00394283
chr15 50401317 50401646	88.4712	2.45942	0.573966	4.28496	1.82771e-05	0.00394283
chr3 27751751 27752112	94.3004	1.97102	0.459938	4.2854	1.82413e-05	0.00394283
chr5 124512944 124513267	90.1125	2.06783	0.48261	4.28469	1.82996e-05	0.00394283
chr1 97944595 97944773	21.9305	3.54713	0.82807	4.28361	1.83889e-05	0.00394564
chr6 67080909 67081884	315.724	1.66049	0.387655	4.28341	1.84047e-05	0.00394564
chr12 79132141 79132513	173.054	1.61996	0.378336	4.2818	1.85385e-05	0.00396659
chr10 96460633 96460903	120.259	1.8875	0.441065	4.2794	1.87395e-05	0.00399832
chr4 58467813 58468085	55.636	2.62666	0.613826	4.27916	1.87597e-05	0.00399832
chr3 103682515 103682769	56.6488	2.43731	0.569764	4.27776	1.88786e-05	0.00401588
chr12 52853638 52853902	57.373	2.38945	0.558702	4.27679	1.89612e-05	0.00402296
chr7 96817443 96817564	37.0016	2.93303	0.685849	4.2765	1.89852e-05	0.00402296
chr7 81247604 81247932	80.6187	2.12645	0.497519	4.2741	1.91909e-05	0.00405871
chr1 155510273 155510617	89.8138	2.12077	0.496387	4.27241	1.93375e-05	0.00408185
chr13 75754370 75754716	96.402	1.88352	0.441129	4.26976	1.95682e-05	0.00410413
chr17 83581272 83581591	43.7386	2.5544	0.598292	4.26948	1.95926e-05	0.00410413
chr18 80737261 80737773	211.382	2.51349	0.588671	4.26978	1.95669e-05	0.00410413
chr7 64007016 64007325	107.031	1.98825	0.465646	4.26987	1.95586e-05	0.00410413
chr6 100510033 100510351	118.201	2.38291	0.558395	4.26742	1.97747e-05	0.00413438
chr1 179341145 179341471	61.5633	2.91073	0.682474	4.26497	1.99932e-05	0.00415632
chr12 32501147 32501429	55.9388	2.46083	0.576971	4.26509	1.99822e-05	0.00415632
chr14 76761742 76762010	92.7912	1.93894	0.454598	4.26517	1.99747e-05	0.00415632
chr2 117983260 117983538	50.9665	2.40072	0.563029	4.26394	2.00855e-05	0.0041676
chr17 65649158 65649425	133.173	1.81844	0.426784	4.26081	2.03687e-05	0.00421404
chr2 26531898 26532211	175.626	1.7482	0.410464	4.25909	2.05261e-05	0.00423131
chr10 107947780 107948007	45.8893	2.76756	0.650441	4.2549	2.09141e-05	0.00429891
chr1 79753941 79754327	114.346	2.01267	0.473139	4.25387	2.10106e-05	0.00431067
chr2 72077912 72078669	304.899	1.96248	0.461482	4.25255	2.11347e-05	0.00432635
chr4 107552789 107553135	74.5712	2.21724	0.521431	4.25222	2.11658e-05	0.00432635
chr6 100461138 100461769	116.361	1.91491	0.450685	4.24888	2.14846e-05	0.00438333
chr5 113976029 113976328	77.4961	2.10691	0.496119	4.2468	2.16848e-05	0.0044078
chr2 29191914 29192050	32.692	2.913	0.686208	4.24507	2.18522e-05	0.00443361
chr1 162215828 162216089	62.6799	2.21489	0.522229	4.24122	2.22309e-05	0.00450213
chr8 104116314 104116815	93.6516	2.08204	0.491028	4.24016	2.23361e-05	0.00451511
chr13 28457415 28457787	77.8552	2.0395	0.481274	4.23772	2.25806e-05	0.00454777
chr7 92441646 92442007	146.781	1.64973	0.389263	4.23808	2.25442e-05	0.00454777
chr1 92755296 92755532	49.5098	2.46018	0.581563	4.2303	2.33385e-05	0.00469181
chr8 68740129 68740453	57.0659	2.2752	0.538577	4.22447	2.39508e-05	0.00479734
chr15 38558956 38559192	49.2283	2.36236	0.559481	4.22241	2.41708e-05	0.00482379
chr18 80660500 80660780	62.7137	2.35253	0.557131	4.22257	2.41528e-05	0.00482379
chr10 93422033 93422405	166.424	1.61333	0.3825	4.21786	2.46634e-05	0.00486923
chr12 80054371 80054707	91.1278	1.98674	0.470951	4.21858	2.45851e-05	0.00486923
chr4 123489135 123489396	50.3813	2.46157	0.583609	4.21785	2.46646e-05	0.00486923
chr5 90876102 90876380	122.181	1.87228	0.443836	4.2184	2.46043e-05	0.00486923
chr5 137052258 137052451	32.4843	3.08265	0.730778	4.21831	2.46135e-05	0.00486923
chr10 21790166 21790796	223.764	1.53538	0.36409	4.21703	2.47546e-05	0.00487821
chr2 118122425 118122668	57.2406	2.48257	0.588971	4.2151	2.49672e-05	0.0049025
chr7 24992993 24993384	51.5057	2.36724	0.561568	4.21541	2.49325e-05	0.0049025
chr8 107502458 107502722	109.951	1.89367	0.449449	4.21332	2.51648e-05	0.00493247
chr10 67388485 67388805	98.4503	1.93815	0.46016	4.2119	2.53232e-05	0.00495469
chr6 17747746 17748056	60.2684	2.26951	0.539032	4.21034	2.54983e-05	0.00498006
chr10 83178061 83178442	118.153	1.79698	0.427321	4.20523	2.60817e-05	0.00507086
chr13 52568039 52568340	134.516	1.9183	0.456696	4.20039	2.66453e-05	0.00515134
chr2 72026551 72026836	47.1843	2.74148	0.652811	4.1995	2.67507e-05	0.00515134
chr5 104380585 104380885	92.1722	2.02596	0.482414	4.19962	2.67365e-05	0.00515134
chr8 68378013 68378232	32.9205	2.78881	0.663857	4.20091	2.65839e-05	0.00515134
chr2 153162958 153163214	93.8431	1.96262	0.467563	4.19755	2.69816e-05	0.00517763
chr18 39737710 39738187	147.269	1.75458	0.418243	4.19512	2.7273e-05	0.00521531
chr16 95436180 95436372	40.0101	2.68939	0.641274	4.19383	2.74285e-05	0.00523593
chr15 10898423 10898656	46.6662	2.52046	0.601643	4.1893	2.79811e-05	0.00532291
chr1 37603252 37603523	45.8138	2.45394	0.585832	4.18881	2.80421e-05	0.00532528
chr4 119950250 119950478	50.7037	2.74833	0.656292	4.18766	2.81846e-05	0.0053431
chr13 35481652 35482106	60.4369	2.43904	0.582731	4.18554	2.84495e-05	0.00537475
chr4 9015798 9016037	55.247	2.45629	0.587082	4.18389	2.8656e-05	0.00540447
chr19 14614848 14615252	104.627	1.93057	0.461571	4.1826	2.88196e-05	0.00541671
chr8 35842392 35842685	41.883	2.61422	0.624995	4.18279	2.8795e-05	0.00541671
chr4 143307513 143307921	121.99	2.09959	0.502034	4.18215	2.8876e-05	0.00541803
chr10 56685973 56686338	53.2892	2.44561	0.584937	4.18098	2.90253e-05	0.00542748
chr8 11203134 11203800	255.524	1.45158	0.347264	4.18006	2.91429e-05	0.00544021
chr9 40500477 40500920	60.3635	2.33693	0.559134	4.17954	2.92094e-05	0.00544336
chr2 131443132 131443606	101.503	1.97026	0.471678	4.17714	2.95204e-05	0.00549199
chr4 48553088 48553291	41.1531	2.79698	0.669755	4.17613	2.96517e-05	0.00550708
chr1 128768496 128768748	57.5808	2.19375	0.525496	4.17461	2.9849e-05	0.00553438
chr9 40521143 40521462	116.689	1.76824	0.423644	4.17388	2.9945e-05	0.0055428
chr13 3821528 3821788	53.4662	2.63876	0.632361	4.17288	3.00776e-05	0.00555797
chr3 149339434 149339699	74.2988	2.03123	0.486845	4.17224	3.0162e-05	0.0055642
chr3 29104985 29105180	41.3163	2.76124	0.662143	4.17016	3.04384e-05	0.00560577
chr16 15709852 15710050	27.0176	3.15654	0.75703	4.16964	3.05085e-05	0.00560927
chr11 105120547 105121057	133.666	1.6719	0.401066	4.16864	3.06429e-05	0.00562456
chr10 118470428 118471042	166.607	1.56864	0.376589	4.16539	3.10816e-05	0.00564842
chr17 12758761 12758974	88.4131	1.94454	0.466719	4.1664	3.0945e-05	0.00564842
chr2 71671125 71671292	33.7013	2.89301	0.694366	4.1664	3.09444e-05	0.00564842
chr5 31628658 31629077	89.3673	1.9269	0.462556	4.16577	3.10303e-05	0.00564842
chr7 100083759 100084045	34.7863	2.9315	0.703732	4.16565	3.10467e-05	0.00564842
chr8 18699542 18699740	49.542	2.4379	0.585123	4.16647	3.09358e-05	0.00564842
chr2 31180249 31180615	122.79	1.7026	0.408915	4.16371	3.13111e-05	0.00568072
chr18 55087947 55088256	42.5272	2.43074	0.583921	4.16279	3.14386e-05	0.00569444
chr12 70251135 70251861	116.973	2.01727	0.484896	4.16021	3.17956e-05	0.00573043
chr12 79141299 79141832	133.019	1.78287	0.428628	4.15947	3.18984e-05	0.00573043
chr14 8154143 8154429	149.273	1.68154	0.404196	4.16021	3.17961e-05	0.00573043
chr3 135640178 135640565	149.626	1.85323	0.445532	4.1596	3.1881e-05	0.00573043
chr4 134992406 134992764	79.09	2.10013	0.504869	4.15974	3.18605e-05	0.00573043
chr4 63315994 63316638	255.314	1.44037	0.346384	4.1583	3.20618e-05	0.00573486
chr9 22680524 22680792	41.4245	2.51738	0.605406	4.15818	3.20798e-05	0.00573486
chr9 119736925 119737317	67.9236	2.18245	0.524828	4.1584	3.2048e-05	0.00573486
chr17 56549921 56550266	115.544	1.82065	0.437971	4.15701	3.22439e-05	0.00575482
chr1 10254480 10254798	51.675	2.3278	0.560044	4.15645	3.23231e-05	0.00575959
chr9 123187521 123187963	55.9692	2.21859	0.534226	4.15291	3.2828e-05	0.00584008
chr16 59521926 59522447	117.375	1.74712	0.420994	4.14998	3.32505e-05	0.00589003
chr2 44818726 44819036	69.1234	2.24239	0.540355	4.14985	3.32698e-05	0.00589003
chr2 132084329 132084765	153.295	1.64868	0.397251	4.15022	3.32162e-05	0.00589003
chr12 26340736 26340955	54.948	2.35462	0.567905	4.14616	3.38095e-05	0.00596635
chr4 54980137 54980534	64.6138	2.25919	0.544982	4.14545	3.39146e-05	0.00597528
chr11 54224229 54224856	210.512	1.62177	0.391291	4.14466	3.40321e-05	0.00597566
chr6 108442377 108442791	96.7627	1.93927	0.467933	4.14434	3.40801e-05	0.00597566
chr8 126884197 126884883	370.624	1.39786	0.337272	4.1446	3.404e-05	0.00597566
chr15 67272877 67273075	48.7799	2.52975	0.610486	4.14383	3.41547e-05	0.0059792
chr10 59564648 59565104	76.9547	1.99762	0.482199	4.14273	3.43197e-05	0.00599852
chr11 117977889 117978199	166.727	1.77813	0.429362	4.14133	3.45298e-05	0.00602565
chr3 95692748 95693033	77.6678	2.14018	0.516856	4.14077	3.46141e-05	0.00603076
chr10 27117039 27117252	36.5629	2.67833	0.647042	4.13934	3.48307e-05	0.00605889
chr16 95891764 95891882	21.8905	3.6693	0.887129	4.13616	3.5317e-05	0.00613376
chr11 4223939 4224181	100.902	2.09822	0.507341	4.13572	3.53843e-05	0.00613541
chr13 63093671 63093902	31.6457	3.21625	0.777741	4.13537	3.54383e-05	0.00613541
chr14 74699356 74699589	51.7102	2.27441	0.550061	4.13483	3.55221e-05	0.00614023
chr12 83834388 83834542	29.1278	3.47681	0.841054	4.13387	3.56707e-05	0.00615622
chr4 64092897 64093219	57.0751	2.25117	0.544627	4.13341	3.57415e-05	0.00615875
chr1 131276839 131277315	290.892	1.41429	0.342328	4.13138	3.60593e-05	0.00617475
chr7 123081589 123081767	37.0082	2.57649	0.623624	4.13148	3.6043e-05	0.00617475
chr12 8801832 8802081	44.0738	2.62982	0.636933	4.12887	3.64543e-05	0.00619317
chr13 35404602 35404911	31.7856	2.80384	0.67902	4.12925	3.63955e-05	0.00619317
chr13 44553016 44553364	78.0303	1.97747	0.478973	4.12855	3.65054e-05	0.00619317
chr5 104396363 104396634	48.5387	2.48863	0.602707	4.12909	3.64199e-05	0.00619317
chr14 67943173 67943403	34.7903	2.72676	0.660635	4.12748	3.66756e-05	0.00619332
chr19 16123112 16123460	99.8387	1.87249	0.453659	4.12752	3.66694e-05	0.00619332
chr4 149842968 149843251	77.3346	2.13021	0.516087	4.12761	3.66546e-05	0.00619332
chr6 115506395 115506897	124.461	2.1721	0.526344	4.12677	3.6789e-05	0.00620292
chr11 74566420 74566620	40.1422	2.73392	0.662689	4.12549	3.69947e-05	0.00622805
chr12 83833996 83834293	78.4873	2.00364	0.485966	4.12301	3.73953e-05	0.00627901
chr9 110862249 110862614	53.8428	2.74832	0.666597	4.12291	3.74119e-05	0.00627901
chr10 83197641 83198241	191.946	1.84882	0.448658	4.12079	3.77582e-05	0.00631782
chr2 155879029 155879287	62.145	2.07585	0.503962	4.11907	3.80407e-05	0.00634632
chr10 93267544 93267800	82.7181	2.30003	0.558526	4.11804	3.82114e-05	0.0063549
chr15 98540672 98541442	240.481	1.70811	0.41494	4.11653	3.84625e-05	0.00637734
chr5 137102175 137102381	66.8039	2.2238	0.540204	4.11659	3.84523e-05	0.00637734
chr10 93422737 93423481	301.135	1.44699	0.351593	4.11553	3.86283e-05	0.00638554
chr3 52060944 52061228	74.2895	2.2659	0.550536	4.1158	3.85843e-05	0.00638554
chr13 31004943 31005368	84.834	2.02082	0.491074	4.1151	3.87004e-05	0.00638784
chr12 73838758 73839086	47.2744	2.76228	0.671348	4.11453	3.87975e-05	0.00639424
chr10 56482230 56482525	61.6041	2.17284	0.528377	4.11229	3.91747e-05	0.00641481
chr11 110511387 110511839	106.157	1.79409	0.436299	4.11206	3.92145e-05	0.00641481
chr17 26631806 26632053	60.7937	2.10325	0.51141	4.11266	3.91134e-05	0.00641481
chr2 117970715 117970942	51.4296	2.2979	0.558785	4.11232	3.917e-05	0.00641481
chr6 108444606 108444887	96.7775	1.98697	0.48308	4.11313	3.90328e-05	0.00641481
chr6 71458025 71458763	319.561	1.91876	0.466842	4.11008	3.95529e-05	0.00646054
chr6 108503587 108503989	171.869	1.71109	0.416431	4.10893	3.97496e-05	0.00648302
chr17 31162546 31162956	88.3676	1.89594	0.461516	4.10808	3.98966e-05	0.00649735
chr1 179010765 179011019	49.8859	2.26272	0.55108	4.10596	4.02631e-05	0.00652397
chr13 44329322 44329486	37.2915	2.63404	0.641607	4.10538	4.03646e-05	0.00652397
chr2 173072991 173073264	76.3856	2.10035	0.511514	4.10616	4.02299e-05	0.00652397
chr5 90666103 90666328	67.6475	2.10058	0.51172	4.10495	4.04408e-05	0.00652397
chr8 64805076 64805261	30.8636	2.79881	0.681639	4.106	4.02573e-05	0.00652397
chr9 114592433 114592757	132.459	2.24365	0.546599	4.10474	4.04761e-05	0.00652397
chr8 72815759 72816138	45.6434	2.58741	0.630419	4.10426	4.05603e-05	0.00652795
chr3 149291371 149291677	63.6062	2.13324	0.519806	4.10391	4.06221e-05	0.00652832
chr4 58581281 58581580	58.1938	2.20208	0.536747	4.10265	4.08453e-05	0.0065546
chr8 34523769 34524199	99.5216	1.99475	0.486295	4.10193	4.09712e-05	0.0065652
chr4 125158054 125158364	90.1634	2.0051	0.488873	4.10148	4.1052e-05	0.00656857
chr7 47112627 47112821	46.6719	2.42203	0.590601	4.10096	4.11448e-05	0.00657382
chr5 138694542 138695128	203.627	1.77868	0.433763	4.10057	4.12137e-05	0.00657526
chr10 96457531 96457800	80.7341	2.05046	0.500751	4.09478	4.2257e-05	0.00672217
chr5 65457900 65458161	107.091	1.80926	0.441817	4.09505	4.22075e-05	0.00672217
chr10 26559273 26559653	105.371	1.73211	0.423156	4.0933	4.25281e-05	0.00675551
chr13 56353243 56353750	162.835	2.16143	0.52829	4.09137	4.28835e-05	0.00680212
chr17 48286897 48287206	81.8357	2.30584	0.564007	4.08831	4.34533e-05	0.00688255
chr8 119709076 119709534	185.496	1.55081	0.37947	4.08678	4.37401e-05	0.006918
chr8 12130427 12130579	24.0583	3.65433	0.894292	4.08628	4.38341e-05	0.00692288
chr4 151007018 151007237	84.0063	1.89921	0.464936	4.08489	4.40982e-05	0.0069546
chr13 52481827 52482147	79.2968	2.01267	0.493009	4.08243	4.4568e-05	0.00701859
chr10 82991973 82992444	172.393	2.04981	0.502407	4.07997	4.50417e-05	0.00703843
chr12 117860973 117861240	40.346	2.61936	0.641917	4.08053	4.49324e-05	0.00703843
chr17 66750535 66750876	53.4799	2.37305	0.581672	4.0797	4.50944e-05	0.00703843
chr7 16974090 16974490	121.682	1.67478	0.410354	4.0813	4.47843e-05	0.00703843
chr8 125619550 125619896	163.279	1.57474	0.385947	4.0802	4.4997e-05	0.00703843
chr9 40348758 40349205	142.033	1.75057	0.428999	4.08059	4.49225e-05	0.00703843
chr9 45847096 45847430	145.317	1.81262	0.44447	4.07817	4.53915e-05	0.00706717
chr10 62066307 62066566	37.5895	2.62984	0.645052	4.07694	4.56328e-05	0.00707014
chr16 52222933 52223281	64.6356	2.20924	0.541911	4.07676	4.56683e-05	0.00707014
chr2 158144346 158144553	86.1084	1.95682	0.479905	4.07751	4.5521e-05	0.00707014
chr8 117084379 117084536	33.7261	2.71099	0.664911	4.07722	4.55769e-05	0.00707014
chr11 93729181 93729587	109.99	2.14481	0.526315	4.07515	4.59839e-05	0.00710618
chr2 92066077 92066349	75.6932	2.09675	0.514668	4.07399	4.62148e-05	0.0071246
chr18 79181388 79181687	43.0788	2.42366	0.595062	4.07295	4.64211e-05	0.00714638
chr8 11430761 11431268	122.212	1.84199	0.452356	4.072	4.66105e-05	0.00716549
chr15 88815248 88815655	170.637	1.75241	0.430591	4.06978	4.70583e-05	0.0072116
chr3 52873679 52873835	27.1537	3.13392	0.770038	4.06982	4.70492e-05	0.0072116
chr7 24824586 24824827	83.932	2.11209	0.519	4.06953	4.71076e-05	0.0072116
chr9 64202381 64202748	55.18	2.46561	0.605969	4.06888	4.72402e-05	0.00722183
chr18 12152380 12152610	82.1039	1.86397	0.458167	4.06831	4.73554e-05	0.00722937
chr13 107485680 107486035	147.214	1.62597	0.399795	4.06702	4.7618e-05	0.00725936
chr13 98946512 98946963	230.836	2.0874	0.513418	4.06569	4.78896e-05	0.00728287
chr7 100046628 100046822	59.7947	2.20366	0.542023	4.06562	4.79049e-05	0.00728287
chr7 81577949 81578238	60.5069	2.18318	0.537151	4.06438	4.81607e-05	0.00731163
chr2 117925469 117925816	69.1364	2.25044	0.554022	4.06201	4.86529e-05	0.00737616
chr13 24453864 24454051	27.1899	2.93306	0.722185	4.06137	4.87853e-05	0.00738586
chr3 52859961 52860267	54.3283	2.27437	0.560044	4.06105	4.88515e-05	0.00738586
chr10 96404721 96405280	89.5483	2.08308	0.51313	4.05955	4.91674e-05	0.0074132
chr16 92443558 92444049	225.129	1.75617	0.432583	4.05972	4.91307e-05	0.0074132
chr13 52495706 52496000	44.8485	2.36634	0.583225	4.05733	4.96361e-05	0.00744298
chr2 118004193 118004453	77.1708	1.9645	0.48415	4.05763	4.95735e-05	0.00744298
chr8 11458217 11458756	248.807	1.81441	0.447093	4.05825	4.94426e-05	0.00744298
chr8 120016036 120016250	40.5424	2.57146	0.633774	4.05737	4.96276e-05	0.00744298
chr10 96550292 96550619	88.5424	1.87257	0.46157	4.05695	4.9718e-05	0.00744509
chr18 5402478 5402783	132.094	1.64332	0.405165	4.05592	4.99372e-05	0.00746772
chr5 102481168 102482118	348.933	1.39569	0.344179	4.05513	5.01072e-05	0.00748295
chr7 122016841 122017141	103.376	2.52894	0.623819	4.05397	5.03559e-05	0.00750987
chr10 95279565 95279835	68.4971	2.11622	0.522176	4.0527	5.06306e-05	0.0075406
chr7 64122232 64122786	182.741	1.6297	0.402165	4.0523	5.07158e-05	0.00754305
chr13 35947721 35947963	55.2325	2.26012	0.557874	4.05131	5.09308e-05	0.00756478
chr8 123768745 123768986	36.1498	2.61639	0.6459	4.05076	5.10505e-05	0.00757231
chr19 21078546 21078875	177.93	1.59065	0.392914	4.04835	5.15801e-05	0.00764054
chr1 132264656 132265006	100.482	1.87282	0.462706	4.04754	5.17592e-05	0.00765673
chr17 48355762 48356488	387.609	1.97666	0.488548	4.04598	5.2104e-05	0.00768703
chr4 55117796 55118154	61.693	2.05293	0.507388	4.04608	5.20835e-05	0.00768703
chr4 125157542 125157727	45.4018	2.43967	0.603172	4.04474	5.23811e-05	0.00770718
chr9 57805209 57805346	26.6521	3.01806	0.746125	4.04498	5.23281e-05	0.00770718
chr4 58275548 58275904	45.8276	2.46157	0.608636	4.04441	5.24549e-05	0.00770772
chr13 41443601 41443819	24.4909	3.24492	0.802712	4.04245	5.28959e-05	0.00774143
chr4 58330086 58330317	37.3986	2.65757	0.657519	4.04181	5.304e-05	0.00775218
chr17 45752133 45752480	238.247	1.87068	0.462962	4.04067	5.32996e-05	0.00777975
chr7 100047536 100047743	40.2158	2.45584	0.608212	4.0378	5.39552e-05	0.00784415
chr12 52126577 52126949	76.4812	2.08041	0.51538	4.03665	5.42188e-05	0.00786166
chr2 115772894 115773121	39.4183	3.25398	0.806082	4.03678	5.419e-05	0.00786166
chr13 108763290 108763499	35.2205	2.7066	0.67077	4.03506	5.45873e-05	0.00788814
chr8 126743304 126743671	69.7691	2.18937	0.542604	4.03494	5.4617e-05	0.00788814
chr10 95195783 95196077	139.389	1.81863	0.450873	4.03359	5.49321e-05	0.00791282
chr2 117981270 117981559	98.8407	1.93857	0.480766	4.03225	5.52453e-05	0.0079475
chr7 101444181 101444578	106.747	1.74727	0.433402	4.03152	5.54168e-05	0.00796174
chr11 104638935 104639374	134.309	2.27536	0.56479	4.02868	5.60918e-05	0.00803767
chr6 29247164 29247438	156.435	1.71177	0.42489	4.02873	5.6078e-05	0.00803767
chr14 76874940 76875526	134.202	1.65121	0.410189	4.0255	5.68545e-05	0.00813635
chr10 75466145 75466550	90.4509	1.80872	0.449481	4.02401	5.72151e-05	0.00817729
chr5 62677411 62677689	48.4224	2.30144	0.572022	4.02334	5.73788e-05	0.00819002
chr14 30938639 30938788	30.7652	2.74841	0.683436	4.02145	5.78399e-05	0.00823443
chr11 113536882 113537213	108.195	1.82575	0.454396	4.01798	5.86998e-05	0.00834601
chr14 73138620 73138837	66.4978	2.12741	0.529587	4.01712	5.89149e-05	0.00836576
chr4 105263575 105264078	220.099	1.53274	0.381624	4.01636	5.9103e-05	0.00838163
chr14 76951455 76951792	103.537	1.80438	0.449463	4.01451	5.95695e-05	0.00841517
chr6 100418552 100418797	60.2315	2.42764	0.60497	4.01284	5.99938e-05	0.00846421
chr5 136642245 136642587	90.5367	2.23975	0.558303	4.01171	6.02804e-05	0.00849373
chr5 90874355 90874715	189.103	2.07776	0.518077	4.01053	6.05817e-05	0.00852525
chr17 80997056 80997566	100.422	2.36072	0.588918	4.00856	6.10896e-05	0.00858572
chr10 26895751 26896147	123.164	1.78181	0.444637	4.00733	6.14094e-05	0.00860959
chr12 85513653 85514019	169.614	1.76131	0.439524	4.0073	6.14164e-05	0.00860959
chr10 59918158 59918499	128.389	1.86535	0.465532	4.00691	6.15186e-05	0.00861292
chr11 80504998 80505397	130.827	1.90867	0.476682	4.00407	6.22609e-05	0.00870574
chr4 150075852 150076641	387.691	1.42422	0.35584	4.00242	6.2698e-05	0.00875571
chr16 38368331 38368746	165.683	1.71142	0.427768	4.00083	6.31218e-05	0.00880368
chr4 149847381 149847861	135.434	1.99428	0.49851	4.00048	6.32144e-05	0.00880541
chr8 11165692 11165889	41.4923	2.48514	0.621583	3.99809	6.38567e-05	0.00887236
chr11 76857223 76857679	169.472	1.79111	0.448446	3.99404	6.49558e-05	0.00901367
chr10 17083008 17083274	60.5631	2.09607	0.524952	3.99287	6.52779e-05	0.00904693
chr4 150767084 150767408	42.4664	2.39054	0.598828	3.99204	6.55083e-05	0.00906741
chr13 45057401 45057812	68.666	2.30101	0.576828	3.98907	6.63316e-05	0.00915827
chr10 94638006 94638412	136.467	1.71012	0.428819	3.98798	6.66384e-05	0.00917244
chr14 66990691 66991054	112.291	1.68938	0.423636	3.98781	6.66849e-05	0.00917244
chr18 34732407 34732701	55.3489	2.20812	0.554099	3.98508	6.74585e-05	0.00926723
chr16 24275020 24275364	72.8461	1.99995	0.502296	3.98162	6.84484e-05	0.00937974
chr9 99081295 99081989	165.515	2.27242	0.570849	3.98078	6.86909e-05	0.0093906
chr2 118287627 118288185	161.099	1.65565	0.416367	3.97641	6.99622e-05	0.00953846
chr8 18699101 18699418	104.882	1.827	0.45949	3.97615	7.00412e-05	0.00953846
chr9 57805930 57806312	47.7419	2.41854	0.608444	3.97496	7.03918e-05	0.00957433
chr10 24951453 24951700	40.3935	2.5456	0.640522	3.97426	7.05971e-05	0.0095795
chr16 21636269 21636394	37.5149	2.62913	0.661543	3.97424	7.06043e-05	0.0095795
chr10 18943256 18943906	446.516	1.53361	0.386128	3.97177	7.13414e-05	0.00965564
chr16 95902298 95902508	38.5545	2.63823	0.664228	3.97188	7.1308e-05	0.00965564
chr2 71696878 71697103	66.8019	2.06285	0.519457	3.97117	7.15217e-05	0.00966812
chr7 24979432 24979597	23.321	3.40511	0.857607	3.97047	7.17296e-05	0.00968429
chr12 99917841 99918517	131.105	1.62029	0.408121	3.97012	7.18363e-05	0.00968678
chr12 73709009 73709268	63.4429	2.64088	0.665436	3.96866	7.22794e-05	0.00973457
chr13 52488843 52489121	41.8591	2.42904	0.612466	3.966	7.30874e-05	0.00983133
chr11 70747591 70747832	40.3129	2.43467	0.614095	3.96465	7.35033e-05	0.00987518
chr2 30897082 30897867	278.194	1.55021	0.391228	3.96241	7.4196e-05	0.00994389
chr7 122018366 122018631	131.046	2.01685	0.508985	3.9625	7.4168e-05	0.00994389
chr9 106398175 106398420	84.1468	1.79276	0.4525	3.9619	7.43554e-05	0.00995311

## Sheet: DOWN
	baseMean	log2FoldChange	lfcSE	stat	pvalue	padj
chr4 47746432 47747099	177.645	-2.59494	0.386427	-6.71522	1.87777e-11	1.47222e-07
chr2 174116792 174117410	411.869	-1.96028	0.319987	-6.12612	9.00507e-10	3.40839e-06
chr14 70949525 70950281	320.46	-2.01166	0.346454	-5.80641	6.38252e-09	1.66502e-05
chr18 60803564 60804093	714.938	-1.73948	0.304427	-5.71396	1.1038e-08	2.28598e-05
chr17 34655165 34655993	314.804	-1.86715	0.338229	-5.52038	3.38258e-08	5.08611e-05
chr2 124609760 124610817	608.256	-1.62215	0.306665	-5.28963	1.22561e-07	0.00013189
chr5 147063297 147063696	97.7572	-2.27157	0.446369	-5.08899	3.59969e-07	0.000276104
chr8 3748626 3749291	135.061	-2.25507	0.447618	-5.03794	4.70567e-07	0.000324851
chr17 5614941 5615544	113.931	-2.25468	0.452355	-4.98431	6.21818e-07	0.000385612
chr13 99371344 99371683	59.7298	-2.76604	0.555103	-4.98293	6.26285e-07	0.000386199
chr3 127035020 127036438	312.689	-1.8123	0.365926	-4.95265	7.32103e-07	0.00042294
chr18 75819581 75820566	412.405	-1.59909	0.323292	-4.94627	7.56475e-07	0.000430227
chr17 35079646 35080616	332.03	-1.72533	0.351991	-4.90164	9.50396e-07	0.000507611
chr11 116814545 116814969	129.749	-1.95695	0.407284	-4.80488	1.54843e-06	0.000699432
chr14 46742427 46743048	137.316	-1.91758	0.40058	-4.78702	1.6928e-06	0.000749226
chr16 26105092 26105984	263.231	-2.04725	0.428027	-4.78298	1.72713e-06	0.000755287
chr16 26041300 26041902	194.239	-1.90063	0.40733	-4.66608	3.06998e-06	0.00117388
chr13 95548330 95548832	171.095	-2.1886	0.479402	-4.56527	4.98861e-06	0.00166259
chr16 58408030 58408989	1068.88	-1.33474	0.292552	-4.5624	5.05714e-06	0.00167196
chr19 14239536 14239782	32.9571	-3.22167	0.707783	-4.55178	5.31952e-06	0.00174296
chr9 99386327 99386947	225.61	-1.84584	0.408234	-4.52152	6.13983e-06	0.00192183
chr6 29436562 29437031	367.963	-1.92211	0.430116	-4.46883	7.86497e-06	0.00223072
chr12 70752773 70753373	143.069	-1.80887	0.407617	-4.43766	9.0942e-06	0.00246028
chr12 84201307 84202015	361.878	-1.45243	0.327963	-4.42864	9.48287e-06	0.00254493
chr12 100903748 100904137	102.35	-2.26552	0.516096	-4.38971	1.13499e-05	0.00285738
chr6 48840507 48841727	402.387	-1.55501	0.355485	-4.37435	1.21795e-05	0.00296425
chr16 38603500 38603915	71.0699	-2.27226	0.52279	-4.3464	1.3839e-05	0.00327458
chr1 64615538 64615688	104.155	-2.17378	0.50138	-4.33559	1.45368e-05	0.003399
chr6 89299904 89300235	79.5789	-2.27725	0.528486	-4.30901	1.63988e-05	0.00366598
chr17 50369157 50369914	201.085	-1.66955	0.388017	-4.30278	1.68666e-05	0.0037381
chr11 95595470 95596165	130.206	-1.73991	0.405861	-4.28696	1.81137e-05	0.00392931
chr16 96387685 96388285	98.174	-1.95834	0.459637	-4.26062	2.0386e-05	0.00421404
chr12 46818897 46819838	266.298	-1.71294	0.402205	-4.25887	2.05467e-05	0.00423131
chr17 50125966 50126215	68.261	-2.19669	0.517084	-4.24823	2.15466e-05	0.00438783
chr6 33823632 33824459	429.588	-1.37238	0.32479	-4.22544	2.38472e-05	0.0047853
chr2 32341497 32341905	162.7	-1.75186	0.415186	-4.21945	2.44897e-05	0.00486923
chr8 3878422 3879065	68.361	-2.34594	0.55751	-4.20789	2.57764e-05	0.00502543
chr15 77931581 77931940	161.837	-1.69539	0.403179	-4.20506	2.61018e-05	0.00507086
chr2 124621986 124622475	193.737	-1.58244	0.37678	-4.19989	2.67041e-05	0.00515134
chr1 9597460 9597676	30.4736	-3.24799	0.77369	-4.19805	2.6922e-05	0.00517525
chr4 117982602 117983186	224.706	-1.51381	0.360829	-4.19538	2.72413e-05	0.00521531
chr7 143052437 143053236	401.212	-1.36573	0.325822	-4.19164	2.7694e-05	0.00527743
chr3 116641978 116642294	102.912	-1.82058	0.434858	-4.18661	2.83154e-05	0.00535864
chr10 76349890 76350146	66.2797	-2.18508	0.52261	-4.18109	2.9012e-05	0.00542748
chr8 121668445 121668929	120.098	-1.73064	0.417398	-4.14627	3.37931e-05	0.00596635
chr18 39185535 39186023	194.611	-1.49931	0.362784	-4.1328	3.58378e-05	0.00616568
chr10 77583408 77584401	463.192	-1.54504	0.373971	-4.13145	3.60485e-05	0.00617475
chr10 8518218 8519488	681.935	-1.26214	0.305546	-4.13078	3.61534e-05	0.00618122
chr6 114403597 114404544	361.343	-1.58103	0.382843	-4.12972	3.63211e-05	0.00619317
chr14 70553916 70554641	317.66	-2.04211	0.495541	-4.12098	3.77261e-05	0.00631782
chr18 82976678 82977030	109.659	-1.78801	0.434083	-4.11905	3.80441e-05	0.00634632
chr5 34487316 34488062	295.767	-1.51763	0.368492	-4.11849	3.81359e-05	0.00635198
chr11 63136272 63136519	143.627	-1.74167	0.424261	-4.10518	4.03999e-05	0.00652397
chr13 95547372 95547705	58.5403	-2.27338	0.557277	-4.07945	4.51428e-05	0.00703843
chr18 25681628 25682039	144.778	-2.00739	0.492621	-4.07492	4.60305e-05	0.00710618
chr11 70112910 70113611	123.617	-2.12329	0.525203	-4.0428	5.28175e-05	0.00774113
chr17 88345456 88345727	67.231	-2.1258	0.525829	-4.04277	5.28234e-05	0.00774113
chr4 136462135 136463086	335.954	-1.34193	0.3322	-4.03953	5.35592e-05	0.00780727
chr1 24248231 24248644	95.1459	-2.36009	0.584323	-4.03901	5.3677e-05	0.00781406
chr16 58690277 58690888	172.847	-1.53095	0.379361	-4.03561	5.44597e-05	0.00788617
chr6 90462213 90462753	124.996	-1.84359	0.45697	-4.03438	5.47456e-05	0.00789631
chr6 125460959 125461579	101.364	-1.80291	0.4483	-4.02166	5.77904e-05	0.00823443
chr17 34305629 34306083	462.79	-1.33077	0.331376	-4.01591	5.92174e-05	0.00838701
chr9 62536625 62537305	142.004	-1.94753	0.485107	-4.01464	5.95373e-05	0.00841517
chr9 122604153 122604500	64.7352	-2.44336	0.610914	-3.99952	6.34719e-05	0.00883008
chr15 27518021 27518581	220.849	-1.57955	0.39583	-3.99048	6.59391e-05	0.00911554
chr17 5843737 5844077	76.6613	-1.95918	0.491192	-3.98862	6.64582e-05	0.00916422
chr6 91598937 91599498	133.196	-1.69617	0.425672	-3.98469	6.75679e-05	0.00927065
chr18 25679290 25679641	88.8919	-1.91145	0.480175	-3.98075	6.86987e-05	0.0093906
chr1 64615855 64616039	97.5073	-1.90795	0.479617	-3.97807	6.94774e-05	0.00948522
