# Supplementary material for: Skin basal cell carcinomas assemble a pro-tumorigenic spatially organized and self-propagating Trem2+ myeloid niche
Source: Nat Commun. 2023 May 10;14:2685. doi: 10.1038/s41467-023-37993-w (PMC10172319; doi:10.1038/s41467-023-37993-w)
Supplement: Supplementary file 10 — Supplementary Data 7 [file 41467_2023_37993_MOESM10_ESM.xlsx]

## Sheet: UP
	baseMean	log2FoldChange	lfcSE	stat	pvalue	padj
chr2 173266379 173266969	282.661	3.65346	0.382908	9.54135	1.40988e-21	5.31022e-17
chr14 77866646 77867200	94.8191	4.11209	0.491265	8.3704	5.74253e-17	6.17965e-13
chr8 84420526 84420922	78.0644	4.27934	0.527474	8.11289	4.9431e-16	4.13729e-12
chr8 35183175 35184032	200.304	3.82386	0.48102	7.94948	1.87295e-15	1.41086e-11
chr6 137155270 137156046	136.791	4.83847	0.615574	7.8601	3.83828e-15	2.75363e-11
chr5 102481168 102482118	348.933	2.66862	0.342669	7.78775	6.82125e-15	4.67123e-11
chr13 42374125 42374614	143.864	3.30502	0.437991	7.54587	4.49274e-14	2.60332e-10
chr16 85721919 85722688	179.028	4.13799	0.550231	7.52046	5.45851e-14	3.04579e-10
chr17 64644983 64645669	156.022	3.94009	0.532685	7.39665	1.39664e-13	7.25565e-10
chr8 10589455 10590336	291.074	2.93416	0.400549	7.32535	2.3828e-13	1.15802e-09
chr14 54769145 54769539	129.761	3.79595	0.521809	7.27459	3.47466e-13	1.51413e-09
chr15 34412057 34413078	224.61	3.25126	0.449391	7.2348	4.66199e-13	1.84832e-09
chr10 93766105 93766724	114.976	4.05365	0.561657	7.21731	5.30245e-13	1.94842e-09
chr7 49396160 49396788	272.125	2.84053	0.393839	7.21242	5.49673e-13	1.97172e-09
chr5 51868199 51868773	75.2319	3.94053	0.547769	7.19379	6.3019e-13	2.20797e-09
chr12 20196399 20197279	148.865	3.43614	0.47946	7.1667	7.68276e-13	2.63059e-09
chr10 77864164 77864790	279.329	3.55027	0.502343	7.06743	1.57834e-12	5.05931e-09
chr2 173261581 173261887	117.183	3.74712	0.530645	7.06145	1.64779e-12	5.17189e-09
chr6 147418432 147418975	95.4692	4.31167	0.612982	7.03393	2.00794e-12	6.06237e-09
chr7 25831652 25832269	99.8425	4.19421	0.597503	7.01957	2.22556e-12	6.57444e-09
chr5 98283795 98284404	141.247	4.38724	0.626887	6.99846	2.58796e-12	7.3565e-09
chr6 118205203 118205874	132.601	3.96479	0.567215	6.98992	2.7504e-12	7.56088e-09
chr17 8164819 8165895	380.803	2.79059	0.400057	6.97548	3.04828e-12	8.2008e-09
chr8 64522558 64523313	126.703	3.46198	0.496775	6.96891	3.19406e-12	8.44225e-09
chr9 43561823 43562375	75.8731	3.93903	0.567449	6.94165	3.87546e-12	9.57155e-09
chr18 11915585 11916248	204.51	2.55373	0.369465	6.91197	4.77958e-12	1.14291e-08
chr2 130407041 130407636	101.17	4.20049	0.608824	6.89935	5.22415e-12	1.21085e-08
chr2 159755566 159756062	92.3433	3.86196	0.56015	6.89451	5.40512e-12	1.21679e-08
chr11 108365248 108365644	104.101	4.10224	0.596117	6.88161	5.91815e-12	1.27373e-08
chr3 101163699 101164221	124.019	3.22408	0.468792	6.87741	6.095e-12	1.29332e-08
chr5 36379954 36380583	138.817	3.63108	0.529262	6.86064	6.85524e-12	1.43443e-08
chr5 102576687 102577281	274.324	2.65109	0.387618	6.83944	7.95018e-12	1.64075e-08
chr6 137144869 137145493	130.149	4.05271	0.594069	6.82196	8.98068e-12	1.82838e-08
chr16 45973878 45974685	215.863	3.36259	0.501109	6.7103	1.94227e-11	3.5685e-08
chr8 85132486 85132939	86.1678	4.33164	0.645485	6.71067	1.93734e-11	3.5685e-08
chr17 12575251 12575979	129.264	3.84985	0.574899	6.69657	2.13366e-11	3.80011e-08
chr7 81971644 81972234	84.9278	4.03464	0.610355	6.61033	3.83476e-11	6.01806e-08
chr17 43566095 43566399	74.1063	3.92494	0.595358	6.59257	4.3228e-11	6.64551e-08
chr11 88221514 88222286	201.503	3.6473	0.554787	6.57423	4.89061e-11	7.44246e-08
chr8 92721250 92721887	123.595	3.15206	0.480803	6.55582	5.53384e-11	8.17365e-08
chr15 10868652 10869582	266.732	2.6288	0.402393	6.53293	6.44961e-11	9.40609e-08
chr5 38611715 38612168	101.999	4.03533	0.618631	6.52301	6.89117e-11	9.79437e-08
chr6 117071713 117072228	84.5291	3.98918	0.61212	6.51698	7.17376e-11	1.00072e-07
chr3 148595557 148596148	98.7741	3.83365	0.589048	6.5082	7.60542e-11	1.0512e-07
chr19 21051471 21052232	160.02	2.62495	0.403707	6.50211	7.92037e-11	1.08478e-07
chr15 55132957 55133878	129.232	3.04818	0.469174	6.4969	8.19918e-11	1.11285e-07
chr6 108752356 108752797	99.0308	3.95818	0.60938	6.49542	8.2802e-11	1.11381e-07
chr3 58393324 58393888	79.9689	3.88987	0.601569	6.46621	1.00491e-10	1.29399e-07
chr11 118851414 118851903	100.013	3.70794	0.574617	6.45289	1.09734e-10	1.37985e-07
chr8 77351286 77351888	69.4569	4.18102	0.647922	6.45297	1.09678e-10	1.37985e-07
chr6 108476775 108477537	188.683	2.69116	0.41768	6.44311	1.17051e-10	1.41379e-07
chr10 18358500 18359084	103.24	3.59154	0.558759	6.42771	1.29541e-10	1.50125e-07
chr12 19387662 19388255	73.3545	3.75718	0.584459	6.42847	1.28891e-10	1.50125e-07
chr10 44986725 44987566	117.79	3.10286	0.483064	6.42329	1.33364e-10	1.53376e-07
chr9 110344940 110345673	114.325	3.72903	0.582322	6.40373	1.51626e-10	1.70474e-07
chr1 118825163 118825891	192.492	3.73295	0.583348	6.39919	1.56207e-10	1.74324e-07
chr10 21853321 21854070	140.061	3.10196	0.485349	6.3912	1.64591e-10	1.82071e-07
chr15 101583655 101583957	63.0375	3.5862	0.561196	6.39029	1.65566e-10	1.82071e-07
chr5 104348517 104349022	67.8621	4.20788	0.66119	6.3641	1.96436e-10	2.0989e-07
chr11 3157029 3157112	416.102	2.23863	0.352827	6.34483	2.22666e-10	2.36241e-07
chr6 108456196 108456938	190.185	3.4831	0.549909	6.33396	2.38942e-10	2.50499e-07
chr6 134797645 134798164	222.892	3.06472	0.48481	6.3215	2.59037e-10	2.67299e-07
chr14 63447664 63448325	222.811	2.4006	0.380147	6.31492	2.70308e-10	2.7456e-07
chr3 144401865 144402291	76.9817	3.92457	0.62146	6.31507	2.7004e-10	2.7456e-07
chr7 90277034 90278192	215.604	3.69704	0.585607	6.31318	2.73363e-10	2.7456e-07
chr10 121428415 121428857	94.0907	3.32531	0.527403	6.30507	2.88063e-10	2.87409e-07
chr6 53642439 53643266	216.907	3.23303	0.513007	6.30212	2.9361e-10	2.89831e-07
chr2 153237989 153238197	77.7769	3.13642	0.498434	6.29255	3.12298e-10	3.05519e-07
chr2 148690906 148691384	70.4316	4.36271	0.694726	6.27976	3.391e-10	3.27486e-07
chr3 27607464 27608179	260.197	2.39813	0.382042	6.27713	3.44874e-10	3.30852e-07
chr7 109637143 109637733	89.5396	3.05676	0.487656	6.26828	3.65061e-10	3.40559e-07
chr7 80442542 80442865	78.1071	3.3494	0.5356	6.25354	4.01241e-10	3.64155e-07
chr5 102719424 102719930	81.7829	3.71141	0.59376	6.25069	4.08636e-10	3.68646e-07
chr2 173257959 173258314	142.189	3.01606	0.48359	6.2368	4.46616e-10	4.00511e-07
chr16 89952775 89953258	109.571	3.30776	0.531791	6.22005	4.97011e-10	4.37884e-07
chrY 90741978 90743213	729.125	2.19333	0.352838	6.21626	5.09159e-10	4.45979e-07
chr8 35223911 35224887	145.725	3.46236	0.557179	6.21409	5.16227e-10	4.49556e-07
chr17 87620002 87620502	117.763	2.96459	0.477429	6.20949	5.31581e-10	4.55036e-07
chr6 134981620 134981990	130.266	2.76989	0.44682	6.19912	5.67791e-10	4.80571e-07
chr3 144173939 144174555	64.8036	3.82188	0.617775	6.18652	6.15061e-10	5.17672e-07
chr14 19584582 19585480	95.9883	2.93	0.473875	6.18307	6.28666e-10	5.26183e-07
chr9 43668783 43669072	62.8987	3.75322	0.607324	6.17993	6.41281e-10	5.33776e-07
chr11 112661481 112662262	99.5601	3.45654	0.56	6.17239	6.72643e-10	5.53391e-07
chr2 128692425 128693073	140.003	3.55608	0.576176	6.17187	6.74885e-10	5.53391e-07
chr4 56891728 56892106	85.5224	4.22974	0.685791	6.16769	6.92964e-10	5.64324e-07
chr14 105369698 105370559	117.441	3.63399	0.589526	6.16425	7.08186e-10	5.71684e-07
chr7 97757341 97757938	68.1471	3.54589	0.575472	6.16171	7.19657e-10	5.71684e-07
chr9 75366231 75366581	62.7282	4.09919	0.6678	6.13835	8.33809e-10	6.47521e-07
chr16 46617554 46617923	55.1313	4.39301	0.716073	6.13486	8.52325e-10	6.57436e-07
chr17 84378757 84379355	60.7017	4.18922	0.682984	6.1337	8.58584e-10	6.57436e-07
chr8 79992466 79992957	48.1542	3.91444	0.638374	6.13189	8.68396e-10	6.57436e-07
chr14 101494184 101494763	71.6927	3.45636	0.56383	6.13015	8.77988e-10	6.61375e-07
chr9 31604496 31605633	149.945	3.46386	0.56518	6.12878	8.85549e-10	6.63752e-07
chr17 62287690 62288290	116.846	3.94561	0.644206	6.12476	9.08183e-10	6.7401e-07
chr6 39807260 39807513	49.0449	4.98197	0.815398	6.10986	9.97166e-10	7.32563e-07
chr6 135700710 135701185	71.0774	4.08233	0.668373	6.10786	1.00975e-09	7.32563e-07
chr3 108694210 108694893	89.4976	3.74553	0.613429	6.10589	1.02227e-09	7.36901e-07
chr10 115455855 115456265	80.0997	3.82087	0.626388	6.09985	1.06167e-09	7.58045e-07
chr12 12518547 12519284	92.0425	3.77039	0.619774	6.08349	1.17597e-09	8.35697e-07
chr2 4501388 4501994	189.126	2.30264	0.37982	6.06245	1.34067e-09	9.26519e-07
chr18 11940184 11940417	66.4824	3.42343	0.56591	6.04942	1.45371e-09	9.73386e-07
chr16 95667754 95668960	209.946	3.02397	0.500265	6.04475	1.49645e-09	9.93176e-07
chr17 26620973 26621818	200.169	3.27588	0.541894	6.04524	1.49191e-09	9.93176e-07
chr3 116447348 116447661	53.8493	3.92461	0.650001	6.03786	1.5617e-09	1.03194e-06
chr14 76582131 76582951	196.812	3.41418	0.56582	6.03403	1.59922e-09	1.04754e-06
chr7 100653821 100654200	67.3368	4.05188	0.672396	6.02603	1.68039e-09	1.08654e-06
chr6 93912515 93913178	127.227	3.11978	0.518581	6.01601	1.78772e-09	1.14609e-06
chr6 135609439 135610236	67.9071	3.47985	0.578776	6.01243	1.8276e-09	1.1667e-06
chr18 65349597 65350076	74.8504	3.29521	0.548412	6.00864	1.87086e-09	1.18459e-06
chr8 34188753 34189496	147.184	2.90956	0.484313	6.0076	1.88294e-09	1.18694e-06
chr5 102242570 102242964	62.1637	4.00199	0.666607	6.00352	1.9308e-09	1.21203e-06
chr18 24599777 24600039	69.5682	3.74731	0.624604	5.99951	1.9792e-09	1.23726e-06
chr17 49473984 49474452	116.02	2.8815	0.480963	5.99111	2.08414e-09	1.29748e-06
chr12 27342643 27343225	136.172	3.01017	0.502693	5.98808	2.12327e-09	1.31384e-06
chr15 10791505 10791996	95.9358	3.81529	0.637185	5.98773	2.12785e-09	1.31384e-06
chr8 31520953 31521398	81.0269	3.27833	0.547668	5.98597	2.151e-09	1.31733e-06
chr10 8116813 8117183	112.958	2.81032	0.469646	5.98392	2.17833e-09	1.31832e-06
chr13 18016683 18017184	87.1493	3.07219	0.513411	5.98388	2.17886e-09	1.31832e-06
chr9 43358550 43359141	90.7066	3.94285	0.658782	5.98506	2.16308e-09	1.31832e-06
chr3 109307483 109307794	68.1134	3.66322	0.612847	5.97738	2.2675e-09	1.36646e-06
chr11 57911708 57912200	215.493	2.5275	0.42295	5.97589	2.28834e-09	1.37225e-06
chr4 117118011 117118319	92.5015	2.81366	0.470874	5.9754	2.29533e-09	1.37225e-06
chr12 117584361 117584858	71.8759	3.55482	0.595224	5.97223	2.34032e-09	1.38813e-06
chr18 21224355 21224814	79.5775	3.45189	0.577962	5.97251	2.33628e-09	1.38813e-06
chr11 11829249 11829728	78.8129	3.58317	0.601257	5.95946	2.53065e-09	1.4728e-06
chr3 121686605 121687100	129.608	2.96749	0.498241	5.95593	2.58595e-09	1.4728e-06
chr7 25644691 25645525	296.242	2.11328	0.354789	5.95646	2.5776e-09	1.4728e-06
chr7 100679124 100680073	141.711	2.85157	0.478626	5.95783	2.55606e-09	1.4728e-06
chr9 57614729 57615193	75.3367	4.50632	0.756486	5.9569	2.57063e-09	1.4728e-06
chr11 101641696 101641834	36.8129	4.26369	0.716424	5.95135	2.65932e-09	1.49495e-06
chr15 38978364 38979094	99.9211	3.31005	0.556825	5.9445	2.77302e-09	1.5425e-06
chr5 34989382 34989816	84.6183	2.8769	0.483968	5.94441	2.77463e-09	1.5425e-06
chr11 57899349 57900024	116.843	2.61616	0.440631	5.9373	2.89753e-09	1.59319e-06
chr3 121646673 121647076	88.3546	3.86055	0.651945	5.92159	3.18837e-09	1.74673e-06
chr2 180436217 180436374	32.0224	4.94042	0.83461	5.91943	3.23058e-09	1.75707e-06
chr8 84712195 84712981	187.61	3.01253	0.508973	5.91883	3.24244e-09	1.75718e-06
chr11 3157787 3158402	2292.35	2.3013	0.388919	5.91716	3.27545e-09	1.76871e-06
chr10 19936882 19937495	315.866	2.66385	0.450664	5.91095	3.40145e-09	1.83019e-06
chr12 86790273 86791034	310.193	2.62728	0.444559	5.90985	3.42428e-09	1.83592e-06
chr11 74574495 74575055	90.0626	3.75852	0.636572	5.90432	3.54103e-09	1.89178e-06
chr17 72970655 72971458	239.158	2.78405	0.472078	5.89745	3.69171e-09	1.95839e-06
chr6 131411093 131411834	90.2098	4.02095	0.682096	5.89498	3.74719e-09	1.98085e-06
chr8 104007266 104007857	88.9047	4.09984	0.696703	5.88463	3.98938e-09	2.09417e-06
chr12 32237875 32238121	53.7539	3.59374	0.610842	5.88326	4.02257e-09	2.10427e-06
chr10 21790166 21790796	223.764	2.14584	0.364918	5.88031	4.09487e-09	2.12732e-06
chr8 33672905 33673419	94.5497	3.26643	0.557158	5.86267	4.5548e-09	2.35004e-06
chr14 22587306 22588166	170.966	2.46198	0.420371	5.85669	4.72186e-09	2.41967e-06
chr2 94484080 94484463	57.4966	4.53397	0.774413	5.85471	4.77834e-09	2.44031e-06
chr11 4308011 4309086	384.913	2.0462	0.349613	5.85278	4.83435e-09	2.46057e-06
chr8 103970522 103971299	75.8918	3.41761	0.584075	5.85133	4.87668e-09	2.47376e-06
chr18 9387815 9388219	54.8901	3.93885	0.673292	5.85013	4.91175e-09	2.48319e-06
chr9 13603377 13604017	105.708	2.96457	0.506982	5.84749	4.99053e-09	2.51458e-06
chr8 122359156 122359548	90.4587	3.18721	0.545261	5.84529	5.05697e-09	2.53112e-06
chrY 90828733 90829000	29.3031	6.48886	1.11068	5.84223	5.15063e-09	2.56099e-06
chr1 83850896 83851414	61.6285	3.64865	0.625625	5.83201	5.47636e-09	2.67007e-06
chr10 14332551 14333178	131.571	2.86658	0.492642	5.8188	5.92714e-09	2.88053e-06
chr14 22425109 22425440	36.827	5.06769	0.871794	5.81294	6.13855e-09	2.96415e-06
chr13 56352292 56353138	260.964	2.52756	0.435698	5.80118	6.58479e-09	3.13938e-06
chr14 77484904 77485525	121.58	3.15405	0.544095	5.79688	6.75613e-09	3.19023e-06
chr6 72650327 72650903	94.7537	3.57779	0.617233	5.79651	6.77104e-09	3.19023e-06
chr9 13852795 13853311	89.1468	3.29684	0.568841	5.79571	6.80331e-09	3.19023e-06
chr7 121820238 121820828	108.618	3.26916	0.564175	5.79458	6.84909e-09	3.19463e-06
chr11 8088341 8088890	81.8771	3.42054	0.59111	5.78664	7.18095e-09	3.3288e-06
chr15 12739583 12740284	267.314	2.67611	0.462702	5.78366	7.30912e-09	3.36749e-06
chr6 86157124 86157863	116.201	2.79265	0.483252	5.77886	7.52104e-09	3.43363e-06
chr9 120884429 120885107	127.373	3.31336	0.57342	5.77824	7.54844e-09	3.43572e-06
chr11 105467191 105467667	205.143	2.29571	0.397415	5.7766	7.62261e-09	3.45289e-06
chr14 57297669 57298050	49.8248	3.92041	0.678703	5.77633	7.63485e-09	3.45289e-06
chr6 145977838 145978321	144.418	2.46696	0.427114	5.77589	7.65491e-09	3.45289e-06
chr12 5176798 5177366	124.115	2.95041	0.510997	5.77383	7.74902e-09	3.47454e-06
chr17 12516897 12517363	63.7922	3.72699	0.645844	5.77073	7.89301e-09	3.5286e-06
chr10 85366760 85367348	98.5639	2.77114	0.480336	5.76916	7.96658e-09	3.55095e-06
chr10 21846729 21848412	366.853	2.37477	0.411883	5.76565	8.13429e-09	3.61501e-06
chr12 15653269 15653833	94.127	3.75247	0.652112	5.75433	8.69864e-09	3.83315e-06
chr3 57550470 57551172	130.867	2.66486	0.463109	5.75427	8.70147e-09	3.83315e-06
chr16 25843414 25844102	79.7495	3.01426	0.524381	5.74823	9.01844e-09	3.9612e-06
chr14 121753124 121753412	50.4625	4.00063	0.69666	5.74259	9.32392e-09	4.05987e-06
chr14 60592904 60593405	67.5649	3.48107	0.606882	5.73599	9.69471e-09	4.19706e-06
chr7 82033310 82034197	116.442	3.24526	0.566013	5.73354	9.83565e-09	4.24587e-06
chr1 39281846 39282169	61.838	3.43098	0.599239	5.72557	1.03085e-08	4.41207e-06
chr7 75413814 75414566	113.902	3.04242	0.531496	5.72425	1.03892e-08	4.42148e-06
chr13 72692168 72692970	140.591	2.87522	0.502354	5.72349	1.04359e-08	4.42883e-06
chr9 94269270 94269604	75.5402	3.66571	0.640534	5.72291	1.04717e-08	4.43157e-06
chr7 111984476 111984909	89.6281	3.13439	0.548093	5.71872	1.0733e-08	4.5294e-06
chr13 63186952 63187636	164.641	2.29686	0.402182	5.71099	1.1232e-08	4.68747e-06
chr15 34336273 34336780	259.675	2.23676	0.391945	5.70683	1.15102e-08	4.75094e-06
chr11 74483476 74483780	84.7518	2.68982	0.471532	5.70443	1.16733e-08	4.79534e-06
chr8 61478625 61479138	92.9842	3.4537	0.605916	5.69996	1.19835e-08	4.8927e-06
chr3 8307336 8307786	53.2236	3.80063	0.667051	5.69767	1.21456e-08	4.93212e-06
chr3 116447870 116448078	40.0387	4.25636	0.747382	5.69502	1.23355e-08	4.98239e-06
chr12 117533668 117534721	316.477	2.1446	0.376869	5.69058	1.26609e-08	5.05242e-06
chr17 46876314 46876934	205.295	2.13551	0.375285	5.69037	1.26766e-08	5.05242e-06
chr18 84880412 84881394	237.491	2.77919	0.488699	5.6869	1.29364e-08	5.12885e-06
chr17 45798515 45799445	347.384	1.99886	0.351676	5.6838	1.31738e-08	5.20925e-06
chr14 98169789 98170313	136.113	2.29489	0.404129	5.6786	1.35798e-08	5.34175e-06
chr9 3024022 3024170	197.517	2.17003	0.382444	5.67411	1.39415e-08	5.4668e-06
chr2 4506669 4507229	163.17	2.58915	0.456423	5.67269	1.40569e-08	5.48645e-06
chr7 65213263 65213804	91.7777	3.64204	0.642226	5.67096	1.41998e-08	5.5279e-06
chr13 63113039 63113277	74.6708	3.13409	0.553362	5.66372	1.48123e-08	5.75148e-06
chr12 16151551 16151748	34.8266	4.30369	0.760076	5.66219	1.49457e-08	5.77353e-06
chr6 114746593 114746996	69.7295	3.62885	0.640981	5.66141	1.50135e-08	5.78489e-06
chr16 33680059 33680305	57.0575	3.89309	0.688118	5.65759	1.53516e-08	5.88507e-06
chr9 55122477 55123038	72.1474	3.52425	0.623164	5.65542	1.55465e-08	5.94463e-06
chr10 120717174 120717661	89.5893	3.35002	0.592739	5.65177	1.58807e-08	5.98355e-06
chr12 103982937 103983436	46.0325	3.78176	0.669239	5.65085	1.5966e-08	5.98355e-06
chr17 12586739 12587148	60.2627	3.69876	0.654251	5.65342	1.57282e-08	5.98355e-06
chr2 91629672 91630065	111.356	3.19765	0.565604	5.65351	1.57206e-08	5.98355e-06
chr5 38611132 38611525	81.0184	3.63298	0.642824	5.65159	1.58968e-08	5.98355e-06
chr8 126733306 126733673	77.1849	3.70529	0.655556	5.65214	1.58464e-08	5.98355e-06
chr9 3024379 3024638	253.51	2.05819	0.364176	5.65165	1.58919e-08	5.98355e-06
chr16 95945231 95945919	211.267	2.44899	0.433876	5.64446	1.65702e-08	6.16399e-06
chr14 61880745 61881382	94.0604	2.88461	0.511445	5.64012	1.69931e-08	6.25949e-06
chr11 100254741 100255237	133.81	3.35903	0.595856	5.63731	1.72728e-08	6.33482e-06
chr2 4445679 4446416	188.26	2.0949	0.371641	5.6369	1.73143e-08	6.33482e-06
chr5 36422522 36423119	90.0707	3.56152	0.631833	5.6368	1.73238e-08	6.33482e-06
chr8 105479402 105479704	49.8201	3.81584	0.67752	5.63206	1.78066e-08	6.49561e-06
chr14 100899145 100899413	37.0772	4.16154	0.740423	5.62049	1.90413e-08	6.85088e-06
chr15 38979271 38979813	67.6219	3.48407	0.619752	5.62172	1.89066e-08	6.85088e-06
chr16 95658914 95659808	214.126	2.50265	0.445249	5.62078	1.90102e-08	6.85088e-06
chr8 36172192 36172653	122.328	2.37822	0.423141	5.62038	1.90533e-08	6.85088e-06
chr9 102191325 102191710	47.5838	4.0723	0.725177	5.61559	1.95888e-08	7.02664e-06
chr5 115545766 115546051	85.1104	3.78453	0.674051	5.61461	1.97011e-08	7.05014e-06
chr9 121002039 121002658	105.718	3.30326	0.588415	5.61383	1.97895e-08	7.06499e-06
chr10 5288809 5289769	174.122	2.55418	0.455082	5.61256	1.99353e-08	7.10022e-06
chr18 80530045 80530645	173.632	2.94707	0.52518	5.61155	2.00526e-08	7.11135e-06
chr6 18847952 18848040	33.2053	4.04858	0.721535	5.61107	2.01081e-08	7.11135e-06
chr9 30149631 30150487	138.744	3.09689	0.552091	5.60938	2.03049e-08	7.14549e-06
chr14 70585562 70586014	111.573	2.97915	0.531738	5.60267	2.11073e-08	7.39528e-06
chr3 135404391 135404941	181.23	2.66651	0.476176	5.59983	2.14558e-08	7.46527e-06
chr15 34409761 34410266	99.0107	3.12935	0.559412	5.594	2.21899e-08	7.66395e-06
chr7 141275776 141276154	83.0739	3.35856	0.60042	5.59368	2.22303e-08	7.66395e-06
chr18 4970587 4971340	314.558	1.87581	0.335434	5.59217	2.2425e-08	7.71342e-06
chr18 11902940 11903465	82.4745	3.58174	0.641265	5.58543	2.33119e-08	7.98206e-06
chr11 67532720 67533269	110.333	3.20522	0.575005	5.57424	2.48609e-08	8.45477e-06
chr7 64052438 64052804	97.9863	3.14636	0.565194	5.56686	2.59376e-08	8.80107e-06
chr12 17992549 17992997	82.3325	3.57363	0.642362	5.56327	2.6476e-08	8.94347e-06
chr1 88345451 88346303	143.996	3.68275	0.662458	5.55923	2.70974e-08	9.09223e-06
chr4 139238725 139239050	54.3914	3.25474	0.585386	5.56	2.69779e-08	9.09223e-06
chr8 107237958 107238870	124.548	3.19842	0.575325	5.55933	2.70805e-08	9.09223e-06
chr16 21595683 21596289	135.257	3.32663	0.600054	5.54389	2.95831e-08	9.75251e-06
chr9 75363045 75363389	51.625	3.63639	0.656496	5.53909	3.04046e-08	9.97967e-06
chr16 34344071 34344492	55.8059	3.48365	0.629199	5.53664	3.08329e-08	1.00763e-05
chr6 108738455 108739062	88.4206	3.29351	0.59568	5.52899	3.22072e-08	1.04349e-05
chr8 73178498 73178749	52.1845	5.11575	0.9252	5.52935	3.2142e-08	1.04349e-05
chr2 83714006 83714629	90.7356	2.74075	0.49604	5.52526	3.29006e-08	1.06367e-05
chr11 52551395 52551976	57.3847	3.60943	0.653625	5.52218	3.34826e-08	1.08017e-05
chr11 100260829 100261817	196.913	2.95183	0.534957	5.51788	3.43109e-08	1.10002e-05
chr1 194687794 194688099	53.1653	3.40969	0.618029	5.51704	3.44752e-08	1.10275e-05
chr16 25262469 25262910	54.803	3.047	0.552908	5.51086	3.5709e-08	1.13979e-05
chr15 50172275 50172717	57.4483	4.29004	0.779002	5.5071	3.64794e-08	1.15947e-05
chr5 3433402 3433779	51.5731	3.21434	0.583653	5.50727	3.64436e-08	1.15947e-05
chr14 78935716 78936103	36.4324	4.40092	0.799944	5.50153	3.76513e-08	1.18919e-05
chr15 81129587 81130382	80.7379	3.34686	0.608312	5.50189	3.75747e-08	1.18919e-05
chr10 93343482 93343987	134.856	2.30889	0.419715	5.5011	3.77432e-08	1.1896e-05
chr15 25348454 25348961	50.9406	3.60664	0.655942	5.49842	3.83215e-08	1.2053e-05
chr17 74409778 74410256	74.0692	3.48569	0.634098	5.49709	3.86105e-08	1.21156e-05
chr6 128282177 128282588	84.4897	3.5546	0.646672	5.49677	3.86812e-08	1.21156e-05
chr5 148789139 148789606	98.2112	3.25903	0.592987	5.49596	3.88594e-08	1.21462e-05
chr5 100266771 100267510	100.413	3.0952	0.56414	5.48657	4.09806e-08	1.26517e-05
chr14 70331425 70331795	101.003	2.71292	0.494986	5.4808	4.23417e-08	1.2989e-05
chr6 137190847 137191375	58.2352	3.60713	0.658324	5.47926	4.27098e-08	1.30254e-05
chr6 112365366 112365684	57.7741	3.53574	0.645855	5.47452	4.38711e-08	1.33373e-05
chr7 24112102 24112859	218.612	2.5403	0.46406	5.47408	4.39795e-08	1.33373e-05
chr6 125197142 125197502	75.3873	3.85422	0.704754	5.46889	4.52851e-08	1.3645e-05
chr14 54435214 54435423	120.885	2.44571	0.447236	5.4685	4.5385e-08	1.36478e-05
chr10 59911201 59911791	130.455	2.73655	0.500537	5.46724	4.571e-08	1.37182e-05
chr5 98290806 98291132	52.8908	3.82919	0.700438	5.46685	4.58101e-08	1.37209e-05
chr1 128747281 128747748	146.956	2.77119	0.507128	5.46448	4.64276e-08	1.38234e-05
chr7 29480871 29481688	102.582	3.23619	0.592983	5.45747	4.82957e-08	1.42668e-05
chr8 35193620 35194161	87.429	3.07806	0.563984	5.45771	4.82302e-08	1.42668e-05
chr17 94675471 94675984	65.0723	4.07393	0.747545	5.44975	5.04405e-08	1.46987e-05
chr3 10277998 10278337	63.8375	3.84888	0.706222	5.44996	5.03825e-08	1.46987e-05
chr10 13688727 13689115	68.1861	3.28629	0.603306	5.44714	5.11857e-08	1.48583e-05
chr9 15541681 15542387	154.398	2.11244	0.388163	5.44214	5.26442e-08	1.51939e-05
chrY 90741128 90741439	305.522	1.95213	0.359261	5.43374	5.51856e-08	1.58364e-05
chr4 120061828 120062728	425.004	2.60258	0.479163	5.43152	5.58755e-08	1.60039e-05
chr15 40115048 40115385	52.3871	4.04392	0.74458	5.43114	5.59957e-08	1.60079e-05
chr6 146910110 146910255	65.6135	3.08995	0.569438	5.42633	5.75256e-08	1.62907e-05
chr11 94774896 94775176	28.688	4.73258	0.872293	5.42544	5.78105e-08	1.63406e-05
chr15 96547315 96548098	107.129	3.30241	0.609122	5.4216	5.90681e-08	1.66027e-05
chr9 118658624 118659199	218.203	2.61998	0.483231	5.42179	5.90053e-08	1.66027e-05
chr15 27788364 27788772	74.0833	3.15296	0.581599	5.42119	5.92049e-08	1.66101e-05
chr14 6108358 6109060	110.191	3.2368	0.597116	5.42072	5.93592e-08	1.66224e-05
chr12 25428403 25429296	111.381	2.7683	0.51121	5.41519	6.12225e-08	1.70796e-05
chr3 80032468 80032880	53.0217	3.7753	0.697251	5.41454	6.14453e-08	1.70796e-05
chr9 56868145 56868621	99.7285	2.95843	0.546369	5.41471	6.13888e-08	1.70796e-05
chr13 41324359 41324731	37.9575	4.57779	0.846517	5.40779	6.38065e-08	1.77033e-05
chr9 23380219 23380992	121.562	3.00326	0.555775	5.40374	6.52665e-08	1.80751e-05
chr10 111689649 111690043	64.053	3.41234	0.6322	5.39756	6.75532e-08	1.86058e-05
chr5 31079688 31079894	43.5695	3.80377	0.704827	5.39674	6.78625e-08	1.86569e-05
chr5 36202907 36203752	166.634	2.87508	0.5329	5.39516	6.84618e-08	1.87775e-05
chr6 108622755 108623429	71.7749	3.31179	0.614013	5.39367	6.90318e-08	1.8875e-05
chr5 45497092 45497172	31.1099	4.13998	0.767678	5.39286	6.93447e-08	1.89262e-05
chr18 25008596 25009203	71.6012	3.35607	0.622446	5.39175	6.97739e-08	1.89577e-05
chr5 14514640 14515467	191.52	2.5983	0.481888	5.39191	6.97122e-08	1.89577e-05
chr8 70394046 70395201	175.221	3.13409	0.581293	5.39159	6.98377e-08	1.89577e-05
chr17 30910862 30911156	43.1254	3.56624	0.661733	5.38925	7.07525e-08	1.91085e-05
chr7 121955075 121956165	113.71	2.80415	0.52036	5.38887	7.09003e-08	1.91085e-05
chr11 88291347 88291839	74.718	2.93022	0.54401	5.38632	7.19133e-08	1.92438e-05
chr11 100255397 100256179	172.906	3.12292	0.579761	5.38656	7.18185e-08	1.92438e-05
chr3 132865078 132865679	119.927	3.21484	0.596796	5.38683	7.17112e-08	1.92438e-05
chr8 11044756 11045257	78.5643	3.13805	0.582694	5.38542	7.2275e-08	1.93063e-05
chr5 29708144 29708554	81.7939	3.23159	0.60021	5.38409	7.28112e-08	1.93808e-05
chr11 75321029 75321744	65.2876	3.60329	0.669478	5.38223	7.35667e-08	1.95459e-05
chr2 103632543 103633701	302.666	2.54547	0.472995	5.38161	7.38208e-08	1.95459e-05
chr5 4496610 4497124	77.2294	2.89595	0.538293	5.37986	7.45417e-08	1.96678e-05
chr18 57747043 57747424	60.9037	3.47791	0.646841	5.37676	7.58375e-08	1.99397e-05
chr14 9960435 9960848	45.047	3.48071	0.647459	5.37595	7.61796e-08	1.99948e-05
chr14 70583816 70584189	97.2524	2.92429	0.544386	5.37172	7.79897e-08	2.03886e-05
chr9 77744817 77745169	89.2756	2.96199	0.551793	5.36793	7.96444e-08	2.07236e-05
chr14 70001728 70002161	63.5775	3.62241	0.675222	5.36476	8.10549e-08	2.10543e-05
chr17 79394837 79395192	46.282	3.67033	0.684202	5.36441	8.12164e-08	2.10599e-05
chr5 8310685 8311214	58.2066	3.8458	0.716965	5.36401	8.13966e-08	2.10704e-05
chr6 8647403 8647975	91.0227	3.20112	0.596905	5.36286	8.1916e-08	2.11685e-05
chr3 57976571 57977156	119.234	3.04486	0.567855	5.36203	8.22928e-08	2.12294e-05
chr5 4530123 4531305	402.057	2.1503	0.401442	5.35644	8.48772e-08	2.17486e-05
chr8 54609993 54610675	58.2204	3.27393	0.612787	5.34269	9.15779e-08	2.33055e-05
chr5 43093701 43094675	112.193	2.45853	0.460207	5.34223	9.18105e-08	2.33253e-05
chr15 102004285 102004529	47.4013	4.25102	0.79605	5.34014	9.28752e-08	2.35561e-05
chr7 110268546 110268988	91.6707	2.51563	0.471113	5.33975	9.30771e-08	2.35676e-05
chr5 5625534 5625900	35.2231	4.08744	0.76561	5.33881	9.35609e-08	2.36503e-05
chr9 62827647 62827967	46.214	3.52663	0.660833	5.33664	9.46855e-08	2.38945e-05
chr17 45359498 45360022	106.122	2.93888	0.551385	5.33	9.82136e-08	2.46496e-05
chr11 109606718 109606953	44.7967	4.02031	0.754902	5.32561	1.00617e-07	2.50143e-05
chr16 25900419 25901111	124.527	2.7317	0.513023	5.32471	1.01117e-07	2.50971e-05
chr3 101807856 101808135	46.7641	4.23246	0.795017	5.32373	1.01659e-07	2.51489e-05
chr11 57914212 57914477	54.9972	3.86161	0.725593	5.322	1.0263e-07	2.52646e-05
chr11 4262988 4263359	99.1088	2.72263	0.511905	5.31862	1.04559e-07	2.56975e-05
chr7 89477108 89477884	144.252	2.35284	0.442457	5.31767	1.05102e-07	2.5789e-05
chr8 40963074 40963984	184.408	2.57749	0.484764	5.317	1.05492e-07	2.5816e-05
chr11 88356795 88357272	103.857	3.65474	0.687494	5.31603	1.06053e-07	2.58957e-05
chr6 58847662 58848241	108.019	2.83763	0.534425	5.30968	1.09817e-07	2.67713e-05
chr1 128744050 128744323	45.0237	3.77398	0.710999	5.30799	1.10841e-07	2.6963e-05
chr5 125120116 125120524	71.9673	3.47007	0.653769	5.30779	1.10961e-07	2.6963e-05
chr12 8778115 8778490	101.756	2.77908	0.523797	5.30565	1.12273e-07	2.71941e-05
chr13 56353243 56353750	162.835	2.80503	0.528914	5.30337	1.13683e-07	2.74873e-05
chr15 38568998 38569373	54.2343	3.60534	0.679855	5.30311	1.13849e-07	2.74873e-05
chr7 125844487 125844960	67.3633	3.4201	0.645168	5.30111	1.151e-07	2.77451e-05
chr7 24636329 24636620	116.519	2.55994	0.483066	5.29935	1.16219e-07	2.79699e-05
chr10 24889925 24890527	85.3941	3.1891	0.601883	5.29854	1.16734e-07	2.80491e-05
chr2 164421895 164422108	69.7873	2.71328	0.512208	5.29722	1.1758e-07	2.82074e-05
chr8 84414264 84414837	121.671	2.28089	0.430633	5.2966	1.17976e-07	2.82168e-05
chr11 6001853 6002209	69.9685	3.31426	0.625863	5.29551	1.18688e-07	2.82482e-05
chr2 164363454 164364057	154.709	2.93104	0.553458	5.29587	1.18449e-07	2.82482e-05
chr3 109309326 109309747	140.651	3.06671	0.579192	5.2948	1.19144e-07	2.83121e-05
chr7 64030340 64030850	62.3116	3.30214	0.623753	5.29399	1.19678e-07	2.83942e-05
chr16 24057069 24057379	75.916	3.38256	0.639477	5.28957	1.22607e-07	2.89978e-05
chr16 16224479 16224790	51.7932	3.31036	0.626045	5.28774	1.23839e-07	2.91992e-05
chr6 24607402 24607821	55.4539	3.30626	0.625377	5.28683	1.24454e-07	2.92968e-05
chr14 70584333 70584667	98.4389	2.99049	0.566033	5.28324	1.26916e-07	2.9733e-05
chr14 73507686 73508305	217.85	2.09378	0.396342	5.28275	1.27261e-07	2.9733e-05
chr15 27405690 27406139	128.53	3.0131	0.570401	5.28242	1.27492e-07	2.9733e-05
chr3 41605746 41606512	173.285	2.68474	0.508221	5.28262	1.27347e-07	2.9733e-05
chr11 103018875 103019201	70.8424	3.8385	0.727166	5.27872	1.30089e-07	3.0245e-05
chr3 122197428 122197850	49.9888	4.40621	0.83559	5.27317	1.34085e-07	3.10237e-05
chr8 11343017 11343364	51.5274	3.32881	0.631305	5.2729	1.34285e-07	3.10237e-05
chr13 28917036 28917917	102.895	2.89443	0.549178	5.27047	1.36071e-07	3.13457e-05
chr10 80791785 80791952	50.3147	3.13519	0.595469	5.26507	1.40137e-07	3.20634e-05
chr5 91491460 91491998	56.0336	3.71489	0.705593	5.26492	1.40251e-07	3.20634e-05
chr17 7533473 7533974	82.9022	3.65111	0.693626	5.2638	1.4111e-07	3.2211e-05
chr10 121294034 121294309	50.4511	3.24814	0.617763	5.25791	1.45704e-07	3.3109e-05
chr16 95741246 95741693	79.9168	2.91989	0.555657	5.25484	1.48149e-07	3.35131e-05
chr7 44835426 44835801	143.015	2.2799	0.433826	5.25533	1.47759e-07	3.35131e-05
chr11 74385738 74386103	43.4172	3.89646	0.741951	5.25164	1.50751e-07	3.40083e-05
chr3 144611550 144612046	75.9623	3.44715	0.656827	5.24818	1.53605e-07	3.45915e-05
chr2 177398098 177398473	75.9752	2.76429	0.526863	5.24669	1.54854e-07	3.47988e-05
chr6 30569988 30570382	83.8389	3.10623	0.592053	5.24653	1.54988e-07	3.47988e-05
chr3 52017528 52018384	261.993	1.94657	0.371078	5.24572	1.55671e-07	3.48484e-05
chr18 44542549 44543176	97.458	2.93749	0.560044	5.2451	1.56198e-07	3.49145e-05
chr16 25465344 25466296	113.357	2.96948	0.566484	5.24195	1.58884e-07	3.53575e-05
chr5 115526007 115526168	43.1155	3.29192	0.628741	5.23574	1.64329e-07	3.64079e-05
chr7 19930566 19930772	35.7459	4.23562	0.80966	5.23136	1.68265e-07	3.71162e-05
chr8 92167179 92167872	88.6518	3.25606	0.622456	5.23099	1.68604e-07	3.71365e-05
chr2 104841623 104842361	86.6873	3.0926	0.591368	5.22957	1.69907e-07	3.7369e-05
chr7 141275365 141275625	62.4148	3.61873	0.692078	5.2288	1.70617e-07	3.74703e-05
chr11 80498363 80498963	99.7771	2.92241	0.559095	5.22704	1.72244e-07	3.77726e-05
chr2 9285935 9286215	36.0209	3.80447	0.728178	5.22465	1.74486e-07	3.81532e-05
chr2 165831672 165832039	71.2254	3.17718	0.608277	5.22324	1.7582e-07	3.83336e-05
chr15 96975066 96975702	92.5087	3.07499	0.588783	5.22263	1.76404e-07	3.84054e-05
chr19 19246742 19247441	70.9888	3.43524	0.658816	5.21425	1.8456e-07	3.99501e-05
chr18 60740531 60741020	109.801	2.48804	0.477187	5.21398	1.84831e-07	3.99513e-05
chr1 106821957 106822350	58.1665	2.78573	0.534434	5.21249	1.8632e-07	4.0091e-05
chr2 173347400 173347553	27.5243	4.98037	0.955532	5.21214	1.86673e-07	4.0091e-05
chr18 78493316 78493607	54.5286	3.9313	0.755013	5.20693	1.91995e-07	4.10872e-05
chr15 62092475 62093149	91.5549	2.81988	0.541693	5.20567	1.93298e-07	4.12654e-05
chr7 118313906 118314711	142.065	2.78747	0.535495	5.2054	1.93581e-07	4.12654e-05
chr10 102511756 102512502	116.963	2.67347	0.513751	5.20384	1.95217e-07	4.15407e-05
chr10 56831318 56831704	40.6964	4.08965	0.786086	5.20254	1.96581e-07	4.1772e-05
chr12 36093263 36093802	61.9776	3.3333	0.640988	5.20025	1.99018e-07	4.20525e-05
chr9 43674291 43674707	86.112	3.39821	0.653459	5.20035	1.98916e-07	4.20525e-05
chr4 63091284 63091669	128.61	2.59268	0.498942	5.19636	2.0323e-07	4.27031e-05
chr9 44140460 44140732	52.2808	3.67406	0.707114	5.19585	2.03783e-07	4.27594e-05
chr1 89019748 89020409	144.672	2.57629	0.496193	5.19212	2.07918e-07	4.34904e-05
chr7 73250542 73250924	54.6344	3.66418	0.705747	5.19192	2.08132e-07	4.34904e-05
chr2 180435662 180436047	79.4377	3.05298	0.58811	5.19117	2.08976e-07	4.36062e-05
chr1 132196366 132196675	51.1395	3.53067	0.680296	5.18991	2.10395e-07	4.38416e-05
chr5 107124509 107125066	91.9521	2.95328	0.569131	5.1891	2.11309e-07	4.39107e-05
chr19 6870774 6871153	72.5703	2.72059	0.524694	5.1851	2.15904e-07	4.4742e-05
chr18 57602963 57603457	110.943	3.04254	0.586881	5.18426	2.16877e-07	4.4882e-05
chr6 42379243 42379542	51.2665	3.46566	0.668616	5.18334	2.17952e-07	4.49809e-05
chr14 54435502 54435741	108.152	2.29246	0.443062	5.17411	2.28995e-07	4.69384e-05
chr2 150772560 150773215	93.3422	2.57426	0.49762	5.17315	2.30176e-07	4.71164e-05
chr9 67055174 67055566	49.4992	4.14887	0.802296	5.17124	2.32541e-07	4.75358e-05
chr11 108221147 108221878	148.503	2.92864	0.566442	5.17024	2.33799e-07	4.77283e-05
chr15 93706469 93706790	55.4403	3.57199	0.691189	5.16789	2.36745e-07	4.81991e-05
chr11 95085818 95086694	150.497	2.66204	0.515369	5.1653	2.40052e-07	4.86219e-05
chr15 25808926 25809365	106.839	3.10762	0.601639	5.16525	2.40113e-07	4.86219e-05
chr8 8639546 8640474	107.216	2.81552	0.545082	5.16532	2.40029e-07	4.86219e-05
chr8 79355669 79356445	98.2981	3.12376	0.604954	5.16364	2.42195e-07	4.89121e-05
chr17 12455349 12455730	52.0717	3.23048	0.62615	5.15928	2.47907e-07	4.98283e-05
chr13 63140783 63141220	112.139	2.18476	0.423755	5.15571	2.52667e-07	5.06871e-05
chr6 82041281 82041919	138.305	2.58201	0.500841	5.15535	2.53154e-07	5.07106e-05
chr15 101710633 101710948	59.4529	3.58554	0.695636	5.15433	2.54544e-07	5.08604e-05
chr2 173256306 173256611	48.9493	3.25353	0.631286	5.15382	2.55232e-07	5.09303e-05
chr12 12307023 12307834	132.28	2.8526	0.553623	5.15259	2.56908e-07	5.11801e-05
chr8 92190687 92190990	63.7425	3.38248	0.656485	5.15241	2.57163e-07	5.11801e-05
chr3 144933612 144933866	32.8094	4.41724	0.857445	5.15163	2.58235e-07	5.13258e-05
chr17 62368775 62369315	79.6484	3.25355	0.632423	5.14459	2.68108e-07	5.31477e-05
chr15 32778586 32779411	191.69	2.79968	0.544551	5.14126	2.72903e-07	5.38151e-05
chr15 97775440 97775834	62.1071	2.88267	0.560684	5.14135	2.72776e-07	5.38151e-05
chr7 90231254 90231913	105.423	3.31063	0.644202	5.13911	2.76037e-07	5.42911e-05
chr12 111238838 111239320	73.7718	3.14743	0.612527	5.13843	2.77038e-07	5.44169e-05
chr15 93252516 93252704	32.8692	3.7955	0.738928	5.13649	2.79919e-07	5.47685e-05
chr14 79134890 79135363	47.2285	3.57991	0.697385	5.13333	2.84656e-07	5.55511e-05
chr14 25636272 25636681	131.112	2.43355	0.47443	5.12941	2.90655e-07	5.62843e-05
chr5 34326304 34326702	60.2952	3.55053	0.692181	5.12948	2.90544e-07	5.62843e-05
chr9 103072821 103073418	142.672	2.41741	0.471266	5.12961	2.90344e-07	5.62843e-05
chr10 99561133 99561872	196.315	2.24666	0.43811	5.12808	2.92718e-07	5.6611e-05
chr15 97952200 97952411	67.1477	3.31556	0.646794	5.12614	2.95736e-07	5.70483e-05
chr15 10823287 10823665	64.6445	3.28481	0.640838	5.1258	2.96275e-07	5.70791e-05
chr9 122629171 122629805	75.1652	2.96202	0.577959	5.12498	2.97575e-07	5.72564e-05
chr14 31946162 31946503	53.6754	3.88157	0.75756	5.12377	2.99479e-07	5.74759e-05
chr5 24262143 24262580	101.59	2.41712	0.471895	5.12216	3.02048e-07	5.78951e-05
chr16 37983504 37984002	45.1853	3.66672	0.715912	5.12174	3.02728e-07	5.79194e-05
chr8 79562036 79562640	138.879	2.46714	0.481734	5.12137	3.03327e-07	5.79194e-05
chr9 122074531 122075053	49.4169	3.79634	0.741242	5.12159	3.02965e-07	5.79194e-05
chr12 8787061 8787499	69.8351	2.87962	0.56243	5.11996	3.05599e-07	5.8179e-05
chr12 111936825 111937173	54.7987	3.4108	0.666196	5.11981	3.05846e-07	5.8179e-05
chr9 13314528 13315000	83.7967	2.80703	0.548718	5.11561	3.12732e-07	5.91901e-05
chr8 35662161 35662622	81.5561	2.58561	0.505539	5.11456	3.14474e-07	5.92962e-05
chr3 28467788 28468309	74.5327	3.19719	0.625374	5.11245	3.18012e-07	5.98884e-05
chr11 96857560 96857803	44.0333	3.84907	0.753149	5.11063	3.21088e-07	6.02815e-05
chr15 93251885 93252378	81.4336	2.89889	0.567193	5.11094	3.2056e-07	6.02815e-05
chr3 84438012 84438540	126.694	3.04984	0.59678	5.1105	3.213e-07	6.02815e-05
chr16 57437974 57438631	72.6224	2.99955	0.586971	5.11021	3.21798e-07	6.03e-05
chr2 173263603 173263919	233.278	1.96758	0.385051	5.10992	3.22303e-07	6.03196e-05
chr9 27335667 27336365	81.5735	3.15576	0.617652	5.10929	3.23368e-07	6.04437e-05
chr11 62268962 62269602	95.7669	3.07311	0.601685	5.10752	3.26421e-07	6.08633e-05
chr11 17083872 17084296	48.2364	3.33381	0.652777	5.10711	3.27119e-07	6.09182e-05
chr3 132871248 132871828	171.859	2.93011	0.57384	5.10615	3.28786e-07	6.1153e-05
chr8 4483365 4483728	48.5966	3.29431	0.645313	5.10498	3.3083e-07	6.12943e-05
chr10 85739658 85739890	35.8966	3.70778	0.726515	5.10351	3.33407e-07	6.1632e-05
chr11 85275297 85275673	41.8386	4.07871	0.799257	5.10314	3.34072e-07	6.16793e-05
chr7 80442105 80442363	55.1492	3.19202	0.625781	5.10086	3.38122e-07	6.23505e-05
chr6 38178862 38179316	43.8976	3.73268	0.732413	5.09642	3.46132e-07	6.37496e-05
chr14 75149908 75150029	26.2483	4.41324	0.866111	5.09548	3.47868e-07	6.39911e-05
chr14 75892187 75892946	144.501	2.54509	0.49972	5.09304	3.52375e-07	6.46624e-05
chr16 57466784 57467395	64.0002	3.35488	0.659054	5.09045	3.57209e-07	6.52316e-05
chr6 128062294 128062894	130.145	2.82858	0.555664	5.09045	3.57207e-07	6.52316e-05
chr10 92143764 92144363	58.3301	2.8472	0.5594	5.08974	3.58547e-07	6.53966e-05
chr10 7296002 7296542	82.3837	3.53387	0.694418	5.08898	3.60001e-07	6.54837e-05
chr6 71081928 71082554	70.7734	3.09643	0.608534	5.08835	3.61198e-07	6.54837e-05
chr9 95151781 95152187	79.7548	2.87109	0.564176	5.08898	3.59985e-07	6.54837e-05
chr9 98338180 98338364	27.1873	4.2586	0.836881	5.08865	3.60617e-07	6.54837e-05
chr7 90232048 90232222	28.0415	4.67172	0.918332	5.08718	3.63421e-07	6.58076e-05
chr11 100221760 100222228	85.3328	3.25452	0.64003	5.08495	3.67719e-07	6.64263e-05
chr7 89463918 89464368	73.6284	3.4172	0.672062	5.08465	3.68302e-07	6.64518e-05
chr10 22212353 22212557	46.3538	3.08664	0.607327	5.08232	3.72845e-07	6.70944e-05
chr6 108531357 108531529	55.027	3.3498	0.659244	5.08128	3.74902e-07	6.72401e-05
chr9 120732618 120733250	100.239	2.81961	0.554899	5.08131	3.74842e-07	6.72401e-05
chr15 36656602 36657021	100.464	3.28132	0.645842	5.08069	3.76061e-07	6.73676e-05
chr14 60485588 60486211	98.4494	2.61406	0.514563	5.08016	3.77113e-07	6.74759e-05
chr18 50011579 50012076	94.6198	3.23674	0.637213	5.07953	3.78365e-07	6.75903e-05
chr18 68157237 68157376	33.1873	3.52926	0.69486	5.07909	3.79237e-07	6.76151e-05
chr14 120257112 120257360	32.0005	4.41201	0.869628	5.07344	3.9068e-07	6.94407e-05
chr5 36085635 36085959	45.3722	4.08643	0.805469	5.07336	3.9086e-07	6.94407e-05
chr6 51270591 51271486	202.611	2.6728	0.527035	5.07139	3.94931e-07	6.99167e-05
chr9 67235497 67235829	50.058	3.67664	0.725425	5.06826	4.01475e-07	7.09086e-05
chr11 95575712 95576538	150.258	2.64524	0.522101	5.06653	4.05126e-07	7.13861e-05
chr14 25137281 25137940	82.056	2.83845	0.560466	5.06444	4.09595e-07	7.2068e-05
chr5 140121692 140122366	67.8087	3.42872	0.677041	5.06428	4.09953e-07	7.2068e-05
chr9 115382782 115383276	44.545	3.43921	0.679143	5.06405	4.10441e-07	7.20697e-05
chr18 74444407 74444691	66.0113	2.85406	0.56371	5.06299	4.12722e-07	7.23859e-05
chr14 121053813 121054117	26.9736	4.10554	0.811214	5.06098	4.17117e-07	7.28053e-05
chr5 65770605 65770967	38.9581	4.24534	0.83887	5.06079	4.1753e-07	7.28053e-05
chr11 85258495 85259126	53.318	3.68786	0.728824	5.06002	4.19217e-07	7.30149e-05
chr13 113341097 113341545	133.335	2.83069	0.559458	5.0597	4.19912e-07	7.3031e-05
chr3 84744710 84745004	75.3653	3.05693	0.604417	5.05765	4.24448e-07	7.35858e-05
chr7 12955015 12955209	38.3392	3.69944	0.731592	5.0567	4.2657e-07	7.37839e-05
chr13 53443778 53444110	50.7831	3.28903	0.65066	5.05492	4.30572e-07	7.41275e-05
chr5 151112807 151113056	58.9008	2.75468	0.545279	5.05186	4.37523e-07	7.49896e-05
chr15 6879610 6879957	37.5387	4.19762	0.831206	5.05004	4.41724e-07	7.55378e-05
chr9 100605978 100606580	73.7113	3.19954	0.633566	5.05005	4.41689e-07	7.55378e-05
chr17 30590867 30591312	116.865	2.43337	0.481898	5.04955	4.42858e-07	7.56459e-05
chr17 24859702 24860375	111.684	2.67759	0.530298	5.04921	4.43648e-07	7.56897e-05
chr4 155853006 155853227	69.7561	2.55498	0.506036	5.049	4.4412e-07	7.56897e-05
chr17 84074409 84075565	258.392	2.29676	0.455159	5.04606	4.51005e-07	7.66032e-05
chr16 18537276 18537524	34.7962	4.20227	0.832869	5.04554	4.52245e-07	7.67273e-05
chr10 93357285 93358285	507.03	2.47031	0.489634	5.04521	4.53031e-07	7.67742e-05
chr2 4221735 4222479	131.207	2.80509	0.556089	5.04431	4.55161e-07	7.70484e-05
chr3 66985590 66986403	323.467	1.68375	0.333966	5.04168	4.61462e-07	7.78527e-05
chr6 35002255 35002671	54.5223	3.1837	0.631462	5.0418	4.61183e-07	7.78527e-05
chr5 139098993 139099589	102.36	3.00252	0.595839	5.03915	4.67609e-07	7.88016e-05
chr11 70431719 70431885	47.0132	3.25685	0.64645	5.03806	4.70285e-07	7.91639e-05
chr7 27291719 27292135	114.147	2.65531	0.527076	5.03781	4.70882e-07	7.91759e-05
chr6 145992857 145993331	99.7814	2.34264	0.465095	5.03689	4.73145e-07	7.94679e-05
chr3 66650389 66650943	116.609	2.91636	0.579112	5.03591	4.75578e-07	7.96611e-05
chr7 112332448 112332907	166.894	1.93284	0.383804	5.036	4.75355e-07	7.96611e-05
chr11 74448045 74448465	71.0759	2.61482	0.519404	5.03427	4.79663e-07	8.01991e-05
chr15 102302516 102302824	55.0216	3.71529	0.738059	5.03386	4.80693e-07	8.01991e-05
chr7 145165189 145165618	93.064	3.03221	0.602345	5.03401	4.80329e-07	8.01991e-05
chr9 98418307 98418750	57.2936	3.02056	0.600077	5.03362	4.81313e-07	8.02137e-05
chr16 24948205 24948700	94.0309	3.03269	0.602558	5.03303	4.828e-07	8.02838e-05
chr5 98943738 98944144	76.6275	3.64498	0.724195	5.03315	4.82495e-07	8.02838e-05
chr7 56419268 56419975	86.6205	3.0426	0.604575	5.03262	4.83814e-07	8.03637e-05
chr7 63856487 63857056	114.207	2.64387	0.525395	5.03216	4.84973e-07	8.04675e-05
chr7 102000816 102001364	87.852	2.70163	0.536936	5.03157	4.86469e-07	8.05384e-05
chr2 164518813 164519374	104.851	3.1074	0.617745	5.03023	4.89896e-07	8.08393e-05
chr5 138883648 138884029	49.7156	3.36781	0.669462	5.03062	4.88901e-07	8.08393e-05
chr14 87619517 87619912	52.7989	3.68516	0.732873	5.02837	4.94661e-07	8.1285e-05
chr14 24900806 24901162	51.0123	3.518	0.699721	5.02772	4.96344e-07	8.13685e-05
chr18 68976269 68976717	63.1749	2.97913	0.592721	5.02619	5.00325e-07	8.1932e-05
chr5 110099738 110100042	86.1072	2.74269	0.545884	5.02431	5.05251e-07	8.26488e-05
chr15 93710494 93710715	51.3377	3.75046	0.7469	5.02138	5.13027e-07	8.37389e-05
chr14 121752781 121752982	38.1327	3.90141	0.777079	5.02061	5.15065e-07	8.39807e-05
chr3 101313169 101313713	115.062	2.27638	0.453664	5.01775	5.22796e-07	8.48737e-05
chr17 13802841 13803331	59.6154	3.13666	0.625298	5.01627	5.26855e-07	8.52572e-05
chr15 99455493 99455834	65.8564	3.43978	0.68586	5.01528	5.29553e-07	8.54295e-05
chr5 109922761 109923104	45.6372	3.68209	0.734178	5.01526	5.29621e-07	8.54295e-05
chr12 85959872 85960096	115.904	2.41424	0.481435	5.01468	5.31229e-07	8.55058e-05
chr3 78999893 79000259	49.8593	3.16735	0.632134	5.01057	5.4269e-07	8.68864e-05
chr6 145968085 145969116	219.675	2.58926	0.516857	5.00962	5.45381e-07	8.71083e-05
chr8 14921342 14921634	54.6679	3.58334	0.715342	5.00926	5.46389e-07	8.71083e-05
chr9 102088449 102088914	86.5932	3.2937	0.65751	5.00935	5.46137e-07	8.71083e-05
chr14 51053243 51053665	57.2804	3.29822	0.658526	5.00849	5.4859e-07	8.73668e-05
chr17 62367965 62368280	36.0038	4.32315	0.863273	5.00787	5.50367e-07	8.75571e-05
chr3 37907393 37907775	47.9491	3.02996	0.605206	5.00648	5.54332e-07	8.80949e-05
chr12 117430934 117431303	61.0955	3.12362	0.624162	5.0045	5.60084e-07	8.89153e-05
chr7 25487726 25488318	64.818	3.30549	0.66061	5.00369	5.62427e-07	8.91932e-05
chr16 13872158 13872662	54.1205	3.50893	0.701366	5.00299	5.64472e-07	8.94234e-05
chr14 66258820 66259296	81.8592	2.64999	0.530134	4.99872	5.77112e-07	9.12339e-05
chr6 101448990 101449410	42.3213	3.0318	0.606686	4.99732	5.81322e-07	9.18031e-05
chr18 80112434 80112875	98.914	2.81603	0.563539	4.99704	5.82171e-07	9.18409e-05
chr11 82840216 82840827	90.866	3.03802	0.608124	4.99572	5.86158e-07	9.23732e-05
chr9 94456129 94456532	46.8431	3.54015	0.708705	4.99524	5.87635e-07	9.24756e-05
chr8 11029079 11029482	35.1803	3.88173	0.777401	4.99322	5.9381e-07	9.3195e-05
chr14 76958790 76959197	110.129	2.21267	0.443162	4.99291	5.9477e-07	9.32428e-05
chr15 93715163 93715403	30.0166	3.8601	0.773313	4.99164	5.98686e-07	9.36617e-05
chr1 118776571 118777011	62.6192	3.8346	0.768267	4.99124	5.99932e-07	9.37592e-05
chr10 127509330 127509535	67.991	2.54818	0.510801	4.9886	6.08187e-07	9.49509e-05
chr11 80062186 80062612	81.2473	2.85902	0.573214	4.98771	6.10998e-07	9.51925e-05
chr9 14675732 14676630	194.802	2.35679	0.472579	4.9871	6.12935e-07	9.53956e-05
chr14 59627482 59627681	29.746	3.96273	0.795019	4.98444	6.21418e-07	9.65165e-05
chr11 114066943 114067235	68.2479	3.30639	0.663521	4.9831	6.25739e-07	9.70875e-05
chr1 74812338 74812559	34.5812	4.81641	0.966664	4.98251	6.27647e-07	9.72827e-05
chr18 11900904 11901202	69.3023	3.49877	0.702254	4.98221	6.28633e-07	9.72827e-05
chr7 127712420 127713005	159.552	2.54822	0.511473	4.98211	6.28934e-07	9.72827e-05
chr5 140682083 140682388	49.8342	3.75643	0.754129	4.98115	6.32062e-07	9.76662e-05
chr9 95406959 95407924	188.451	2.19731	0.44138	4.97828	6.41523e-07	9.87232e-05
chr3 132949815 132950475	137.01	2.39791	0.481781	4.97719	6.45135e-07	9.91776e-05
chr7 112299208 112300014	181.75	1.88652	0.379062	4.9768	6.46434e-07	9.9276e-05
chr12 23800688 23801187	43.5005	3.61058	0.725514	4.97658	6.47184e-07	9.92901e-05
chr5 90890867 90891557	365.805	1.7901	0.359732	4.97619	6.4847e-07	9.93861e-05
chr11 120697707 120698525	351.613	1.93212	0.388337	4.97538	6.51198e-07	9.96016e-05
chr10 66987542 66987925	44.5005	3.78486	0.760752	4.97516	6.51945e-07	9.96147e-05
chr8 61270549 61270870	63.075	3.18967	0.64121	4.97445	6.54315e-07	9.98756e-05
chr10 61554768 61555588	77.3265	3.0317	0.609728	4.97222	6.61916e-07	0.00010073
chr7 30086535 30086839	64.3772	3.12026	0.62803	4.96833	6.75324e-07	0.000102356
chr17 49472714 49472963	49.6625	3.40984	0.68663	4.96605	6.83287e-07	0.000103252
chr9 107327962 107328191	38.6573	3.96586	0.79863	4.96582	6.84112e-07	0.000103273
chr3 102135501 102136171	115.949	3.0012	0.604476	4.96496	6.87162e-07	0.000103629
chr8 123616921 123617143	22.267	4.49813	0.90638	4.96275	6.95025e-07	0.000104606
chr14 57317277 57317509	44.6616	3.604	0.726421	4.9613	7.00214e-07	0.000105282
chr16 13825992 13826533	88.5564	3.08403	0.621719	4.96049	7.03142e-07	0.000105616
chr7 64054238 64054428	37.0519	4.16085	0.838848	4.96019	7.04236e-07	0.000105675
chr16 11479656 11480002	63.692	2.81029	0.566693	4.9591	7.08209e-07	0.000106166
chr7 45429859 45430316	90.1545	3.16965	0.639405	4.95719	7.15202e-07	0.000106895
chr6 29082846 29083587	147.93	2.76198	0.557209	4.95681	7.16594e-07	0.000106997
chr10 88970983 88971472	50.4943	2.97694	0.600681	4.95595	7.19792e-07	0.000107262
chr5 98310369 98310875	60.679	3.4339	0.693169	4.95391	7.27355e-07	0.000107855
chr7 45616213 45616629	64.946	3.19135	0.644195	4.95401	7.26982e-07	0.000107855
chr1 171424695 171425393	94.5731	3.23784	0.653676	4.95328	7.29742e-07	0.000108103
chr7 75800595 75800862	59.6049	3.62514	0.732128	4.9515	7.36418e-07	0.000108878
chr11 59335026 59335514	81.9725	3.31723	0.670311	4.94878	7.46783e-07	0.000110086
chr8 64634580 64635271	92.5063	3.33672	0.674591	4.94629	7.56395e-07	0.000111285
chr16 89718814 89719269	81.1804	3.02771	0.612421	4.94384	7.65969e-07	0.000112453
chr7 73454204 73454789	57.1721	3.20814	0.649096	4.94248	7.71364e-07	0.000112936
chr14 74828168 74828391	27.7512	4.41263	0.893103	4.94078	7.78091e-07	0.00011359
chr3 87073019 87073555	102.324	3.21823	0.651333	4.94099	7.77259e-07	0.00011359
chr8 64825078 64825670	77.2594	2.88685	0.584279	4.94088	7.77694e-07	0.00011359
chr10 56495301 56495715	53.3128	3.27332	0.66262	4.93996	7.81372e-07	0.000113959
chr5 66618069 66619146	449.619	1.58764	0.321415	4.93954	7.83073e-07	0.000114096
chr2 33816214 33816750	143.392	2.83284	0.57366	4.93819	7.88513e-07	0.000114419
chr4 9133354 9133614	141.504	2.176	0.440643	4.93824	7.88324e-07	0.000114419
chr7 44670754 44671307	154.745	2.46245	0.498668	4.93805	7.89087e-07	0.000114419
chr15 55187044 55187288	42.0263	3.74527	0.758539	4.93748	7.91384e-07	0.000114642
chr14 121713330 121713767	80.9526	3.09999	0.628134	4.93523	8.00547e-07	0.000115747
chr12 25083424 25084305	156.795	2.94766	0.597529	4.93308	8.09416e-07	0.000116917
chr3 59247731 59248716	156.64	2.48569	0.504487	4.92716	8.34332e-07	0.000119712
chr13 42374669 42374942	56.6375	2.76608	0.561465	4.92654	8.36983e-07	0.000119978
chr10 93800824 93801251	62.9652	3.21018	0.651706	4.92581	8.40106e-07	0.000120312
chr11 88570622 88571285	96.1242	2.8043	0.569371	4.92525	8.42518e-07	0.000120543
chr12 24913397 24913928	73.4926	3.36359	0.68302	4.92458	8.45401e-07	0.00012063
chr6 87186982 87187362	124.664	2.02191	0.410833	4.92149	8.58892e-07	0.000121729
chr9 14061812 14062283	78.3402	3.03278	0.616319	4.9208	8.61928e-07	0.000122045
chr2 113828945 113829233	57.4664	3.60053	0.732151	4.91774	8.75487e-07	0.0001235
chr8 106528588 106529071	95.5554	3.10139	0.630683	4.91751	8.76528e-07	0.000123531
chr10 96480150 96480920	63.022	2.78906	0.567324	4.91616	8.82566e-07	0.00012415
chr6 145441487 145441991	79.5292	2.69914	0.549333	4.91349	8.94703e-07	0.000125623
chr10 91167399 91167576	49.3129	3.1774	0.646839	4.9122	9.00614e-07	0.000126217
chr8 122834108 122834763	107.359	2.37175	0.482981	4.91064	9.0781e-07	0.00012699
chr14 101463016 101463614	167.975	2.74369	0.558878	4.90929	9.14083e-07	0.00012763
chr3 107647094 107647673	84.2348	2.64586	0.539184	4.90715	9.24089e-07	0.000128908
chr7 128320375 128320779	125.037	2.24716	0.458021	4.90624	9.28391e-07	0.000129269
chr9 44058542 44058982	54.3247	3.27785	0.668165	4.90574	9.30754e-07	0.000129478
chr6 128812987 128813446	35.4309	4.1561	0.847756	4.90248	9.46366e-07	0.000131343
chr5 102520507 102520891	98.5949	2.36891	0.483325	4.90127	9.52181e-07	0.00013185
chr1 133448642 133448830	34.6842	3.8087	0.777238	4.9003	9.56898e-07	0.000132381
chr8 116096417 116097051	143.185	2.71878	0.554847	4.90004	9.58156e-07	0.000132434
chr15 88851483 88852280	189.652	2.49272	0.508808	4.89913	9.62637e-07	0.000132688
chr1 51963056 51963414	41.0864	4.31438	0.880861	4.89791	9.6859e-07	0.000133143
chr19 7335726 7336279	139.766	2.05092	0.418871	4.8963	9.76569e-07	0.000133995
chr17 46042015 46042463	59.6658	2.92432	0.597297	4.89593	9.7841e-07	0.000134004
chr17 87178988 87179572	79.632	2.62591	0.536385	4.89557	9.80215e-07	0.000134129
chr16 25262997 25263300	92.8383	2.41344	0.493188	4.89356	9.903e-07	0.000135263
chr8 114351776 114352393	75.1337	2.86471	0.585499	4.89276	9.94316e-07	0.000135689
chr8 11307594 11307931	79.8513	3.00763	0.614909	4.89117	1.00237e-06	0.000136417
chr17 3597060 3597559	77.2847	3.33035	0.680933	4.89086	1.00396e-06	0.00013651
chr15 10685717 10686356	119.552	2.66545	0.545291	4.88813	1.01799e-06	0.000137584
chr15 101220886 101221284	128.709	2.92409	0.598156	4.88851	1.016e-06	0.000137584
chr3 31100974 31101067	29.5588	3.95172	0.808345	4.88865	1.01527e-06	0.000137584
chr9 114855236 114855689	105.005	2.84943	0.582935	4.88808	1.01825e-06	0.000137584
chr2 133762182 133762502	34.4924	4.11509	0.841958	4.88753	1.02111e-06	0.000137846
chr7 112645825 112646186	55.073	3.57479	0.731564	4.8865	1.02645e-06	0.000138444
chr8 79561541 79561937	70.9718	2.47487	0.506602	4.88524	1.03304e-06	0.000139084
chr9 99632254 99632824	179.405	2.75826	0.564932	4.88247	1.04767e-06	0.000140802
chr12 117533270 117533547	66.729	3.14229	0.643669	4.88184	1.051e-06	0.000141124
chr3 89901395 89902001	123.122	2.56328	0.525132	4.88122	1.05434e-06	0.000141194
chr15 27322361 27322573	35.6482	3.75484	0.769303	4.88084	1.05634e-06	0.000141212
chr16 26316291 26316684	58.6974	3.1165	0.638582	4.88034	1.05904e-06	0.000141446
chr9 123461760 123462223	1778.25	1.97747	0.405251	4.87963	1.06287e-06	0.000141832
chr9 77586993 77587656	96.6668	2.67785	0.548919	4.87841	1.06946e-06	0.000142586
chr15 39785613 39785864	131.208	2.80506	0.575094	4.87756	1.07404e-06	0.000142943
chr16 15114430 15115245	102.12	2.72034	0.557712	4.87768	1.07339e-06	0.000142943
chr11 110130577 110131052	119.427	2.74868	0.563619	4.87684	1.078e-06	0.00014309
chr16 85680482 85680747	59.7357	3.15344	0.646613	4.87686	1.07789e-06	0.00014309
chr2 38647737 38647982	41.4588	3.71353	0.76166	4.87557	1.08493e-06	0.000143884
chr8 94983285 94983396	35.9835	3.86192	0.792158	4.87519	1.08703e-06	0.000144036
chr5 150221700 150222065	60.5325	3.12315	0.640781	4.87397	1.09379e-06	0.000144676
chr6 94931953 94932439	69.5923	2.61903	0.53742	4.87334	1.09727e-06	0.00014501
chr11 7237763 7238119	52.2901	3.27135	0.671325	4.87298	1.0993e-06	0.00014515
chr2 172861462 172861895	104.476	2.68449	0.551177	4.87047	1.11336e-06	0.000146507
chr8 92488576 92489055	53.6362	2.92566	0.600686	4.87054	1.11295e-06	0.000146507
chr7 118990393 118990704	59.4953	3.41073	0.700438	4.86943	1.11922e-06	0.000147137
chr15 99368487 99368880	130.157	2.24966	0.462083	4.86851	1.12444e-06	0.000147694
chr5 134444419 134444767	69.8098	3.677	0.755525	4.86681	1.13412e-06	0.000148319
chr5 66081448 66081703	40.6587	3.13581	0.644591	4.8648	1.14571e-06	0.000149704
chr9 40766892 40767375	67.9632	3.02952	0.622814	4.86425	1.14893e-06	0.000149995
chr2 92372948 92373332	89.2272	2.8467	0.585267	4.86394	1.15072e-06	0.00015008
chr4 114514065 114514367	46.183	3.42322	0.703841	4.86362	1.15257e-06	0.00015008
chr4 117117814 117117903	55.9126	2.87491	0.591161	4.86317	1.15523e-06	0.000150167
chr8 126529105 126529468	71.4374	2.8518	0.586498	4.86242	1.15962e-06	0.000150607
chr8 123137639 123138245	151.863	2.60051	0.534939	4.86132	1.16606e-06	0.000151314
chr2 32629313 32629924	189.359	1.88266	0.387364	4.86019	1.17273e-06	0.000152048
chr9 71571156 71571664	102.621	2.80069	0.57629	4.85986	1.17468e-06	0.00015217
chr14 72042264 72042771	47.0149	3.14346	0.647073	4.85797	1.18598e-06	0.00015337
chr10 69924352 69924744	79.7556	2.88129	0.593505	4.85469	1.20575e-06	0.000155659
chr17 73112252 73112451	43.1167	3.46006	0.712849	4.85385	1.2109e-06	0.000155923
chr6 94628155 94628550	60.1722	2.89596	0.596661	4.85361	1.21233e-06	0.000155974
chr18 14515412 14516065	83.5283	3.2064	0.660846	4.85196	1.22245e-06	0.000156875
chr2 118599992 118600344	80.6795	3.17436	0.654483	4.85019	1.23345e-06	0.000158017
chr10 56782267 56782580	96.4759	2.80476	0.578351	4.84958	1.23726e-06	0.000158236
chr15 85677931 85678165	49.9322	3.67741	0.758283	4.84966	1.23675e-06	0.000158236
chr15 101204645 101205085	82.1362	3.06674	0.632579	4.848	1.24712e-06	0.000159362
chr6 101613117 101613433	40.1032	3.39603	0.700674	4.84681	1.25463e-06	0.00016005
chr11 74438903 74439590	128.617	3.09945	0.639632	4.84569	1.26174e-06	0.000160684
chr11 77836786 77837094	52.4291	3.44632	0.711332	4.84488	1.2669e-06	0.000160695
chr16 20794748 20795158	51.4784	3.53276	0.729179	4.84484	1.26715e-06	0.000160695
chr2 173270244 173270374	46.7213	3.3607	0.693621	4.84515	1.26513e-06	0.000160695
chr9 104100892 104101164	56.8341	3.7247	0.768827	4.84466	1.26828e-06	0.000160703
chr11 99199822 99200542	141.086	2.82562	0.583504	4.84251	1.28211e-06	0.000161991
chr2 72241768 72242432	159.056	2.78576	0.575285	4.84241	1.28275e-06	0.000161991
chr5 9043893 9044447	108.898	2.6124	0.53947	4.84253	1.28195e-06	0.000161991
chr7 67969120 67969444	51.583	3.41614	0.705507	4.8421	1.28476e-06	0.000162109
chr2 164356562 164356885	65.8495	3.14632	0.649821	4.84183	1.28651e-06	0.000162194
chr6 146124655 146125335	170.578	2.40047	0.495834	4.84128	1.29008e-06	0.000162508
chr3 144506153 144506537	73.5156	2.67265	0.552181	4.84017	1.29731e-06	0.000163282
chr18 68043485 68043892	31.8008	4.08487	0.844024	4.83975	1.3e-06	0.000163485
chr17 21473339 21473761	59.9869	3.44878	0.712807	4.83831	1.30945e-06	0.000164398
chr3 109309059 109309192	37.9837	3.57594	0.739165	4.83781	1.31277e-06	0.000164678
chr15 25322310 25322920	97.379	2.84374	0.588052	4.83586	1.3257e-06	0.000165885
chr12 12715577 12716107	57.6447	2.81793	0.582833	4.83488	1.33226e-06	0.000166568
chr14 69235986 69236730	115.905	2.90539	0.601113	4.83335	1.34257e-06	0.000167612
chr11 51702887 51703233	38.385	4.22816	0.874849	4.83302	1.34474e-06	0.000167711
chr5 132542917 132544093	260.284	2.31186	0.478492	4.83156	1.35467e-06	0.000168693
chr8 92772159 92772922	96.4858	2.86869	0.593749	4.83148	1.35521e-06	0.000168693
chr2 141298831 141299631	95.6262	2.64441	0.547695	4.82826	1.37733e-06	0.000170926
chr3 107669243 107669350	20.2765	5.89216	1.22042	4.82798	1.37924e-06	0.000171022
chr14 25588985 25589613	159.319	2.22017	0.459899	4.82752	1.38246e-06	0.000171262
chr4 149836031 149836571	187.675	2.95167	0.611573	4.82636	1.3905e-06	0.000171993
chr16 26251731 26252072	61.1944	3.43353	0.711509	4.8257	1.39511e-06	0.000172423
chr8 91190334 91191124	115.3	2.8211	0.58468	4.82503	1.39985e-06	0.000172725
chr9 88327316 88327927	214.777	1.75166	0.363117	4.82395	1.40741e-06	0.000173474
chr9 109816262 109816722	52.4381	3.6815	0.763189	4.82384	1.40823e-06	0.000173474
chr19 12479326 12479668	87.2299	3.60131	0.746814	4.82223	1.41961e-06	0.000174449
chr11 61284394 61284698	45.1267	3.3329	0.691818	4.8176	1.45293e-06	0.000177963
chr17 9744047 9744580	54.4479	3.17708	0.659455	4.81773	1.45201e-06	0.000177963
chr6 35388755 35389341	79.9242	2.95287	0.613063	4.81659	1.46033e-06	0.000178579
chr8 94976923 94977050	40.6003	3.22958	0.670594	4.816	1.46462e-06	0.000178958
chr11 94416116 94416433	63.8074	3.22513	0.669911	4.81426	1.47746e-06	0.000180158
chr3 66964226 66964586	40.9457	3.5473	0.73683	4.81427	1.47742e-06	0.000180158
chr6 53984019 53984498	48.511	3.50606	0.728421	4.81323	1.48511e-06	0.000180729
chr10 108299885 108300198	31.6024	3.92231	0.81496	4.81289	1.48765e-06	0.000180892
chr2 104864321 104864891	151.595	2.40366	0.499564	4.81152	1.49784e-06	0.000181984
chr10 56611674 56612204	86.0698	2.72739	0.566924	4.81086	1.50283e-06	0.000182296
chr5 45477484 45477978	76.2082	3.09352	0.643029	4.81086	1.50281e-06	0.000182296
chr1 119450909 119451424	87.126	3.02656	0.629141	4.81062	1.50461e-06	0.000182332
chr15 12617321 12617620	57.0057	3.25474	0.676591	4.8105	1.50554e-06	0.000182332
chr10 75704111 75704822	145.431	2.33121	0.484696	4.80964	1.51205e-06	0.000182973
chr9 30137580 30138327	176.667	2.24148	0.466064	4.80939	1.51395e-06	0.000183056
chr1 153237936 153238392	64.1136	3.71711	0.773057	4.80832	1.52202e-06	0.000183296
chr8 40861743 40862900	358.996	1.77384	0.36897	4.80754	1.528e-06	0.000183869
chr7 29477040 29477593	66.955	3.17144	0.659714	4.8073	1.52983e-06	0.000183943
chr5 98844186 98844629	68.4145	2.86593	0.596344	4.80582	1.54115e-06	0.000184714
chr9 32770867 32771301	76.4636	3.61128	0.751428	4.80589	1.54062e-06	0.000184714
chr2 132340113 132340687	82.9508	3.52545	0.733665	4.80526	1.5455e-06	0.000185088
chr6 42426326 42426622	43.5775	3.95145	0.822491	4.80425	1.55334e-06	0.000185878
chr6 34598214 34598956	133.593	3.11578	0.648705	4.80308	1.56243e-06	0.000186818
chr16 4642213 4642667	91.697	2.69299	0.561021	4.80016	1.58538e-06	0.000189112
chr3 135640178 135640565	149.626	2.15091	0.448173	4.79929	1.5923e-06	0.000189661
chr16 31589657 31589992	49.5472	3.36811	0.701945	4.79825	1.60058e-06	0.000190472
chr10 18506414 18506886	74.8876	2.80979	0.585631	4.79788	1.60353e-06	0.000190673
chr2 146533231 146533874	173.205	1.85091	0.385862	4.79682	1.61202e-06	0.000191483
chr10 82944275 82944657	36.7765	3.34854	0.698361	4.79486	1.62791e-06	0.000193115
chr17 79372900 79373440	86.5851	2.93406	0.611961	4.79452	1.63065e-06	0.000193287
chr9 41703168 41703425	24.7634	4.85497	1.01284	4.7934	1.63976e-06	0.000193941
chr9 43394109 43394653	63.8386	3.27552	0.683366	4.79321	1.64131e-06	0.000193941
chr15 55186442 55186827	55.4038	2.95669	0.61696	4.79236	1.64835e-06	0.000194328
chr18 57723891 57724251	51.8492	3.0176	0.629712	4.79203	1.65103e-06	0.000194328
chr5 124963842 124964369	77.2966	2.77778	0.579641	4.79224	1.64929e-06	0.000194328
chr5 43107746 43108285	73.6654	3.09714	0.646535	4.79037	1.66473e-06	0.000195787
chr3 57512251 57512860	93.2673	2.84631	0.594297	4.78937	1.67305e-06	0.000196612
chr8 116078924 116079349	43.4528	3.59874	0.751459	4.78901	1.6761e-06	0.000196761
chr12 16853389 16854103	119.414	2.02429	0.422726	4.78866	1.67896e-06	0.000196846
chr3 146027243 146027768	55.6167	3.05853	0.638767	4.78818	1.68298e-06	0.00019701
chr8 61480300 61480545	47.1891	3.05378	0.637883	4.78737	1.68985e-06	0.000197661
chr5 107524366 107525018	91.4679	2.64405	0.552339	4.787	1.69291e-06	0.000197865
chr17 13144602 13145233	145.07	2.8116	0.587495	4.78574	1.70361e-06	0.000198808
chr3 54813539 54813893	32.5408	3.76982	0.78788	4.78477	1.71181e-06	0.00019961
chr10 108331590 108332886	380.384	1.87137	0.391273	4.78277	1.729e-06	0.000201147
chr15 66875900 66876232	40.3874	3.45707	0.722786	4.78298	1.72718e-06	0.000201147
chr6 108549457 108549912	135.682	2.44094	0.510358	4.7828	1.72872e-06	0.000201147
chr18 50010636 50010960	75.8142	2.35522	0.4925	4.78218	1.73403e-06	0.000201577
chr7 56549692 56550003	36.4957	3.82189	0.799292	4.7816	1.73909e-06	0.000202009
chr16 22839397 22839787	55.8039	2.75129	0.575591	4.77994	1.75352e-06	0.000203528
chr10 78151326 78151826	145.258	1.925	0.402824	4.77876	1.76379e-06	0.000204563
chr14 27074702 27074896	37.5043	3.68504	0.77126	4.77795	1.77092e-06	0.000205232
chr2 150217761 150218524	106.54	2.18008	0.45632	4.77752	1.77473e-06	0.000205515
chr7 49479059 49479339	36.216	3.22029	0.674327	4.77556	1.79207e-06	0.000207046
chr11 109541627 109542253	85.6175	3.07247	0.644044	4.77059	1.83687e-06	0.000211147
chr11 116420416 116420629	47.5864	3.56787	0.747898	4.77053	1.83738e-06	0.000211147
chr14 57329814 57330278	48.7598	2.92444	0.613019	4.77055	1.8372e-06	0.000211147
chr16 10374389 10374946	105.441	2.97068	0.622681	4.77079	1.83509e-06	0.000211147
chr8 69177534 69178094	55.498	2.99717	0.628191	4.77111	1.83209e-06	0.000211147
chr16 32677085 32677316	62.9058	3.16918	0.664355	4.77032	1.83935e-06	0.000211213
chr4 123659419 123659588	30.225	3.53224	0.740633	4.76922	1.84943e-06	0.000211724
chr4 106419054 106419396	35.4786	3.62543	0.760491	4.76722	1.86782e-06	0.000213344
chr9 15774903 15775259	56.4036	3.75325	0.787422	4.76651	1.87446e-06	0.00021394
chr15 80483208 80483574	27.3281	4.21112	0.883536	4.76622	1.87717e-06	0.000214061
chr6 54749183 54749520	39.9418	3.38902	0.71107	4.76609	1.87836e-06	0.000214061
chr2 173229627 173230134	225.759	1.77125	0.37166	4.76579	1.88113e-06	0.000214215
chr16 4914114 4914387	70.4818	2.82886	0.593627	4.76539	1.88487e-06	0.000214317
chr17 29297311 29297506	22.2972	5.0564	1.06104	4.76552	1.88372e-06	0.000214317
chr8 71445362 71445549	24.1277	4.04338	0.848578	4.76489	1.88959e-06	0.000214691
chr16 14800112 14800689	123.779	2.68893	0.564347	4.76467	1.89161e-06	0.000214758
chr2 158113855 158114197	45.9681	3.44903	0.723993	4.76391	1.89881e-06	0.000215266
chr3 144643139 144643921	81.1579	3.08922	0.648737	4.7619	1.91777e-06	0.000217074
chr5 140128335 140128789	48.5408	3.69857	0.776988	4.76014	1.93463e-06	0.000218819
chr5 148965324 148966228	142.904	2.18292	0.458624	4.75972	1.93865e-06	0.000219108
chr7 3150299 3150941	64.8757	3.13332	0.658502	4.75825	1.9528e-06	0.000220541
chr6 72316136 72316356	38.1423	4.00434	0.841615	4.75793	1.95592e-06	0.000220729
chr14 121826195 121826436	45.8341	3.06342	0.643982	4.75699	1.96496e-06	0.000221418
chr10 69962277 69962880	96.7032	2.44842	0.514812	4.75595	1.97518e-06	0.000222403
chr1 171437291 171437631	212.858	1.95382	0.410957	4.75432	1.99119e-06	0.000223871
chr5 96953682 96954308	58.1555	3.20894	0.675162	4.75284	2.00582e-06	0.000225179
chr7 132123192 132123642	77.442	3.09935	0.652335	4.75117	2.02244e-06	0.000226876
chr11 121698546 121698775	51.0472	3.40467	0.716622	4.751	2.02418e-06	0.000226903
chr5 122324969 122325487	160.949	2.84922	0.599797	4.75031	2.03106e-06	0.000227243
chr8 77280048 77280580	64.2524	3.10867	0.654423	4.75024	2.03174e-06	0.000227243
chr15 27895842 27896349	58.7641	3.43583	0.723436	4.74932	2.04106e-06	0.000227946
chr15 39803688 39803991	42.1881	3.65918	0.770515	4.749	2.04424e-06	0.000228132
chr11 103961508 103961607	28.7594	3.62033	0.762492	4.74802	2.05419e-06	0.000228515
chr15 93708567 93708932	106.723	2.90664	0.612194	4.74791	2.05525e-06	0.000228515
chr2 155724615 155724881	55.2739	3.92561	0.826734	4.74834	2.05091e-06	0.000228515
chr9 97133231 97133527	46.592	3.85043	0.810953	4.74802	2.05415e-06	0.000228515
chr15 59237607 59238205	89.5079	2.52466	0.531865	4.74679	2.06666e-06	0.000229536
chr8 106970026 106970299	45.6667	3.70448	0.780676	4.74522	2.08284e-06	0.000230731
chr10 21833807 21834122	50.6351	3.36137	0.708473	4.74453	2.08988e-06	0.000231171
chr2 136532718 136532876	23.9788	4.23448	0.893104	4.7413	2.12347e-06	0.00023437
chr16 85801241 85801700	166.548	2.174	0.458579	4.74072	2.12958e-06	0.000234755
chr2 164366733 164367227	55.49	3.40864	0.719021	4.74068	2.13007e-06	0.000234755
chr11 12597097 12597655	52.5242	3.6602	0.772396	4.73876	2.1503e-06	0.000236638
chr3 27474272 27474741	78.9921	2.75982	0.582391	4.73877	2.15015e-06	0.000236638
chr5 132759038 132759312	33.5479	4.05402	0.855567	4.73841	2.15406e-06	0.000236879
chr1 128659773 128660269	90.082	2.9111	0.614679	4.73598	2.18004e-06	0.000239038
chr14 119137446 119138045	97.8311	2.73588	0.577887	4.73428	2.19834e-06	0.000240694
chr3 146649432 146649571	26.4507	4.19699	0.886493	4.73437	2.19734e-06	0.000240694
chr18 80278715 80279217	102.238	2.44535	0.516595	4.7336	2.20572e-06	0.000241327
chr9 96844557 96845224	135.172	2.38486	0.50385	4.73327	2.20935e-06	0.000241548
chr15 77820494 77820668	39.762	3.44616	0.728292	4.73184	2.22497e-06	0.000242728
chr19 46662284 46662492	26.9812	4.32256	0.913686	4.73091	2.23521e-06	0.000243492
chr18 75375627 75375913	120.2	2.03923	0.431159	4.72966	2.249e-06	0.000244464
chr13 93939363 93940207	242.226	2.2584	0.477556	4.72909	2.25533e-06	0.000244626
chr16 95341205 95341798	153.623	2.50814	0.530342	4.72929	2.25305e-06	0.000244626
chr6 112544338 112544791	68.5206	2.99913	0.634188	4.72908	2.25536e-06	0.000244626
chr17 29368816 29369062	54.506	3.46591	0.733057	4.72803	2.26714e-06	0.00024555
chr10 45154274 45154876	76.4017	2.87256	0.607586	4.72783	2.26929e-06	0.000245607
chr10 76537588 76538008	51.1785	3.38297	0.715612	4.72738	2.27434e-06	0.0002458
chr8 108827551 108828104	89.4919	2.632	0.556914	4.72605	2.28931e-06	0.000247063
chr16 49432313 49432764	29.7765	3.82301	0.809126	4.72486	2.30272e-06	0.000248155
chr9 120739151 120740078	130.629	2.56966	0.543889	4.72461	2.30561e-06	0.000248238
chr3 59204925 59205502	180.306	1.80146	0.381341	4.724	2.3125e-06	0.000248589
chr5 32338007 32338269	52.2924	3.00516	0.636375	4.72232	2.33168e-06	0.000250381
chr16 33676257 33676713	99.8562	3.23991	0.686755	4.71772	2.38508e-06	0.000255568
chr5 105792828 105793547	116.654	2.06932	0.43887	4.71511	2.41579e-06	0.000258124
chr15 80062816 80063261	132.706	2.68131	0.568865	4.71343	2.43577e-06	0.000260075
chrX 135885304 135886451	227.286	1.97833	0.419791	4.71265	2.44521e-06	0.000260898
chr19 4859100 4859550	77.2653	3.05956	0.649309	4.71203	2.45259e-06	0.0002615
chr8 106776868 106777203	40.7553	3.69662	0.784628	4.71131	2.46135e-06	0.000262249
chr2 154735051 154735370	41.8469	3.24224	0.688231	4.71097	2.46536e-06	0.000262491
chr6 120799518 120800252	194.443	2.14427	0.455254	4.71005	2.47655e-06	0.000262939
chr6 54731721 54732384	104.808	2.61823	0.555979	4.70922	2.48668e-06	0.000263457
chr9 15238288 15238553	58.7418	3.08767	0.656055	4.70642	2.52109e-06	0.000266354
chr7 96849396 96849621	65.6256	3.4352	0.729979	4.70589	2.52759e-06	0.000266853
chr5 123326272 123327043	108.68	3.04643	0.647403	4.70561	2.53107e-06	0.000267033
chr7 79255365 79255900	85.248	2.92263	0.621246	4.70446	2.54533e-06	0.000268163
chr3 87565599 87565918	69.7996	2.82885	0.601392	4.70383	2.55327e-06	0.000268811
chr14 59051434 59051791	43.7403	3.57914	0.761075	4.70275	2.56684e-06	0.000269931
chr14 60699517 60699879	43.7558	3.24932	0.690948	4.7027	2.56749e-06	0.000269931
chr11 100262175 100262513	72.5861	3.00852	0.640056	4.70041	2.59641e-06	0.000271994
chr12 3749515 3749956	59.7654	3.30406	0.702902	4.70059	2.59409e-06	0.000271994
chr3 144496824 144497107	88.0987	2.22841	0.474109	4.70019	2.59915e-06	0.000271994
chr4 41705317 41705880	63.0007	3.06417	0.65193	4.70015	2.59975e-06	0.000271994
chr8 26952813 26953232	82.7989	2.53332	0.538986	4.70016	2.59952e-06	0.000271994
chr1 35869473 35870037	107.055	2.16871	0.461454	4.69974	2.60498e-06	0.000272352
chr10 44877596 44877691	20.5165	4.62847	0.984965	4.69912	2.61288e-06	0.000272988
chr2 177497856 177498512	193.323	1.90212	0.404828	4.69857	2.61983e-06	0.000273525
chr7 90286881 90287403	55.2194	3.19254	0.679763	4.69655	2.64594e-06	0.000275487
chr7 44662175 44662857	149.638	2.48298	0.528816	4.69536	2.66137e-06	0.000276902
chr1 64942010 64942724	74.0967	2.88289	0.614024	4.69508	2.66507e-06	0.000277096
chr9 66516611 66516819	47.6519	3.06126	0.652106	4.69443	2.67351e-06	0.00027759
chr9 30625677 30625948	34.3972	4.13033	0.880347	4.6917	2.70942e-06	0.000280931
chr2 132323459 132324083	85.0925	2.81014	0.598995	4.69143	2.71302e-06	0.000281111
chr14 121710131 121710461	56.9792	3.02958	0.645826	4.69101	2.71856e-06	0.000281298
chr7 84135789 84136477	102.036	2.76129	0.588653	4.69087	2.72051e-06	0.000281307
chr5 23978606 23978888	56.5389	2.67658	0.57096	4.68787	2.76065e-06	0.000284967
chr8 119670412 119671192	149.323	2.72351	0.581024	4.68743	2.76663e-06	0.000285097
chr10 80316283 80316584	67.308	3.03818	0.648178	4.68726	2.7689e-06	0.000285136
chr12 33009538 33009889	46.1158	2.99837	0.639766	4.68666	2.77704e-06	0.00028576
chr7 45617042 45617669	173.34	2.65846	0.567255	4.68653	2.77875e-06	0.00028576
chr8 10993687 10994400	222.522	2.11042	0.450639	4.68317	2.82469e-06	0.00028989
chr9 37232866 37233116	65.7675	2.50678	0.535696	4.67949	2.87589e-06	0.000294944
chr8 111599721 111600200	68.6943	2.39005	0.510973	4.67745	2.90471e-06	0.00029689
chr3 101917669 101918026	47.1291	3.29439	0.704577	4.6757	2.92958e-06	0.000299224
chr9 107328303 107328594	40.537	3.37875	0.7227	4.67517	2.93705e-06	0.000299382
chr3 107873335 107873813	94.8557	2.87574	0.615166	4.67474	2.94324e-06	0.00029981
chr15 94223121 94223669	59.3213	3.13203	0.670063	4.67423	2.95063e-06	0.000300158
chr3 68495120 68495674	205.592	2.24923	0.481235	4.67387	2.95584e-06	0.000300281
chr4 119950250 119950478	50.7037	3.08894	0.660877	4.674	2.9539e-06	0.000300281
chr5 102582942 102583408	68.1794	3.3372	0.714173	4.67282	2.97087e-06	0.00030107
chr10 15759762 15760244	33.2956	3.87027	0.828385	4.67207	2.98179e-06	0.000301901
chr11 20794266 20794874	264.301	1.64652	0.352472	4.67134	2.99235e-06	0.000302766
chr9 120826291 120826682	60.4836	2.71564	0.581368	4.67113	2.99546e-06	0.000302877
chr5 5648833 5649481	102.927	2.54756	0.545412	4.6709	2.99886e-06	0.000303018
chr11 115970363 115970727	81.502	2.88963	0.618786	4.66984	3.01431e-06	0.000303764
chr5 64006301 64006955	71.0476	2.46381	0.527573	4.67008	3.01089e-06	0.000303764
chr17 66112250 66112551	73.8449	2.69582	0.57736	4.66922	3.02346e-06	0.000304482
chr12 113164380 113164570	28.1506	3.92031	0.839691	4.66875	3.03038e-06	0.000304598
chr5 107051527 107052245	99.0348	2.74592	0.588208	4.66828	3.03736e-06	0.000304598
chr8 11392701 11393879	291.062	2.14078	0.458585	4.66823	3.03806e-06	0.000304598
chr8 105305413 105306445	330.133	1.92861	0.413124	4.66835	3.03624e-06	0.000304598
chr9 47389808 47390372	78.6517	2.47145	0.529424	4.66818	3.03876e-06	0.000304598
chr15 11158864 11159681	70.7062	3.1048	0.665141	4.66789	3.04316e-06	0.000304836
chr9 72790810 72791069	37.762	3.73486	0.800614	4.66499	3.08633e-06	0.000307524
chr15 32232580 32233115	74.3206	2.96546	0.635815	4.66403	3.10071e-06	0.000308727
chr16 25384847 25385258	50.2865	3.03889	0.651708	4.66296	3.11699e-06	0.000309556
chr8 115756979 115757383	41.3395	3.48232	0.74693	4.66217	3.12886e-06	0.00031053
chr15 102016016 102016456	109.096	2.93477	0.629543	4.66175	3.1353e-06	0.000310772
chr3 109082422 109082754	46.4443	3.28367	0.704569	4.66054	3.1538e-06	0.000311575
chr7 74013248 74013884	89.4528	2.41039	0.51717	4.66074	3.15079e-06	0.000311575
chr7 96848969 96849294	106.533	2.65642	0.570036	4.6601	3.16057e-06	0.000311828
chr3 9713546 9713730	35.7654	3.18224	0.6831	4.65853	3.18477e-06	0.000314011
chr7 96817443 96817564	37.0016	3.22541	0.692391	4.65837	3.1873e-06	0.000314054
chr5 72904843 72905420	148.637	2.11367	0.453775	4.65796	3.19355e-06	0.000314464
chr6 121044173 121044350	30.8434	3.70001	0.794474	4.65718	3.20571e-06	0.000315456
chr5 124509827 124510218	58.3285	2.94225	0.631895	4.65623	3.2205e-06	0.000316351
chr8 85337549 85338003	54.096	3.08377	0.662295	4.65619	3.22111e-06	0.000316351
chr7 67664043 67664740	91.5995	2.8362	0.609258	4.65517	3.23707e-06	0.000317505
chr10 68203932 68204679	213.27	2.39302	0.514258	4.65334	3.266e-06	0.000319926
chr3 41429828 41430426	62.2485	3.2604	0.700847	4.65209	3.28594e-06	0.00032167
chr9 92541955 92543052	232.522	2.30441	0.495444	4.65121	3.3e-06	0.000322836
chr6 72667359 72667542	27.4464	4.11673	0.885165	4.65081	3.30642e-06	0.000323254
chr8 92387874 92388205	35.5021	3.42613	0.736822	4.64988	3.32128e-06	0.000324076
chr7 13313817 13314680	113.818	2.64841	0.569861	4.64747	3.36028e-06	0.000327035
chr15 96135223 96135730	71.9724	3.35838	0.722696	4.64702	3.36759e-06	0.000327507
chr14 55727835 55728135	51.3896	3.02341	0.650821	4.64553	3.39203e-06	0.000329486
chr2 110710016 110710668	128.737	2.7758	0.597851	4.64297	3.43444e-06	0.000332534
chr12 16167888 16168269	46.7307	3.03393	0.65364	4.6416	3.45722e-06	0.000333881
chr8 57430972 57431187	53.8048	2.60118	0.560383	4.64179	3.45401e-06	0.000333881
chr9 9290774 9291112	56.8714	3.28206	0.707083	4.64169	3.45579e-06	0.000333881
chr10 44873944 44874361	57.4359	3.13439	0.675312	4.64139	3.46074e-06	0.000334007
chr11 114080681 114081230	53.4934	2.94115	0.633712	4.64115	3.46475e-06	0.00033418
chr12 113161809 113161989	30.3642	3.72827	0.803577	4.63959	3.49093e-06	0.000336275
chr7 144563570 144564110	109.484	2.80538	0.604803	4.6385	3.50943e-06	0.000337625
chr12 25106609 25107030	50.7066	2.95515	0.637134	4.6382	3.51459e-06	0.000337905
chr3 101367216 101367956	122.026	2.47581	0.534145	4.6351	3.56762e-06	0.000340874
chr4 89478756 89479430	90.822	2.59121	0.559044	4.63507	3.5681e-06	0.000340874
chr6 108527537 108527811	89.2139	3.02695	0.653005	4.63541	3.56229e-06	0.000340874
chr9 108197275 108197585	55.6404	3.11196	0.67138	4.63517	3.5665e-06	0.000340874
chr9 120455844 120456514	80.0448	3.26088	0.703473	4.6354	3.56242e-06	0.000340874
chr10 121173776 121174290	43.0355	3.4507	0.744654	4.63396	3.58733e-06	0.000342061
chr1 136164901 136165262	76.2141	3.43702	0.741997	4.63212	3.61941e-06	0.000344901
chr15 36843256 36843635	65.0229	2.79599	0.603659	4.63173	3.62621e-06	0.000345113
chr11 112781559 112781865	48.2329	3.02402	0.652923	4.63151	3.63e-06	0.000345256
chr8 106510699 106511292	161.952	2.35203	0.508056	4.62948	3.66587e-06	0.000347789
chr7 74417044 74417398	43.6398	3.4635	0.748173	4.62928	3.66939e-06	0.000347904
chr18 65739707 65740462	131.848	2.50226	0.540637	4.62834	3.686e-06	0.000349039
chr18 80287451 80287827	66.0931	2.47814	0.535604	4.62682	3.7133e-06	0.000351183
chr10 20173771 20174204	86.178	2.67192	0.577512	4.62661	3.717e-06	0.000351312
chr6 122702533 122702864	45.226	3.26835	0.706581	4.62558	3.73556e-06	0.000352403
chr5 137350336 137350556	63.1664	2.82295	0.610339	4.62522	3.742e-06	0.000352772
chr6 86086893 86087393	61.7912	2.80469	0.606596	4.62365	3.7704e-06	0.00035458
chr6 97617333 97617757	76.946	2.42587	0.52476	4.62281	3.7857e-06	0.000355797
chr5 139033702 139034349	78.64	2.43312	0.526392	4.62226	3.79578e-06	0.000356522
chr5 7960628 7960918	49.7154	2.77013	0.599412	4.62141	3.81135e-06	0.000357094
chr7 18402839 18403394	83.4013	2.22841	0.482182	4.62151	3.80948e-06	0.000357094
chr14 44315525 44315784	17.9222	4.90783	1.06217	4.62056	3.82711e-06	0.000357903
chr4 56892796 56893075	97.1753	2.80846	0.607804	4.62066	3.82518e-06	0.000357903
chr11 64627344 64628424	164.082	2.40729	0.521125	4.6194	3.84842e-06	0.000359227
chr15 101536132 101536728	97.808	2.80003	0.606457	4.61702	3.89285e-06	0.000363149
chr7 141277847 141278077	62.3102	3.16788	0.686215	4.61645	3.90362e-06	0.000363928
chr16 21204319 21205191	754.217	1.51319	0.327881	4.61507	3.92967e-06	0.000365904
chr8 46613437 46613739	55.5415	2.78048	0.60247	4.61513	3.92849e-06	0.000365904
chr18 80285510 80285773	38.0312	3.32088	0.719606	4.61485	3.93374e-06	0.000366056
chrX 152291967 152292382	48.9728	3.51595	0.762058	4.61375	3.95468e-06	0.000367325
chr1 185658669 185659163	69.5768	3.33842	0.723653	4.61329	3.96353e-06	0.000367693
chr11 68894023 68894378	71.8902	3.25682	0.705985	4.61315	3.96612e-06	0.000367707
chr10 22305934 22306012	36.455	3.0153	0.653836	4.61171	3.99361e-06	0.000370028
chr11 51922389 51922854	134.759	2.64603	0.573787	4.61151	3.99758e-06	0.000370168
chr17 78454202 78454520	38.0708	3.09696	0.671649	4.61098	4.00766e-06	0.000370873
chr17 35016346 35016840	100.384	2.73203	0.592547	4.61065	4.01406e-06	0.000371225
chr18 21177265 21177797	57.1414	3.11036	0.674678	4.61014	4.02402e-06	0.000371702
chr15 97956400 97956697	51.6016	3.48529	0.756056	4.60983	4.03002e-06	0.000371801
chr7 121863502 121863744	32.5312	3.60574	0.782166	4.60994	4.02794e-06	0.000371801
chr2 157464269 157464854	93.7093	2.44716	0.530984	4.60874	4.05125e-06	0.000373531
chr15 79093519 79093766	48.4863	3.01592	0.654473	4.60817	4.06228e-06	0.000373896
chr8 4359194 4359728	69.9581	3.41275	0.74059	4.60815	4.06266e-06	0.000373896
chr11 57719615 57720010	65.0853	3.03071	0.657876	4.60681	4.08892e-06	0.000375625
chr16 20818630 20819345	93.2887	2.62531	0.569866	4.60689	4.0873e-06	0.000375625
chr14 54574275 54574632	104.748	2.5737	0.558804	4.60572	4.11041e-06	0.000376909
chr18 65565411 65566176	223.409	2.19285	0.476096	4.6059	4.10695e-06	0.000376909
chr9 111260494 111260898	52.758	3.00875	0.65326	4.60575	4.10989e-06	0.000376909
chr11 59743772 59744037	38.1289	3.69335	0.802062	4.60482	4.1283e-06	0.000377916
chr9 74920394 74920815	55.8212	3.14182	0.682308	4.60469	4.13076e-06	0.000377916
chr10 44877100 44877401	41.8272	3.32275	0.721708	4.60401	4.14432e-06	0.000378636
chr14 56332878 56333329	45.6917	3.31299	0.719813	4.60258	4.17296e-06	0.0003801
chr16 6756832 6757176	52.1859	3.75341	0.815472	4.60275	4.16948e-06	0.0003801
chr2 173085854 173086075	44.4192	3.45604	0.75089	4.6026	4.17251e-06	0.0003801
chr9 77711033 77711352	39.1115	3.71926	0.808228	4.60175	4.18965e-06	0.000381159
chr16 4959423 4959747	60.5034	2.96522	0.644633	4.59986	4.22781e-06	0.000384168
chr7 99351204 99351610	62.9332	3.11017	0.676253	4.59913	4.24264e-06	0.00038505
chr15 10941097 10941575	75.7545	3.10551	0.675283	4.59882	4.24892e-06	0.000385241
chr8 117561610 117562320	133.995	2.5349	0.551212	4.59877	4.24986e-06	0.000385241
chr5 105523265 105523367	22.8696	4.29478	0.933977	4.59838	4.25783e-06	0.000385732
chr17 94652492 94652697	22.8186	3.89232	0.846627	4.59744	4.27712e-06	0.000387014
chr3 59169172 59169436	39.4174	3.2248	0.701506	4.59697	4.28673e-06	0.000387418
chr16 18588568 18588696	28.5491	4.17633	0.908576	4.59657	4.29504e-06	0.000387936
chr15 12613248 12613536	63.3548	3.31647	0.721617	4.59589	4.30913e-06	0.000388524
chr17 70755343 70756124	275.94	1.63882	0.356585	4.59588	4.30928e-06	0.000388524
chr7 44672326 44672556	36.3315	3.80073	0.826954	4.59606	4.30555e-06	0.000388524
chr5 34288131 34288755	238.395	1.77332	0.385903	4.59525	4.32238e-06	0.000389472
chr6 39515807 39516117	42.6834	3.21703	0.700131	4.5949	4.32955e-06	0.000389884
chr6 140667373 140667649	78.6903	2.32224	0.505461	4.59431	4.34184e-06	0.000390292
chr16 13357748 13358599	118.189	2.39431	0.521205	4.59379	4.35259e-06	0.000391025
chr10 115587444 115587936	97.5674	2.77376	0.603847	4.59349	4.35903e-06	0.00039137
chr5 34998660 34999129	125.367	2.02213	0.440347	4.59213	4.38749e-06	0.000392989
chr9 104254309 104254755	66.0743	2.7454	0.597843	4.59218	4.38637e-06	0.000392989
chr2 180335648 180335985	41.6964	3.25042	0.708108	4.59028	4.42649e-06	0.00039601
chr16 90468083 90468844	124.708	2.48614	0.541677	4.5897	4.43879e-06	0.000396404
chr5 105800319 105800666	156.298	1.87179	0.407821	4.58974	4.43798e-06	0.000396404
chr18 20514258 20514413	38.7062	3.05064	0.665086	4.58684	4.50006e-06	0.000401163
chr18 70052994 70053755	228.837	2.303	0.502221	4.58563	4.5263e-06	0.000403264
chr1 64808965 64809515	71.3297	3.27383	0.714042	4.58494	4.54127e-06	0.000403781
chr14 77932232 77932588	65.035	2.64905	0.577752	4.58509	4.53785e-06	0.000403781
chr11 79324041 79324616	59.6748	3.31656	0.723416	4.58458	4.54896e-06	0.000404087
chr16 4447937 4448523	131.092	2.47834	0.5407	4.58358	4.57084e-06	0.000404908
chr2 173257678 173257834	84.7476	2.24071	0.488843	4.5837	4.5682e-06	0.000404908
chr7 67836197 67836886	91.3046	2.6433	0.576694	4.58354	4.57163e-06	0.000404908
chr10 9462206 9462676	39.936	3.59042	0.78356	4.58219	4.60124e-06	0.000406813
chr17 47483507 47483787	39.9824	3.47812	0.759242	4.58104	4.62667e-06	0.000408343
chr5 149869107 149869642	47.2643	3.17467	0.693088	4.58048	4.63921e-06	0.000409209
chr11 7780468 7781186	118.619	2.63557	0.575723	4.57785	4.69781e-06	0.000413651
chr7 24653261 24653983	141.778	2.35375	0.514198	4.57752	4.7053e-06	0.000414069
chr14 7847714 7848240	138.488	2.66085	0.581366	4.57689	4.71931e-06	0.000415059
chr3 38617294 38617611	53.6995	2.75271	0.601518	4.57628	4.73319e-06	0.000415553
chr15 102128474 102129019	66.3139	3.3984	0.742707	4.5757	4.74631e-06	0.000416461
chr8 95091678 95091872	35.6249	3.26052	0.712599	4.57553	4.75023e-06	0.000416563
chr16 93542442 93542775	50.6213	3.08601	0.674485	4.57535	4.75427e-06	0.000416675
chr3 84695376 84695759	72.9114	2.93876	0.642346	4.57504	4.76128e-06	0.000416815
chr4 63343430 63343902	63.7953	2.35351	0.514435	4.57494	4.76363e-06	0.000416815
chr11 87555172 87555389	26.1061	3.93049	0.859447	4.57328	4.80156e-06	0.000419113
chr17 17063623 17064360	212.445	2.05026	0.448409	4.57229	4.8242e-06	0.000420824
chr3 145268105 145268382	42.8526	3.42167	0.748386	4.57206	4.82954e-06	0.000420824
chr7 111156400 111157151	550.806	1.47731	0.323111	4.57216	4.82716e-06	0.000420824
chr15 77037510 77038180	95.0101	2.57681	0.563654	4.57161	4.83994e-06	0.000421486
chr1 90797529 90797757	23.5247	4.04252	0.884407	4.57088	4.85684e-06	0.000422713
chr5 149508255 149508957	110.385	2.67968	0.5863	4.5705	4.86559e-06	0.00042323
chr10 77167673 77167921	43.5082	3.42704	0.749966	4.5696	4.88663e-06	0.000424631
chr16 93150324 93150808	88.2036	2.79207	0.6111	4.56893	4.9022e-06	0.000425408
chr5 17271588 17272628	111.401	2.45587	0.537529	4.56882	4.90474e-06	0.000425408
chr3 103146410 103147372	216.975	2.38271	0.521809	4.56626	4.96507e-06	0.000429405
chr5 31000163 31000478	39.3929	3.43985	0.753302	4.56636	4.9627e-06	0.000429405
chr1 127002683 127003055	64.7533	3.39527	0.743674	4.56553	4.98226e-06	0.000430397
chr15 67294784 67295229	62.9496	2.94446	0.645055	4.56466	5.00295e-06	0.000431937
chr16 94402197 94402586	60.4515	3.13378	0.686567	4.56442	5.00886e-06	0.000431952
chr11 32925544 32926260	98.7732	2.35152	0.515276	4.56362	5.02779e-06	0.000433088
chr18 37964382 37964906	92.3875	3.15296	0.691179	4.56172	5.07364e-06	0.000436289
chr1 150959196 150959947	122.928	2.60399	0.570989	4.5605	5.1033e-06	0.00043834
chr6 142339659 142339940	37.8847	3.28443	0.720211	4.56037	5.10635e-06	0.000438352
chr18 79122628 79123262	58.4252	2.58107	0.566047	4.55982	5.1197e-06	0.000439247
chr5 33686387 33686845	68.3637	3.14512	0.690033	4.55792	5.1662e-06	0.000442732
chr10 86173474 86173653	27.6527	3.54869	0.778633	4.55759	5.1744e-06	0.000443183
chr16 32858836 32859549	198.462	1.8815	0.412872	4.55712	5.18607e-06	0.000443679
chr2 172863193 172863480	88.3223	2.75135	0.603806	4.55668	5.19683e-06	0.000444085
chr15 62134770 62135282	93.359	2.66653	0.585265	4.55611	5.21088e-06	0.000444611
chr2 30927138 30927762	348.102	1.69749	0.372582	4.55603	5.21285e-06	0.000444611
chr9 114853343 114853745	73.9781	2.80633	0.615969	4.55596	5.21467e-06	0.000444611
chr10 18370815 18371287	59.4744	2.71103	0.595148	4.55522	5.23309e-06	0.000445929
chr10 79778019 79778355	114.996	2.47242	0.542819	4.55477	5.24425e-06	0.000446627
chr19 53327777 53328151	183.347	2.04427	0.448929	4.55366	5.27201e-06	0.000448619
chr3 109622332 109623052	87.1374	2.2935	0.50368	4.55348	5.27657e-06	0.000448619
chr6 87638209 87638740	52.1502	3.10089	0.680987	4.55353	5.27537e-06	0.000448619
chr11 76473949 76474067	24.4996	3.97487	0.873033	4.55294	5.29005e-06	0.000449258
chr3 109573640 109574070	52.0286	3.28619	0.721824	4.55262	5.29813e-06	0.000449691
chr9 96696253 96697068	106.252	2.81176	0.617756	4.55158	5.32447e-06	0.000451671
chr7 75500563 75501391	208.456	2.70083	0.59344	4.55114	5.33549e-06	0.000452097
chr19 40240829 40241596	98.937	2.77023	0.608723	4.55089	5.342e-06	0.000452395
chr3 131364567 131364953	95.698	2.56685	0.564122	4.55018	5.3601e-06	0.000453672
chr7 48958942 48959185	53.5482	2.73093	0.600254	4.54962	5.37427e-06	0.000454616
chr6 30307737 30307921	41.4274	3.29708	0.724787	4.54903	5.38927e-06	0.000455629
chr10 8108432 8108774	38.2128	3.07063	0.675219	4.5476	5.42608e-06	0.000458227
chr1 132041967 132042394	55.5442	3.89559	0.856684	4.54729	5.43405e-06	0.000458386
chr17 65701816 65702334	68.6722	2.41574	0.531247	4.54731	5.43363e-06	0.000458386
chr17 87603169 87603741	91.9585	2.16392	0.475898	4.54702	5.44114e-06	0.000458728
chr9 31203867 31204291	57.3537	2.86067	0.629237	4.54625	5.46106e-06	0.000460123
chr6 82049987 82050720	106.322	2.68649	0.591244	4.5438	5.52495e-06	0.000464493
chr7 25644292 25644452	50.8738	2.79251	0.614621	4.54346	5.53372e-06	0.000464971
chr10 111339332 111339785	53.5316	3.36925	0.74163	4.54303	5.54518e-06	0.000465415
chr5 15463780 15463877	23.1526	3.91034	0.860768	4.54285	5.54994e-06	0.000465555
chr8 117488306 117489076	117.615	2.4143	0.531514	4.54231	5.56403e-06	0.000466477
chr3 143411593 143412051	37.2842	3.71159	0.817275	4.54143	5.58749e-06	0.000467923
chr6 108529544 108529770	93.2916	2.4476	0.53904	4.54066	5.60773e-06	0.000469358
chr7 25902536 25902961	65.9617	2.59916	0.572587	4.53932	5.64353e-06	0.000472092
chr7 28799046 28799258	41.9795	3.34112	0.736202	4.53832	5.67047e-06	0.000473819
chr6 147955280 147955463	26.3037	3.51705	0.775283	4.53647	5.72037e-06	0.000477523
chr11 12464637 12465173	84.6568	2.42269	0.534102	4.53601	5.73284e-06	0.000477971
chr18 65051554 65051696	38.18	3.20469	0.706779	4.53422	5.7817e-06	0.000481511
chr5 7960017 7960530	148.712	2.28077	0.503003	4.53431	5.7793e-06	0.000481511
chr16 97288686 97288905	39.531	3.11098	0.686175	4.5338	5.79332e-06	0.000482212
chr5 142958684 142958901	46.4156	3.16209	0.697472	4.53364	5.79768e-06	0.000482276
chr5 24320123 24320763	112.321	2.62802	0.579704	4.53338	5.8048e-06	0.000482278
chr8 115771062 115771409	87.2933	2.62077	0.578115	4.5333	5.80691e-06	0.000482278
chr1 189215205 189215488	42.0597	3.30669	0.729473	4.53298	5.81573e-06	0.00048272
chr2 132084329 132084765	153.295	1.81744	0.400947	4.53287	5.81864e-06	0.00048272
chr5 98274288 98274481	37.6537	3.53278	0.779402	4.53268	5.82396e-06	0.000482895
chr6 38809441 38809742	97.7814	2.24635	0.495669	4.53196	5.84402e-06	0.000484292
chr16 34358465 34358721	36.9722	3.96423	0.874952	4.5308	5.87611e-06	0.000485633
chr8 126603249 126603841	67.7797	2.72866	0.602237	4.53088	5.8739e-06	0.000485633
chr17 11972283 11972867	49.8173	3.02542	0.667876	4.52991	5.90075e-06	0.000486661
chr17 70713476 70713882	56.5172	2.95412	0.65214	4.52988	5.90168e-06	0.000486661
chr3 116024192 116024571	47.409	3.37353	0.744802	4.52943	5.91428e-06	0.0004869
chr8 61618443 61618753	32.9474	3.97947	0.878561	4.52953	5.91149e-06	0.0004869
chr3 144378772 144378900	33.9987	3.33043	0.735424	4.52858	5.93806e-06	0.000488324
chr2 119237122 119238117	297.395	1.65468	0.365417	4.52819	5.94913e-06	0.000488968
chr9 99645631 99645845	24.5878	4.06043	0.896757	4.5279	5.95728e-06	0.000489371
chr16 4658608 4659228	91.6336	2.68969	0.594167	4.52682	5.98774e-06	0.000491337
chr8 11346714 11346957	45.1007	3.15916	0.697917	4.52656	5.99521e-06	0.000491682
chr14 54449067 54449595	289.779	1.58271	0.349669	4.5263	6.00267e-06	0.000492026
chr5 103367074 103367844	145.771	2.8114	0.621226	4.52557	6.02336e-06	0.000493186
chr8 105186528 105186916	174.589	2.10473	0.465067	4.52564	6.02123e-06	0.000493186
chr5 119670236 119671110	289.442	2.22729	0.492179	4.52537	6.02898e-06	0.000493378
chr12 80344684 80345208	70.4435	2.72698	0.60272	4.52446	6.05509e-06	0.000494977
chr12 78350838 78351209	453.453	2.22946	0.493117	4.52116	6.1503e-06	0.000502214
chr10 122886213 122886712	95.9182	2.44759	0.541407	4.5208	6.16063e-06	0.000502786
chr14 79527735 79528440	124.524	2.38776	0.528208	4.52049	6.1698e-06	0.000503235
chr7 82047328 82047688	61.025	2.91949	0.645884	4.52015	6.17947e-06	0.000503505
chr13 64013063 64013366	34.6408	3.50166	0.774825	4.5193	6.20454e-06	0.000505001
chr3 50904581 50905105	77.4015	2.56421	0.567379	4.51939	6.20174e-06	0.000505001
chr15 102920645 102921375	185.39	2.61606	0.578909	4.51895	6.2148e-06	0.000505563
chr16 91362653 91363123	176.855	1.75286	0.38794	4.51838	6.23148e-06	0.0005061
chr16 36991028 36991217	30.9473	3.59415	0.795726	4.51682	6.27762e-06	0.000509299
chr16 29344419 29344705	25.2864	4.17825	0.925093	4.51657	6.28493e-06	0.000509343
chr3 148595255 148595453	25.5914	3.73268	0.826423	4.51667	6.28201e-06	0.000509343
chr8 103977285 103977601	29.5148	3.43743	0.761103	4.51638	6.2906e-06	0.000509528
chr11 118018799 118019284	162.124	2.56845	0.56895	4.51437	6.35055e-06	0.000513898
chr9 116343335 116343558	31.1641	3.48055	0.770998	4.51434	6.35137e-06	0.000513898
chr14 27070224 27071077	150.876	2.76281	0.612027	4.5142	6.35554e-06	0.000513959
chr7 112678850 112679884	267.08	2.33493	0.517407	4.51274	6.39954e-06	0.00051724
chr17 7795019 7795728	86.6344	2.90711	0.644318	4.51191	6.42455e-06	0.000518583
chr17 29937322 29937862	54.2209	3.00321	0.665628	4.51185	6.42648e-06	0.000518583
chr10 128981036 128981437	54.7813	2.97527	0.659513	4.51131	6.44287e-06	0.000519627
chr14 56352052 56352661	83.2666	3.25709	0.722154	4.51025	6.4752e-06	0.000521955
chr13 58007385 58008139	76.9337	2.86714	0.635713	4.51011	6.47926e-06	0.000522003
chr14 70428830 70429534	92.7197	2.70783	0.60054	4.50899	6.51356e-06	0.000524206
chr17 70999276 70999457	46.5705	3.63273	0.805857	4.50791	6.54684e-06	0.000526322
chr14 105329016 105329250	59.7189	3.10877	0.689786	4.50686	6.57952e-06	0.000528104
chr11 76570830 76571799	213.389	1.96567	0.436166	4.5067	6.58424e-06	0.000528201
chr11 72142753 72143293	114.913	2.3926	0.530955	4.50622	6.59935e-06	0.000528992
chr12 119237781 119238979	383.034	1.65687	0.367707	4.50597	6.60716e-06	0.000528992
chr7 28919677 28920239	154.791	2.18119	0.48407	4.50593	6.60815e-06	0.000528992
chr2 126798510 126798866	32.1368	3.70851	0.823075	4.50568	6.61614e-06	0.00052924
chr7 27181483 27181556	20.3001	4.88246	1.08364	4.50561	6.61827e-06	0.00052924
chr16 46957087 46957345	24.0981	4.1085	0.912137	4.50425	6.66062e-06	0.000530655
chr7 137924856 137925205	36.4618	3.32158	0.737406	4.5044	6.656e-06	0.000530655
chr8 22505952 22506567	78.666	2.37667	0.527617	4.50454	6.65161e-06	0.000530655
chr8 24518465 24518876	58.7766	2.70689	0.600928	4.50453	6.65215e-06	0.000530655
chr9 51675648 51676068	41.7807	3.33133	0.739557	4.5045	6.65307e-06	0.000530655
chr2 103510624 103511048	52.6844	3.32968	0.739322	4.50369	6.67829e-06	0.000531501
chr11 115104936 115105510	173.588	2.31003	0.512969	4.50326	6.69201e-06	0.000532311
chr10 20105441 20106202	313.686	1.92969	0.428581	4.50251	6.71571e-06	0.000533915
chr14 67299098 67299511	48.4799	3.1483	0.699342	4.50181	6.73776e-06	0.000535385
chr11 35985828 35986360	70.9408	2.44358	0.542901	4.50096	6.76459e-06	0.000537221
chr6 134981346 134981491	59.2826	2.40729	0.534936	4.50015	6.79042e-06	0.000538433
chr10 121520984 121521525	100.697	2.629	0.584299	4.49941	6.81426e-06	0.000538906
chr18 61746186 61747093	303.825	2.07377	0.460877	4.49963	6.80731e-06	0.000538906
chr7 24630266 24630830	117.141	2.53171	0.562693	4.49927	6.81868e-06	0.000538973
chr16 95669167 95669391	32.3765	3.56593	0.792633	4.49884	6.83264e-06	0.000539793
chr10 121946119 121946752	59.8618	2.86736	0.637504	4.49778	6.8666e-06	0.000541624
chr11 46160658 46161016	80.9125	2.887	0.641955	4.4972	6.88556e-06	0.000542551
chr9 120593497 120594009	90.5479	2.73686	0.608783	4.49563	6.93658e-06	0.000546285
chr5 100221120 100221699	88.2519	2.79043	0.620921	4.49402	6.98899e-06	0.000550126
chr1 136159976 136160717	147.34	2.87049	0.638823	4.4934	7.0095e-06	0.000551452
chr12 33173642 33173837	42.6381	3.00558	0.668963	4.4929	7.02583e-06	0.00055216
chr14 74880901 74881221	88.1701	2.22182	0.494535	4.49275	7.03097e-06	0.000552276
chr2 85060553 85061348	321.732	1.81443	0.403919	4.49207	7.05334e-06	0.000553456
chr15 96770842 96771249	71.7406	3.12046	0.694778	4.4913	7.07906e-06	0.000554608
chr5 31629987 31630483	187.576	2.40739	0.536009	4.49133	7.07802e-06	0.000554608
chr15 55224202 55224540	36.3261	3.9924	0.889097	4.4904	7.10912e-06	0.000556095
chr9 7603941 7604613	92.4954	2.61653	0.582693	4.49041	7.10877e-06	0.000556095
chr10 91124531 91124890	96.2277	2.34071	0.521463	4.48873	7.16498e-06	0.000557858
chr17 79769877 79770178	54.6236	3.09159	0.688664	4.48926	7.14724e-06	0.000557858
chr18 80535667 80536325	113.572	2.8304	0.630508	4.48908	7.15325e-06	0.000557858
chr2 170516487 170516833	38.7336	3.736	0.832228	4.48916	7.15055e-06	0.000557858
chr6 147285360 147285732	44.8416	3.0454	0.678407	4.48905	7.15421e-06	0.000557858
chr8 120382468 120383114	112.689	2.25538	0.502445	4.4888	7.16246e-06	0.000557858
chr15 79051200 79051774	95.2225	2.3095	0.514523	4.48861	7.1688e-06	0.000557867
chr15 55493334 55493683	37.0023	3.71596	0.828209	4.48674	7.2321e-06	0.000561388
chr2 165665182 165665527	34.0846	3.3989	0.757564	4.48661	7.2364e-06	0.000561388
chr9 121001006 121001230	42.8169	3.3394	0.744371	4.4862	7.2504e-06	0.000561905
chr12 15771653 15772090	51.9172	2.65501	0.591872	4.48579	7.2644e-06	0.00056207
chr12 111443463 111444051	164.871	2.09452	0.466933	4.4857	7.26758e-06	0.00056207
chr9 94732668 94733306	73.8573	2.61834	0.583683	4.48589	7.26099e-06	0.00056207
chr8 73123992 73124478	50.6634	3.01052	0.671157	4.48557	7.27207e-06	0.000562129
chr9 7239996 7240395	64.3552	2.40966	0.537232	4.48533	7.28021e-06	0.000562469
chr6 25006845 25007175	33.6686	3.73024	0.831839	4.48433	7.31445e-06	0.000564246
chr2 137413281 137413816	86.2889	2.55389	0.569542	4.48411	7.32183e-06	0.000564361
chr8 71670449 71670842	109.52	1.93597	0.431744	4.48407	7.32343e-06	0.000564361
chr11 11825447 11825993	102.897	2.57381	0.57403	4.48376	7.33385e-06	0.000564875
chr17 5218213 5218768	91.2603	2.05504	0.458367	4.4834	7.34641e-06	0.000565082
chr5 100368937 100369432	52.5426	3.36566	0.750692	4.48341	7.34591e-06	0.000565082
chr11 107157173 107157663	50.4223	3.40749	0.760215	4.48228	7.38507e-06	0.00056766
chr7 96748722 96748954	42.6692	3.59597	0.802336	4.48187	7.39927e-06	0.000568344
chr12 112929531 112930357	231.12	1.75816	0.392302	4.48166	7.40659e-06	0.000568443
chr3 144897120 144897551	91.9228	3.20802	0.715932	4.48089	7.4331e-06	0.000570188
chr1 150218496 150219101	56.3531	3.35567	0.749001	4.48019	7.4577e-06	0.000571783
chr16 97763343 97763939	135.989	2.12536	0.474424	4.47986	7.46915e-06	0.00057237
chr5 28639372 28639960	63.6778	3.17473	0.708703	4.47964	7.4768e-06	0.000572374
chr8 20424124 20424997	434.513	1.4167	0.316277	4.47929	7.48914e-06	0.000573027
chr11 3157240 3157611	865.04	1.49703	0.334265	4.47858	7.51428e-06	0.00057466
chr14 54434054 54434503	198.397	2.35444	0.525784	4.47796	7.53608e-06	0.000575742
chr1 194688251 194688456	43.9742	2.9087	0.649646	4.47737	7.55679e-06	0.000577031
chr11 52035033 52035638	75.4271	2.63755	0.589166	4.47674	7.57913e-06	0.000578444
chr18 65603664 65603792	37.7804	3.37337	0.753567	4.47653	7.58646e-06	0.000578711
chr17 56420873 56420954	18.0019	4.8392	1.0811	4.47617	7.59945e-06	0.000579408
chr5 77156928 77157306	53.3157	3.10832	0.694447	4.47596	7.60674e-06	0.000579671
chr3 68495818 68496046	64.3234	2.59064	0.578855	4.47546	7.6247e-06	0.000580745
chr5 111195423 111196008	70.2324	2.51953	0.563105	4.47435	7.66453e-06	0.000583189
chr12 8811440 8811943	144.42	1.96341	0.438891	4.47356	7.69265e-06	0.000584443
chr12 81920123 81920414	47.9065	2.83752	0.634279	4.47362	7.69059e-06	0.000584443
chr16 95958197 95958604	51.008	2.92921	0.654924	4.47259	7.72774e-06	0.000586518
chr8 71538726 71538981	39.2609	3.83901	0.858413	4.47222	7.74113e-06	0.000587238
chr12 117566270 117566688	120.68	2.5688	0.574422	4.47197	7.75019e-06	0.000587334
chr13 98679590 98680171	89.8389	2.85534	0.638559	4.47154	7.76586e-06	0.000588226
chr9 89197379 89197985	57.9643	3.21768	0.719702	4.47085	7.79094e-06	0.000589829
chr17 73893344 73893612	82.2615	2.28883	0.511961	4.47072	7.79577e-06	0.000589898
chr7 144577848 144578295	218.311	1.62868	0.364309	4.47059	7.80048e-06	0.000589958
chr3 89277449 89277732	90.7473	2.60193	0.582065	4.47018	7.81556e-06	0.000590802
chr12 30024422 30024944	86.401	2.74764	0.614763	4.46943	7.84291e-06	0.000592573
chr1 182091882 182092186	48.6054	3.1883	0.713486	4.46862	7.87264e-06	0.000593864
chr3 35341221 35341507	38.5775	3.19527	0.71506	4.46853	7.87577e-06	0.000593864
chr17 62789865 62790138	52.5663	3.18462	0.712862	4.46737	7.91879e-06	0.000596511
chr18 73781434 73781820	66.2218	3.0357	0.67965	4.46656	7.94863e-06	0.000597861
chr17 14336829 14337178	48.7289	3.17512	0.711118	4.46496	8.00821e-06	0.000601742
chr9 14547571 14547972	43.3273	3.21451	0.720127	4.46381	8.05134e-06	0.000604079
chr9 61778557 61779138	48.6226	2.97732	0.667019	4.46362	8.05879e-06	0.000604337
chr10 37484316 37485032	72.1191	2.87022	0.643291	4.46178	8.12831e-06	0.000607665
chr11 100493794 100494378	58.7737	3.13201	0.702012	4.46148	8.13947e-06	0.000607665
chr13 54371353 54371860	87.1381	2.71326	0.608086	4.46196	8.1212e-06	0.000607665
chr18 38517980 38518458	94.1235	2.42489	0.543484	4.46175	8.12925e-06	0.000607665
chr3 95758536 95759033	111.011	1.89354	0.424418	4.4615	8.1389e-06	0.000607665
chr7 44614094 44614700	69.9763	3.03914	0.681179	4.46159	8.1355e-06	0.000607665
chr11 65088288 65088550	20.3995	4.25122	0.952974	4.461	8.15779e-06	0.000608129
chr8 64472762 64473360	57.1747	2.82854	0.634133	4.46049	8.17743e-06	0.000608936
chr9 112950680 112950903	22.0749	4.12734	0.925342	4.46034	8.18297e-06	0.000608936
chr19 19232112 19232338	27.7557	4.23435	0.94969	4.45867	8.24702e-06	0.000612961
chr11 117685599 117686241	154.62	1.87172	0.419867	4.45789	8.27699e-06	0.000614885
chr16 17542554 17543020	163.12	1.87507	0.420675	4.45728	8.30069e-06	0.000616295
chr11 17249336 17249584	40.4223	3.01474	0.676433	4.45682	8.31829e-06	0.000616781
chr7 29424738 29425174	46.747	3.78561	0.8494	4.45681	8.31889e-06	0.000616781
chr18 74444020 74444271	68.0401	2.7639	0.620257	4.45605	8.34819e-06	0.000618649
chr6 146685670 146686543	495.413	2.01046	0.451298	4.45483	8.39595e-06	0.000621577
chr3 117044302 117045102	116.389	2.57112	0.577176	4.45466	8.40271e-06	0.000621772
chr17 64765892 64766019	28.1163	3.28192	0.736773	4.45446	8.41042e-06	0.000622036
chr15 10817009 10817205	53.2139	2.67617	0.600844	4.45402	8.42782e-06	0.000622713
chr7 140840955 140841557	163.852	2.23401	0.501563	4.45411	8.42422e-06	0.000622713
chr6 67056972 67057616	66.7539	2.73861	0.614928	4.45355	8.44602e-06	0.00062314
chr5 81019521 81020193	193.315	1.84123	0.413444	4.45339	8.45247e-06	0.000623311
chr9 120826785 120826897	20.5954	4.1566	0.933587	4.45229	8.49609e-06	0.000625923
chr15 85679105 85679479	80.776	2.84759	0.639598	4.45216	8.50114e-06	0.000625981
chr16 97670617 97671679	150.654	2.43169	0.546262	4.45152	8.5265e-06	0.000627235
chr9 23161151 23161737	54.5626	2.94309	0.661133	4.45158	8.52412e-06	0.000627235
chr16 45098952 45099187	34.3054	3.33202	0.74863	4.45082	8.55434e-06	0.000628669
chr17 6757307 6757568	60.3645	2.51472	0.565101	4.45003	8.58585e-06	0.000630427
chr9 98421789 98422212	51.193	2.78237	0.625461	4.44851	8.64675e-06	0.000634223
chr3 122475437 122475693	67.0181	2.94686	0.662614	4.44733	8.69462e-06	0.000637424
chr9 83488184 83488664	56.9663	2.59611	0.583793	4.44697	8.70891e-06	0.000638161
chr10 28156031 28156658	100.91	2.73296	0.614799	4.4453	8.77706e-06	0.000641906
chr16 14983764 14984333	68.8846	2.96496	0.667063	4.44479	8.79768e-06	0.000642519
chr17 24527377 24527542	66.1191	2.33569	0.525492	4.44477	8.79873e-06	0.000642519
chr6 120641804 120642600	149.274	2.8557	0.642473	4.44485	8.79513e-06	0.000642519
chr7 109546676 109547010	48.2868	3.20575	0.721257	4.44467	8.8025e-06	0.000642519
chr12 104719115 104719309	27.6599	3.57916	0.805494	4.44343	8.8536e-06	0.000643442
chr14 40948526 40948884	104.703	2.45189	0.551779	4.44361	8.8463e-06	0.000643442
chr14 75151165 75151510	74.7729	2.847	0.64071	4.4435	8.85063e-06	0.000643442
chr6 116419775 116420029	38.2202	3.12551	0.703297	4.44408	8.82698e-06	0.000643442
chr8 126522948 126523622	229.37	2.15309	0.48453	4.44366	8.84428e-06	0.000643442
chr17 80833684 80834415	103.177	2.24196	0.504571	4.44329	8.85921e-06	0.00064354
chr7 56549237 56549554	52.033	3.04891	0.686295	4.44256	8.88936e-06	0.000645108
chr15 85965755 85966614	106.047	2.47949	0.558355	4.4407	8.96667e-06	0.00064978
chr3 55536922 55537247	42.2549	3.54596	0.798578	4.44034	8.98185e-06	0.000650567
chr7 27257067 27257689	165.137	2.26234	0.509614	4.43932	9.02421e-06	0.000652694
chr1 91515683 91515986	30.4071	3.50566	0.789792	4.43872	9.04972e-06	0.000653911
chr11 88180387 88181578	301.06	1.84637	0.415961	4.4388	9.04614e-06	0.000653911
chr15 38973544 38974003	78.3487	2.99727	0.675415	4.43768	9.09342e-06	0.000656753
chr7 31158689 31158900	54.3618	2.98352	0.672395	4.43715	9.11575e-06	0.00065805
chr6 67027765 67028128	50.1008	2.74852	0.619458	4.43697	9.12346e-06	0.000658292
chr9 67876986 67877599	85.5104	2.66943	0.60167	4.43669	9.13514e-06	0.000658819
chr11 53683126 53683399	34.0896	3.45516	0.778796	4.43655	9.1414e-06	0.000658955
chr3 94781102 94781461	71.4962	2.81854	0.63532	4.43641	9.14729e-06	0.000659064
chr5 64579451 64580361	127.807	2.41304	0.543955	4.4361	9.16048e-06	0.000659699
chr3 98259299 98259829	85.5755	2.85132	0.642808	4.43573	9.17596e-06	0.000660498
chr17 79964547 79965257	121.313	2.54453	0.573799	4.43453	9.22742e-06	0.000663851
chr3 143542812 143543120	38.0268	3.80821	0.858833	4.43417	9.24285e-06	0.000664044
chr8 79542515 79542905	54.6865	2.91118	0.656785	4.43248	9.31572e-06	0.000668323
chr3 98382203 98382679	78.4094	2.36199	0.532951	4.4319	9.34053e-06	0.0006697
chr14 57161217 57161551	45.5052	2.91658	0.658126	4.43164	9.35174e-06	0.00066995
chr2 131429067 131429322	46.4331	3.24147	0.731531	4.43107	9.37649e-06	0.000671311
chr15 97954785 97954990	53.6724	3.32038	0.749456	4.43039	9.40643e-06	0.000672589
chr18 34410876 34411079	32.7639	3.1286	0.706226	4.43003	9.42216e-06	0.000673394
chr15 68128010 68128280	37.6149	2.95723	0.667578	4.42979	9.43258e-06	0.000673819
chr18 36495245 36495440	33.9478	3.25995	0.736002	4.42927	9.45532e-06	0.000675123
chr10 5288337 5288599	50.7105	2.50616	0.565947	4.42825	9.50013e-06	0.000677314
chr16 21358456 21358963	205.643	1.68686	0.380935	4.4282	9.50234e-06	0.000677314
chr2 180433293 180433466	28.0561	3.78961	0.855817	4.42806	9.50848e-06	0.000677314
chr3 134235856 134236533	145.888	2.19412	0.495503	4.42807	9.50802e-06	0.000677314
chr4 120052797 120053670	316.728	2.45817	0.555174	4.42775	9.52213e-06	0.000677646
chr3 107850039 107850207	43.8306	2.85659	0.645312	4.42669	9.56915e-06	0.000679707
chr1 132567309 132567692	72.9843	2.96976	0.67094	4.42627	9.58776e-06	0.000680542
chr12 25061007 25061258	35.8402	3.86725	0.873862	4.42547	9.62306e-06	0.00068225
chr2 172863580 172863825	56.6709	3.0588	0.691319	4.42459	9.66246e-06	0.000684721
chr18 12503846 12504247	147.953	2.55512	0.577566	4.42394	9.69149e-06	0.000685489
chr6 121179888 121180134	40.6205	3.43263	0.775877	4.42419	9.68026e-06	0.000685489
chr8 103788287 103788762	71.089	2.69889	0.610051	4.42404	9.68715e-06	0.000685489
chr9 15241601 15241925	81.9411	2.61175	0.590346	4.42409	9.68474e-06	0.000685489
chr17 47472526 47472956	69.4664	2.77823	0.628096	4.42326	9.72239e-06	0.000687351
chr7 84779577 84779829	123.93	2.05631	0.464938	4.42277	9.74437e-06	0.000688582
chr7 73196875 73197352	95.1364	2.51317	0.568319	4.42211	9.77403e-06	0.000690355
chr7 28619120 28619559	42.4683	3.63291	0.821729	4.42105	9.82219e-06	0.000693431
chr8 33674129 33674722	149.776	2.18589	0.494473	4.42064	9.84082e-06	0.000693447
chr15 12550027 12550375	60.2108	2.56011	0.579216	4.41995	9.87228e-06	0.000695057
chr16 85802951 85803371	188.504	2.43966	0.551966	4.41994	9.8729e-06	0.000695057
chr2 158397027 158397734	67.5369	3.00578	0.680118	4.41949	9.89321e-06	0.000696161
chr3 136071596 136072286	62.3398	3.28399	0.743174	4.41887	9.92175e-06	0.000697844
chr14 62226584 62227150	89.1145	2.28676	0.517615	4.41788	9.96727e-06	0.000700271
chr5 36356812 36357056	36.4295	3.24878	0.735523	4.41697	1.00094e-05	0.000702695
chr1 119457950 119458465	137.82	2.46461	0.558044	4.41651	1.00306e-05	0.000703532
chr3 144497191 144497379	43.7657	2.6425	0.598483	4.41532	1.00859e-05	0.000706422
chr11 76374585 76375391	129.062	2.81853	0.638455	4.41461	1.01193e-05	0.000708219
chr7 57590549 57591247	87.3158	2.16003	0.489306	4.41447	1.01257e-05	0.000708219
chr15 97932462 97932825	60.7137	3.36689	0.762758	4.4141	1.01432e-05	0.000708789
chr18 65705710 65706162	87.0391	2.47782	0.561435	4.41336	1.01778e-05	0.000710483
chr9 103494416 103494996	100.108	2.21774	0.502516	4.41328	1.01816e-05	0.000710483
chr11 105449562 105450242	83.5332	2.56678	0.581686	4.41265	1.02112e-05	0.000712218
chr8 110743546 110743840	43.8049	3.48356	0.789504	4.41234	1.0226e-05	0.000712917
chr6 126375147 126375639	132.126	2.84186	0.644113	4.41205	1.02394e-05	0.000713525
chr11 97901864 97902333	108.729	2.04183	0.462879	4.41115	1.02822e-05	0.000715843
chr1 194651885 194652434	80.077	2.05402	0.465684	4.41077	1.03006e-05	0.000716792
chr3 88516473 88516711	57.4418	2.9414	0.66695	4.41022	1.03264e-05	0.000718259
chr15 89480578 89480978	62.8483	2.68222	0.608247	4.40975	1.0349e-05	0.000719472
chr6 146909781 146909997	130.231	1.98759	0.450735	4.40966	1.03534e-05	0.000719472
chr1 162186784 162187129	73.6483	2.26502	0.51373	4.40896	1.03866e-05	0.000721086
chr5 106991512 106991867	56.3646	3.03596	0.688602	4.40887	1.0391e-05	0.000721086
chr12 16657337 16657602	40.1273	3.27065	0.741869	4.40866	1.0401e-05	0.000721115
chr3 58333960 58334496	78.9014	2.43312	0.551969	4.40808	1.04293e-05	0.000722413
chr15 79950023 79950408	92.1795	2.465	0.559325	4.40709	1.04769e-05	0.000725375
chr3 51231346 51232113	111.274	2.73395	0.620421	4.4066	1.05007e-05	0.000726688
chr15 101697480 101698073	78.6136	2.86549	0.650469	4.40526	1.05656e-05	0.000729838
chr18 12502972 12503309	66.937	2.95293	0.670306	4.40534	1.05617e-05	0.000729838
chr3 61345687 61345988	78.0917	2.57234	0.583946	4.40511	1.05732e-05	0.00073003
chr9 86738848 86739083	32.5356	3.6466	0.827867	4.40481	1.05878e-05	0.000730703
chr10 111636912 111637673	181.083	2.10057	0.476928	4.40437	1.06091e-05	0.000730832
chr7 75412158 75412585	70.1002	2.69266	0.611347	4.40448	1.0604e-05	0.000730832
chr7 105481826 105482405	172.177	2.01426	0.457312	4.40457	1.05994e-05	0.000730832
chr6 110645070 110646018	120.205	2.31658	0.526035	4.40386	1.06342e-05	0.000731897
chr1 193870474 193871125	56.7495	3.04473	0.691475	4.40324	1.06644e-05	0.000733635
chr1 143207498 143207961	61.8819	3.5915	0.815744	4.40273	1.06899e-05	0.000735056
chr6 86324382 86325001	72.355	2.57872	0.585729	4.40258	1.06972e-05	0.000735224
chr11 114315183 114315614	49.3658	3.09885	0.704005	4.40174	1.07386e-05	0.000737397
chr3 138061418 138061892	47.9605	3.09451	0.703075	4.40139	1.07558e-05	0.00073824
chr5 96373701 96374405	119.643	2.59278	0.589094	4.40129	1.07607e-05	0.000738241
chr13 63146790 63147122	25.9855	4.39908	0.999559	4.40102	1.07746e-05	0.000738854
chr15 99462965 99463569	69.4387	2.95716	0.671994	4.40058	1.07962e-05	0.000739667
chr2 150959555 150959962	74.2217	2.72833	0.620116	4.39971	1.08398e-05	0.000742315
chr5 73233458 73233801	86.7711	2.61013	0.593397	4.39863	1.08936e-05	0.000745322
chr17 87609577 87610126	176.994	2.40207	0.546203	4.39776	1.09375e-05	0.000747988
chr14 59627836 59627973	25.9647	3.79483	0.862964	4.39744	1.09536e-05	0.000748465
chr11 68871401 68871480	17.7987	4.75051	1.08047	4.39671	1.09903e-05	0.000750574
chr15 38950079 38950589	71.1362	2.58806	0.588736	4.39596	1.10282e-05	0.000752823
chr17 71008534 71008948	43.1771	3.50669	0.797749	4.39573	1.10399e-05	0.000753275
chr9 72968190 72968759	299.745	1.54277	0.351001	4.39536	1.10588e-05	0.000753886
chr7 100484576 100484831	88.9138	2.22732	0.506869	4.39428	1.11141e-05	0.00075731
chr10 98332674 98333050	54.1974	2.6028	0.592543	4.39259	1.12008e-05	0.000762415
chr2 173258544 173258638	34.9005	3.60355	0.820466	4.39208	1.12273e-05	0.000763301
chr9 95207633 95207941	44.7007	3.41249	0.777017	4.39178	1.12424e-05	0.000763983
chr15 99417720 99417953	59.1459	2.88987	0.658345	4.38961	1.13556e-05	0.00077098
chr11 88552977 88553311	62.1806	2.90618	0.662291	4.38807	1.14362e-05	0.000774705
chr14 10367902 10368550	74.4223	2.44727	0.558107	4.38494	1.16019e-05	0.000783824
chr5 128579148 128579666	124.245	2.5108	0.572668	4.38439	1.16313e-05	0.000785448
chr8 44934820 44934989	43.3384	3.25109	0.7417	4.38329	1.169e-05	0.00078835
chr16 24066755 24067289	123.761	2.39845	0.547255	4.38269	1.17224e-05	0.000790186
chr16 33326060 33326475	63.8245	3.14463	0.717546	4.38248	1.17336e-05	0.000790583
chr15 80839819 80840416	87.0533	2.90056	0.661898	4.38218	1.17498e-05	0.000790968
chr7 68682332 68682757	55.9547	2.80581	0.640264	4.38227	1.17447e-05	0.000790968
chr16 97325960 97326341	42.2503	3.12813	0.713866	4.38196	1.17614e-05	0.000791045
chr8 95754922 95755293	44.7045	3.22215	0.735356	4.38176	1.17726e-05	0.000791446
chr18 73280193 73280678	76.9505	2.61082	0.5959	4.3813	1.17974e-05	0.000792759
chr17 6758256 6758399	37.5596	3.06508	0.699625	4.38104	1.18116e-05	0.000793359
chr15 96773419 96773959	176.619	1.98098	0.452243	4.38035	1.18491e-05	0.000795521
chr9 120776283 120777023	321.015	1.63111	0.372399	4.38001	1.18675e-05	0.000796049
chr15 94431542 94431779	32.0565	3.92956	0.897498	4.37835	1.19583e-05	0.00080107
chr17 49614645 49615784	175.831	2.40878	0.550278	4.37739	1.20112e-05	0.000803894
chr16 17235351 17235693	53.9387	2.78812	0.637046	4.37664	1.20524e-05	0.000806299
chr11 97206974 97207605	84.7902	2.83302	0.647381	4.37612	1.20812e-05	0.000807866
chr17 28025559 28025995	82.9432	2.97235	0.679368	4.37516	1.21341e-05	0.000810683
chr10 115593772 115593985	23.8335	3.63233	0.830323	4.3746	1.21653e-05	0.000812409
chr18 42554680 42555162	45.3212	3.07863	0.703849	4.374	1.21992e-05	0.00081395
chr6 117267955 117268339	76.514	2.65802	0.607704	4.37386	1.22067e-05	0.000814088
chr18 65023407 65024105	102.001	2.39356	0.547267	4.37367	1.22178e-05	0.000814104
chr5 35954103 35954415	47.9144	3.39651	0.776687	4.37308	1.22508e-05	0.000815228
chr2 3500873 3501211	79.7975	2.27886	0.521141	4.37283	1.22647e-05	0.000815793
chr11 3153796 3153924	546.354	1.34628	0.307911	4.3723	1.22946e-05	0.000817359
chr7 75800231 75800491	54.7276	3.27809	0.74984	4.37172	1.23269e-05	0.00081845
chr7 115310485 115311173	104.659	2.66171	0.608856	4.37166	1.23305e-05	0.00081845
chr17 42745775 42746389	133.495	2.19918	0.503237	4.37007	1.24209e-05	0.000822825
chr6 113167031 113167276	59.6629	2.4833	0.568277	4.36987	1.24319e-05	0.000822825
chr7 130288657 130288994	61.799	3.18947	0.729887	4.36981	1.24356e-05	0.000822825
chr3 146852067 146852870	153.441	2.29907	0.526246	4.36882	1.24922e-05	0.00082618
chr1 88526175 88526649	93.3089	2.64804	0.606158	4.36856	1.2507e-05	0.000826431
chr6 143102652 143102907	47.3069	3.574	0.818116	4.36858	1.25058e-05	0.000826431
chr19 7605947 7606750	136.663	3.02591	0.692688	4.36836	1.25182e-05	0.000826808
chr14 114840740 114841161	41.7114	3.29504	0.754362	4.36798	1.25402e-05	0.000827557
chr6 121159575 121160003	62.2338	2.78922	0.638746	4.36671	1.26133e-05	0.000830541
chr1 135929893 135930478	102.736	2.7949	0.640073	4.36653	1.26238e-05	0.000830621
chr11 117554594 117555363	65.2754	3.0984	0.709586	4.3665	1.26255e-05	0.000830621
chr11 73281521 73282053	160.584	2.41326	0.552695	4.36636	1.26336e-05	0.000830788
chr11 60294768 60295057	37.5979	3.73769	0.856053	4.36619	1.26432e-05	0.000831061
chr9 25571379 25571689	58.2849	2.78651	0.638221	4.36605	1.26511e-05	0.000831216
chr3 79575996 79576450	69.5225	3.09094	0.708153	4.36479	1.27247e-05	0.000835323
chr9 77891610 77892053	39.7068	3.44748	0.790092	4.36339	1.28062e-05	0.000839939
chr14 60300564 60300934	98.4577	2.49551	0.572034	4.36251	1.28577e-05	0.000841239
chr17 26693822 26694069	26.4204	3.98069	0.912463	4.36258	1.28537e-05	0.000841239
chr18 24941177 24941641	65.2005	2.72386	0.624384	4.36248	1.28595e-05	0.000841239
chr18 65580586 65581467	193.653	1.65467	0.379289	4.36255	1.28557e-05	0.000841239
chr7 38077217 38077572	86.0739	2.95927	0.678422	4.362	1.28879e-05	0.000842364
chr10 41893528 41894268	178.932	1.62743	0.373104	4.36187	1.28958e-05	0.000842516
chr5 3487043 3487452	34.8409	3.93026	0.901192	4.36118	1.2936e-05	0.000844411
chr3 53195590 53196051	48.7501	3.08436	0.707301	4.36075	1.29618e-05	0.000845664
chr8 85322426 85322699	35.7919	3.38562	0.776432	4.36048	1.29777e-05	0.000845664
chr8 122419734 122420239	83.2303	3.03576	0.696185	4.36056	1.29727e-05	0.000845664
chr8 10653218 10653985	126.169	2.4005	0.550591	4.35986	1.30145e-05	0.000846963
chr11 101138412 101139149	134.669	2.20184	0.505078	4.3594	1.30422e-05	0.000848033
chr6 30569326 30569629	49.6131	2.76211	0.633615	4.3593	1.30482e-05	0.00084806
chr11 113005918 113006557	89.0022	2.81735	0.646303	4.35917	1.30555e-05	0.000848169
chr15 25940316 25941165	214.784	1.65606	0.379958	4.35854	1.3093e-05	0.000850241
chr6 113034552 113034800	44.3753	2.99489	0.687164	4.35833	1.31058e-05	0.000850705
chr8 92834791 92835063	50.4773	2.83133	0.649659	4.35819	1.31144e-05	0.000850893
chr1 91095894 91096184	44.392	2.71323	0.622606	4.35787	1.31335e-05	0.000851769
chr3 65296981 65297494	95.6823	2.01215	0.461742	4.35775	1.31407e-05	0.00085187
chr6 145445975 145446129	25.2905	3.71608	0.852809	4.35745	1.31584e-05	0.000852648
chr7 74065457 74065972	52.1135	2.882	0.661487	4.35685	1.31947e-05	0.000854632
chr10 13843991 13844529	80.0876	2.60477	0.598078	4.35524	1.32919e-05	0.000860188
chr19 10196755 10197099	41.1894	3.57197	0.820351	4.3542	1.33553e-05	0.000863919
chr7 24378015 24378146	17.2491	4.89722	1.12476	4.354	1.33675e-05	0.000864336
chr15 102802294 102802706	54.5848	3.09432	0.710839	4.35305	1.34254e-05	0.000866613
chr2 125355646 125356091	66.5912	3.01751	0.693174	4.35319	1.34173e-05	0.000866613
chr7 145166172 145166328	26.12	4.11858	0.946117	4.35314	1.34199e-05	0.000866613
chr9 102267305 102267957	79.926	2.81871	0.647526	4.35305	1.34257e-05	0.000866613
chr8 35466486 35466717	36.2887	3.11711	0.716166	4.3525	1.34592e-05	0.000868122
chr8 108757553 108758138	92.8269	3.2698	0.751266	4.35239	1.34664e-05	0.000868122
chr9 94408695 94408969	29.8682	3.68772	0.847284	4.35241	1.34651e-05	0.000868122
chr3 59197606 59197839	35.4376	3.19213	0.733623	4.35119	1.35399e-05	0.000871743
chr5 36225986 36226761	122.632	2.89856	0.666185	4.35098	1.35533e-05	0.000872237
chr16 32676680 32676920	41.9712	3.45802	0.794804	4.35079	1.35651e-05	0.000872309
chr6 70956296 70956897	110.461	2.42268	0.55691	4.35023	1.35998e-05	0.000874104
chr9 46106016 46106375	58.4426	3.76675	0.866	4.3496	1.36387e-05	0.000875857
chr18 12484202 12484557	45.8526	2.84911	0.655214	4.34836	1.37157e-05	0.000879303
chr18 46728061 46728823	115.896	2.02493	0.465754	4.34763	1.37618e-05	0.000881758
chr12 119390149 119390722	134.072	2.19243	0.504361	4.34694	1.3805e-05	0.000882919
chr5 74492733 74493168	64.6934	2.90797	0.668974	4.3469	1.38072e-05	0.000882919
chr10 18876204 18876730	113.746	2.75476	0.633751	4.34676	1.38165e-05	0.000883134
chr16 10349900 10350232	62.9089	3.04739	0.701103	4.34656	1.38288e-05	0.000883546
chr6 117072357 117072596	43.0695	3.56597	0.820497	4.34611	1.38571e-05	0.00088498
chr6 112278206 112278445	30.7993	3.84661	0.885127	4.34583	1.38752e-05	0.000885761
chr8 25368664 25369221	56.1708	2.73778	0.630035	4.34544	1.38994e-05	0.000886928
chr7 112144033 112144725	85.5655	2.61004	0.60067	4.34521	1.39139e-05	0.000887482
chr15 98692234 98692520	50.4062	2.6809	0.617143	4.34405	1.39879e-05	0.000891447
chr3 52663130 52663833	116	2.32032	0.534177	4.34373	1.40085e-05	0.000892377
chr2 125429094 125429595	73.085	2.67236	0.615328	4.34298	1.40561e-05	0.000895033
chr5 13992811 13993459	111.023	2.41877	0.557058	4.34204	1.41168e-05	0.000897002
chr5 35674113 35674537	61.9881	2.90089	0.668248	4.34104	1.41813e-05	0.000899585
chr6 18842637 18842720	15.8269	4.52177	1.04184	4.34019	1.42357e-05	0.000902276
chr5 24475846 24476243	135.041	2.65138	0.611002	4.3394	1.42875e-05	0.000904798
chr1 64875199 64876064	117.066	2.273	0.523829	4.3392	1.43e-05	0.000905209
chr16 13968771 13969445	105.813	2.33179	0.537447	4.33864	1.43368e-05	0.000907154
chr1 188919933 188920362	74.0943	3.02776	0.697921	4.33827	1.43611e-05	0.000907934
chr9 88277016 88277340	131.822	2.09823	0.483651	4.33831	1.43585e-05	0.000907934
chr16 32677432 32677542	29.0367	3.43194	0.791171	4.3378	1.43917e-05	0.000909485
chr12 8860709 8861001	68.1599	3.05096	0.703367	4.33765	1.44012e-05	0.000909705
chr15 61453754 61454350	63.9595	2.42967	0.560204	4.33712	1.44363e-05	0.000911156
chr9 75322013 75322313	39.6295	3.37284	0.777702	4.33694	1.44482e-05	0.000911526
chr10 66994748 66994842	24.1869	3.58007	0.825653	4.33604	1.4507e-05	0.000914472
chr2 168742328 168742689	73.9991	2.53456	0.58457	4.33576	1.45254e-05	0.000915247
chr2 155726447 155726771	80.6966	2.78355	0.642035	4.33552	1.45415e-05	0.000915876
chr6 134993987 134994613	289.81	1.67484	0.386368	4.33484	1.45865e-05	0.000917945
chr16 91875628 91876186	64.1992	2.63214	0.607392	4.33352	1.46743e-05	0.000922356
chr7 45695024 45695446	51.7718	3.04389	0.702513	4.33286	1.47182e-05	0.000924686
chr9 21340442 21340722	36.8155	3.6352	0.839161	4.33194	1.47801e-05	0.000927801
chr19 25190408 25190970	78.1322	3.05412	0.705043	4.33182	1.47881e-05	0.000927916
chr15 96832477 96832744	44.2113	3.30217	0.762387	4.33135	1.48197e-05	0.000929511
chr1 127028819 127029467	76.3134	2.96013	0.683824	4.32879	1.49934e-05	0.000937284
chr18 57745674 57745841	29.6175	3.76187	0.869018	4.32888	1.49872e-05	0.000937284
chr9 51908571 51909243	94.3159	2.32828	0.537899	4.32847	1.50147e-05	0.00093823
chr17 53597129 53597620	69.6062	3.21221	0.742141	4.32831	1.50261e-05	0.000938552
chr9 116542948 116543153	26.812	3.39601	0.784649	4.32806	1.50427e-05	0.000939151
chr6 144209602 144210091	53.4903	2.72336	0.62928	4.32775	1.50641e-05	0.000939369
chr5 90876102 90876380	122.181	1.94111	0.44859	4.32713	1.51064e-05	0.000941615
chr9 36953953 36954546	69.3883	2.45293	0.566899	4.32693	1.51202e-05	0.000941948
chr6 42578759 42578938	21.7402	4.7724	1.1033	4.32556	1.52142e-05	0.000947157
chr11 61675299 61675769	75.7533	2.50333	0.578769	4.32527	1.52344e-05	0.000947908
chr18 19959065 19959643	65.5141	2.83237	0.654852	4.32521	1.52388e-05	0.000947908
chr10 99243686 99244033	65.424	2.2776	0.526675	4.32449	1.52887e-05	0.000949444
chr7 4130851 4131140	55.2136	2.95328	0.682953	4.32427	1.53035e-05	0.000949973
chr11 80533051 80533389	86.7161	2.10473	0.48677	4.32387	1.53315e-05	0.000951316
chr11 57517154 57517409	65.7777	2.31596	0.535677	4.32343	1.5362e-05	0.000952357
chr5 108677071 108677396	42.4861	3.30657	0.764788	4.32352	1.53562e-05	0.000952357
chr1 134097512 134097627	36.3573	3.73483	0.863902	4.32321	1.53778e-05	0.000952619
chr1 74616445 74616811	51.7278	3.55634	0.822935	4.32154	1.54947e-05	0.000957451
chr15 27789593 27789735	23.831	3.88409	0.898704	4.32189	1.54701e-05	0.000957451
chr3 92169882 92170431	55.6296	2.82283	0.653217	4.32142	1.55026e-05	0.000957451
chr5 30215838 30216303	78.1973	2.14525	0.496428	4.32137	1.55066e-05	0.000957451
chr7 45413565 45414467	250.679	2.19194	0.507224	4.32145	1.55004e-05	0.000957451
chr8 116115907 116116181	36.7647	3.03158	0.701468	4.32177	1.54784e-05	0.000957451
chr9 44875351 44875877	59.2168	3.28872	0.761021	4.32146	1.54999e-05	0.000957451
chr9 115562648 115563103	51.6887	2.85866	0.66148	4.32161	1.54896e-05	0.000957451
chr11 86596284 86596513	60.8326	2.60531	0.602928	4.3211	1.55253e-05	0.000958214
chr7 112336053 112336797	108.782	2.55425	0.591154	4.32079	1.5547e-05	0.000959159
chr4 9133718 9133976	108.447	2.04386	0.473041	4.32068	1.55547e-05	0.000959242
chr11 98388430 98388973	98.4063	2.94553	0.681891	4.31964	1.56282e-05	0.000962987
chr4 149847381 149847861	135.434	2.16711	0.501753	4.31907	1.56685e-05	0.000965073
chr11 72039801 72039905	26.3454	3.59455	0.832313	4.31875	1.56918e-05	0.000965755
chr18 61065626 61065751	29.652	4.39311	1.01722	4.31874	1.56924e-05	0.000965755
chr16 29718990 29719201	26.1643	3.88963	0.90081	4.31793	1.57501e-05	0.000967939
chr19 26938872 26939212	50.5371	3.31452	0.767627	4.31788	1.57536e-05	0.000967939
chr11 12811379 12811756	32.7227	3.35415	0.777018	4.3167	1.58379e-05	0.000972329
chr5 91987206 91987742	74.8622	2.50387	0.580069	4.31651	1.58514e-05	0.00097276
chr11 88620219 88620838	77.2795	2.76833	0.641356	4.31637	1.58615e-05	0.000972983
chr10 125838495 125838680	25.4542	3.55555	0.823896	4.31553	1.59223e-05	0.000975144
chr2 137262928 137263299	51.4524	2.89681	0.671226	4.31569	1.59105e-05	0.000975144
chr8 95091984 95092200	43.6254	3.1855	0.738111	4.31575	1.59063e-05	0.000975144
chr15 80061170 80061575	181.783	1.9457	0.450915	4.31501	1.59593e-05	0.000976595
chr2 3748708 3748952	60.6788	2.66336	0.617382	4.31396	1.60354e-05	0.000980059
chr18 47432578 47432896	30.8824	3.95887	0.917846	4.31322	1.6089e-05	0.00098254
chr18 56048120 56048318	23.8629	3.58673	0.831595	4.31307	1.61003e-05	0.000982586
chr9 96424085 96424407	47.7918	2.62743	0.609197	4.31295	1.61094e-05	0.000982586
chr9 115558066 115558406	52.0621	3.4763	0.806008	4.31298	1.61071e-05	0.000982586
chr3 88247637 88248086	69.6214	2.93895	0.681549	4.31217	1.61663e-05	0.000985264
chr7 24531252 24531951	363.342	1.42668	0.330891	4.31163	1.62055e-05	0.000986861
chr8 35201163 35201644	92.573	2.37965	0.551915	4.31163	1.62056e-05	0.000986861
chr6 147785242 147785589	30.5537	3.78966	0.87898	4.31143	1.622e-05	0.000987338
chr2 104095703 104096299	155.595	1.81636	0.421361	4.31071	1.62735e-05	0.000990191
chr15 36322631 36323137	72.3651	3.07305	0.712926	4.31048	1.62898e-05	0.000990787
chr3 107646563 107646771	28.1864	3.5767	0.8298	4.31031	1.63027e-05	0.000991171
chr5 117373493 117373901	176.219	2.19769	0.509902	4.31003	1.6323e-05	0.000991939
chr14 79065660 79065997	37.6071	2.89613	0.672104	4.30905	1.63956e-05	0.000993944
chr6 134633516 134633874	56.4012	2.99011	0.693927	4.30898	1.64011e-05	0.000993944
chr7 3135206 3135961	80.1636	3.04329	0.706262	4.309	1.63991e-05	0.000993944
chr7 19338638 19338955	117.186	2.15496	0.50009	4.30914	1.63888e-05	0.000993944
chr5 150458020 150458607	64.4365	2.55507	0.593015	4.30861	1.64282e-05	0.000994822
chr9 60776609 60777234	88.9092	2.52305	0.585674	4.30794	1.64783e-05	0.000997418
chr15 25237741 25238158	41.5385	3.06559	0.711659	4.30767	1.64983e-05	0.000998225
chr3 132867084 132867184	26.2774	3.66578	0.851011	4.30756	1.65064e-05	0.000998316
chr6 134450667 134451129	108.555	2.52345	0.585928	4.30676	1.65662e-05	0.00100153
chr1 47051063 47051451	46.6467	3.70174	0.859781	4.30544	1.66656e-05	0.00100663
chr14 19042062 19042278	33.9778	3.2427	0.753175	4.30537	1.66705e-05	0.00100663
chr10 56566457 56566968	53.5899	2.9149	0.677361	4.30332	1.68255e-05	0.00101395
chr9 31849222 31849700	60.3477	2.74644	0.638206	4.30337	1.68219e-05	0.00101395
chr9 32160409 32160756	64.2847	2.93239	0.681422	4.30334	1.6824e-05	0.00101395
chr3 144531144 144531410	39.9595	2.76208	0.641865	4.30321	1.68341e-05	0.00101407
chr15 98540672 98541442	240.481	1.79627	0.417501	4.30244	1.68931e-05	0.0010168
chr6 108457597 108457836	50.8051	2.83027	0.657856	4.30226	1.69063e-05	0.00101719
chr10 76873902 76874706	133.048	2.49701	0.580467	4.30173	1.69469e-05	0.00101848
chr6 61033286 61033841	46.2563	3.25118	0.755784	4.30173	1.69466e-05	0.00101848
chr7 68357420 68357742	57.0717	2.74748	0.638713	4.30159	1.69579e-05	0.00101848
chr8 113669643 113670175	68.0478	3.22276	0.749181	4.30171	1.69483e-05	0.00101848
chr18 74907207 74907614	51.1586	3.25599	0.756997	4.3012	1.69877e-05	0.00101965
chr6 54222413 54222796	31.1495	3.58186	0.832867	4.30065	1.70301e-05	0.00102138
chr11 94936814 94937586	343.041	1.51605	0.352525	4.30053	1.70391e-05	0.00102151
chr1 13206592 13207529	221.625	2.42178	0.563169	4.30028	1.70585e-05	0.00102186
chr14 29072707 29072944	23.7727	4.02105	0.935158	4.29986	1.70903e-05	0.00102336
chr15 101772174 101772985	217.617	2.07777	0.483234	4.29972	1.71013e-05	0.00102361
chrX 11887420 11887980	77.6787	2.20683	0.513261	4.29961	1.71097e-05	0.00102371
chr8 40634513 40634955	74.0177	2.29927	0.534909	4.29844	1.72006e-05	0.00102792
chrX 50968650 50968897	29.9338	3.7255	0.867161	4.29621	1.73744e-05	0.00103625
chr3 66651103 66651413	48.8167	3.01794	0.702528	4.29582	1.74045e-05	0.00103692
chr3 88654184 88654443	32.4035	3.1389	0.730786	4.29523	1.7451e-05	0.00103877
chr16 29893797 29895004	100.294	2.37603	0.553209	4.29499	1.74701e-05	0.00103908
chr5 116009288 116009834	74.8693	2.25207	0.524401	4.29455	1.75044e-05	0.00104071
chr2 93427012 93427423	73.915	2.98542	0.695225	4.29418	1.75344e-05	0.001041
chr5 134872734 134873388	92.7065	2.33047	0.542709	4.29414	1.75369e-05	0.001041
chr7 130340221 130341059	90.1019	2.40744	0.560615	4.29429	1.75251e-05	0.001041
chr17 71159055 71159682	69.3535	2.73688	0.637822	4.29098	1.77884e-05	0.00105427
chr17 9654188 9654591	36.8126	3.39836	0.792175	4.28992	1.78738e-05	0.0010585
chr5 29195360 29196288	149.235	2.24585	0.523741	4.28808	1.80221e-05	0.0010656
chr5 150466079 150466499	81.5912	2.76053	0.64376	4.28813	1.8018e-05	0.0010656
chr18 67697288 67697616	45.8387	2.88924	0.673931	4.28714	1.80989e-05	0.00106888
chr3 107668598 107669106	46.4533	3.06216	0.71426	4.28717	1.80961e-05	0.00106888
chr7 84749797 84750286	111.982	2.04075	0.476008	4.28721	1.80929e-05	0.00106888
chr13 94184597 94185444	254.726	2.09937	0.489846	4.28578	1.82095e-05	0.00107458
chr11 112781977 112782487	115.371	2.43779	0.568841	4.28554	1.82294e-05	0.00107532
chr15 37462101 37462335	31.7313	3.53486	0.824917	4.28511	1.82646e-05	0.00107689
chr17 78279116 78279577	57.9318	2.73153	0.637456	4.28505	1.82702e-05	0.00107689
chr10 99800551 99800966	36.9365	3.35882	0.784115	4.28358	1.83907e-05	0.0010823
chr5 30206203 30206719	34.1231	3.6367	0.849046	4.28328	1.84161e-05	0.00108337
chr12 25268958 25269378	67.8634	2.20431	0.51476	4.2822	1.85051e-05	0.00108638
chr11 114198290 114198799	115.578	2.21413	0.517134	4.28155	1.85595e-05	0.00108883
chr17 47518306 47518494	27.8398	3.94696	0.921895	4.28136	1.85757e-05	0.00108887
chr18 54083123 54083676	55.0266	2.85651	0.667207	4.2813	1.85804e-05	0.00108887
chr16 96091919 96092485	87.0995	2.93067	0.684546	4.28118	1.85904e-05	0.00108895
chr6 28864660 28865096	147.315	2.1556	0.503575	4.28059	1.86398e-05	0.00109099
chr14 67877687 67878315	146.902	2.09147	0.488656	4.28005	1.86849e-05	0.00109321
chr8 11346458 11346596	25.3459	3.56579	0.833497	4.27811	1.88486e-05	0.0011015
chr16 43557377 43557670	43.5715	3.62865	0.848539	4.27636	1.89977e-05	0.00110926
chr3 144432191 144432588	54.1081	3.23834	0.757306	4.27613	1.90166e-05	0.0011096
chr5 124440484 124440578	67.2212	2.24613	0.525289	4.27598	1.90301e-05	0.00110969
chr9 103579503 103580033	77.2758	2.84203	0.664656	4.27594	1.9033e-05	0.00110969
chr5 86730634 86731057	92.9675	2.70411	0.632416	4.27584	1.90417e-05	0.00110977
chrX 96042138 96042537	41.7848	2.73834	0.64059	4.27471	1.91388e-05	0.00111457
chr18 42529718 42530063	79.7686	2.61967	0.61292	4.27409	1.91922e-05	0.00111682
chr18 80112119 80112290	28.2096	3.34291	0.78219	4.27379	1.92182e-05	0.0011179
chr5 102844894 102845589	158.716	1.7217	0.402955	4.27269	1.93131e-05	0.00112212
chr13 51085677 51085943	36.509	3.45644	0.809127	4.27181	1.93894e-05	0.00112612
chr17 80683675 80684435	133.96	2.45312	0.574323	4.27133	1.94314e-05	0.00112769
chr6 56837662 56838189	65.9803	2.54761	0.596476	4.27111	1.94506e-05	0.00112837
chr17 45748490 45748715	62.2509	2.61044	0.611223	4.27084	1.94737e-05	0.00112915
chr11 59313117 59313572	66.4173	2.48705	0.582366	4.27059	1.94954e-05	0.00112966
chr11 43608391 43608767	46.6502	3.18205	0.745138	4.27041	1.95116e-05	0.00113017
chr7 125818308 125818667	35.6652	3.46279	0.811024	4.26965	1.9578e-05	0.00113314
chr7 68679738 68679961	24.3713	3.5788	0.838253	4.26935	1.96043e-05	0.00113422
chr11 121005670 121005966	42.8089	3.53457	0.82797	4.26896	1.96389e-05	0.00113579
chr8 91304437 91304823	55.5705	2.81719	0.659968	4.26868	1.96636e-05	0.00113635
chr10 24447225 24447495	61.0743	2.78718	0.653015	4.26817	1.97082e-05	0.00113849
chr17 78344726 78345018	39.1717	2.99835	0.702524	4.26796	1.97264e-05	0.00113901
chrX 143664183 143664424	48.6382	2.83495	0.66425	4.2679	1.97323e-05	0.00113901
chr9 94333509 94333841	30.2251	3.63493	0.851774	4.26749	1.97688e-05	0.00114068
chr9 77845643 77846224	71.5814	2.63892	0.618403	4.26731	1.97844e-05	0.00114114
chr11 31990303 31990641	35.1235	3.01094	0.705762	4.26623	1.98807e-05	0.00114626
chr1 90904057 90904426	44.7684	3.15825	0.740506	4.26499	1.99909e-05	0.00114994
chr5 43023831 43024600	94.5708	2.26903	0.532023	4.26491	1.99979e-05	0.00114994
chr16 97751907 97752389	89.7127	2.0184	0.473343	4.26414	2.00674e-05	0.00115349
chr17 71795475 71796048	54.6599	2.74655	0.644128	4.26398	2.00819e-05	0.00115388
chr12 119857081 119857515	54.2954	3.10993	0.729433	4.2635	2.01251e-05	0.00115592
chr9 14662149 14662771	123.19	2.60324	0.610644	4.26311	2.01603e-05	0.00115706
chr10 80776488 80776726	52.9284	2.88756	0.677351	4.26302	2.01684e-05	0.00115709
chr10 80774064 80774923	565.727	1.4912	0.34988	4.26204	2.02572e-05	0.00116056
chrX 142490148 142490357	23.4917	3.57445	0.838956	4.26059	2.03886e-05	0.00116617
chr6 147263696 147264460	164.789	2.48215	0.582634	4.26023	2.04219e-05	0.00116763
chr11 117790169 117791428	402.71	1.69156	0.397188	4.25885	2.05481e-05	0.00117306
chr17 72957112 72957431	38.6307	3.29361	0.773361	4.25883	2.05498e-05	0.00117306
chr18 81643122 81643352	32.4344	3.52405	0.827476	4.2588	2.05531e-05	0.00117306
chr4 15990371 15990906	125.935	2.79528	0.65636	4.25877	2.05559e-05	0.00117306
chr11 87801839 87802312	175.51	2.10401	0.494176	4.25762	2.06612e-05	0.00117818
chr2 84557021 84557552	138.802	1.81944	0.427352	4.25748	2.06745e-05	0.00117849
chr12 33030578 33030955	70.2834	2.59219	0.608968	4.2567	2.07468e-05	0.00118213
chr1 135268058 135268523	252.061	1.58456	0.372287	4.25629	2.0785e-05	0.001183
chr5 140519889 140520391	49.9394	3.10255	0.728963	4.25611	2.08011e-05	0.00118347
chr11 118874839 118875086	34.7819	3.20025	0.751985	4.25573	2.08368e-05	0.0011846
chr2 127479824 127480049	38.518	2.90226	0.681956	4.25579	2.08313e-05	0.0011846
chr9 40732865 40732944	16.0671	5.21577	1.22562	4.25564	2.08453e-05	0.00118465
chr17 13440723 13441006	37.8088	3.13188	0.736147	4.25442	2.09589e-05	0.0011902
chr12 86652538 86653037	70.8433	2.30842	0.542718	4.25344	2.10507e-05	0.00119451
chr3 59288739 59289125	30.92	3.3659	0.791408	4.25305	2.10876e-05	0.00119571
chr7 28863249 28863500	88.6818	2.35794	0.554425	4.25295	2.10977e-05	0.00119583
chr11 121014670 121015350	199.028	2.14979	0.505519	4.25264	2.11263e-05	0.001197
chr14 121615145 121615390	26.5057	3.47648	0.817597	4.25207	2.11804e-05	0.00119962
chr14 60621086 60621324	26.6099	3.44699	0.810713	4.2518	2.12055e-05	0.00120014
chr6 137433561 137434134	86.0496	2.48485	0.584468	4.25148	2.12364e-05	0.00120143
chr2 93312424 93312813	62.5786	3.21189	0.755613	4.2507	2.13099e-05	0.00120412
chr2 170469618 170469990	59.3651	2.79125	0.656689	4.25049	2.13299e-05	0.00120412
chr8 10435523 10435972	57.5248	2.80543	0.660041	4.25038	2.13405e-05	0.00120412
chr9 107714352 107715019	157.723	2.3836	0.560808	4.25031	2.13479e-05	0.00120412
chr7 37336683 37337090	44.3371	3.1017	0.729785	4.25015	2.13624e-05	0.00120449
chr16 85899288 85899506	47.7117	3.118	0.733663	4.24992	2.13851e-05	0.00120532
chr10 60354972 60355195	41.7398	2.72045	0.640167	4.24959	2.14164e-05	0.00120546
chr10 111583689 111584318	204.82	1.60523	0.377741	4.24956	2.1419e-05	0.00120546
chr5 120495080 120495593	93.9631	2.30833	0.543187	4.24961	2.14143e-05	0.00120546
chr11 117845068 117845297	35.462	3.0598	0.720077	4.24927	2.14468e-05	0.00120654
chr16 90421740 90421913	15.4433	5.38459	1.26736	4.24867	2.15043e-05	0.00120887
chr15 84302013 84302260	38.1029	2.68091	0.631047	4.24835	2.15352e-05	0.00121015
chr6 34720526 34720768	38.0287	3.33455	0.784941	4.24816	2.15534e-05	0.00121073
chr13 47362101 47362552	60.1704	2.50324	0.589319	4.24768	2.15992e-05	0.00121219
chr2 145122371 145122687	16.1112	4.3978	1.03536	4.24761	2.16064e-05	0.00121219
chr8 109947733 109948129	60.032	2.6734	0.629398	4.24755	2.16117e-05	0.00121219
chr18 80286030 80286405	61.8487	2.97842	0.701227	4.24745	2.16222e-05	0.00121227
chr9 99081295 99081989	165.515	2.43447	0.57317	4.24737	2.16292e-05	0.00121227
chr11 57888151 57888586	37.6157	3.51415	0.827424	4.24709	2.16563e-05	0.00121289
chr16 16911754 16912455	243.005	1.8824	0.443274	4.24659	2.17046e-05	0.00121514
chr15 94404063 94404514	96.7008	2.34648	0.552644	4.24592	2.17701e-05	0.00121793
chr3 116422170 116422385	65.8081	2.88155	0.678664	4.24591	2.17706e-05	0.00121793
chr10 77864852 77864934	21.0579	3.79305	0.893634	4.24452	2.19057e-05	0.00122373
chr15 96734501 96734701	83.3401	2.2323	0.525926	4.24452	2.19067e-05	0.00122373
chr5 103605650 103606173	44.9329	2.83658	0.668272	4.24465	2.18934e-05	0.00122373
chr10 94555461 94555877	73.0643	2.42779	0.572056	4.24397	2.19597e-05	0.00122578
chr5 143552002 143552136	20.1221	3.95324	0.931594	4.24352	2.20041e-05	0.00122781
chr8 11203134 11203800	255.524	1.48701	0.350432	4.24335	2.20204e-05	0.00122826
chr8 8109779 8110444	73.067	2.73346	0.644188	4.24326	2.20294e-05	0.00122831
chr6 120995645 120996174	76.8788	2.46752	0.581541	4.24307	2.20482e-05	0.0012289
chr8 92855227 92855402	89.3439	1.97857	0.466423	4.24201	2.21523e-05	0.00123333
chr9 115376919 115377314	40.6821	3.16699	0.746606	4.24186	2.21679e-05	0.00123374
chr13 51737926 51738153	101.426	2.87112	0.676914	4.24148	2.22053e-05	0.00123505
chr7 132137216 132137600	51.367	2.89701	0.683022	4.24145	2.22077e-05	0.00123505
chr18 65582144 65582450	65.7705	2.33008	0.549396	4.24116	2.22365e-05	0.00123619
chr14 21548036 21548254	29.6906	3.49163	0.823313	4.24095	2.22576e-05	0.0012365
chr7 36095373 36095882	54.9999	2.62643	0.619304	4.24094	2.22585e-05	0.0012365
chr6 42261851 42262070	45.4744	3.20142	0.75494	4.24062	2.22903e-05	0.00123747
chr9 69472670 69473081	73.1536	2.4565	0.579327	4.24027	2.2325e-05	0.00123837
chr10 24648443 24648668	30.047	3.37747	0.796583	4.23995	2.23572e-05	0.00123893
chr14 121615496 121616042	77.614	2.46775	0.582027	4.23992	2.23597e-05	0.00123893
chr6 118221578 118221963	45.9038	2.95494	0.696916	4.24003	2.23493e-05	0.00123893
chr3 93000507 93000894	53.2938	3.29241	0.776554	4.23976	2.23756e-05	0.00123936
chr10 13776122 13776605	103.609	2.54101	0.599548	4.23822	2.25298e-05	0.00124526
chr5 135965783 135965928	36.4531	2.98152	0.703597	4.23755	2.25976e-05	0.00124844
chr14 54431430 54431656	115.76	2.09338	0.494067	4.23703	2.26494e-05	0.00124992
chr5 4024442 4024624	28.0526	3.57249	0.843147	4.2371	2.26429e-05	0.00124992
chr10 22282810 22283114	87.8857	2.24477	0.529829	4.23679	2.2674e-05	0.00125025
chr16 26421993 26422431	45.2441	3.09522	0.73058	4.23666	2.26866e-05	0.00125025
chr5 118391423 118391863	61.8481	2.41821	0.570753	4.23688	2.26647e-05	0.00125025
chr16 33833058 33833414	76.3844	2.53515	0.598414	4.23645	2.27079e-05	0.00125031
chr9 30264616 30265081	60.6588	2.83227	0.668557	4.23639	2.27145e-05	0.00125031
chr5 23975069 23975484	97.3325	2.07867	0.490718	4.23598	2.27557e-05	0.00125138
chr1 151802630 151803212	106.676	2.10343	0.496648	4.23525	2.283e-05	0.00125482
chr17 86573299 86573906	83.2735	2.45115	0.578772	4.23509	2.28464e-05	0.00125482
chr3 135522006 135522618	190.073	1.63848	0.386895	4.23495	2.28602e-05	0.00125512
chr10 44766328 44766797	65.3107	2.7549	0.650555	4.2347	2.2886e-05	0.00125516
chr9 57866453 57866784	37.3971	3.30968	0.781545	4.23479	2.28765e-05	0.00125516
chr11 100277860 100278566	166.456	2.52645	0.596704	4.234	2.29567e-05	0.00125858
chr15 90422815 90423294	36.6871	3.04246	0.718779	4.23281	2.30787e-05	0.00126481
chr14 121391930 121392322	57.742	2.7122	0.640779	4.23266	2.30942e-05	0.0012652
chr12 15816692 15817178	215.696	2.02114	0.477608	4.23179	2.31835e-05	0.00126963
chr3 145916830 145917299	93.8721	2.66562	0.630048	4.23082	2.3284e-05	0.00127421
chr11 70681969 70682449	72.2713	2.35037	0.555573	4.23053	2.33146e-05	0.00127542
chr15 101584628 101584896	67.2768	2.1066	0.497975	4.23034	2.3334e-05	0.00127565
chr5 128558032 128558495	50.5794	2.87671	0.680021	4.23032	2.33357e-05	0.00127565
chr9 31641728 31642154	52.2545	2.97346	0.703069	4.22926	2.34459e-05	0.00128074
chr14 121709552 121709848	62.6857	2.9302	0.692869	4.22909	2.3464e-05	0.00128127
chr6 121122764 121123275	67.8635	2.67766	0.633186	4.22888	2.34862e-05	0.00128202
chr15 102921601 102921835	49.1927	2.72334	0.644117	4.22802	2.35755e-05	0.00128643
chr11 22692805 22693325	221.101	1.76092	0.416565	4.22725	2.36564e-05	0.00128991
chr10 58812179 58812642	110.295	2.22099	0.525442	4.22691	2.36922e-05	0.00129092
chr14 33724899 33725297	30.7468	3.37569	0.798638	4.2268	2.37035e-05	0.00129107
chr19 17011623 17011901	36.0644	3.70152	0.875794	4.22647	2.37381e-05	0.00129249
chr11 46209937 46210313	75.107	2.91163	0.689007	4.22583	2.38061e-05	0.00129525
chr8 64205594 64205691	21.339	3.86574	0.914784	4.22585	2.38043e-05	0.00129525
chr16 76539637 76540222	125.497	2.34209	0.554286	4.22542	2.385e-05	0.00129624
chr6 66966354 66966716	78.9666	2.54079	0.601363	4.22505	2.38886e-05	0.00129787
chr6 36904599 36904824	27.3719	3.3556	0.794362	4.22427	2.39721e-05	0.00130194
chr16 10377968 10378199	32.144	3.56269	0.843417	4.22411	2.39887e-05	0.0013021
chr5 32425359 32426068	114.568	2.4962	0.590946	4.22407	2.39924e-05	0.0013021
chr17 84584908 84585472	66.6648	2.57997	0.6108	4.22392	2.4009e-05	0.00130253
chr15 88468092 88468505	38.1977	3.38105	0.800508	4.22363	2.40401e-05	0.00130375
chr17 31631124 31631572	54.101	3.13138	0.74155	4.22275	2.41343e-05	0.00130791
chr11 69876164 69876550	115.71	2.19804	0.520714	4.2212	2.43008e-05	0.00131552
chr10 99951375 99952049	83.4446	2.19526	0.520154	4.22041	2.4386e-05	0.00131871
chr14 70177269 70177916	205.459	1.94719	0.461585	4.21848	2.45958e-05	0.00132958
chr14 20328539 20329104	58.7022	2.54036	0.602355	4.21737	2.47164e-05	0.00133562
chr14 120500080 120500483	61.2112	2.88488	0.684146	4.21676	2.47836e-05	0.00133794
chr4 102555560 102555805	34.7861	2.92183	0.692893	4.21686	2.4773e-05	0.00133794
chr7 131361429 131361632	35.0676	3.3826	0.8022	4.21666	2.4795e-05	0.00133794
chr9 44088211 44088387	61.4981	2.31606	0.549391	4.21569	2.4902e-05	0.00134324
chr7 68667747 68668373	112.226	2.27875	0.540569	4.21547	2.49253e-05	0.00134401
chr11 30198169 30198726	230.711	1.48208	0.351588	4.21537	2.49364e-05	0.00134413
chr10 34483752 34484401	81.6102	2.48102	0.588686	4.21451	2.50323e-05	0.00134805
chr8 22303101 22303466	50.134	2.91281	0.691144	4.21448	2.5036e-05	0.00134805
chr10 121297019 121297696	235.951	1.48697	0.35287	4.21395	2.50947e-05	0.00135025
chr14 121871976 121872277	36.1024	3.16196	0.750354	4.21396	2.50928e-05	0.00135025
chr7 34629802 34631131	386.434	1.93561	0.459436	4.21301	2.51985e-05	0.0013539
chrX 51506475 51506919	43.1326	3.10177	0.736229	4.21306	2.51935e-05	0.0013539
chr11 57786683 57787342	60.3785	2.71067	0.643436	4.21281	2.52217e-05	0.00135456
chr11 99076646 99077243	105.883	2.4764	0.587864	4.21254	2.52518e-05	0.00135466
chr2 71964101 71964684	87.7522	3.24258	0.769748	4.21253	2.5253e-05	0.00135466
chr3 149117150 149117661	72.6906	2.53707	0.602274	4.21249	2.52576e-05	0.00135466
chr11 76826486 76826831	53.6035	2.33998	0.555565	4.2119	2.53235e-05	0.00135696
chr12 86802237 86802393	60.2631	2.22014	0.527129	4.21176	2.53389e-05	0.00135696
chr2 180814095 180814519	109.101	2.73851	0.650215	4.2117	2.53456e-05	0.00135696
chr4 11047354 11047956	45.8879	2.94972	0.700362	4.21171	2.53441e-05	0.00135696
chr3 10277485 10277737	58.6842	2.55382	0.606397	4.21147	2.53711e-05	0.00135785
chr2 132945275 132946189	182.794	2.09484	0.497473	4.21097	2.54282e-05	0.00135939
chr8 41238501 41238696	26.4897	3.80326	0.903274	4.21053	2.54776e-05	0.00136058
chr8 85322142 85322284	27.2272	3.55632	0.844641	4.21046	2.54854e-05	0.00136058
chr15 90432256 90432696	37.7541	3.28058	0.77918	4.2103	2.55034e-05	0.00136106
chr17 80692926 80693236	124.466	2.57682	0.612086	4.20989	2.5549e-05	0.00136204
chr5 134147329 134147560	30.5904	3.41414	0.810958	4.21001	2.55361e-05	0.00136204
chr16 28879035 28879960	160.161	2.47118	0.587054	4.20946	2.55982e-05	0.00136418
chr3 52717152 52718170	99.5235	2.30484	0.547587	4.20909	2.56403e-05	0.00136595
chr13 104037607 104037794	33.5977	3.30052	0.784177	4.2089	2.56617e-05	0.0013666
chr5 9073322 9073641	115.876	2.01325	0.47835	4.20873	2.56813e-05	0.00136716
chr19 55244780 55245290	111.311	1.9743	0.469142	4.20832	2.57271e-05	0.00136912
chr5 43960002 43960393	38.3682	2.79481	0.66417	4.20797	2.57672e-05	0.00137077
chr5 124874006 124874345	42.4913	3.16368	0.751852	4.20785	2.57817e-05	0.00137105
chr2 164817758 164818349	121.546	2.58533	0.614503	4.20719	2.58563e-05	0.00137356
chr17 49563958 49564436	67.6934	2.44547	0.581335	4.20664	2.59193e-05	0.00137594
chr14 68052130 68052528	47.536	2.96591	0.705098	4.20638	2.59493e-05	0.00137667
chr3 101607142 101607342	53.6959	2.74427	0.652436	4.20619	2.59713e-05	0.00137725
chr16 29815681 29816274	97.1667	2.54415	0.605022	4.20505	2.61024e-05	0.00138274
chr10 28395792 28396299	34.4212	3.42677	0.815	4.20462	2.61519e-05	0.00138488
chr3 69992863 69993300	39.9514	3.54316	0.842906	4.2035	2.62815e-05	0.00139076
chr8 24420353 24420785	87.2697	2.24528	0.534186	4.20319	2.63184e-05	0.00139174
chr1 83038140 83038452	38.5289	2.91555	0.693848	4.202	2.64571e-05	0.00139662
chr11 100268287 100268526	36.2297	3.21683	0.765686	4.20124	2.65456e-05	0.0014008
chr12 112937973 112938192	53.3266	2.96018	0.704671	4.2008	2.65974e-05	0.00140274
chr8 10664923 10665312	78.6714	3.03335	0.722121	4.20062	2.66189e-05	0.00140319
chr11 6037866 6038077	41.0661	3.16718	0.754001	4.20049	2.66333e-05	0.00140346
chr15 76616050 76616514	60.7337	2.58719	0.616003	4.19996	2.66965e-05	0.0014063
chr12 29789041 29789220	23.1016	3.69087	0.879271	4.19765	2.69696e-05	0.00141821
chr5 77155615 77156118	123.723	2.47962	0.59071	4.1977	2.69645e-05	0.00141821
chr11 20357815 20358183	50.7039	2.32006	0.552736	4.1974	2.69992e-05	0.00141927
chr6 72685171 72685504	41.4309	3.02288	0.720288	4.19677	2.70746e-05	0.00142224
chr18 82522466 82523048	367.493	1.39891	0.333339	4.19666	2.70885e-05	0.00142247
chr5 128541569 128541911	45.1274	2.79129	0.665172	4.19634	2.71262e-05	0.00142396
chr2 17531814 17531975	23.6167	3.62418	0.863761	4.19582	2.71889e-05	0.00142576
chr3 27590974 27591212	27.7551	3.52012	0.838938	4.19593	2.71757e-05	0.00142576
chr7 141911388 141911933	117.279	2.34095	0.557917	4.19587	2.71827e-05	0.00142576
chr14 69052723 69053463	73.6264	3.02121	0.720131	4.19535	2.72446e-05	0.00142719
chr1 150761604 150761925	53.584	3.19221	0.760993	4.1948	2.73115e-05	0.0014297
chr17 13856844 13857289	84.3405	2.79602	0.666607	4.1944	2.73591e-05	0.0014307
chr14 119098932 119100017	132.462	1.94313	0.46332	4.19393	2.74157e-05	0.00143316
chr12 3344796 3345358	189.145	2.59676	0.619199	4.19373	2.74401e-05	0.00143344
chr15 10899787 10900202	62.2071	2.51095	0.598778	4.19346	2.74733e-05	0.00143468
chr16 44101150 44101697	65.2131	2.56697	0.612172	4.19321	2.7503e-05	0.00143573
chr16 49289082 49289398	46.802	3.34216	0.797271	4.19199	2.76513e-05	0.00144148
chr12 85960230 85960311	33.5549	3.02898	0.722616	4.19168	2.76895e-05	0.00144297
chr12 101977728 101977994	76.1563	2.3021	0.54924	4.19142	2.77211e-05	0.00144411
chr8 11781665 11782302	82.4756	3.05294	0.728437	4.19108	2.7763e-05	0.00144579
chr18 61522409 61522672	28.9708	3.54536	0.846024	4.19062	2.78193e-05	0.00144773
chr1 21040904 21041376	57.9922	2.69477	0.643097	4.19029	2.78593e-05	0.00144881
chr13 20468508 20468742	46.6769	3.03523	0.724339	4.19034	2.78534e-05	0.00144881
chr10 94416619 94417324	86.5674	2.26769	0.541244	4.18977	2.79234e-05	0.00145044
chr9 119052573 119053129	77.4114	2.36246	0.56387	4.18973	2.79291e-05	0.00145044
chr3 101667192 101667699	80.3575	2.8791	0.687239	4.18937	2.79729e-05	0.00145221
chr13 119639296 119639957	147.231	2.32759	0.555633	4.18908	2.80091e-05	0.00145333
chr1 194620052 194620423	68.2507	2.10119	0.50165	4.18856	2.80728e-05	0.00145578
chr7 98685872 98686234	53.7441	2.74191	0.654628	4.1885	2.80803e-05	0.00145578
chr16 92443558 92444049	225.129	1.82293	0.435278	4.18795	2.81481e-05	0.00145879
chr15 85669527 85669950	108.304	2.46513	0.588644	4.18781	2.81659e-05	0.00145921
chr14 54572821 54573201	79.0951	2.80644	0.6702	4.18747	2.82086e-05	0.00146092
chr16 72662876 72663870	214.257	2.15352	0.514287	4.18739	2.82183e-05	0.00146092
chr10 18320369 18320673	46.8297	2.95002	0.704533	4.1872	2.82414e-05	0.00146161
chr15 53176874 53177276	47.7984	2.71429	0.64833	4.18659	2.83173e-05	0.00146504
chr9 101410493 101411188	60.868	2.54095	0.606948	4.18644	2.83358e-05	0.00146549
chr7 67741671 67742139	78.7625	2.5783	0.615939	4.18596	2.83958e-05	0.00146759
chr7 63816114 63816699	127.746	1.84276	0.44024	4.18581	2.84153e-05	0.00146809
chr14 121172634 121173014	51.4632	3.04968	0.728664	4.18531	2.84779e-05	0.00146982
chr15 62286740 62287697	260.428	1.69383	0.404706	4.18534	2.84736e-05	0.00146982
chr17 84068976 84069215	29.5896	3.53094	0.843713	4.185	2.85169e-05	0.00147133
chr3 147092274 147092432	21.0677	3.9987	0.955512	4.18487	2.85324e-05	0.00147162
chr14 54443586 54444105	109.475	1.88126	0.449688	4.18347	2.87099e-05	0.00148027
chr10 19082117 19082439	50.9287	2.48176	0.593246	4.18336	2.87236e-05	0.00148047
chr10 68976549 68977019	55.3239	2.85611	0.682984	4.18181	2.892e-05	0.00148957
chr10 91713516 91713858	43.2333	3.06265	0.732407	4.18163	2.89432e-05	0.00148977
chr15 25625526 25625741	42.6822	2.77906	0.664622	4.18142	2.897e-05	0.00149026
chr17 47958189 47958698	74.4087	2.55298	0.610558	4.18139	2.89728e-05	0.00149026
chr16 78301294 78301923	159.221	1.91481	0.458043	4.1804	2.90991e-05	0.00149412
chr2 136617254 136617455	24.8787	3.75496	0.898215	4.18047	2.90909e-05	0.00149412
chr9 52149280 52149695	60.0802	3.02338	0.723342	4.17974	2.91843e-05	0.00149705
chr2 164359261 164359367	42.2636	2.9454	0.704852	4.17875	2.93116e-05	0.00150306
chr2 141332072 141332473	34.5325	3.26307	0.780983	4.17816	2.93875e-05	0.00150644
chr13 13385765 13386118	26.5733	3.61606	0.865643	4.17732	2.94968e-05	0.00151147
chr16 13276250 13276683	46.5558	2.94067	0.704072	4.17666	2.95826e-05	0.00151438
chr18 65050784 65051209	187.113	2.20156	0.527164	4.17622	2.96387e-05	0.00151674
chr5 133915758 133916243	58.0285	2.52621	0.604973	4.17574	2.97013e-05	0.00151906
chr8 123648265 123648736	68.5911	2.87523	0.688559	4.17572	2.97043e-05	0.00151906
chr3 104540769 104541060	46.2233	2.70983	0.648962	4.17563	2.97163e-05	0.00151916
chr8 92847304 92847820	107.026	2.38623	0.571638	4.17437	2.9881e-05	0.00152654
chr15 73246641 73247027	44.6705	2.99825	0.718367	4.1737	2.99686e-05	0.00153028
chr15 83574898 83575346	56.1156	2.51001	0.601489	4.17299	3.00626e-05	0.00153374
chr10 56831824 56832295	54.1664	2.80466	0.672175	4.17251	3.01259e-05	0.00153541
chr13 94050865 94051119	75.1749	2.59738	0.622495	4.17254	3.01226e-05	0.00153541
chr18 67350760 67351108	33.5869	3.46672	0.831094	4.17128	3.02895e-05	0.00154166
chr18 56614220 56614522	35.8156	3.40387	0.816133	4.17073	3.0363e-05	0.00154357
chr8 68953380 68953778	62.0639	2.23026	0.53472	4.1709	3.03404e-05	0.00154357
chr9 13497724 13498459	101.801	2.52487	0.605395	4.17061	3.03781e-05	0.00154357
chr9 14662886 14663245	112.443	2.4961	0.598489	4.17068	3.03698e-05	0.00154357
chr3 101691800 101692223	62.2299	2.94198	0.70544	4.17041	3.04049e-05	0.00154441
chr10 37240688 37240943	46.0359	3.07447	0.737287	4.16998	3.0463e-05	0.00154684
chr2 52885047 52885411	68.8747	2.12056	0.50866	4.16892	3.06047e-05	0.0015525
chr4 107553722 107554201	117.819	1.96475	0.471287	4.16891	3.06054e-05	0.0015525
chr3 34473331 34473609	19.7804	4.47229	1.07315	4.16744	3.08035e-05	0.00155992
chr3 7366301 7366891	132.673	2.14411	0.514536	4.16708	3.0853e-05	0.00156138
chr8 32047870 32048115	25.8237	3.54431	0.850549	4.16709	3.08511e-05	0.00156138
chr1 88361153 88361735	100.829	2.83629	0.680673	4.16689	3.08779e-05	0.00156212
chr14 45529584 45530632	242.828	2.04589	0.491012	4.16669	3.09059e-05	0.00156301
chr11 19965025 19965567	132.049	1.83747	0.441053	4.16611	3.09846e-05	0.00156488
chr8 120331219 120331595	62.8859	2.82486	0.678046	4.16618	3.09746e-05	0.00156488
chr18 70391327 70391544	27.2056	3.44096	0.825972	4.16595	3.10063e-05	0.00156495
chr9 103550663 103551289	88.8586	2.57739	0.618682	4.16594	3.10066e-05	0.00156495
chr7 121857244 121857810	65.2756	2.62575	0.630324	4.16571	3.10383e-05	0.00156602
chr5 37338297 37338720	93.2566	2.1361	0.512817	4.16542	3.1078e-05	0.00156748
chr18 52558757 52559173	90.6704	2.0772	0.498741	4.16489	3.11502e-05	0.00156904
chr2 38435936 38436246	51.6035	2.50849	0.602274	4.16503	3.11318e-05	0.00156904
chr6 145359707 145360027	51.1469	2.49815	0.59981	4.16489	3.115e-05	0.00156904
chr15 38950694 38951237	92.729	2.47903	0.595264	4.16459	3.11911e-05	0.00156952
chr3 57470309 57470708	89.8028	3.05096	0.732722	4.16387	3.129e-05	0.00157398
chr3 96239591 96239733	72.0451	2.17638	0.522703	4.16371	3.13116e-05	0.00157454
chr11 80504998 80505397	130.827	2.00107	0.480678	4.16301	3.14075e-05	0.00157778
chr8 61268623 61268839	41.6147	3.00058	0.720856	4.16253	3.14748e-05	0.00158063
chr2 130408233 130408471	33.2813	3.33042	0.800166	4.16216	3.1525e-05	0.00158262
chr7 96746016 96746320	55.3188	2.76058	0.663281	4.162	3.15468e-05	0.00158266
chr5 31061275 31061657	42.8909	3.03221	0.728595	4.16172	3.1586e-05	0.00158358
chr1 89133020 89133549	106.2	2.51022	0.603232	4.16128	3.16463e-05	0.00158555
chr15 66891461 66891608	44.3052	2.64928	0.636702	4.16095	3.16931e-05	0.00158736
chr14 30553272 30553466	30.2416	3.35302	0.805883	4.16068	3.17303e-05	0.0015887
chr17 63095584 63095874	37.5245	3.22973	0.776406	4.15984	3.1847e-05	0.00159295
chr10 125917588 125917850	34.2228	2.92214	0.702501	4.15963	3.18766e-05	0.0015939
chr5 143669008 143669210	27.5256	3.8676	0.929997	4.15873	3.20026e-05	0.00159915
chr9 71355750 71356261	71.1003	2.91027	0.699818	4.15861	3.20185e-05	0.00159941
chr3 10173751 10174409	54.8633	3.14834	0.757104	4.1584	3.20482e-05	0.00159983
chr1 37500984 37501293	29.5079	3.18995	0.767216	4.15783	3.2129e-05	0.00160238
chr11 88585325 88585575	34.9066	3.226	0.775903	4.15774	3.21418e-05	0.00160238
chr11 119301085 119301279	31.8447	3.48534	0.838271	4.15777	3.21368e-05	0.00160238
chr8 126733788 126734073	33.7105	3.05027	0.733608	4.15789	3.21196e-05	0.00160238
chr3 152886884 152887137	39.8271	2.7937	0.671982	4.1574	3.21884e-05	0.00160417
chr11 46225408 46226134	96.9902	2.84545	0.684526	4.15682	3.22713e-05	0.00160671
chr8 120598407 120598933	91.5267	2.4095	0.579643	4.15687	3.2263e-05	0.00160671
chr9 31580992 31581359	59.2972	3.02002	0.726706	4.15577	3.2419e-05	0.00161193
chr10 94174722 94175069	57.3822	2.9284	0.704696	4.15555	3.24506e-05	0.00161297
chr18 11883475 11883934	77.7538	2.2738	0.547202	4.15533	3.24822e-05	0.00161401
chr1 76433550 76433964	38.2261	3.52035	0.847262	4.15497	3.25333e-05	0.00161442
chr11 61076006 61076265	25.8563	3.51473	0.845894	4.15504	3.25229e-05	0.00161442
chr7 111716673 111717256	75.2541	2.2985	0.553169	4.15515	3.25081e-05	0.00161442
chr7 121874096 121874583	48.7214	2.7862	0.670565	4.155	3.25291e-05	0.00161442
chr3 144241425 144241668	20.0789	3.83583	0.923221	4.15483	3.25531e-05	0.00161487
chr9 35156020 35156853	116.213	2.16125	0.520258	4.15419	3.26441e-05	0.00161831
chr1 172307955 172308324	170.829	2.74553	0.660982	4.15371	3.2713e-05	0.0016212
chr9 114798940 114799237	38.8083	3.22539	0.776581	4.15332	3.27681e-05	0.00162233
chr6 145677555 145677921	72.9819	2.10828	0.507631	4.15316	3.2791e-05	0.00162293
chr1 65167197 65167849	76.4037	2.87073	0.691278	4.15279	3.2845e-05	0.00162507
chr11 95777600 95778219	186.958	1.60024	0.385351	4.15268	3.28598e-05	0.00162526
chr8 94766954 94767579	91.3118	2.31701	0.557973	4.15255	3.28792e-05	0.00162569
chr3 53068501 53068863	38.342	3.44218	0.828949	4.15246	3.28921e-05	0.00162579
chr9 104152095 104152331	37.0132	3.24318	0.781087	4.15213	3.29389e-05	0.00162704
chr1 138571051 138571470	97.2948	2.66187	0.641099	4.15205	3.29516e-05	0.00162714
chr7 140834888 140835342	130.632	2.08331	0.501844	4.1513	3.3059e-05	0.00163137
chr14 30271792 30272376	68.828	3.2989	0.794728	4.15098	3.31056e-05	0.00163313
chr2 29771719 29772463	317.196	1.4318	0.345003	4.15011	3.32313e-05	0.0016388
chr5 149583560 149583831	33.4841	3.3417	0.805252	4.14988	3.32647e-05	0.00163991
chr12 99917841 99918517	131.105	1.7132	0.41286	4.1496	3.33063e-05	0.00164129
chr18 34849773 34850026	68.5163	2.31068	0.556922	4.14902	3.33903e-05	0.00164449
chr8 64871577 64872334	83.4689	2.26756	0.546542	4.14892	3.34053e-05	0.00164469
chr18 84540736 84541151	51.2599	2.77009	0.667714	4.14862	3.34486e-05	0.00164628
chr5 110386161 110386701	100.872	1.81937	0.438587	4.14826	3.35016e-05	0.00164797
chr7 31076200 31076370	35.8135	2.95758	0.712972	4.14824	3.35048e-05	0.00164797
chrX 56477610 56478076	63.7002	2.61674	0.630838	4.14804	3.35335e-05	0.00164884
chr10 37457256 37457768	61.7346	2.39351	0.577046	4.14787	3.35589e-05	0.00164955
chr9 67544818 67545348	79.0861	2.98134	0.718895	4.14712	3.36686e-05	0.00165387
chr6 114755606 114756142	71.1744	2.8316	0.682848	4.14675	3.37235e-05	0.00165495
chr8 107544794 107545154	72.7487	2.79001	0.67281	4.14681	3.37141e-05	0.00165495
chr5 90987366 90987830	52.6066	3.18515	0.768143	4.14656	3.37505e-05	0.00165573
chr16 45641006 45641275	51.9314	3.16081	0.762309	4.14636	3.37805e-05	0.00165666
chrX 112600522 112601025	80.4226	2.25421	0.543687	4.14616	3.38091e-05	0.00165682
chr19 57007012 57007311	59.01	2.75145	0.663637	4.14601	3.38317e-05	0.00165702
chr1 135759704 135760035	53.0165	2.6663	0.643126	4.14584	3.38567e-05	0.0016577
chr11 117816470 117817077	74.8939	2.68949	0.648774	4.1455	3.39077e-05	0.00165966
chr14 65968380 65968876	183.634	2.03732	0.491612	4.14416	3.41064e-05	0.0016683
chr9 27191560 27192468	175.494	2.08785	0.503818	4.14405	3.41221e-05	0.00166853
chr10 77902230 77903488	433.201	1.51676	0.366126	4.14272	3.43204e-05	0.00167659
chr3 134033975 134034195	27.3417	3.16364	0.763684	4.1426	3.43385e-05	0.00167693
chr17 50124336 50124599	80.4073	2.62466	0.633694	4.14184	3.44536e-05	0.00167827
chr19 24054973 24055321	49.0694	2.42185	0.58473	4.14183	3.4455e-05	0.00167827
chr2 140891938 140892490	53.625	2.71933	0.656488	4.14223	3.43941e-05	0.00167827
chr4 150040141 150040889	140.254	2.69931	0.651687	4.14203	3.44251e-05	0.00167827
chr8 111630627 111630801	40.3117	2.70846	0.653911	4.14194	3.44377e-05	0.00167827
chr11 70553630 70554128	69.1304	2.43098	0.586986	4.14147	3.45091e-05	0.00167982
chr11 22629585 22629927	71.4192	2.21435	0.53481	4.14045	3.46621e-05	0.00168672
chr6 145830611 145830903	54.4212	2.80519	0.677579	4.14002	3.47274e-05	0.00168935
chr14 114866557 114866774	20.8954	3.7497	0.905869	4.13934	3.48314e-05	0.0016895
chr3 95232897 95233018	44.506	2.51544	0.607621	4.13982	3.47575e-05	0.0016895
chr6 98767154 98767486	34.5885	2.84395	0.686982	4.13978	3.47638e-05	0.0016895
chr7 18403881 18404305	44.6162	2.78078	0.671787	4.13938	3.48245e-05	0.0016895
chr7 127589288 127589430	26.2955	3.16749	0.765179	4.13955	3.47993e-05	0.0016895
chr15 97871416 97871591	52.9354	2.53548	0.612567	4.1391	3.48669e-05	0.00168959
chr3 23409502 23409858	39.6018	2.98375	0.720888	4.13899	3.4884e-05	0.00168988
chr17 12403445 12403970	48.4696	2.78144	0.672122	4.13829	3.49904e-05	0.00169449
chr10 115529877 115530092	26.9586	3.37163	0.814807	4.13795	3.50417e-05	0.00169588
chr16 95763292 95763574	70.7861	2.52916	0.611209	4.13796	3.50402e-05	0.00169588
chr10 69398395 69399125	118.875	2.27093	0.548894	4.13729	3.51436e-05	0.00169866
chr18 64750963 64751360	59.7092	2.95261	0.713641	4.13739	3.51286e-05	0.00169866
chr1 89041182 89041613	91.4971	1.94251	0.469629	4.13627	3.52997e-05	0.00170521
chr11 84813826 84814420	261.096	1.44516	0.349405	4.13607	3.53309e-05	0.00170582
chr9 8003702 8004933	268.033	1.97613	0.477785	4.13602	3.53376e-05	0.00170582
chr2 33583861 33584107	28.7448	3.39692	0.821337	4.13584	3.53663e-05	0.00170611
chr8 22264741 22265383	62.749	2.70258	0.653491	4.1356	3.54029e-05	0.00170733
chr10 92594060 92594399	28.3514	3.59506	0.869411	4.13505	3.54872e-05	0.00170886
chr11 62646701 62646777	46.3426	2.71079	0.655558	4.1351	3.54805e-05	0.00170886
chr16 46696888 46697401	51.0107	3.3068	0.799706	4.13503	3.54914e-05	0.00170886
chr12 104184310 104184451	25.3153	3.21283	0.777032	4.13474	3.55351e-05	0.00171042
chr10 76668815 76669392	76.9768	2.30961	0.558614	4.13454	3.5566e-05	0.00171088
chr10 115593359 115593569	31.4643	3.23599	0.782721	4.13428	3.56066e-05	0.00171099
chr7 29444547 29444792	42.3573	2.98389	0.72173	4.13435	3.55954e-05	0.00171099
chr8 106527386 106527546	43.8795	2.487	0.601537	4.13441	3.55865e-05	0.00171099
chr18 32428561 32428915	73.3418	2.49562	0.603691	4.13393	3.56612e-05	0.00171157
chr5 74144899 74145054	16.7412	4.36157	1.05507	4.13393	3.56611e-05	0.00171157
chr12 23800446 23800585	20.6337	3.65063	0.883208	4.13338	3.57471e-05	0.0017133
chr14 36942791 36943256	62.8673	2.68176	0.648812	4.13333	3.57541e-05	0.0017133
chr9 103432376 103432833	57.5947	2.57352	0.622619	4.13337	3.57478e-05	0.0017133
chr1 17489272 17489865	70.1603	2.71564	0.657095	4.13279	3.58389e-05	0.00171627
chr12 8770977 8771826	367.666	1.56824	0.379462	4.13279	3.58379e-05	0.00171627
chr13 113701879 113702164	32.0658	3.51149	0.849697	4.13264	3.58613e-05	0.00171679
chr3 57294541 57295608	226.888	2.21008	0.534804	4.13251	3.58824e-05	0.00171704
chr2 125603764 125604194	46.3967	2.6069	0.630848	4.13238	3.59027e-05	0.00171714
chr11 89086214 89086528	43.5295	2.51811	0.609398	4.13213	3.59414e-05	0.0017179
chr3 144695400 144695562	24.8698	3.62328	0.877059	4.13117	3.6092e-05	0.00172455
chr18 38853025 38853246	36.9825	2.82996	0.685067	4.13093	3.61296e-05	0.00172525
chr14 23389737 23390092	17.4389	4.60952	1.11609	4.13006	3.62665e-05	0.00173015
chr11 109596691 109596951	40.98	3.66513	0.88751	4.12967	3.63282e-05	0.00173142
chr2 3785600 3785858	44.0491	2.69551	0.652821	4.12902	3.64311e-05	0.0017344
chr8 110631265 110631583	65.5893	2.55921	0.619816	4.12899	3.64363e-05	0.0017344
chr10 9574198 9574507	37.6791	2.76976	0.670888	4.1285	3.65131e-05	0.00173751
chr2 127022173 127022365	15.6515	4.77621	1.157	4.12808	3.65806e-05	0.00173962
chr2 160353529 160354113	102.46	1.96362	0.4757	4.12784	3.66187e-05	0.00174088
chr8 3077579 3077775	20.9775	3.78756	0.917597	4.1277	3.66413e-05	0.00174141
chr16 21499093 21499305	33.4324	2.86473	0.694092	4.1273	3.67046e-05	0.00174387
chr16 33836701 33836993	134.966	1.70958	0.414221	4.12721	3.67186e-05	0.00174398
chr11 101378963 101379624	78.1568	2.33455	0.565693	4.12688	3.67724e-05	0.00174544
chr12 110929709 110929907	31.582	3.58749	0.869365	4.12656	3.68226e-05	0.00174727
chr10 109651535 109651991	50.0406	2.54783	0.617489	4.12612	3.68936e-05	0.00174954
chr1 59162593 59163372	119.865	2.54563	0.617028	4.12564	3.69711e-05	0.0017512
chr11 67757778 67757964	19.2392	4.09024	0.991444	4.12554	3.69868e-05	0.0017512
chr14 54104171 54104588	49.2552	2.96834	0.719477	4.12569	3.69625e-05	0.0017512
chr7 82082805 82083233	52.4928	2.53126	0.613558	4.12554	3.69865e-05	0.0017512
chr16 45640237 45640718	49.1654	2.98894	0.72451	4.12546	3.69995e-05	0.00175125
chr12 10589516 10589924	71.1497	2.32009	0.562453	4.12495	3.70821e-05	0.00175461
chr15 10866913 10867097	48.4447	2.5454	0.617089	4.12485	3.70981e-05	0.00175481
chr11 112908970 112909326	35.9365	3.06287	0.74267	4.12413	3.72138e-05	0.00175685
chr19 47216674 47217031	82.6281	2.22215	0.538806	4.12421	3.72009e-05	0.00175685
chr3 7513326 7513758	50.4892	2.79925	0.678749	4.12413	3.72138e-05	0.00175685
chr6 128034992 128035280	60.1278	2.49731	0.605516	4.12426	3.71924e-05	0.00175685
chr8 119530902 119531243	41.802	2.91835	0.707611	4.12423	3.71972e-05	0.00175685
chr3 92532376 92532725	46.2664	3.11661	0.755783	4.12369	3.72854e-05	0.00175815
chr11 6895613 6895929	31.9602	3.26884	0.792715	4.1236	3.72999e-05	0.00175829
chr16 31526550 31527137	85.3914	2.30522	0.559068	4.12333	3.73437e-05	0.00175924
chr19 19750162 19750531	29.5234	4.07681	0.988752	4.12319	3.73667e-05	0.00175924
chr3 97683911 97684186	73.3955	2.45049	0.59429	4.12339	3.7333e-05	0.00175924
chr9 49529336 49529498	21.7913	3.73375	0.905549	4.12319	3.73655e-05	0.00175924
chr7 18244905 18245432	92.036	2.63819	0.639894	4.12286	3.74196e-05	0.00176118
chr10 43578420 43579665	352.447	1.42553	0.345769	4.12277	3.74347e-05	0.00176134
chr6 82040966 82041116	22.1464	3.60206	0.873755	4.1225	3.74782e-05	0.00176283
chr14 72770790 72771253	52.7889	2.64853	0.642514	4.12214	3.75374e-05	0.00176397
chr6 134669143 134669392	44.2512	3.16898	0.768765	4.12218	3.75311e-05	0.00176397
chr3 58710060 58710305	29.7694	3.15882	0.766371	4.12179	3.7594e-05	0.00176607
chr16 77572940 77573581	58.7726	2.76722	0.67138	4.12168	3.76113e-05	0.00176634
[truncated: 2,960 more rows]

## Sheet: DOWN
	baseMean	log2FoldChange	lfcSE	stat	pvalue	padj
chr11 103984045 103984616	374.55	-4.55998	0.431201	-10.5751	3.88886e-26	5.85884e-21
chr12 99575738 99576280	245.775	-5.11896	0.493856	-10.3653	3.56666e-25	2.68671e-20
chr10 89599106 89599954	333.782	-3.79022	0.39625	-9.56522	1.11965e-21	5.31022e-17
chr10 89584471 89585460	246.887	-4.08146	0.440265	-9.27047	1.85326e-20	5.44143e-16
chr9 24541999 24542185	287.996	-5.90613	0.638241	-9.25377	2.16708e-20	5.44143e-16
chr6 134247088 134247641	264.631	-4.15006	0.457482	-9.07153	1.17361e-19	2.52589e-15
chr10 118796553 118796973	246.513	-3.93393	0.444594	-8.84836	8.88124e-19	1.67253e-14
chr12 35480698 35481180	186.301	-4.26716	0.486774	-8.76621	1.84781e-18	2.78386e-14
chr8 35540298 35540864	194.863	-4.75634	0.541936	-8.77658	1.68527e-18	2.78386e-14
chr15 82342022 82342276	172.107	-5.03839	0.578868	-8.70387	3.20767e-18	4.39326e-14
chr2 32892409 32892857	313.001	-3.22344	0.375447	-8.58562	9.0348e-18	1.1343e-13
chr3 127035020 127036438	312.689	-3.29346	0.392672	-8.38732	4.97351e-17	5.7638e-13
chr1 131703489 131703861	220.297	-3.98483	0.477313	-8.34847	6.9155e-17	6.51168e-13
chr15 73434869 73435523	403.918	-2.85851	0.342272	-8.35158	6.7356e-17	6.51168e-13
chr10 22058517 22059175	254.003	-3.54448	0.427679	-8.28771	1.15446e-16	1.0231e-12
chr17 87052362 87052851	210.87	-4.50339	0.558635	-8.06142	7.54116e-16	5.97963e-12
chr16 33751267 33751992	518.205	-2.58448	0.333913	-7.73998	9.94328e-15	6.51315e-11
chr4 126101626 126101861	162.798	-3.95163	0.515769	-7.66162	1.836e-14	1.15252e-10
chr2 32341497 32341905	162.7	-3.60907	0.472436	-7.63927	2.18453e-14	1.31646e-10
chr8 25445120 25445498	121.871	-3.92796	0.526435	-7.46142	8.55945e-14	4.6055e-10
chr14 121436914 121437571	204.691	-3.14588	0.425582	-7.39195	1.44686e-13	7.26597e-10
chr11 71230463 71231131	253.119	-7.92834	1.08485	-7.30823	2.70684e-13	1.27439e-09
chr11 103985198 103985724	224.279	-3.18313	0.436242	-7.29672	2.94876e-13	1.34621e-09
chr11 71251353 71251765	337.635	-10.7723	1.48193	-7.26914	3.61784e-13	1.51413e-09
chr8 90391289 90391837	153.652	-3.55109	0.488517	-7.26913	3.61807e-13	1.51413e-09
chrX 169978800 169978985	155.706	-6.18117	0.850808	-7.26506	3.72879e-13	1.51829e-09
chr11 113172474 113173183	198.308	-3.23063	0.447597	-7.21772	5.28675e-13	1.94842e-09
chr8 90378931 90379431	108.534	-3.92535	0.543589	-7.22118	5.15378e-13	1.94842e-09
chr10 118795106 118795353	113.981	-4.75107	0.665634	-7.13766	9.49331e-13	3.1783e-09
chr14 46742427 46743048	137.316	-3.19581	0.448717	-7.12211	1.06284e-12	3.48097e-09
chr12 91711634 91712168	204.04	-2.84283	0.404176	-7.03365	2.01198e-12	6.06237e-09
chr2 32320153 32320717	143.757	-3.14362	0.448896	-7.00301	2.5052e-12	7.2582e-09
chr15 85963409 85963898	317.886	-2.82823	0.404644	-6.98942	2.76023e-12	7.56088e-09
chr17 87313109 87313893	549.166	-2.27891	0.327296	-6.96282	3.33517e-12	8.66323e-09
chr9 72449448 72449800	107.314	-4.23407	0.608825	-6.95448	3.53854e-12	9.0357e-09
chr13 95868829 95869146	199.44	-3.15327	0.453988	-6.94572	3.76526e-12	9.45438e-09
chr2 28796199 28796867	308.913	-2.50215	0.362118	-6.90975	4.85517e-12	1.14291e-08
chr8 13623070 13623321	123.786	-3.50158	0.506465	-6.91376	4.71986e-12	1.14291e-08
chr6 89262359 89262687	282.639	-2.59292	0.376093	-6.89435	5.4113e-12	1.21679e-08
chr1 135669037 135669397	238.587	-2.68864	0.39038	-6.88724	5.68833e-12	1.24201e-08
chr9 66805653 66806230	101.437	-4.74296	0.688532	-6.88851	5.63798e-12	1.24201e-08
chr12 20920755 20921533	210.086	-2.8182	0.413661	-6.81283	9.56954e-12	1.90633e-08
chr4 118548043 118548320	235.023	-3.1626	0.46426	-6.81213	9.61661e-12	1.90633e-08
chr12 102426327 102426683	238.059	-3.04858	0.451513	-6.7519	1.45918e-11	2.85501e-08
chr8 3748626 3749291	135.061	-3.30894	0.490853	-6.74119	1.57092e-11	3.03423e-08
chr4 142017688 142018255	411.783	-2.25761	0.334999	-6.73915	1.59317e-11	3.03826e-08
chr4 140584312 140584781	140.661	-3.06491	0.455752	-6.72496	1.75646e-11	3.3078e-08
chr2 174116792 174117410	411.869	-2.19624	0.327614	-6.70374	2.03147e-11	3.6874e-08
chr3 52360833 52361335	133.462	-3.12891	0.46729	-6.69586	2.14401e-11	3.80011e-08
chr6 136654138 136654910	337.815	-2.50766	0.37643	-6.6617	2.70671e-11	4.74168e-08
chr1 88509898 88510385	152.134	-3.48991	0.52408	-6.65911	2.75487e-11	4.77059e-08
chr12 18609868 18610382	123.036	-6.21262	0.934608	-6.6473	2.98516e-11	5.11063e-08
chr16 38110685 38110917	98.7173	-5.17138	0.778509	-6.64266	3.08062e-11	5.2148e-08
chr3 105815272 105815627	275.809	-2.4666	0.371971	-6.63115	3.33075e-11	5.57556e-08
chr10 13933415 13933731	94.3551	-5.15868	0.778385	-6.62742	3.41609e-11	5.59411e-08
chr7 139377387 139377832	301.094	-2.36078	0.35614	-6.62879	3.38447e-11	5.59411e-08
chr1 134679402 134679992	284.239	-3.36651	0.508153	-6.625	3.47251e-11	5.62535e-08
chr14 70949525 70950281	320.46	-2.36362	0.357076	-6.61939	3.60684e-11	5.78081e-08
chr5 147060106 147060336	77.0929	-5.14498	0.777874	-6.61416	3.73662e-11	5.92577e-08
chr4 126001874 126002250	169.538	-3.01376	0.456235	-6.60572	3.956e-11	6.14433e-08
chr17 34278445 34278814	88.3026	-4.99347	0.760115	-6.56936	5.05307e-11	7.6128e-08
chr17 5843737 5844077	76.6613	-4.09908	0.624727	-6.5614	5.33061e-11	7.95142e-08
chr3 89515286 89515886	170.971	-3.17624	0.486264	-6.53192	6.49312e-11	9.40609e-08
chr9 62531516 62532279	150.662	-3.05344	0.467586	-6.53021	6.56757e-11	9.42334e-08
chr13 119600234 119600443	272.531	-2.75818	0.423215	-6.51719	7.16359e-11	1.00072e-07
chr17 71285950 71286331	374.381	-2.33706	0.360087	-6.49027	8.56847e-11	1.14239e-07
chr7 27575219 27575447	87.0476	-3.98171	0.614522	-6.47935	9.21156e-11	1.21736e-07
chr11 59141846 59142299	110.679	-3.26662	0.504484	-6.47517	9.47064e-11	1.24071e-07
chr3 95497276 95497514	129.12	-3.27991	0.506652	-6.47369	9.56375e-11	1.24211e-07
chr1 136429767 136430730	329.582	-2.6363	0.408695	-6.45053	1.1146e-10	1.37985e-07
chr11 26804994 26805432	141.494	-3.24135	0.502406	-6.45165	1.10638e-10	1.37985e-07
chr3 129964681 129964980	88.9725	-3.82936	0.593799	-6.44891	1.12654e-10	1.37985e-07
chr5 36996325 36996957	219.937	-2.77579	0.430377	-6.44967	1.12097e-10	1.37985e-07
chr6 124202024 124202519	121.22	-3.17774	0.493225	-6.44278	1.17302e-10	1.41379e-07
chr4 109257645 109257968	115.399	-3.29517	0.511707	-6.43957	1.19816e-10	1.43262e-07
chr4 139341611 139342004	102.396	-3.59332	0.558196	-6.43738	1.21557e-10	1.442e-07
chr1 74001509 74001739	92.8857	-3.50766	0.545456	-6.43068	1.27031e-10	1.49517e-07
chr5 53314439 53315128	193.809	-2.74227	0.427795	-6.41024	1.4529e-10	1.65825e-07
chr9 124256282 124257082	519.804	-2.32507	0.363022	-6.40476	1.50603e-10	1.70474e-07
chr16 90091869 90092416	317.576	-2.37082	0.371441	-6.38276	1.73923e-10	1.89875e-07
chr4 47746432 47747099	177.645	-2.54741	0.399673	-6.37375	1.84467e-10	1.99937e-07
chr17 26465003 26465498	129.101	-2.87139	0.45113	-6.36488	1.95443e-10	2.0989e-07
chr11 81941989 81942558	130.588	-2.86531	0.452395	-6.33365	2.3943e-10	2.50499e-07
chr8 33492355 33492817	107.802	-3.64438	0.576089	-6.32607	2.51484e-10	2.61296e-07
chr9 40631112 40631531	220.706	-3.13211	0.496089	-6.31359	2.72635e-10	2.7456e-07
chr15 83493753 83494244	177.883	-2.78761	0.442355	-6.30173	2.94339e-10	2.89831e-07
chr6 137483379 137483852	83.4911	-3.54356	0.564128	-6.28149	3.35345e-10	3.25949e-07
chr16 37689298 37689635	140.402	-2.82924	0.450789	-6.27619	3.46978e-10	3.30852e-07
chr4 112288334 112288898	121.201	-9.41878	1.50099	-6.27503	3.49572e-10	3.31229e-07
chr1 88227220 88227425	81.587	-4.14379	0.661124	-6.26779	3.662e-10	3.40559e-07
chr6 89267294 89267555	98.6204	-3.36552	0.536942	-6.26794	3.6585e-10	3.40559e-07
chr2 91984522 91985073	390.915	-2.1588	0.344588	-6.26488	3.73108e-10	3.44855e-07
chr9 3018295 3018670	351.597	-2.50441	0.399981	-6.26132	3.81734e-10	3.50676e-07
chr18 25883440 25883854	135.152	-2.78829	0.445844	-6.25396	4.00182e-10	3.64155e-07
chr16 57389992 57390318	133.899	-3.10096	0.497315	-6.23541	4.50604e-10	4.01696e-07
chr2 156418458 156418743	111.121	-3.18017	0.510513	-6.22935	4.68373e-10	4.15081e-07
chr12 100855551 100855973	106.749	-5.23501	0.842624	-6.21275	5.20656e-10	4.50807e-07
chr1 88588822 88589350	455.671	-2.74138	0.441425	-6.21029	5.28857e-10	4.55036e-07
chr17 43327200 43328125	225.025	-2.37946	0.38343	-6.20573	5.44448e-10	4.63417e-07
chr12 84201307 84202015	361.878	-2.08864	0.338425	-6.17164	6.75866e-10	5.53391e-07
chr1 135675448 135676055	216.648	-2.48943	0.403982	-6.16224	7.17251e-10	5.71684e-07
chr12 100887831 100888076	141.253	-2.88672	0.468514	-6.16144	7.20865e-10	5.71684e-07
chr2 29512173 29512778	82.8523	-3.86729	0.627662	-6.16142	7.20976e-10	5.71684e-07
chr13 49198831 49199093	147.821	-2.79108	0.453183	-6.15883	7.32845e-10	5.78053e-07
chr17 34655165 34655993	314.804	-2.13774	0.347636	-6.14938	7.77851e-10	6.10358e-07
chr1 131700488 131700904	173.269	-2.96113	0.481716	-6.14704	7.89403e-10	6.16213e-07
chr11 58959152 58959455	176.516	-2.60664	0.425088	-6.132	8.67825e-10	6.57436e-07
chr18 67460485 67461153	374.835	-2.05616	0.335287	-6.13255	8.64803e-10	6.57436e-07
chr8 41217870 41218344	73.3762	-4.01345	0.655006	-6.12735	8.93549e-10	6.66433e-07
chr13 30576844 30577432	170.379	-2.49923	0.408194	-6.12266	9.20281e-10	6.79641e-07
chr15 99001374 99001934	98.6113	-3.33757	0.546461	-6.1076	1.01139e-09	7.32563e-07
chr16 32634262 32634522	77.1285	-3.9789	0.651331	-6.10887	1.00339e-09	7.32563e-07
chr16 57389693 57389944	101.73	-3.78793	0.620478	-6.10485	1.02897e-09	7.38197e-07
chr12 35329779 35330084	101.705	-3.40752	0.560627	-6.07804	1.21661e-09	8.56502e-07
chr2 143846709 143847306	217.485	-2.65597	0.436942	-6.07855	1.21273e-09	8.56502e-07
chr17 25257942 25258391	213.476	-2.45025	0.403519	-6.07219	1.26175e-09	8.77442e-07
chr4 70378097 70378272	178.093	-3.34213	0.550422	-6.07193	1.26383e-09	8.77442e-07
chr6 89262953 89263366	170.82	-2.92446	0.481572	-6.07272	1.2576e-09	8.77442e-07
chr7 4782143 4782456	74.4777	-3.50704	0.578827	-6.05887	1.37078e-09	9.43001e-07
chr14 27182071 27182619	298.544	-2.19357	0.36226	-6.05524	1.40205e-09	9.58326e-07
chr8 8516229 8516581	62.121	-4.39804	0.72637	-6.05482	1.40578e-09	9.58326e-07
chr10 77266181 77266628	389.51	-2.05716	0.339872	-6.05275	1.42398e-09	9.64895e-07
chr4 117982602 117983186	224.706	-2.29194	0.378692	-6.05227	1.42822e-09	9.64895e-07
chr2 160059876 160060705	238.712	-2.29986	0.380113	-6.05046	1.44437e-09	9.71448e-07
chr16 33756002 33756351	230.303	-2.31745	0.383975	-6.03542	1.58552e-09	1.0431e-06
chr15 83039890 83040100	108.036	-3.59065	0.595538	-6.02925	1.64721e-09	1.0743e-06
chr1 120532492 120532914	115.413	-2.8978	0.48086	-6.02628	1.67781e-09	1.08654e-06
chr15 84610139 84610491	117.575	-2.91915	0.485168	-6.01679	1.77909e-09	1.14544e-06
chr1 135633935 135634224	194.885	-2.69861	0.449125	-6.0086	1.87136e-09	1.18459e-06
chr17 32113491 32114192	476.437	-2.25433	0.376588	-5.98621	2.14793e-09	1.31733e-06
chrX 170004861 170005866	529.128	-2.77458	0.465051	-5.9662	2.42849e-09	1.43478e-06
chr11 117242262 117242802	161.859	-2.54491	0.427355	-5.95502	2.60037e-09	1.4728e-06
chr13 35131031 35132072	312.161	-2.08461	0.350032	-5.95548	2.59305e-09	1.4728e-06
chr13 100594022 100594482	141.864	-3.16372	0.531147	-5.95639	2.5787e-09	1.4728e-06
chr14 19416126 19416290	497.746	-2.43909	0.409204	-5.96058	2.51341e-09	1.4728e-06
chr4 140582739 140583077	171.324	-2.53763	0.42613	-5.95507	2.59967e-09	1.4728e-06
chr5 123897241 123897840	328.478	-2.23079	0.374543	-5.95603	2.58437e-09	1.4728e-06
chr11 69970173 69970688	139.877	-2.71086	0.455332	-5.95359	2.62328e-09	1.48021e-06
chr4 152072141 152072780	159.404	-2.45615	0.412868	-5.94899	2.69808e-09	1.5111e-06
chr17 71259807 71260090	264.572	-2.19423	0.369298	-5.94163	2.82207e-09	1.56311e-06
chr11 53617249 53617566	82.5985	-3.55098	0.597716	-5.94092	2.83429e-09	1.56413e-06
chr4 155571309 155571769	198.545	-2.37719	0.401526	-5.92037	3.21217e-09	1.75339e-06
chr13 30612060 30612693	186.09	-2.43564	0.412828	-5.89989	3.63745e-09	1.93642e-06
chr13 64252221 64252498	167.282	-2.54293	0.432038	-5.88591	3.95881e-09	2.0854e-06
chr15 96655490 96655876	226.855	-2.20541	0.374958	-5.88175	4.05958e-09	2.11628e-06
chr3 146134917 146135289	116.858	-2.84915	0.484781	-5.87719	4.17298e-09	2.16044e-06
chr19 42713677 42714147	85.5531	-3.51531	0.599752	-5.86128	4.59319e-09	2.36176e-06
chr5 100872040 100872377	293.661	-2.24398	0.383837	-5.84619	5.02957e-09	2.5258e-06
chr1 84561842 84562243	229.278	-2.22962	0.381547	-5.84363	5.10759e-09	2.548e-06
chr13 119598589 119598780	251.774	-2.33456	0.399777	-5.83966	5.23075e-09	2.59227e-06
chr17 34298695 34298937	105.944	-3.11056	0.532733	-5.83888	5.25527e-09	2.59588e-06
chr14 70778106 70778352	163.68	-2.42344	0.415106	-5.83812	5.27926e-09	2.59921e-06
chr3 122378632 122379000	144.214	-2.72244	0.466463	-5.83634	5.33585e-09	2.61851e-06
chr14 64970251 64970761	126.689	-2.66867	0.457582	-5.83211	5.47308e-09	2.67007e-06
chr17 35079646 35080616	332.03	-2.09924	0.361092	-5.8136	6.11443e-09	2.962e-06
chr17 35200416 35200840	557.119	-1.87511	0.322762	-5.80956	6.26381e-09	3.01497e-06
chr7 27577717 27577951	110.451	-2.91554	0.501916	-5.80883	6.29122e-09	3.01852e-06
chr17 65755852 65756281	79.8511	-3.12919	0.539094	-5.80454	6.45431e-09	3.08694e-06
chr11 6697799 6697993	70.2044	-3.63087	0.626516	-5.79534	6.81849e-09	3.19023e-06
chr3 126944884 126945334	99.193	-3.20829	0.553567	-5.79567	6.80501e-09	3.19023e-06
chr6 124311530 124312051	128.013	-2.93303	0.505995	-5.79656	6.76908e-09	3.19023e-06
chr7 28971059 28971405	126.805	-2.78385	0.480681	-5.79147	6.9771e-09	3.24429e-06
chr6 130092455 130092816	70.6495	-5.55585	0.96036	-5.78518	7.24346e-09	3.34748e-06
chr1 79669434 79669947	181.949	-2.34518	0.405596	-5.78207	7.37866e-09	3.38917e-06
chr16 31076491 31076891	149.857	-2.54652	0.440568	-5.78009	7.4662e-09	3.41895e-06
chr13 95943953 95944334	112.58	-2.89572	0.501469	-5.77447	7.7194e-09	3.47159e-06
chr13 33951309 33951702	193.626	-2.45534	0.426192	-5.7611	8.35664e-09	3.7029e-06
chr10 119028548 119029091	94.485	-3.30593	0.575459	-5.74487	9.19942e-09	4.01727e-06
chr18 68935132 68935915	137.836	-2.54302	0.442621	-5.74535	9.17288e-09	4.01727e-06
chr11 60835230 60835475	97.0618	-8.65597	1.50792	-5.74032	9.44956e-09	4.10272e-06
chr1 120099480 120099989	312.853	-2.01681	0.351818	-5.73254	9.89401e-09	4.25886e-06
chr11 71252300 71252650	97.3206	-8.65285	1.51034	-5.72906	1.00991e-08	4.33476e-06
chr2 58041949 58042281	96.7869	-3.07963	0.537972	-5.72452	1.03726e-08	4.42148e-06
chr6 134556204 134556559	77.6129	-3.50733	0.613495	-5.71696	1.08446e-08	4.56372e-06
chr13 95494933 95495390	61.8284	-4.78029	0.836363	-5.71557	1.09338e-08	4.58538e-06
chr3 121369473 121369914	219.606	-2.49917	0.437285	-5.71521	1.09569e-08	4.58538e-06
chr11 120359817 120360390	208.226	-2.23148	0.390807	-5.70992	1.13032e-08	4.70417e-06
chr6 115015520 115015850	231.653	-2.2857	0.400353	-5.70922	1.13496e-08	4.71044e-06
chr11 117312523 117313003	228.694	-2.34428	0.410655	-5.70863	1.13892e-08	4.7139e-06
chr11 60836408 60836856	105.656	-8.58374	1.50478	-5.70431	1.16814e-08	4.79534e-06
chr17 13552138 13552387	132.097	-3.35435	0.588253	-5.70223	1.18249e-08	4.84104e-06
chr7 67958045 67958420	213.186	-2.16882	0.38057	-5.69888	1.20597e-08	4.9105e-06
chr11 119377285 119377690	147.186	-2.72868	0.479124	-5.69515	1.23265e-08	4.98239e-06
chr6 50059973 50060351	116.249	-2.77818	0.487913	-5.69401	1.24093e-08	4.99877e-06
chr3 95286580 95286884	162.498	-2.51993	0.442685	-5.69236	1.25293e-08	5.03366e-06
chr6 39246626 39246907	110.123	-2.8107	0.493897	-5.69086	1.26405e-08	5.05242e-06
chr6 134205169 134205485	238.78	-2.57223	0.452295	-5.68707	1.29239e-08	5.12885e-06
chr8 91176179 91176516	90.7455	-3.52547	0.620574	-5.68099	1.3392e-08	5.28167e-06
chr6 89255555 89255738	114.581	-2.7677	0.487807	-5.67375	1.39703e-08	5.4668e-06
chr5 114718976 114719365	159.998	-2.40602	0.424879	-5.66283	1.48893e-08	5.76653e-06
chr8 94429283 94429611	105.5	-2.89526	0.511601	-5.65921	1.52068e-08	5.84441e-06
chr19 23369127 23369618	73.4062	-3.18032	0.562802	-5.65088	1.59632e-08	5.98355e-06
chr18 39185535 39186023	194.611	-2.15155	0.380815	-5.64986	1.60579e-08	6.00308e-06
chr1 74005006 74005308	90.1217	-3.10335	0.549462	-5.64797	1.62349e-08	6.05421e-06
chr10 12874903 12875220	185.675	-2.24908	0.398543	-5.64324	1.66875e-08	6.17713e-06
chr6 49209060 49209270	56.1282	-5.03501	0.892169	-5.64356	1.66566e-08	6.17713e-06
chr10 22148436 22149222	293.733	-2.04236	0.362009	-5.64173	1.68352e-08	6.21653e-06
chr11 58143756 58144447	102.346	-2.99007	0.53188	-5.62169	1.89094e-08	6.85088e-06
chr5 115622836 115623209	95.6404	-2.91558	0.518681	-5.62114	1.89704e-08	6.85088e-06
chr10 66911672 66912084	105.63	-2.85258	0.508351	-5.61145	2.00641e-08	7.11135e-06
chr12 84276146 84276590	150.798	-2.8023	0.499605	-5.60903	2.03464e-08	7.14549e-06
chr13 37237203 37237659	78.6008	-3.386	0.603669	-5.60902	2.0347e-08	7.14549e-06
chr16 36639766 36640099	176.763	-2.20809	0.394241	-5.60086	2.13288e-08	7.45551e-06
chr17 78401858 78402156	102.021	-2.81326	0.502377	-5.59989	2.14486e-08	7.46527e-06
chr3 97991513 97991827	143.686	-2.62647	0.469182	-5.59797	2.16874e-08	7.52847e-06
chr18 38960451 38960685	80.6564	-3.07456	0.549413	-5.59609	2.19235e-08	7.59296e-06
chr3 146149620 146150376	447.879	-1.91239	0.342381	-5.58556	2.32949e-08	7.98206e-06
chr5 63986794 63987266	111.821	-2.58214	0.463017	-5.57676	2.4504e-08	8.37121e-06
chr12 20990246 20990564	56.0567	-5.14412	0.922669	-5.57526	2.47165e-08	8.4247e-06
chr4 59163965 59164338	86.8087	-3.32065	0.59665	-5.56549	2.61421e-08	8.85055e-06
chr14 76297850 76298418	71.321	-3.2328	0.581902	-5.55557	2.76713e-08	9.26415e-06
chr11 71285232 71285648	62.6372	-8.4716	1.52626	-5.55056	2.8475e-08	9.51209e-06
chr10 13935719 13936019	110.773	-2.7637	0.497975	-5.54989	2.85857e-08	9.52797e-06
chr13 95890148 95890427	227.437	-2.12963	0.383754	-5.54946	2.86559e-08	9.53026e-06
chr9 62510468 62510881	101.955	-2.66471	0.480322	-5.54777	2.89342e-08	9.60164e-06
chr8 25448017 25448237	91.8674	-2.80876	0.506355	-5.54702	2.90583e-08	9.62162e-06
chr6 137550911 137551190	88.9528	-3.06071	0.551864	-5.54612	2.92078e-08	9.64991e-06
chr15 73442427 73442715	170.185	-2.26066	0.407919	-5.54193	2.99158e-08	9.84067e-06
chr2 167352533 167352896	424.273	-1.82191	0.329017	-5.53744	3.06925e-08	1.00523e-05
chr12 72843979 72844613	353.404	-2.30599	0.416819	-5.53237	3.15936e-08	1.03026e-05
chr6 128788551 128788870	55.3545	-8.48477	1.53405	-5.53096	3.18485e-08	1.03633e-05
chr8 70705423 70705692	95.4412	-2.86323	0.518621	-5.52086	3.37347e-08	1.08598e-05
chr12 35338268 35338908	273.563	-2.1513	0.389881	-5.51785	3.43168e-08	1.10002e-05
chr9 61385464 61386191	407.467	-1.94208	0.352987	-5.50185	3.75833e-08	1.18919e-05
chr19 6475194 6475687	140.794	-2.49412	0.454047	-5.4931	3.94936e-08	1.23188e-05
chr14 76097133 76097622	174.591	-7.9303	1.44398	-5.49197	3.97475e-08	1.23724e-05
chr17 13305945 13306285	189.917	-3.19449	0.581795	-5.49074	4.00242e-08	1.24328e-05
chr18 32552117 32552555	102.722	-2.74796	0.500682	-5.48843	4.05526e-08	1.2571e-05
chr10 119050360 119050649	93.0558	-3.04969	0.555722	-5.48779	4.06996e-08	1.25907e-05
chr19 43695564 43696030	220.447	-2.1728	0.396096	-5.48553	4.12227e-08	1.27004e-05
chr17 13551036 13551239	62.7873	-4.8972	0.893091	-5.48343	4.17167e-08	1.28264e-05
chr17 31800923 31801168	100.71	-3.72096	0.678948	-5.48048	4.24181e-08	1.2989e-05
chr18 39085561 39085943	149.913	-2.30903	0.421353	-5.48003	4.25256e-08	1.29955e-05
chr11 70114388 70114942	171.666	-2.44625	0.446886	-5.474	4.39981e-08	1.33373e-05
chr16 31068282 31068672	180.812	-2.2246	0.406675	-5.47022	4.49481e-08	1.35979e-05
chr8 122699046 122699522	217.528	-2.3147	0.423198	-5.46955	4.51179e-08	1.36219e-05
chr16 38603500 38603915	71.0699	-3.19781	0.585153	-5.46491	4.63142e-08	1.38234e-05
chr2 22816323 22816533	59.1853	-3.59436	0.657754	-5.4646	4.63956e-08	1.38234e-05
chr15 77931581 77931940	161.837	-2.31539	0.423786	-5.46359	4.66612e-08	1.38656e-05
chr12 17715749 17716046	242.556	-1.99603	0.365511	-5.46093	4.73635e-08	1.40465e-05
chr8 76901931 76902444	340.448	-1.95925	0.359149	-5.45525	4.89053e-08	1.44186e-05
chr14 70927162 70927785	189.863	-2.23469	0.409697	-5.45449	4.91124e-08	1.44514e-05
chr10 39418385 39418730	334.072	-1.85819	0.340865	-5.45138	4.99804e-08	1.46496e-05
chr2 102034469 102034816	168.312	-2.26944	0.416297	-5.45148	4.99523e-08	1.46496e-05
chr14 27178262 27178515	68.3924	-3.27929	0.601641	-5.45058	5.02062e-08	1.46872e-05
chr19 9075549 9075853	106.771	-2.60733	0.478646	-5.44731	5.11385e-08	1.48583e-05
chr11 90029424 90029809	124.114	-2.46323	0.452261	-5.44648	5.13773e-08	1.48853e-05
chr2 28597756 28598123	85.4663	-2.96693	0.545119	-5.44272	5.24724e-08	1.51734e-05
chr17 88131348 88131696	140.122	-2.55943	0.470372	-5.44128	5.28991e-08	1.52383e-05
chr4 141477388 141478192	452.221	-1.77317	0.326172	-5.43628	5.44038e-08	1.56418e-05
chr16 35907522 35907762	113.052	-2.57838	0.474781	-5.43067	5.61418e-08	1.60192e-05
chr16 59583522 59584027	338.711	-2.19604	0.404506	-5.42895	5.66867e-08	1.61137e-05
chr3 129270092 129270347	99.8412	-2.9475	0.542891	-5.42926	5.65878e-08	1.61137e-05
chr11 70166197 70166955	382.258	-1.87804	0.345989	-5.42805	5.6974e-08	1.61648e-05
chr1 46831986 46832269	77.3552	-2.9968	0.552681	-5.42229	5.884e-08	1.66005e-05
chr8 13625507 13625794	222.812	-2.06628	0.381524	-5.41587	6.0993e-08	1.70483e-05
chr16 44833128 44833544	86.3851	-8.17502	1.51295	-5.40338	6.53968e-08	1.80779e-05
chr16 11343194 11343828	281.444	-1.96128	0.363088	-5.40166	6.6027e-08	1.82187e-05
chr9 124257147 124257999	598.823	-1.7992	0.333499	-5.39493	6.85506e-08	1.87775e-05
chr9 54991400 54991882	78.5758	-3.08268	0.571868	-5.39055	7.02419e-08	1.90331e-05
chr18 32644240 32644579	73.4867	-3.09172	0.57371	-5.389	7.08521e-08	1.91085e-05
chr13 51317179 51317406	61.7429	-3.63863	0.67531	-5.3881	7.12077e-08	1.9157e-05
chrX 71150214 71151040	209.877	-2.02013	0.375134	-5.38509	7.24074e-08	1.93074e-05
chr6 114293362 114293908	121.71	-2.784	0.517303	-5.38176	7.37607e-08	1.95459e-05
chr8 72359857 72360154	122.926	-2.66793	0.49591	-5.37986	7.45422e-08	1.96678e-05
chr9 61435151 61435618	243.039	-2.13056	0.396225	-5.37715	7.56748e-08	1.99317e-05
chr7 121047257 121047872	97.5566	-2.77262	0.515866	-5.37469	7.67155e-08	2.01004e-05
chr7 104501933 104502387	85.517	-2.8402	0.528754	-5.3715	7.80863e-08	2.03886e-05
chr3 132021934 132022404	83.612	-2.97872	0.554745	-5.36954	7.89381e-08	2.05754e-05
chr11 109433049 109433378	80.5185	-3.58635	0.669081	-5.36011	8.31691e-08	2.14188e-05
chr3 58671805 58672369	258.868	-2.15308	0.401961	-5.35643	8.48826e-08	2.17486e-05
chr8 3954473 3954897	71.834	-2.99429	0.558945	-5.35704	8.45984e-08	2.17486e-05
chr10 20879464 20879887	112.938	-2.59778	0.485418	-5.35163	8.71636e-08	2.22602e-05
chr2 168980876 168981432	158.876	-2.22547	0.415851	-5.35161	8.71749e-08	2.22602e-05
chr2 50964087 50964365	96.2886	-2.85872	0.534766	-5.34574	9.00505e-08	2.29556e-05
chr17 25332320 25332694	125.778	-2.76121	0.51749	-5.33577	9.51378e-08	2.39685e-05
chrX 169993510 169995078	2345.16	-2.08834	0.391569	-5.33327	9.646e-08	2.4261e-05
chr8 72013567 72013818	51.4056	-5.34466	1.00279	-5.32978	9.83319e-08	2.46496e-05
chr8 3878422 3879065	68.361	-3.32239	0.623615	-5.32764	9.94993e-08	2.49008e-05
chr17 29837490 29837791	128.113	-2.4692	0.463567	-5.32653	1.00109e-07	2.50118e-05
chr17 5614941 5615544	113.931	-2.5328	0.475563	-5.32589	1.00462e-07	2.50143e-05
chr2 159646556 159646998	72.8067	-2.93875	0.551814	-5.32562	1.00608e-07	2.50143e-05
chr4 128724150 128724499	91.5507	-2.72464	0.51176	-5.32406	1.01475e-07	2.51447e-05
chr13 95888241 95888562	318.045	-1.92299	0.361241	-5.32328	1.01911e-07	2.51698e-05
chr15 54929411 54929785	93.0547	-2.81116	0.528203	-5.32212	1.02568e-07	2.52646e-05
chr4 142074125 142074767	184.626	-2.09015	0.393115	-5.31689	1.05555e-07	2.5816e-05
chr1 152621901 152622294	98.7689	-2.67781	0.504586	-5.30695	1.11473e-07	2.70437e-05
chr16 45651471 45651872	58.8342	-4.40948	0.832515	-5.29658	1.17994e-07	2.82168e-05
chr10 42680592 42681009	160.322	-2.26553	0.427811	-5.29564	1.18603e-07	2.82482e-05
chr17 85395555 85396017	246.998	-2.05131	0.387683	-5.2912	1.21518e-07	2.87854e-05
chr8 36223154 36223432	51.7743	-4.18656	0.79175	-5.28773	1.23846e-07	2.91992e-05
chr7 80419192 80419764	297.845	-2.15384	0.407571	-5.28458	1.25996e-07	2.96134e-05
chr2 19001610 19001830	99.1393	-2.5503	0.482785	-5.28247	1.27451e-07	2.9733e-05
chr17 24260158 24260529	69.4605	-4.04077	0.765175	-5.28085	1.28584e-07	2.99414e-05
chr1 160280659 160281026	176.925	-2.09929	0.397747	-5.27796	1.30632e-07	3.03244e-05
chr10 94105525 94105828	57.0791	-3.55497	0.674228	-5.27265	1.34468e-07	3.10237e-05
chr5 130278036 130278518	118.196	-2.37642	0.450653	-5.27327	1.34011e-07	3.10237e-05
chr2 163516451 163516843	64.0553	-3.31798	0.62979	-5.26839	1.37623e-07	3.16547e-05
chr9 61378468 61379045	381.63	-1.83708	0.3488	-5.26687	1.38768e-07	3.18695e-05
chr10 75288540 75288930	170.039	-2.28457	0.433827	-5.26609	1.39357e-07	3.1956e-05
chr13 36857397 36857759	49.7613	-4.03238	0.766306	-5.2621	1.42418e-07	3.24603e-05
chr17 83809253 83809531	95.9753	-2.96988	0.564573	-5.26041	1.43732e-07	3.27103e-05
chr17 34746472 34746991	90.2323	-2.78908	0.53075	-5.25499	1.48034e-07	3.35131e-05
chr13 107619435 107619993	172.856	-2.17455	0.414075	-5.25159	1.5079e-07	3.40083e-05
chr2 30407114 30407542	181.932	-2.13744	0.40744	-5.24602	1.55417e-07	3.48432e-05
chr15 7216943 7217507	183.296	-2.26003	0.430932	-5.24452	1.56686e-07	3.49716e-05
chr4 101155207 101156097	564.872	-1.98481	0.378583	-5.24274	1.58213e-07	3.52602e-05
chr9 40638729 40638959	90.8171	-2.83088	0.540438	-5.23811	1.62226e-07	3.6048e-05
chr5 148885879 148886145	42.1905	-4.80849	0.918149	-5.23716	1.63066e-07	3.61811e-05
chr7 98800955 98801421	208.924	-2.15741	0.412116	-5.23495	1.65029e-07	3.65092e-05
chr12 28697861 28698230	66.938	-3.16191	0.604162	-5.23355	1.66287e-07	3.67336e-05
chr17 5560181 5560545	80.7131	-2.89092	0.553152	-5.22627	1.72964e-07	3.78754e-05
chr15 19675629 19675989	72.3647	-3.5147	0.672771	-5.22422	1.74891e-07	3.81864e-05
chr19 23467045 23467412	99.4292	-2.73795	0.524419	-5.22092	1.78032e-07	3.87038e-05
chr4 133498382 133498720	254.883	-2.03983	0.390959	-5.21749	1.81365e-07	3.93716e-05
chr7 34910415 34910839	184.828	-2.06722	0.396298	-5.21632	1.82511e-07	3.95635e-05
chr9 67424009 67424545	79.2848	-3.16175	0.606467	-5.21339	1.85424e-07	4.00221e-05
chr1 84147704 84148258	253.529	-1.93425	0.371108	-5.21209	1.86721e-07	4.0091e-05
chr10 39407589 39408079	96.9822	-2.89334	0.55513	-5.21201	1.86808e-07	4.0091e-05
chr2 167358427 167359005	605.456	-1.63446	0.313866	-5.2075	1.91401e-07	4.10184e-05
chr1 119852417 119852836	63.9739	-3.04955	0.585852	-5.20533	1.93649e-07	4.12654e-05
chr5 103709081 103709420	193.521	-2.20251	0.42343	-5.20159	1.97587e-07	4.19266e-05
chr13 116740856 116741147	44.169	-4.05548	0.779708	-5.20129	1.97914e-07	4.19369e-05
chr15 99008835 99009144	58.0695	-4.62166	0.888798	-5.1999	1.99393e-07	4.20728e-05
chr2 62441006 62441607	207.398	-2.00064	0.384816	-5.19895	2.00419e-07	4.22301e-05
chr13 95547372 95547705	58.5403	-3.29813	0.634485	-5.19812	2.01319e-07	4.23605e-05
chr18 60744632 60744968	346.359	-1.76588	0.339893	-5.19541	2.04272e-07	4.28025e-05
chr8 25362685 25363055	55.6127	-3.46501	0.66772	-5.18932	2.11063e-07	4.39107e-05
chr7 3799991 3800322	107.996	-2.57007	0.495376	-5.18812	2.12425e-07	4.40817e-05
chr8 94437005 94437275	110.121	-2.5957	0.500741	-5.18372	2.17499e-07	4.49489e-05
chr1 138922861 138923302	140.881	-2.4684	0.476325	-5.18217	2.19322e-07	4.52017e-05
chr9 57978082 57978528	145.855	-2.35981	0.455718	-5.17823	2.24003e-07	4.61034e-05
chr11 67637570 67638005	91.9214	-2.58156	0.49869	-5.17668	2.25875e-07	4.64252e-05
chr15 82351556 82351786	47.5921	-3.95571	0.764461	-5.17451	2.28507e-07	4.69022e-05
chr1 51480507 51480692	148.47	-2.15086	0.416184	-5.16804	2.36556e-07	4.81991e-05
chr9 40638294 40638541	89.1654	-2.70065	0.522652	-5.16721	2.37613e-07	4.83106e-05
chr1 88584571 88584916	109.492	-2.61366	0.506086	-5.16446	2.41137e-07	4.87637e-05
chr15 5950886 5951323	50.6468	-7.95945	1.54257	-5.15985	2.47149e-07	4.98283e-05
chr16 49907385 49907655	123.936	-2.53751	0.491821	-5.15942	2.47711e-07	4.98283e-05
chr8 127540139 127540561	103.514	-2.41029	0.467186	-5.15916	2.48055e-07	4.98283e-05
chr17 85218145 85218481	97.4864	-2.46744	0.478637	-5.15513	2.53457e-07	5.07106e-05
chr6 136484051 136484408	78.5571	-2.74218	0.532452	-5.1501	2.60342e-07	5.16763e-05
chr1 135631458 135631794	184.514	-2.41768	0.470241	-5.14137	2.72737e-07	5.38151e-05
chr10 22402540 22402745	63.906	-7.85174	1.52713	-5.14151	2.72535e-07	5.38151e-05
chr4 142021365 142021582	62.4839	-3.04267	0.592021	-5.13945	2.75537e-07	5.42635e-05
chr1 132341741 132342102	295.489	-1.80403	0.351121	-5.13792	2.77802e-07	5.44958e-05
chr13 98997105 98997387	95.5893	-2.70919	0.527404	-5.13685	2.79388e-07	5.47356e-05
chr8 124045504 124046313	198.906	-2.04698	0.398635	-5.13497	2.82184e-07	5.514e-05
chr13 51395606 51396051	159.85	-2.25694	0.439781	-5.13197	2.86721e-07	5.58094e-05
chr8 35541827 35542095	67.4763	-3.63909	0.709088	-5.13207	2.86572e-07	5.58094e-05
chr6 54021399 54021894	124.732	-2.43856	0.475251	-5.1311	2.88048e-07	5.59955e-05
chr8 77421683 77421917	79.9676	-3.08186	0.601025	-5.12767	2.93351e-07	5.66608e-05
chr17 84099743 84100019	158.275	-2.10354	0.410509	-5.12422	2.98775e-07	5.7414e-05
chr17 12121477 12121830	197.667	-2.40778	0.470248	-5.12023	3.05161e-07	5.8179e-05
chr7 110006513 110006816	139.128	-2.23951	0.437468	-5.11924	3.06765e-07	5.82803e-05
chr9 101097521 101097892	106.854	-2.41067	0.471095	-5.11716	3.10174e-07	5.88538e-05
chr13 54955825 54956435	115.962	-2.39101	0.467386	-5.11572	3.12544e-07	5.91901e-05
chr2 35756519 35756850	259.161	-1.85639	0.362955	-5.11464	3.14333e-07	5.92962e-05
chr4 140766019 140766257	64.0377	-3.36998	0.658861	-5.11485	3.13982e-07	5.92962e-05
chr17 66048839 66049360	115.942	-2.34235	0.458547	-5.10819	3.25256e-07	6.07213e-05
chr12 104836307 104836525	54.5135	-7.85164	1.53809	-5.10478	3.31173e-07	6.12943e-05
chr3 59054655 59055270	152.731	-2.12989	0.417189	-5.10534	3.30205e-07	6.12943e-05
chr5 21283687 21284126	160.383	-2.12492	0.41625	-5.10492	3.30929e-07	6.12943e-05
chr7 98321129 98321382	222.228	-1.94226	0.381205	-5.09506	3.48636e-07	6.40543e-05
chr9 66980559 66980749	68.5124	-3.75852	0.738059	-5.09243	3.53495e-07	6.47889e-05
chr4 46041502 46042071	178.01	-2.37019	0.465514	-5.09154	3.55164e-07	6.50158e-05
chr1 60746052 60746548	196.291	-2.08321	0.409399	-5.08846	3.60975e-07	6.54837e-05
chr6 128786537 128786891	44.2255	-7.89018	1.55161	-5.08516	3.67319e-07	6.64263e-05
chr2 32894094 32894366	316.679	-1.87383	0.368575	-5.08398	3.69599e-07	6.6606e-05
chr5 136014771 136015281	198.123	-2.46246	0.484533	-5.08214	3.73199e-07	6.70944e-05
chr11 54693727 54694075	245.348	-1.88109	0.370337	-5.07939	3.7865e-07	6.75903e-05
chr16 90177209 90177837	389.222	-1.79715	0.35406	-5.07585	3.85773e-07	6.8699e-05
chr18 4304055 4304346	144.956	-2.15585	0.425001	-5.07259	3.92438e-07	6.96391e-05
chr1 131702412 131702754	96.7918	-2.6588	0.524191	-5.07219	3.93261e-07	6.9703e-05
chr18 38364904 38365283	270.443	-1.99911	0.394415	-5.06853	4.00889e-07	7.08882e-05
chr3 152928610 152928895	73.133	-2.87299	0.567007	-5.06695	4.04245e-07	7.13143e-05
chr5 25081573 25081916	262.385	-2.04067	0.403104	-5.06238	4.14047e-07	7.25339e-05
chr6 50029951 50030310	68.6863	-2.85523	0.564049	-5.06202	4.14833e-07	7.2587e-05
chr3 101799723 101800192	322.092	-1.79158	0.353973	-5.06136	4.16286e-07	7.27569e-05
chr10 75200737 75201254	65.7403	-3.13935	0.620482	-5.05954	4.20278e-07	7.3031e-05
chr7 123431218 123431641	154.98	-2.15998	0.426934	-5.05929	4.20823e-07	7.30414e-05
chr19 5944981 5945503	472.556	-1.77127	0.35025	-5.05717	4.25519e-07	7.36866e-05
chr15 34587267 34587788	86.9718	-2.97859	0.589065	-5.05647	4.27091e-07	7.37893e-05
chr3 126946698 126946989	52.506	-3.48823	0.689885	-5.05624	4.27595e-07	7.37917e-05
chr6 125651376 125651994	102.428	-2.53702	0.501864	-5.0552	4.29949e-07	7.41131e-05
chr16 35802062 35802578	279.458	-1.7813	0.352404	-5.05472	4.31016e-07	7.41275e-05
chr8 122912145 122912411	89.459	-2.58779	0.511987	-5.0544	4.31739e-07	7.41671e-05
chr19 10021979 10022301	120.898	-2.26915	0.449079	-5.0529	4.35146e-07	7.46672e-05
chr3 52257804 52258285	246.522	-2.06588	0.409208	-5.04849	4.45318e-07	7.58083e-05
chr11 103419105 103419602	139.915	-2.27359	0.450448	-5.0474	4.47871e-07	7.61567e-05
chr18 39185007 39185351	193.394	-2.03494	0.403554	-5.04254	4.59385e-07	7.76763e-05
chr2 126391551 126392256	82.3884	-3.01427	0.598569	-5.03579	4.75882e-07	7.96611e-05
chr4 118548537 118548729	65.6972	-3.85791	0.766711	-5.03177	4.8597e-07	8.05384e-05
chr16 48670275 48670719	79.2768	-2.68021	0.532803	-5.0304	4.89453e-07	8.08393e-05
chr18 61481646 61482091	352.349	-1.89113	0.376017	-5.02937	4.92092e-07	8.11128e-05
chr10 119040300 119040590	62.0884	-3.23822	0.643924	-5.02889	4.93335e-07	8.12288e-05
chr16 90426252 90426535	47.2617	-3.71757	0.739324	-5.02834	4.94755e-07	8.1285e-05
chr11 69692220 69692697	431.997	-1.72534	0.343159	-5.02782	4.96083e-07	8.13685e-05
chr6 137541235 137541703	126.454	-2.25731	0.449537	-5.02141	5.1294e-07	8.37389e-05
chr10 23840485 23840938	72.3046	-2.99906	0.597548	-5.01894	5.19561e-07	8.46221e-05
chr11 57980365 57980775	111.982	-2.47545	0.49326	-5.01855	5.20622e-07	8.46655e-05
chr8 127330200 127330648	146.909	-2.11162	0.420773	-5.01843	5.20951e-07	8.46655e-05
chr15 52565349 52565893	88.9087	-2.63609	0.525393	-5.01736	5.23871e-07	8.49568e-05
chr12 84275142 84275680	252.416	-2.02442	0.403528	-5.0168	5.25395e-07	8.51124e-05
chr17 71260217 71260597	163.613	-2.26137	0.45086	-5.01568	5.28466e-07	8.54261e-05
chr5 147059340 147059776	288.043	-2.01122	0.401058	-5.01478	5.30938e-07	8.55058e-05
chr1 43462646 43463029	163.574	-2.26672	0.45207	-5.01408	5.3287e-07	8.563e-05
chr10 94093470 94093920	86.4822	-3.01004	0.600328	-5.01399	5.33138e-07	8.563e-05
chr3 136252874 136253149	70.5678	-2.9247	0.583427	-5.01296	5.35988e-07	8.59961e-05
chr7 118470490 118470762	63.4572	-2.8987	0.578437	-5.01126	5.40761e-07	8.66696e-05
chr8 106364169 106364582	145.922	-2.17609	0.434403	-5.00938	5.46065e-07	8.71083e-05
chr13 58067720 58068150	227.519	-1.86885	0.373848	-4.99897	5.76364e-07	9.12115e-05
chr3 137810220 137810483	63.1716	-3.80178	0.761101	-4.99511	5.88035e-07	9.24756e-05
chr8 77444230 77445062	516.32	-1.80606	0.361704	-4.99321	5.93847e-07	9.3195e-05
chr6 128624404 128624785	102.152	-2.42156	0.485116	-4.99171	5.98468e-07	9.36617e-05
chr16 32568453 32568873	68.0162	-3.03103	0.607643	-4.98818	6.09516e-07	9.50598e-05
chr8 77441051 77441287	57.9056	-3.33055	0.668103	-4.98509	6.19339e-07	9.62929e-05
chr2 32904055 32904301	73.7419	-2.79556	0.561319	-4.98035	6.34708e-07	9.79211e-05
chr4 132599552 132600046	165.636	-2.19618	0.440978	-4.98025	6.35011e-07	9.79211e-05
chr8 56292406 56292755	76.2705	-2.76673	0.55569	-4.97891	6.39437e-07	9.85027e-05
chr19 60962222 60962546	55.01	-3.3607	0.675398	-4.97588	6.49522e-07	9.94462e-05
chr4 32206570 32206889	54.0981	-3.66458	0.736767	-4.97386	6.56313e-07	9.99779e-05
chr5 62755892 62756473	166.735	-2.13398	0.429023	-4.97405	6.55686e-07	9.99779e-05
chr2 91272821 91273188	104.651	-2.48856	0.500683	-4.97033	6.68399e-07	0.000101614
chr6 121191540 121191938	162.325	-2.11165	0.424881	-4.96998	6.69593e-07	0.000101692
chr5 136453978 136454203	95.1907	-2.42785	0.488598	-4.96901	6.72945e-07	0.000102099
chr1 135659231 135659912	440.676	-1.92668	0.387906	-4.96686	6.80452e-07	0.00010303
chr3 142249503 142249897	201.034	-2.59895	0.523289	-4.96657	6.8146e-07	0.000103079
chr16 30732813 30733280	85.7624	-2.52471	0.508621	-4.96383	6.91173e-07	0.00010413
chr15 36933572 36933975	157.254	-2.06249	0.416038	-4.95746	7.14203e-07	0.000106852
chr4 139030729 139031081	62.0279	-3.23528	0.652591	-4.95759	7.13713e-07	0.000106852
chr17 31060589 31061250	259.757	-1.79371	0.361921	-4.9561	7.19229e-07	0.000107262
chr4 101132069 101132533	44.8151	-4.61034	0.930369	-4.95539	7.21861e-07	0.000107464
chr19 29493358 29493662	123.394	-2.35717	0.475763	-4.95451	7.25118e-07	0.000107842
chr4 46558702 46559253	293.684	-2.14009	0.431979	-4.95416	7.26439e-07	0.000107855
chr16 59559583 59560252	278.771	-1.84056	0.371604	-4.95302	7.30694e-07	0.000108138
chr19 23520603 23521027	139.579	-2.43711	0.492384	-4.94962	7.43589e-07	0.00010981
chr8 72343790 72344034	37.4101	-4.66651	0.942831	-4.94946	7.44181e-07	0.00010981
chr12 117077594 117078286	266.21	-1.76542	0.356777	-4.94825	7.48834e-07	0.000110281
chr6 54132824 54133114	64.8185	-3.05973	0.618746	-4.94505	7.61241e-07	0.000111889
chr4 155116282 155116953	165.96	-2.10102	0.424991	-4.94369	7.66573e-07	0.000112453
chr17 88042467 88042785	173.71	-2.35646	0.476722	-4.94306	7.6907e-07	0.00011271
chr11 71320816 71321119	44.9558	-7.65839	1.55049	-4.93932	7.83959e-07	0.000114115
chr7 16901979 16902185	68.6591	-2.94156	0.595572	-4.93905	7.8503e-07	0.000114161
chr4 123927874 123928344	192.385	-1.98509	0.402114	-4.93665	7.94774e-07	0.000115022
chr17 5573050 5573364	137.875	-2.15282	0.436428	-4.93282	8.10491e-07	0.00011696
chr10 76349890 76350146	66.2797	-2.81658	0.571108	-4.93179	8.14815e-07	0.000117471
chr11 88968255 88968671	68.0782	-3.81234	0.773119	-4.93111	8.1762e-07	0.000117763
chr2 52606362 52606663	72.7758	-2.73691	0.555106	-4.93043	8.20478e-07	0.000118062
chr6 114258688 114259131	154.035	-2.06937	0.419765	-4.92984	8.22981e-07	0.000118309
chr6 22474662 22475031	108.883	-2.30226	0.467192	-4.92787	8.31305e-07	0.000119392
chr9 102860000 102860346	122.257	-2.26159	0.459207	-4.925	8.43614e-07	0.000120585
chr16 50063588 50063865	75.2005	-3.42803	0.696163	-4.92418	8.47132e-07	0.00012063
chr17 34287505 34288065	371.639	-1.72525	0.350358	-4.92426	8.46806e-07	0.00012063
chr9 54963701 54964062	51.6061	-3.30395	0.670917	-4.92454	8.45599e-07	0.00012063
chr12 100326774 100327114	181.436	-1.98154	0.402436	-4.92386	8.48552e-07	0.000120718
chr3 61409569 61410058	198.957	-1.89714	0.385436	-4.92205	8.56404e-07	0.000121605
chr3 127292972 127293366	80.25	-2.59102	0.526403	-4.92212	8.56103e-07	0.000121605
chr11 106562848 106563092	68.4544	-2.96368	0.602156	-4.92178	8.57618e-07	0.000121663
chr18 35093778 35094247	82.6387	-2.48941	0.505976	-4.92002	8.65365e-07	0.000122416
chr9 3015667 3015793	220.214	-2.66277	0.541289	-4.91933	8.68429e-07	0.000122734
chr2 124621986 124622475	193.737	-1.91677	0.389758	-4.91784	8.75054e-07	0.0001235
chr17 34364633 34364967	119.17	-2.22556	0.452617	-4.91709	8.78404e-07	0.00012368
chr14 61968467 61968765	103.505	-2.43236	0.49493	-4.91456	8.89838e-07	0.000125056
chr4 81742617 81742824	37.4174	-4.58801	0.933971	-4.91237	8.99815e-07	0.000126217
chr4 139330598 139331052	190.02	-2.01048	0.409362	-4.91127	9.04907e-07	0.000126701
chr14 104005206 104005891	302.858	-1.85118	0.377017	-4.91006	9.10477e-07	0.000127245
chr18 76200459 76201077	66.74	-3.01077	0.613586	-4.90683	9.2558e-07	0.000128996
chr4 59807640 59807812	109.308	-2.45684	0.500883	-4.90502	9.34167e-07	0.000129833
chr8 122547784 122548305	671.188	-1.78259	0.363616	-4.90239	9.46778e-07	0.000131343
chr1 60621823 60622117	99.1802	-2.6339	0.537326	-4.90187	9.49303e-07	0.000131572
chr10 118611001 118611374	72.645	-2.88724	0.589289	-4.89954	9.60614e-07	0.000132566
chr11 119524534 119524954	108.222	-2.30974	0.471424	-4.89949	9.6087e-07	0.000132566
chr17 31437107 31437370	64.8243	-3.28974	0.671563	-4.89863	9.65075e-07	0.000132902
chr10 41587002 41587702	293.012	-1.9058	0.389063	-4.89844	9.65996e-07	0.000132908
chr9 2999979 3000226	493.732	-2.13642	0.436237	-4.89737	9.71282e-07	0.000133391
chr8 34760566 34761028	147.374	-2.24663	0.458875	-4.89594	9.78346e-07	0.000134004
chr8 35639073 35639316	32.7786	-7.72778	1.57883	-4.89464	9.84848e-07	0.000134641
chr11 85226549 85226937	69.7562	-2.66172	0.544118	-4.89181	9.99135e-07	0.0001361
chr12 70752773 70753373	143.069	-2.07447	0.424067	-4.89184	9.98973e-07	0.0001361
chr8 72013896 72014147	33.7953	-7.68362	1.57156	-4.88917	1.01264e-06	0.000137566
chr17 25136449 25136693	92.1029	-2.44459	0.500079	-4.88841	1.01655e-06	0.000137584
chr6 114644634 114644865	115.874	-2.21118	0.452301	-4.88874	1.01482e-06	0.000137584
chr5 144831887 144832353	99.3971	-2.30433	0.471606	-4.88615	1.02829e-06	0.000138568
chr3 109382226 109382757	58.7154	-2.88555	0.5909	-4.88331	1.04319e-06	0.000140325
chr14 70963593 70964110	147.817	-2.07637	0.425356	-4.88149	1.05288e-06	0.000141125
chr6 129402493 129402726	44.4387	-5.66869	1.16126	-4.88151	1.05275e-06	0.000141125
chr4 140688155 140688630	320.744	-1.67024	0.342196	-4.88093	1.05586e-06	0.000141212
chr3 98032293 98032561	177.266	-2.03178	0.416618	-4.87685	1.07795e-06	0.00014309
chr1 73951246 73951583	127.086	-2.15398	0.441914	-4.87421	1.09244e-06	0.000144626
chr15 53134303 53134474	59.6563	-3.09586	0.635642	-4.87046	1.11341e-06	0.000146507
chr9 60495562 60495783	46.8272	-3.66023	0.751519	-4.87045	1.11346e-06	0.000146507
chr7 83438551 83438901	41.2013	-3.63979	0.74769	-4.86804	1.12708e-06	0.000147912
chr6 136630139 136630367	41.8208	-4.54249	0.933239	-4.86745	1.13048e-06	0.000148229
chr17 35424618 35424944	265.782	-1.72436	0.354293	-4.86704	1.13282e-06	0.000148277
chr8 84977762 84977894	190.849	-1.85096	0.380298	-4.86711	1.13239e-06	0.000148277
chr8 13623915 13624465	395.661	-1.86944	0.384366	-4.86368	1.1522e-06	0.00015008
chr12 20815470 20816014	82.2106	-2.52083	0.518341	-4.86327	1.15461e-06	0.000150167
chr11 88949831 88950029	51.8229	-3.18211	0.654885	-4.85903	1.1796e-06	0.000152676
chr1 135095296 135095504	43.6635	-3.99004	0.821655	-4.8561	1.19719e-06	0.000154687
chr18 39201936 39202272	51.7947	-5.62297	1.15833	-4.85439	1.20758e-06	0.000155762
chr8 35556118 35556622	246.858	-1.80472	0.371812	-4.85386	1.21079e-06	0.000155923
chr12 104835469 104835790	96.4232	-2.87979	0.593394	-4.85308	1.21559e-06	0.00015626
chr8 8973837 8974077	67.1863	-2.87115	0.591677	-4.85256	1.21876e-06	0.000156534
chr11 6520852 6521080	167.897	-2.06577	0.425814	-4.85134	1.22628e-06	0.000157232
chr6 38360151 38360470	65.479	-3.00613	0.620226	-4.84682	1.25453e-06	0.00016005
chr4 139336970 139337391	97.1036	-2.41721	0.498756	-4.84648	1.25671e-06	0.00016018
chr11 53929736 53930155	106.95	-2.26755	0.467999	-4.8452	1.26487e-06	0.000160695
chr15 30608007 30608478	236.57	-2.00734	0.41427	-4.84549	1.263e-06	0.000160695
chr7 104398643 104398852	74.6256	-2.65878	0.549032	-4.84267	1.28104e-06	0.000161991
chr5 66169200 66169793	233.542	-1.84894	0.382094	-4.83898	1.30506e-06	0.000163984
chr1 120517617 120517938	57.1539	-3.10936	0.64277	-4.83744	1.31525e-06	0.000164852
chr19 9026224 9026581	145.864	-2.18017	0.450764	-4.83662	1.32065e-06	0.000165391
chr4 40251020 40251300	45.8765	-3.56847	0.738308	-4.83331	1.34284e-06	0.000167612
chr10 94047948 94048228	59.9695	-3.0245	0.626012	-4.83137	1.35597e-06	0.000168693
chr10 122815138 122815554	289.673	-1.83815	0.380555	-4.83018	1.36409e-06	0.000169562
chr7 27325798 27326035	94.1099	-2.74725	0.568905	-4.82902	1.37207e-06	0.000170413
chr16 49951863 49952615	582.968	-1.70056	0.352274	-4.82737	1.38345e-06	0.000171262
chr10 8369740 8370423	139.904	-2.1556	0.446732	-4.82527	1.39815e-06	0.000172656
chr13 52059763 52060340	253.571	-1.92684	0.399469	-4.82351	1.41054e-06	0.000173617
chr7 121120141 121120517	328.016	-1.63896	0.339804	-4.82323	1.41249e-06	0.000173716
chr9 21715191 21715639	335.179	-1.71962	0.356642	-4.8217	1.4234e-06	0.000174772
chr11 53956580 53956929	74.1919	-2.62036	0.543563	-4.82072	1.43039e-06	0.000175488
chr8 122436688 122436907	126.662	-2.18073	0.452695	-4.81721	1.45578e-06	0.000178167
chr17 35030205 35030527	173.657	-2.01102	0.417728	-4.81418	1.47803e-06	0.000180158
chr4 59855508 59855768	48.9267	-3.44867	0.716433	-4.81367	1.48187e-06	0.00018048
chr13 44416118 44416310	44.2156	-4.09036	0.85057	-4.80897	1.51712e-06	0.000183218
chr19 32494660 32494942	96.2864	-2.53455	0.527073	-4.80873	1.51894e-06	0.000183218
chr2 32881601 32882966	1275.68	-1.39832	0.290787	-4.80873	1.51894e-06	0.000183218
chr7 27572261 27572448	62.0076	-2.87101	0.597091	-4.80834	1.5219e-06	0.000183296
chr4 119177841 119178008	41.9622	-4.90408	1.02031	-4.80647	1.53621e-06	0.000184562
chr8 25468046 25468410	107.561	-2.38712	0.496685	-4.80611	1.53896e-06	0.000184714
chr1 135677369 135677754	74.9192	-2.68278	0.558604	-4.80265	1.56581e-06	0.000187074
chr6 84583207 84583731	220.554	-1.77935	0.370596	-4.80133	1.57612e-06	0.000188157
chr7 101360526 101360795	243.5	-1.92567	0.401242	-4.79926	1.5925e-06	0.000189661
chr1 128016122 128016431	173.356	-1.91843	0.399947	-4.79672	1.61288e-06	0.000191483
chr4 140787466 140787789	79.5344	-2.97261	0.620123	-4.79358	1.63831e-06	0.000193941
chr8 39152837 39153059	37.4042	-7.50031	1.56474	-4.79332	1.6404e-06	0.000193941
chr3 52629905 52630541	297.03	-1.69452	0.353601	-4.79218	1.64981e-06	0.000194328
chrX 103549586 103549928	79.9647	-2.58697	0.539809	-4.79238	1.64812e-06	0.000194328
chr10 62320264 62320712	249.73	-2.00079	0.417797	-4.78891	1.67693e-06	0.000196761
chr9 69656054 69656505	134.264	-2.24965	0.469823	-4.7883	1.68202e-06	0.00019701
chr11 71252909 71253102	43.6578	-7.42874	1.55216	-4.78607	1.70078e-06	0.000198632
chr3 130359848 130360157	84.531	-2.72285	0.569981	-4.77708	1.7786e-06	0.000205805
chr9 60492269 60492656	176.064	-2.064	0.432135	-4.77628	1.78564e-06	0.000206461
chr5 72182800 72183072	181.625	-2.15168	0.4506	-4.77515	1.79574e-06	0.000207311
chr1 85988380 85988668	161.988	-2.01514	0.42215	-4.77353	1.81028e-06	0.000208829
chr12 74804392 74804520	79.3066	-3.30861	0.693637	-4.76995	1.84276e-06	0.000211443
chr2 166127105 166127406	89.81	-2.46748	0.517326	-4.76968	1.84519e-06	0.00021156
chr19 9044361 9044666	88.7664	-2.7549	0.577619	-4.76941	1.84767e-06	0.000211684
chr10 45048661 45049220	261.845	-1.69712	0.35595	-4.76786	1.86189e-06	0.000212914
chr3 87400975 87401858	186.946	-1.84515	0.387004	-4.76778	1.86265e-06	0.000212914
chr2 6739983 6740335	124.886	-2.2049	0.46285	-4.76374	1.90036e-06	0.000215266
chr2 124576041 124576471	116.88	-2.11519	0.444004	-4.76389	1.89897e-06	0.000215266
chr1 89563483 89563752	77.0566	-2.78498	0.585423	-4.75721	1.96285e-06	0.000221345
chr6 117438170 117438497	107.916	-2.24209	0.471578	-4.75445	1.9899e-06	0.000223871
chr5 73556933 73557467	72.0102	-2.65484	0.558438	-4.75405	1.9938e-06	0.000223997
chr4 124915093 124915610	90.3859	-2.59254	0.545762	-4.75031	2.03108e-06	0.000227243
chr14 62888258 62888494	46.9963	-3.69632	0.778213	-4.74975	2.03666e-06	0.000227624
chr11 101981891 101982184	178.78	-1.8505	0.389726	-4.74821	2.05227e-06	0.000228515
chr12 35337076 35337362	61.6989	-3.66917	0.773006	-4.74663	2.06837e-06	0.000229536
chr18 38949952 38950386	113.396	-2.61672	0.551303	-4.74642	2.07053e-06	0.000229536
chr19 40277576 40277853	71.9271	-2.71332	0.571653	-4.74645	2.07015e-06	0.000229536
chr4 55804730 55805028	61.1039	-2.99966	0.632229	-4.74458	2.08943e-06	0.000231171
chr6 137549434 137549676	48.7305	-3.23636	0.682248	-4.74366	2.09887e-06	0.000231995
chr15 79893092 79893279	60.1489	-3.04268	0.641542	-4.74276	2.10828e-06	0.000232865
chr2 22822312 22822711	215.909	-1.91303	0.403745	-4.73821	2.15612e-06	0.000236933
chr11 106994281 106994647	221.804	-1.96021	0.41376	-4.73754	2.16326e-06	0.000237544
chr8 78623952 78624334	103.076	-2.26998	0.479233	-4.73669	2.1724e-06	0.000238374
chr17 31223645 31224354	160.87	-2.01689	0.426236	-4.73187	2.22462e-06	0.000242728
chr6 89415238 89415677	123.512	-2.32402	0.491125	-4.73203	2.22281e-06	0.000242728
chr8 24923470 24923819	70.9328	-3.05049	0.644749	-4.73128	2.23108e-06	0.000243219
chr2 173605699 173606067	100.547	-2.22177	0.46966	-4.73059	2.23868e-06	0.000243694
chr12 104992415 104992656	221.567	-1.81799	0.384343	-4.73013	2.24374e-06	0.000244069
chr9 106386118 106386805	363.707	-1.59344	0.336993	-4.72842	2.26276e-06	0.000245252
chr17 88123549 88124111	285.546	-1.6541	0.349888	-4.7275	2.27299e-06	0.0002458
chr9 121675038 121675292	86.0273	-2.42351	0.512727	-4.72671	2.28186e-06	0.000246436
chr1 184471364 184471771	182.977	-1.94625	0.411874	-4.72535	2.29722e-06	0.000247739
chr6 39535081 39535404	60.1021	-3.45183	0.730623	-4.7245	2.30679e-06	0.000248238
chr3 65816071 65816244	37.2003	-4.82387	1.02116	-4.72393	2.31335e-06	0.000248589
chr15 73426099 73426322	63.7264	-2.79153	0.59128	-4.72116	2.34509e-06	0.000251641
chr1 60658403 60658847	220.051	-1.83837	0.389421	-4.72078	2.34944e-06	0.000251928
chr15 53130727 53131237	213.677	-1.78104	0.377538	-4.7175	2.38756e-06	0.000255652
chr17 80174940 80175332	186.033	-1.88405	0.39941	-4.71707	2.39261e-06	0.000256011
chr2 30087155 30087813	299.779	-1.94976	0.413448	-4.71586	2.40692e-06	0.00025736
chr4 53238671 53239231	265.164	-1.78078	0.378029	-4.71068	2.46889e-06	0.000262525
chr5 5366778 5367308	152.025	-2.61782	0.555738	-4.71053	2.47074e-06	0.000262525
chr7 67943756 67944195	73.1781	-2.83906	0.602708	-4.71051	2.47092e-06	0.000262525
chr1 160245996 160246367	100.323	-2.23132	0.473779	-4.70961	2.48185e-06	0.000263316
chr17 29389079 29389538	160.564	-2.25761	0.479389	-4.70935	2.48508e-06	0.000263457
chr7 19077731 19078069	117.629	-2.10853	0.44792	-4.70738	2.50924e-06	0.00026566
chr2 50982479 50983135	246.48	-1.79943	0.382287	-4.70701	2.51375e-06	0.000265766
chr7 45561979 45562597	178.464	-1.86447	0.396104	-4.70701	2.51377e-06	0.000265766
chr1 13513816 13514166	68.9439	-2.67956	0.569553	-4.70468	2.54267e-06	0.00026807
chr1 135633382 135633814	274.02	-2.74794	0.584376	-4.70235	2.57185e-06	0.000270201
chr2 166420213 166420679	285.125	-1.77353	0.3772	-4.70184	2.57831e-06	0.000270691
chr11 81950143 81950428	76.6986	-2.74958	0.585276	-4.69792	2.62826e-06	0.000274215
chr2 14231471 14231807	122.665	-2.11984	0.451259	-4.6976	2.63231e-06	0.000274447
chr3 97961093 97961320	78.3042	-2.62733	0.559396	-4.69674	2.64351e-06	0.000275424
chr17 28515941 28516453	256.25	-1.77318	0.377718	-4.69444	2.67337e-06	0.00027759
chr5 148379481 148380193	458.034	-1.61807	0.344746	-4.6935	2.68576e-06	0.00027867
chr1 179828904 179829352	265.567	-1.70848	0.364202	-4.69103	2.7184e-06	0.000281298
chr3 122888350 122888884	146.959	-1.935	0.412605	-4.68971	2.73586e-06	0.0002827
chr1 155442319 155442708	87.4146	-2.62183	0.559304	-4.68766	2.76348e-06	0.000284967
chr14 120268593 120268877	94.4232	-2.26517	0.483219	-4.68768	2.76323e-06	0.000284967
chr17 24164838 24165290	300.576	-1.60344	0.34231	-4.68416	2.81104e-06	0.000288686
chr5 142912769 142913104	250.938	-1.95876	0.41816	-4.68422	2.81025e-06	0.000288686
chr5 144248241 144248613	195.551	-1.80048	0.384787	-4.67916	2.88056e-06	0.000295222
chr11 71251834 71252012	33.2891	-7.36115	1.57344	-4.67839	2.89142e-06	0.000296134
chr6 129216193 129216648	169.017	-1.94122	0.414957	-4.67813	2.89501e-06	0.0002963
chr15 76473758 76473954	62.073	-3.03036	0.647851	-4.67755	2.90316e-06	0.00029689
chr11 96935004 96935410	141.444	-1.98409	0.424366	-4.67542	2.93351e-06	0.000299224
chr19 11372878 11373148	66.1379	-2.75631	0.589529	-4.67544	2.93322e-06	0.000299224
chr2 52523065 52523589	236.039	-1.72436	0.368898	-4.67435	2.94883e-06	0.000300158
chr11 43451401 43451628	44.601	-4.74591	1.01545	-4.67373	2.95783e-06	0.000300282
chr14 34343067 34343417	99.6713	-2.24466	0.480346	-4.673	2.96833e-06	0.00030107
chr16 92037942 92038344	120.258	-2.05269	0.439286	-4.67277	2.97159e-06	0.00030107
chr19 10022457 10022908	352.018	-1.76206	0.377283	-4.67041	3.00605e-06	0.000303541
chr8 67996818 67997435	85.5536	-2.42326	0.518908	-4.66992	3.01314e-06	0.000303764
chr10 66891801 66892111	53.634	-4.00907	0.858665	-4.66896	3.0273e-06	0.000304598
chr4 55763129 55763616	91.2709	-2.34197	0.501669	-4.66835	3.03631e-06	0.000304598
chr1 170932258 170932580	49.5515	-3.10554	0.665495	-4.6665	3.06368e-06	0.000306688
chr16 93547174 93547650	101.764	-2.22733	0.477403	-4.66551	3.07853e-06	0.000307167
chr2 50687328 50688161	535.983	-1.63474	0.350388	-4.6655	3.07866e-06	0.000307167
chr5 121721799 121722147	235.51	-1.90141	0.407541	-4.66556	3.07777e-06	0.000307167
chr5 146896971 146897411	77.1807	-2.60527	0.558379	-4.66577	3.07468e-06	0.000307167
chr6 55256765 55257269	159.415	-1.93011	0.413673	-4.66579	3.07429e-06	0.000307167
chr3 89896639 89896894	72.1677	-2.62805	0.563319	-4.66529	3.08188e-06	0.000307285
chr11 51564969 51565468	190.921	-1.78176	0.382042	-4.66378	3.10454e-06	0.000308727
chr19 60962633 60962975	75.9182	-2.53348	0.543217	-4.66384	3.10361e-06	0.000308727
chr11 82041612 82042193	140.398	-1.93789	0.415587	-4.66302	3.11603e-06	0.000309556
chr12 83100385 83100821	89.0073	-2.84202	0.609648	-4.66174	3.13543e-06	0.000310772
chr16 4756752 4756929	32.9812	-7.36166	1.57921	-4.66161	3.1375e-06	0.000310774
chr11 101645395 101645666	68.5509	-3.05206	0.654873	-4.66054	3.15383e-06	0.000311575
chr4 6924731 6925234	145.518	-2.09038	0.448528	-4.66054	3.15386e-06	0.000311575
chr10 67579704 67580229	105.884	-2.25409	0.483686	-4.66023	3.15853e-06	0.000311828
chr4 59256861 59257099	81.0258	-2.56564	0.550962	-4.65665	3.21393e-06	0.000316058
chr3 107087352 107087997	372.74	-1.7962	0.385833	-4.65538	3.23383e-06	0.000317393
chr3 116641978 116642294	102.912	-2.12888	0.457395	-4.65434	3.25014e-06	0.000318579
chr18 25679290 25679641	88.8919	-2.36813	0.509244	-4.65028	3.31488e-06	0.000323871
chr4 141994061 141994591	129.145	-2.11141	0.454067	-4.65	3.31933e-06	0.000324076
chr11 114902989 114903634	544.739	-1.5324	0.329568	-4.64972	3.32391e-06	0.000324123
chr13 58073369 58073791	67.7525	-2.85342	0.613722	-4.64937	3.32958e-06	0.000324466
chr9 107908944 107909402	178.517	-1.8065	0.388639	-4.64828	3.34714e-06	0.000325966
chr1 74034708 74035018	155.1	-1.97991	0.42607	-4.64691	3.36948e-06	0.000327507
chr4 141681798 141682325	220.392	-1.8438	0.396941	-4.64503	3.40031e-06	0.000330077
chr2 50939280 50939601	59.2655	-2.97931	0.641583	-4.64369	3.42247e-06	0.000332015
chr7 99183779 99184145	282.48	-1.69322	0.36465	-4.64341	3.42712e-06	0.000332252
chr1 84222554 84222894	64.9661	-2.61895	0.56403	-4.64327	3.42935e-06	0.000332254
chr10 22059496 22059695	48.5263	-4.01446	0.864877	-4.64165	3.45634e-06	0.000333881
chr16 92800712 92801978	278.03	-1.63656	0.352634	-4.64097	3.46774e-06	0.000334254
chr8 120312299 120312820	96.4372	-2.27225	0.48983	-4.63884	3.50365e-06	0.000337284
chr3 97958140 97958592	79.8643	-2.37301	0.511703	-4.63748	3.52688e-06	0.000338871
chr17 34324986 34325465	103.833	-2.30909	0.497995	-4.63676	3.53905e-06	0.000339824
chr1 135669781 135670136	158.615	-1.89413	0.408558	-4.63614	3.54972e-06	0.000340553
chr13 17983242 17983510	110.391	-2.34952	0.506793	-4.63606	3.55118e-06	0.000340553
chr2 32745807 32746115	56.4796	-2.79835	0.603649	-4.63572	3.55704e-06	0.000340874
chr7 45229856 45230139	65.8306	-2.68953	0.580358	-4.63425	3.58226e-06	0.00034201
chr11 63020418 63021082	212.671	-1.78766	0.385763	-4.63409	3.58508e-06	0.000342061
chr6 53968275 53968798	213.306	-1.74235	0.376171	-4.63179	3.62513e-06	0.000345113
chr12 35520497 35520789	49.4971	-3.3933	0.732757	-4.63087	3.64134e-06	0.000346115
chr2 6284584 6285073	131.295	-2.19016	0.473019	-4.63018	3.65341e-06	0.000347044
chr5 23850320 23851165	639.452	-1.52609	0.329639	-4.62956	3.6644e-06	0.000347789
chr2 163583834 163584062	120.934	-2.10917	0.455674	-4.62868	3.68003e-06	0.000348693
chr2 91081904 91082199	166.873	-2.00074	0.432326	-4.62787	3.69454e-06	0.000349628
chr9 66876638 66876858	134.845	-1.99515	0.431249	-4.62644	3.72012e-06	0.000351387
chr2 92065351 92065621	156.05	-1.98472	0.42906	-4.62574	3.73256e-06	0.000352341
chr5 139830758 139830979	107.774	-2.1559	0.466138	-4.62502	3.74559e-06	0.000352772
chrX 102036857 102037567	280.828	-1.72208	0.372344	-4.62497	3.7465e-06	0.000352772
chr10 3633907 3634600	130.699	-2.09721	0.453508	-4.62443	3.75637e-06	0.000353481
chr13 30619753 30620070	117.439	-2.0789	0.449776	-4.62207	3.79933e-06	0.00035653
chr15 38413303 38413640	84.7264	-2.62861	0.568716	-4.622	3.8006e-06	0.00035653
chr8 25468824 25469153	98.5015	-2.59277	0.561082	-4.62101	3.81871e-06	0.000357561
chr7 58686667 58686948	100.44	-2.44749	0.529725	-4.6203	3.83178e-06	0.000358116
chr13 112365837 112366103	247.549	-1.71299	0.370781	-4.61995	3.83827e-06	0.000358501
chr2 72322895 72323465	141.29	-2.00359	0.434252	-4.6139	3.95184e-06	0.000367325
chr9 41170027 41170512	184.711	-1.91465	0.414977	-4.61388	3.9523e-06	0.000367325
chr19 47572428 47572732	57.3303	-3.26761	0.708259	-4.61359	3.95778e-06	0.000367386
chr6 100380915 100381439	305.387	-1.65195	0.3583	-4.61053	4.01638e-06	0.000371225
chr16 32572574 32572785	46.2528	-3.51901	0.763611	-4.60838	4.05827e-06	0.000373896
chr3 69711996 69712541	115.419	-2.11143	0.458245	-4.60764	4.07261e-06	0.000374583
chr11 117413177 117413797	276.887	-1.7111	0.371603	-4.60466	4.13142e-06	0.000377916
chr6 136543190 136543574	166.582	-2.08795	0.453416	-4.60494	4.12589e-06	0.000377916
chr9 25155882 25156091	100.35	-2.52011	0.547328	-4.60439	4.13679e-06	0.000378177
chr11 117786422 117786576	47.1683	-3.47364	0.754575	-4.60343	4.15585e-06	0.000379459
chr5 123388539 123388856	61.3973	-2.65731	0.577292	-4.60307	4.16315e-06	0.000379896
chr1 180956969 180957532	173.705	-1.91377	0.415875	-4.6018	4.18851e-06	0.000381159
chr18 12647973 12648644	440.346	-1.50302	0.326669	-4.60107	4.20331e-06	0.000382172
chr14 31482452 31482765	155.056	-2.14595	0.46654	-4.59972	4.23054e-06	0.000384183
chr3 121358361 121358663	74.2472	-2.56855	0.558596	-4.59823	4.26102e-06	0.000385789
chr9 124080591 124080780	29.8578	-7.29131	1.58611	-4.59699	4.28639e-06	0.000387418
chr5 114926785 114927180	410.433	-1.77773	0.386909	-4.5947	4.33381e-06	0.000390035
chr3 67587505 67587772	170.493	-1.83651	0.399729	-4.5944	4.3399e-06	0.000390292
chr1 36129196 36129502	147.958	-1.98462	0.432076	-4.59322	4.36453e-06	0.00039163
chr6 124308988 124309275	77.1762	-2.80181	0.610011	-4.59305	4.36814e-06	0.000391721
chr7 140051656 140052146	207.102	-1.87455	0.408311	-4.59099	4.41156e-06	0.000394909
chr7 98164916 98165558	170.757	-1.83071	0.398871	-4.58973	4.43819e-06	0.000396404
chr12 111386381 111387172	490.118	-1.55512	0.338918	-4.58847	4.46505e-06	0.000398514
chr10 19687625 19688051	173.713	-1.82839	0.398608	-4.58694	4.49789e-06	0.000401163
chr11 76730419 76730602	37.157	-3.83882	0.837175	-4.58545	4.53012e-06	0.000403365
chr5 52476221 52476694	197.113	-1.82669	0.398417	-4.58486	4.54282e-06	0.000403781
chr6 32184428 32184941	313.731	-1.64572	0.358994	-4.58426	4.55603e-06	0.000404477
chr13 51398857 51399016	87.8901	-2.40273	0.524189	-4.58372	4.56783e-06	0.000404908
chr18 25681628 25682039	144.778	-2.33099	0.508602	-4.58314	4.58046e-06	0.000405451
chr6 124375385 124375847	176.568	-1.78092	0.388656	-4.58226	4.59973e-06	0.000406813
chr18 32552652 32553015	71.5673	-2.54637	0.555767	-4.58173	4.61138e-06	0.00040747
chr2 166300989 166301627	450.925	-1.47403	0.321729	-4.5816	4.61433e-06	0.000407492
chr5 19655949 19656337	54.2957	-2.98672	0.652147	-4.57983	4.65365e-06	0.000410242
chr11 101952604 101953395	209.689	-1.79028	0.391014	-4.57855	4.6822e-06	0.000412519
chr10 34183812 34184275	82.7869	-2.48804	0.54368	-4.57629	4.73284e-06	0.000415553
chr6 91715150 91715388	182.795	-2.00287	0.437662	-4.57629	4.73299e-06	0.000415553
chr10 79936931 79937580	468.731	-1.47744	0.322945	-4.57491	4.76417e-06	0.000416815
chr4 98435919 98436316	81.7366	-2.38521	0.521406	-4.57457	4.7719e-06	0.000417249
chr1 88277119 88277816	1824.44	-1.36192	0.297766	-4.57381	4.78937e-06	0.000418534
chr11 60761801 60761999	55.7744	-3.68079	0.804778	-4.57367	4.79249e-06	0.000418564
chr17 34291671 34291918	228.22	-1.68529	0.368808	-4.56957	4.88733e-06	0.000424631
chr9 83400771 83401157	166.182	-1.9564	0.428202	-4.56887	4.90371e-06	0.000425408
chr4 139178522 139178749	43.5102	-3.16811	0.693569	-4.56783	4.92789e-06	0.00042717
chr8 108392794 108393250	79.4788	-2.40741	0.527081	-4.56744	4.93708e-06	0.00042772
chr5 36998155 36998345	56.6831	-2.85831	0.625931	-4.56649	4.95966e-06	0.000429405
chr5 105627176 105627484	149.331	-1.89296	0.414566	-4.56612	4.96846e-06	0.000429451
chr2 78054009 78054266	76.9063	-2.55487	0.559728	-4.56448	5.0073e-06	0.000431952
chr11 88989639 88989783	54.4705	-4.11628	0.901965	-4.56369	5.02631e-06	0.000433088
chr3 84703383 84703725	140.771	-1.997	0.437737	-4.5621	5.06448e-06	0.000436
chr13 112363061 112363624	612.63	-1.58341	0.347105	-4.56177	5.07254e-06	0.000436289
chr17 87403655 87404180	133.395	-2.14283	0.469777	-4.56138	5.08175e-06	0.000436738
chr5 97959564 97959972	121.567	-2.10178	0.461022	-4.55897	5.14048e-06	0.00044078
chr10 41665583 41665858	51.6195	-3.34208	0.73332	-4.55747	5.17736e-06	0.000443185
chr6 99835807 99836219	33.0118	-4.10183	0.900142	-4.55687	5.19218e-06	0.000443949
chr15 83469495 83469787	67.4037	-2.59345	0.569167	-4.55657	5.19967e-06	0.000444085
chr2 103004698 103004905	62.7406	-2.97264	0.652855	-4.5533	5.28106e-06	0.000448747
chr2 102166628 102166990	124.606	-2.13219	0.468493	-4.55116	5.33499e-06	0.000452097
chr6 137640798 137641427	83.277	-2.27933	0.501149	-4.54821	5.41031e-06	0.000457152
chr15 82348362 82348557	54.1048	-3.37732	0.742898	-4.54614	5.4638e-06	0.000460123
chr17 6177411 6177600	43.2246	-3.66456	0.806236	-4.54527	5.48652e-06	0.00046152
chr18 73751880 73752342	324.53	-1.7183	0.378038	-4.54533	5.48502e-06	0.00046152
chr9 122230595 122231261	215.384	-1.71393	0.377257	-4.54313	5.54241e-06	0.000465415
chr1 60862908 60863600	376.008	-1.54105	0.339319	-4.5416	5.5829e-06	0.000467799
chr2 181436084 181436597	88.7093	-2.28582	0.503618	-4.53881	5.65735e-06	0.000472985
chr13 99371344 99371683	59.7298	-2.63425	0.580687	-4.53644	5.72113e-06	0.000477523
chr1 182522159 182522429	97.2841	-2.16101	0.476386	-4.53626	5.7261e-06	0.000477673
chr5 124021872 124022038	51.4063	-2.96992	0.6551	-4.53353	5.80049e-06	0.000482276
chr2 71343960 71344238	104.255	-2.24522	0.495456	-4.53162	5.85344e-06	0.000484806
chr7 81904254 81904501	51.9353	-3.34723	0.738661	-4.53148	5.85724e-06	0.000484854
chr10 118011887 118012656	471.639	-1.67238	0.369114	-4.53079	5.87632e-06	0.000485633
chr11 106428050 106428440	242.497	-1.71953	0.379578	-4.5301	5.8956e-06	0.000486661
chr14 33276271 33276793	268.493	-1.74171	0.384472	-4.53014	5.89439e-06	0.000486661
chr11 63026614 63027197	277.095	-1.60857	0.355115	-4.52972	5.90611e-06	0.000486759
chr16 11666978 11667503	277.105	-1.70839	0.37723	-4.52876	5.93302e-06	0.000488177
chr3 130235286 130235655	63.5048	-2.95792	0.653365	-4.52721	5.97687e-06	0.000490713
chr6 149139035 149139352	110.14	-2.19437	0.484918	-4.52525	6.03256e-06	0.000493402
chr10 80098551 80098926	140.791	-1.87357	0.414265	-4.52263	6.10751e-06	0.000498991
chr8 90378041 90378329	74.7652	-3.07746	0.680796	-4.52038	6.17282e-06	0.000503235
chr2 27071227 27071520	133.252	-1.94117	0.429612	-4.51842	6.23037e-06	0.0005061
chr5 24687807 24688086	249.5	-1.8254	0.403993	-4.51839	6.23109e-06	0.0005061
chr1 84321142 84321625	183.79	-1.80099	0.398716	-4.51697	6.27315e-06	0.00050921
chr2 140784673 140784968	193.505	-1.96033	0.434439	-4.51232	6.41238e-06	0.000518
chr2 156434375 156434722	53.4123	-2.86956	0.636339	-4.50949	6.49833e-06	0.00052326
chr6 71930004 71930619	208.663	-1.94648	0.431787	-4.50796	6.54538e-06	0.000526322
chr8 72354292 72354541	83.9927	-2.50398	0.555531	-4.50737	6.56367e-06	0.000527393
chr18 32541511 32541751	49.0037	-3.43212	0.761467	-4.50725	6.56729e-06	0.000527403
chr8 25453949 25454258	85.7376	-2.54507	0.564815	-4.50603	6.60507e-06	0.000528992
chr6 48686948 48687391	102.818	-2.25989	0.501691	-4.50455	6.6514e-06	0.000530655
chr7 143132860 143133183	93.9243	-2.2409	0.497498	-4.50434	6.65798e-06	0.000530655
chr5 63959041 63959338	68.0323	-2.43063	0.539657	-4.50404	6.66741e-06	0.000530915
chr1 82834673 82834860	86.5052	-2.58341	0.573996	-4.50075	6.77156e-06	0.000537221
chr15 77936623 77936925	75.6382	-2.3768	0.528089	-4.50076	6.77107e-06	0.000537221
chr15 27367285 27368058	174.234	-1.9502	0.433386	-4.49991	6.79825e-06	0.000538771
chr9 106296684 106297078	172.676	-1.84573	0.410182	-4.49979	6.80198e-06	0.000538783
chr18 73816467 73816724	201.272	-1.73157	0.38484	-4.49946	6.81273e-06	0.000538906
chr15 67415253 67415445	41.786	-3.89024	0.864801	-4.49842	6.84595e-06	0.000540561
chr4 134652689 134653219	126.449	-1.93448	0.430094	-4.49781	6.86558e-06	0.000541624
chr9 124071581 124071848	84.6614	-2.34685	0.521819	-4.49744	6.87769e-06	0.000542215
chr8 39594620 39595066	134.99	-2.09993	0.467369	-4.49309	7.01986e-06	0.000551978
chr6 89280581 89281047	475.389	-1.54179	0.343194	-4.49247	7.0403e-06	0.000552721
chr7 4273867 4274252	315.996	-1.53758	0.342326	-4.49156	7.07036e-06	0.000554502
chr1 192718011 192718567	65.6834	-2.55853	0.569738	-4.49071	7.09847e-06	0.000555839
chr3 108717903 108718178	166.839	-1.94667	0.433601	-4.48955	7.1375e-06	0.000557736
chr9 50546190 50546473	54.9169	-2.96158	0.659648	-4.48964	7.13444e-06	0.000557736
chr18 64510989 64511251	141.983	-1.8935	0.421829	-4.4888	7.16256e-06	0.000557858
chr15 79390378 79390910	262.77	-1.75826	0.391765	-4.48805	7.1879e-06	0.000559064
chr3 137954135 137954537	193.209	-2.17251	0.484082	-4.4879	7.19274e-06	0.000559152
chr16 20323977 20324344	98.09	-2.35586	0.524951	-4.48777	7.19711e-06	0.000559204
chr11 34012036 34012329	128.372	-1.98669	0.442803	-4.48663	7.23593e-06	0.000561388
chr5 149221495 149221741	43.1322	-3.83182	0.854136	-4.4862	7.25053e-06	0.000561905
chr7 25217748 25217975	124.359	-2.11696	0.471907	-4.48596	7.25852e-06	0.00056207
chr4 55812953 55813126	44.4453	-3.3372	0.744076	-4.48503	7.29054e-06	0.000562978
chr17 5846088 5846788	272.872	-1.69653	0.378314	-4.48446	7.3098e-06	0.000564177
chr18 25681073 25681529	147.239	-2.03573	0.454064	-4.48336	7.34779e-06	0.000565082
chr19 3931768 3932112	228.511	-1.65455	0.369172	-4.4818	7.40152e-06	0.000568344
chr10 83946605 83946931	89.3471	-2.24311	0.500723	-4.47975	7.47314e-06	0.000572374
chr8 70730990 70731342	293.158	-1.6018	0.357696	-4.4781	7.53121e-06	0.000575662
chr15 36937079 36937371	180.222	-1.8035	0.40304	-4.47475	7.65012e-06	0.000582387
chr9 111096412 111096766	115.941	-1.96709	0.439655	-4.47416	7.6711e-06	0.000583395
chr5 25088129 25088414	138.145	-2.13464	0.477181	-4.47345	7.6969e-06	0.000584472
chr1 88224226 88224404	57.9232	-3.12072	0.69783	-4.47203	7.74802e-06	0.000587334
chr17 12133828 12134057	84.41	-3.00325	0.672084	-4.46857	7.87446e-06	0.000593864
chr2 166412353 166413044	208.434	-1.75157	0.391951	-4.46884	7.86448e-06	0.000593864
chrX 47976534 47977087	370.053	-1.52492	0.34131	-4.46783	7.90183e-06	0.000595531
chr14 25869457 25869706	56.5743	-3.01047	0.67397	-4.46677	7.94101e-06	0.000597861
chr4 132608251 132608566	272.705	-1.69926	0.380435	-4.46662	7.94665e-06	0.000597861
chr3 137848259 137848744	139.267	-1.84682	0.413508	-4.46623	7.96086e-06	0.000598483
chr3 95497693 95497986	82.9329	-2.37748	0.532552	-4.4643	8.03292e-06	0.000603298
chr1 179842502 179843096	241.005	-1.6718	0.374498	-4.46411	8.0403e-06	0.000603551
chr12 91756612 91757093	151.414	-1.96625	0.440555	-4.46311	8.07774e-06	0.000605457
chr8 83656887 83657186	78.5797	-2.25753	0.505854	-4.46281	8.08924e-06	0.000606017
chr4 141423398 141423665	224.07	-1.97549	0.442685	-4.46252	8.10021e-06	0.000606538
chr7 58742631 58743038	225.887	-1.82665	0.409457	-4.46115	8.15223e-06	0.000608129
chr8 83768650 83768947	111.984	-2.11027	0.47304	-4.46108	8.15462e-06	0.000608129
chr2 32905432 32905644	88.1274	-2.28176	0.511573	-4.46029	8.18479e-06	0.000608936
chr8 8984780 8985187	85.4713	-2.39576	0.537128	-4.46033	8.18349e-06	0.000608936
chr4 43936902 43937485	98.9797	-2.11501	0.474216	-4.46002	8.19527e-06	0.000609415
chr11 79152696 79153144	87.4958	-2.79029	0.62602	-4.45719	8.30415e-06	0.000616295
chr1 191850709 191851105	255.534	-1.715	0.384966	-4.45494	8.39155e-06	0.000621556
chr2 165901073 165901422	151.973	-1.84177	0.41355	-4.45357	8.4453e-06	0.00062314
chr5 54060034 54060415	47.7246	-2.94246	0.660675	-4.45372	8.43947e-06	0.00062314
chr15 31417994 31419060	379.099	-1.473	0.330842	-4.45228	8.4962e-06	0.000625923
chr18 39083213 39083616	333.541	-1.58607	0.356348	-4.45091	8.55086e-06	0.000628669
chr1 131394598 131394912	52.942	-2.87034	0.645019	-4.45001	8.58664e-06	0.000630427
chr9 123808667 123808850	59.2911	-2.7509	0.618285	-4.44925	8.6172e-06	0.000632363
chr17 26507378 26507682	197.312	-1.74293	0.391977	-4.4465	8.72809e-06	0.000638944
chr2 143853473 143853914	152.907	-1.94188	0.43672	-4.44651	8.72756e-06	0.000638944
chr7 139156699 139157090	125.734	-1.99965	0.449783	-4.4458	8.75636e-06	0.000640703
chr1 40412409 40412746	132.441	-1.98929	0.447661	-4.44375	8.84055e-06	0.000643442
chr15 66931859 66932215	138.509	-2.02632	0.456019	-4.4435	8.8508e-06	0.000643442
chr15 100084994 100085229	122.871	-2.05572	0.462613	-4.44371	8.84188e-06	0.000643442
chr9 62509287 62509851	122.363	-1.95623	0.440225	-4.44369	8.84273e-06	0.000643442
chr16 90676934 90677600	305.412	-1.60305	0.360802	-4.443	8.87128e-06	0.000644106
chr13 33934708 33934970	58.3291	-2.66062	0.598924	-4.44233	8.89892e-06	0.000645491
chr11 88692488 88692775	81.0707	-2.74457	0.617962	-4.44132	8.94075e-06	0.000648213
chr10 60269468 60270086	392.162	-1.65174	0.372015	-4.43998	8.9969e-06	0.000651344
chr13 95847901 95848211	57.6203	-5.12841	1.15508	-4.43986	9.00167e-06	0.000651376
chr3 144027245 144027966	105.753	-2.14126	0.482872	-4.43444	9.23135e-06	0.000663851
chr4 140581436 140582109	314.163	-1.58718	0.357936	-4.43425	9.23935e-06	0.000664044
chr3 65925153 65925417	88.6793	-2.43653	0.549524	-4.4339	9.25451e-06	0.000664564
chr13 56611798 56612101	215.038	-1.6504	0.372254	-4.43354	9.26992e-06	0.000665354
chr10 51435676 51436354	128.551	-2.08691	0.470891	-4.43183	9.3438e-06	0.0006697
chr2 163575233 163575843	306.063	-1.73963	0.392604	-4.431	9.37964e-06	0.000671311
chr8 46595592 46596098	225.542	-1.83501	0.414161	-4.43068	9.39378e-06	0.000672003
chr4 88395799 88396065	84.5716	-2.35362	0.531487	-4.42837	9.49462e-06	0.000677314
chr10 126498735 126499069	93.9254	-2.16501	0.488959	-4.42779	9.52024e-06	0.000677646
chr6 137442630 137442971	45.8888	-3.15473	0.712532	-4.42749	9.53358e-06	0.00067814
chr11 98050260 98050661	145.336	-2.05289	0.463684	-4.42736	9.53952e-06	0.000678242
chr2 126515077 126515871	189.84	-1.70951	0.386152	-4.42704	9.55371e-06	0.000678931
chr2 14324722 14325038	56.0078	-2.6256	0.593193	-4.42622	9.58994e-06	0.000680542
chr6 72473276 72474154	697.379	-1.5173	0.342838	-4.42571	9.61239e-06	0.000681815
chr11 120218981 120219342	76.8511	-2.43551	0.550926	-4.42075	9.83587e-06	0.000693447
chr12 105981288 105981880	91.3083	-2.21276	0.50055	-4.42066	9.84018e-06	0.000693447
chr18 62045492 62045834	151.55	-1.82322	0.412414	-4.42086	9.83104e-06	0.000693447
chr8 117475899 117476161	141.373	-1.87009	0.423293	-4.41796	9.96353e-06	0.000700271
chr9 3030117 3030261	236.628	-2.21956	0.50241	-4.41782	9.97021e-06	0.000700271
chr19 36932663 36932955	137.128	-1.97801	0.447836	-4.41683	1.00161e-05	0.000702839
chr3 90383659 90384055	379.16	-1.46587	0.331955	-4.41586	1.00611e-05	0.000705013
chr8 8973307 8973638	67.3238	-2.52895	0.572694	-4.41589	1.00596e-05	0.000705013
chr14 121366267 121366635	79.9728	-2.34328	0.530813	-4.41451	1.01238e-05	0.000708219
chr7 19813602 19813832	119.706	-2.0058	0.454401	-4.41416	1.01401e-05	0.000708789
chr4 140530843 140531403	130.897	-2.03426	0.460889	-4.41377	1.01585e-05	0.00070953
chr6 89413641 89413968	200.338	-1.70228	0.385836	-4.41194	1.0245e-05	0.000713585
chr2 26657207 26657659	91.1688	-2.22758	0.505224	-4.4091	1.038e-05	0.000720988
chr3 83938939 83939150	34.176	-3.59888	0.816307	-4.40874	1.03974e-05	0.000721115
chr8 85559344 85559540	59.4839	-2.70352	0.613282	-4.40829	1.0419e-05	0.000722034
chr14 19419265 19419436	546.477	-2.1041	0.477525	-4.40626	1.0517e-05	0.000727487
chr3 90594507 90594732	85.0734	-2.33985	0.531129	-4.40543	1.05574e-05	0.000729838
chr10 95880027 95880709	156.519	-1.93776	0.439961	-4.40439	1.06084e-05	0.000730832
chr2 92483564 92483897	156.541	-1.8292	0.415327	-4.40423	1.06159e-05	0.000730971
chr1 151917816 151918047	30.8305	-6.9996	1.59006	-4.40209	1.07215e-05	0.000736554
chr2 34913682 34914772	427.526	-1.48665	0.337822	-4.4007	1.07901e-05	0.000739585
chr12 87488837 87489043	32.3394	-6.9602	1.58201	-4.39958	1.08459e-05	0.000742397
chr2 51089273 51089709	154.164	-1.95327	0.444186	-4.39742	1.09545e-05	0.000748465
chr4 62274884 62275510	87.0053	-2.18944	0.498114	-4.39545	1.10544e-05	0.000753886
chr4 101312172 101312380	49.7643	-3.1202	0.710209	-4.39336	1.11612e-05	0.000760179
chr18 39077800 39078093	39.5026	-3.28766	0.748484	-4.39243	1.12092e-05	0.000762415
chr9 123872880 123873139	119.042	-2.04768	0.466184	-4.39243	1.12089e-05	0.000762415
chr11 108248113 108248773	157.752	-2.19769	0.500629	-4.38986	1.13424e-05	0.000770428
chr9 63731370 63731812	339.401	-1.51823	0.345894	-4.3893	1.13714e-05	0.000771705
chr6 52584377 52584739	74.2814	-2.40643	0.548333	-4.38862	1.14073e-05	0.000773789
chr11 51925639 51925894	147.755	-1.84155	0.419641	-4.3884	1.14186e-05	0.000774209
chr11 118145726 118146706	1004.88	-1.31287	0.299177	-4.38828	1.1425e-05	0.000774294
chr1 40381076 40381713	76.2529	-2.29643	0.52351	-4.38661	1.15132e-05	0.000779567
chr19 32253016 32253277	66.542	-2.56812	0.585475	-4.38639	1.15246e-05	0.000779994
chr16 4839447 4839999	173.6	-1.98503	0.452597	-4.38588	1.15517e-05	0.000781475
chr14 70785174 70785662	238.345	-1.81751	0.414455	-4.38531	1.15819e-05	0.000783166
chr16 58690277 58690888	172.847	-1.7152	0.391157	-4.38494	1.1602e-05	0.000783824
chr1 97672897 97673172	71.4717	-2.41901	0.551802	-4.38383	1.16611e-05	0.000787107
chr11 110610803 110611189	54.1979	-2.93751	0.670141	-4.38343	1.16827e-05	0.000788213
chr13 112510485 112511021	156.635	-1.76749	0.403356	-4.38197	1.17612e-05	0.000791045
chr3 93571885 93572770	855.054	-1.44728	0.330415	-4.38017	1.18584e-05	0.000795794
chr9 66876164 66876450	100.086	-2.38599	0.544871	-4.37901	1.19218e-05	0.000799335
chr11 3125565 3125685	131.586	-2.10782	0.481367	-4.37882	1.19322e-05	0.000799672
chr11 117319976 117320408	322.229	-1.4933	0.341117	-4.37767	1.19956e-05	0.000803208
chr9 3035668 3036136	487.042	-2.16477	0.494746	-4.37552	1.21141e-05	0.000809707
chr14 70880195 70880405	50.9582	-2.70799	0.619057	-4.37438	1.21775e-05	0.000812863
chr6 125460959 125461579	101.364	-2.05059	0.46884	-4.37375	1.22132e-05	0.000814104
chr18 32539019 32539481	68.3989	-2.66335	0.608987	-4.37341	1.22319e-05	0.000814457
chr7 28378409 28378612	214.87	-1.64234	0.375531	-4.37338	1.22339e-05	0.000814457
chr1 37457628 37457952	89.8396	-2.08851	0.477677	-4.37222	1.22992e-05	0.000817359
chr2 12406736 12407058	97.3777	-2.11095	0.482873	-4.37164	1.23319e-05	0.00081845
chr16 32190224 32190483	156.679	-1.77522	0.406121	-4.37117	1.23582e-05	0.000819837
chr10 43034494 43035167	315.826	-1.59636	0.365225	-4.3709	1.23735e-05	0.000820493
chr18 60803564 60804093	714.938	-1.33653	0.305815	-4.37038	1.24031e-05	0.000822091
chr17 34312318 34312506	89.5782	-2.2547	0.515974	-4.3698	1.2436e-05	0.000822825
chr14 27229402 27230066	106.648	-1.96312	0.449445	-4.36788	1.2546e-05	0.000827557
chr8 122110885 122111358	351.628	-1.46833	0.336159	-4.36795	1.25416e-05	0.000827557
chr5 124012915 124013173	89.0731	-2.24748	0.514562	-4.36775	1.25535e-05	0.000827689
chr8 41057368 41057710	102.467	-2.04574	0.468448	-4.36705	1.25934e-05	0.000829957
chrX 102065289 102065511	69.677	-2.35019	0.538198	-4.36678	1.2609e-05	0.000830541
chr6 134558788 134559061	43.8524	-3.4874	0.798785	-4.36588	1.26611e-05	0.000831512
chr7 132686524 132687094	250.135	-1.5948	0.365488	-4.36348	1.28012e-05	0.000839939
chr2 166472123 166472486	135.032	-2.02739	0.464705	-4.36275	1.2844e-05	0.000841239
chr7 80176253 80176417	72.6152	-2.44167	0.559637	-4.36295	1.2832e-05	0.000841239
chr6 52303482 52303837	157.551	-1.77745	0.407484	-4.36201	1.28875e-05	0.000842364
chr6 134824494 134824756	82.7935	-2.49957	0.57308	-4.36164	1.29091e-05	0.000843019
chr5 90777645 90777967	69.6549	-2.47421	0.567416	-4.36049	1.29774e-05	0.000845664
chr2 28793018 28793240	44.8829	-3.09145	0.709027	-4.36013	1.29988e-05	0.000846309
chr2 32342487 32343448	519.928	-1.74086	0.399265	-4.36015	1.29971e-05	0.000846309
chr4 149665027 149665299	94.8157	-2.32031	0.532229	-4.35961	1.30296e-05	0.000847581
chr10 94059430 94060063	322.546	-1.49736	0.343706	-4.35651	1.32151e-05	0.000855583
chr9 90226035 90226989	194.499	-1.68572	0.387334	-4.35212	1.34829e-05	0.000868816
chr10 69309152 69309486	90.8125	-2.15469	0.49514	-4.35168	1.35098e-05	0.000870181
chr2 45216401 45216727	40.5131	-3.6008	0.827624	-4.35077	1.3566e-05	0.000872309
chr13 95592798 95593211	70.8668	-2.34136	0.538263	-4.34985	1.36232e-05	0.00087524
chr9 69666969 69667571	98.6458	-2.06747	0.475343	-4.34942	1.36496e-05	0.000876186
chr11 106033540 106033779	37.8063	-3.88171	0.892499	-4.34925	1.36601e-05	0.000876487
chr17 34685711 34686220	277.814	-1.5398	0.354099	-4.34849	1.37079e-05	0.000879177
chr1 34858731 34859096	200.871	-1.79916	0.413832	-4.34757	1.37657e-05	0.000881758
chr11 117320472 117320878	306.914	-1.54191	0.354687	-4.34724	1.37862e-05	0.00088232
chr2 166143928 166144102	48.9313	-2.90456	0.668133	-4.34728	1.37838e-05	0.00088232
chr6 32028226 32028910	212.288	-1.63966	0.377378	-4.34488	1.39354e-05	0.000888478
chr1 170922575 170922926	89.7727	-2.34711	0.540466	-4.34275	1.40711e-05	0.000895231
chr9 3004519 3004654	262.181	-2.11188	0.486296	-4.34279	1.40685e-05	0.000895231
chr5 28036865 28037962	433.631	-1.50833	0.347337	-4.34255	1.40838e-05	0.000895664
chr8 77447878 77447963	34.6158	-4.10676	0.94574	-4.34238	1.40945e-05	0.000895961
chr11 71225956 71226150	42.4904	-6.82178	1.57117	-4.34185	1.41287e-05	0.000897306
chr6 100167482 100167807	95.9237	-2.12526	0.48949	-4.34178	1.41335e-05	0.000897306
chr3 109165285 109165603	97.3328	-2.08596	0.480473	-4.34147	1.41534e-05	0.000898191
chr4 99199569 99200404	729.009	-1.93036	0.444747	-4.34035	1.42253e-05	0.000901997
chr7 97780918 97781132	65.5521	-2.61099	0.601605	-4.34004	1.42456e-05	0.000902526
chr12 85182958 85183357	184.307	-1.81843	0.419233	-4.33752	1.44101e-05	0.000909885
chr1 135686854 135687109	182.088	-1.70142	0.392336	-4.33664	1.44676e-05	0.000912369
chr4 129803341 129803730	101.679	-2.31496	0.534012	-4.33503	1.4574e-05	0.000917539
chr1 36133205 36133391	57.4951	-2.96855	0.684974	-4.33382	1.46546e-05	0.000921842
chr3 127282536 127282766	47.9387	-3.08067	0.710894	-4.33351	1.4675e-05	0.000922356
chr1 137922677 137923066	93.329	-2.0807	0.480259	-4.33245	1.47461e-05	0.000926053
chr4 112244018 112244371	37.9386	-6.83676	1.57854	-4.33107	1.48389e-05	0.00093033
chr18 44759047 44759564	158.189	-2.08952	0.482496	-4.33065	1.48667e-05	0.000931683
chr9 61436030 61436379	94.2089	-2.04811	0.47296	-4.33041	1.48829e-05	0.000932313
chr10 18059848 18060088	78.1301	-2.34027	0.54059	-4.3291	1.4972e-05	0.000936726
chr16 24593516 24593889	152.35	-1.85029	0.42739	-4.32926	1.49609e-05	0.000936726
chr16 92788267 92788730	100	-2.07517	0.479352	-4.32911	1.49711e-05	0.000936726
chr8 72032974 72033193	37.6245	-4.43158	1.02394	-4.32798	1.50482e-05	0.000939151
chr5 64751898 64752204	113.442	-2.04415	0.472326	-4.32784	1.50579e-05	0.000939369
chr19 23474073 23474415	54.0869	-2.75703	0.637189	-4.32687	1.51242e-05	0.000941948
chr11 101979507 101979713	96.4517	-2.13717	0.494141	-4.32501	1.52526e-05	0.000948373
chr13 41883679 41884118	153.486	-1.7775	0.411014	-4.32466	1.52764e-05	0.000949072
chr13 88828313 88828808	128.64	-2.06792	0.478164	-4.32472	1.52729e-05	0.000949072
chr13 110798068 110798797	148.54	-1.86362	0.431058	-4.32336	1.53672e-05	0.000952357
chr1 131252625 131253391	361.451	-1.50647	0.348725	-4.31992	1.56083e-05	0.00096215
chr16 91716883 91717314	103.779	-2.16365	0.501084	-4.31794	1.57495e-05	0.000967939
chr9 77834594 77834995	146.493	-1.95833	0.453534	-4.31794	1.5749e-05	0.000967939
chr6 89260439 89260581	58.2706	-2.72772	0.631896	-4.31673	1.58356e-05	0.000972329
chr3 38433585 38433983	53.0494	-2.73794	0.63444	-4.31552	1.59226e-05	0.000975144
chr12 100903748 100904137	102.35	-2.2985	0.53263	-4.31539	1.59325e-05	0.000975351
chr17 45953603 45953971	121.313	-1.99367	0.462106	-4.31432	1.60098e-05	0.000979291
chr6 120189335 120189643	185.059	-1.82179	0.422283	-4.31414	1.60227e-05	0.00097968
chr11 117257965 117258182	79.69	-2.41093	0.558939	-4.3134	1.60761e-05	0.000982151
chr6 99336887 99337095	85.6112	-2.2112	0.512762	-4.31233	1.6154e-05	0.000984909
chr1 38777482 38777988	181.975	-1.65052	0.382964	-4.30987	1.63351e-05	0.000991939
chr16 13186423 13186679	37.9535	-3.52192	0.817161	-4.30994	1.63298e-05	0.000991939
chr10 67633122 67633757	304.712	-1.7819	0.413476	-4.30957	1.63573e-05	0.000992887
chr2 160667244 160667796	199.155	-1.83883	0.426781	-4.3086	1.64288e-05	0.000994822
chr18 37741917 37742118	42.1763	-4.34927	1.0101	-4.30578	1.66396e-05	0.00100556
chr14 49019759 49020108	71.823	-2.31419	0.537573	-4.30489	1.67071e-05	0.00100843
chr11 101160292 101160428	19.4191	-7.08162	1.64511	-4.30465	1.67246e-05	0.00100908
chr16 30601563 30601809	77.3059	-2.61922	0.608698	-4.30299	1.68511e-05	0.00101468
chr4 101141892 101142172	87.7916	-2.42532	0.563825	-4.30154	1.69614e-05	0.00101848
chr2 127503900 127504073	38.0606	-3.44481	0.800945	-4.30093	1.70079e-05	0.00102046
chr15 35146834 35147255	105.614	-2.0178	0.469225	-4.30028	1.70581e-05	0.00102186
chr7 98803220 98803702	255.693	-1.8702	0.435007	-4.29923	1.71391e-05	0.00102506
chr1 152606243 152606747	87.7409	-2.22884	0.518502	-4.29862	1.71865e-05	0.00102749
chr18 60696540 60697103	312.091	-1.4796	0.344347	-4.29683	1.73258e-05	0.00103499
chr1 59315031 59315748	240.71	-1.71255	0.398619	-4.29622	1.73738e-05	0.00103625
chr12 100353525 100353740	82.4853	-2.40604	0.560029	-4.29627	1.73695e-05	0.00103625
chr16 30984209 30984432	73.8165	-2.41316	0.561667	-4.29643	1.73567e-05	0.00103625
chr19 17263250 17263493	113.506	-2.01314	0.468605	-4.29602	1.73891e-05	0.00103672
chr17 31108457 31108723	44.9409	-2.98611	0.695138	-4.29571	1.74132e-05	0.00103692
chr5 147071968 147072196	76.7926	-2.29107	0.533333	-4.29577	1.74089e-05	0.00103692
chr15 82998883 82999145	47.0094	-2.8481	0.663114	-4.29504	1.74661e-05	0.00103908
chr17 6477017 6477442	44.8852	-3.63641	0.846828	-4.29416	1.75359e-05	0.001041
chr1 72000811 72001068	58.2709	-2.79434	0.651095	-4.29176	1.77265e-05	0.00105101
chr3 105825514 105826265	297.494	-1.58069	0.368301	-4.29184	1.77201e-05	0.00105101
chr8 40610022 40610205	21.8304	-6.99232	1.62918	-4.29193	1.77126e-05	0.00105101
chr2 51150285 51150543	124.896	-1.96586	0.458245	-4.28999	1.78684e-05	0.0010585
chr12 83100895 83101110	32.8361	-3.42008	0.79746	-4.28872	1.79708e-05	0.00106382
chr9 56094840 56095095	157.916	-1.85336	0.432184	-4.28836	1.79995e-05	0.0010651
chr3 129943873 129944115	122.319	-1.92387	0.448783	-4.28686	1.81214e-05	0.00106979
chr14 8223712 8224277	224.184	-1.71201	0.399559	-4.28476	1.82938e-05	0.00107786
chr14 27220335 27220577	35.4839	-3.3874	0.79071	-4.28399	1.83567e-05	0.00108072
chr17 29009259 29009570	209.518	-1.8751	0.437691	-4.28407	1.83505e-05	0.00108072
chr3 97964590 97965389	437.016	-1.52018	0.354921	-4.28316	1.84255e-05	0.0010835
chr5 122318181 122318471	183.696	-1.67736	0.391647	-4.28283	1.84534e-05	0.00108434
chr9 45329633 45330093	95.4568	-2.1937	0.512209	-4.28282	1.84542e-05	0.00108434
chr3 82340123 82340474	37.8428	-3.1937	0.745799	-4.28226	1.85009e-05	0.00108638
chr9 63684373 63684646	66.2543	-2.75256	0.6428	-4.28214	1.85105e-05	0.00108638
chr16 75874570 75874829	64.8878	-2.40489	0.561722	-4.28128	1.85819e-05	0.00108887
chr11 117245467 117245715	76.2844	-2.40432	0.561668	-4.28067	1.86328e-05	0.00109099
chr3 84885040 84885567	164.085	-2.17232	0.507662	-4.27907	1.87675e-05	0.00109719
chr4 112256090 112256353	20.1842	-7.03986	1.64517	-4.27911	1.8764e-05	0.00109719
chr14 84454139 84454400	47.4365	-2.85918	0.668613	-4.27629	1.90034e-05	0.00110926
chr4 150227279 150227753	123.881	-1.8638	0.435828	-4.27645	1.89901e-05	0.00110926
chr6 135324061 135324586	167.541	-2.10411	0.492147	-4.27537	1.90823e-05	0.00111171
chr7 16070941 16071215	72.7056	-2.27914	0.533184	-4.27458	1.91495e-05	0.00111476
chr17 65724289 65724628	203.03	-1.58688	0.371349	-4.27329	1.92606e-05	0.00111993
chr6 135350065 135350509	142.152	-1.96313	0.459452	-4.27277	1.9306e-05	0.00112212
chr12 91710592 91710774	34.7067	-5.09791	1.19347	-4.27152	1.94147e-05	0.00112715
chr2 78580110 78580409	136.971	-1.87275	0.438504	-4.27078	1.9479e-05	0.00112915
chr16 45005358 45005663	84.801	-2.49935	0.585285	-4.27031	1.95199e-05	0.00113021
chr17 13654743 13655237	141.09	-2.04989	0.48021	-4.26873	1.96589e-05	0.00113635
chr17 86336846 86337661	138.858	-1.80304	0.422685	-4.26567	1.99301e-05	0.00114866
chr4 6360925 6361133	55.3269	-2.67792	0.627797	-4.26558	1.99385e-05	0.00114871
chr13 95715484 95715693	32.1085	-3.9886	0.935095	-4.26545	1.99504e-05	0.00114895
chr11 31850369 31850759	98.0885	-2.08995	0.489993	-4.26527	1.99662e-05	0.00114943
chr8 75067350 75067621	141.94	-1.94129	0.455178	-4.26491	1.99979e-05	0.00114994
chr10 26750907 26751249	98.6478	-2.25991	0.530086	-4.26329	2.01438e-05	0.00115656
chr11 54554739 54555231	72.0635	-2.45527	0.575974	-4.26282	2.01862e-05	0.00115767
chr7 25624539 25624732	52.1028	-2.74057	0.642986	-4.26225	2.02378e-05	0.00116018
chr5 135537325 135537677	96.3724	-2.02047	0.474069	-4.26197	2.02634e-05	0.00116056
chr5 148805071 148805420	71.7561	-2.48984	0.584207	-4.26192	2.02674e-05	0.00116056
chr5 24384511 24384859	129.329	-1.93399	0.4538	-4.26177	2.02812e-05	0.00116091
chr4 59823488 59823856	162.961	-1.8064	0.423962	-4.26075	2.03738e-05	0.00116576
chr10 128373248 128373676	522.016	-1.53384	0.360091	-4.2596	2.04794e-05	0.00117047
chr8 71747053 71747398	58.5192	-3.54782	0.833174	-4.2582	2.0608e-05	0.00117559
chr13 56613548 56613947	343.632	-1.45803	0.342538	-4.25657	2.07588e-05	0.00118213
chr13 100317609 100317804	60.3112	-2.79394	0.656388	-4.25654	2.07619e-05	0.00118213
chr5 63938675 63939047	279.908	-1.64971	0.387747	-4.25461	2.09416e-05	0.00118967
chr2 50833858 50834226	184.622	-1.90336	0.447406	-4.25421	2.09786e-05	0.00119087
chr10 57745487 57745778	62.001	-2.54673	0.598793	-4.25311	2.10821e-05	0.00119571
chr15 82196423 82196811	116.748	-1.8949	0.445656	-4.25194	2.11928e-05	0.00119987
chr8 26697360 26697577	84.5917	-2.1658	0.509441	-4.25133	2.12509e-05	0.0012018
chr14 70843828 70844093	41.95	-3.245	0.76334	-4.25106	2.1276e-05	0.00120277
chr13 44419117 44419576	298.565	-1.54995	0.364652	-4.25048	2.13317e-05	0.00120412
chr6 121343149 121343458	105.106	-2.12444	0.499826	-4.25036	2.13427e-05	0.00120412
chr13 33952126 33952409	102.371	-2.41388	0.568031	-4.24955	2.14196e-05	0.00120546
chr2 34944717 34945060	319.641	-1.51039	0.355481	-4.24886	2.1486e-05	0.00120829
chr11 6669967 6670350	75.4716	-2.25876	0.531728	-4.24795	2.15732e-05	0.00121139
chr16 20325388 20325622	59.973	-2.59524	0.611046	-4.24721	2.16445e-05	0.00121268
chr19 5945742 5946357	209.259	-1.58229	0.372686	-4.24565	2.17965e-05	0.00121893
chr11 87755228 87755799	568.523	-1.62767	0.383494	-4.2443	2.19275e-05	0.00122444
chr6 137564948 137565277	230.465	-1.94836	0.459257	-4.24243	2.21116e-05	0.00123152
chr7 27577027 27577253	129.114	-1.91643	0.451726	-4.24246	2.21085e-05	0.00123152
chr10 127114312 127114777	181.985	-1.70753	0.402663	-4.2406	2.22923e-05	0.00123747
chr16 89959014 89959314	168.812	-1.91403	0.451378	-4.24041	2.23114e-05	0.00123808
chr17 35392849 35393117	48.6821	-3.13431	0.739298	-4.23958	2.23942e-05	0.00123993
chr16 44951463 44952043	172.214	-1.71978	0.40569	-4.23914	2.24377e-05	0.00124188
chr18 36197254 36197577	158.854	-1.77346	0.418387	-4.23879	2.24728e-05	0.00124336
chr14 10209073 10209321	45.6992	-3.16983	0.74791	-4.23826	2.25262e-05	0.00124526
chr4 119131221 119131520	90.5548	-2.10017	0.495533	-4.2382	2.25318e-05	0.00124526
chr16 22656745 22657462	342.226	-1.47996	0.349276	-4.23724	2.26286e-05	0.00124969
chr2 61563158 61563600	125.355	-1.98849	0.469354	-4.23664	2.26885e-05	0.00125025
chr5 21144512 21144904	155.523	-1.87937	0.443619	-4.23645	2.27077e-05	0.00125031
chr4 130796018 130796234	141.492	-1.83032	0.43207	-4.23616	2.27378e-05	0.00125114
chr13 16738318 16738994	130.04	-2.04201	0.482067	-4.23595	2.27589e-05	0.00125138
chr17 5854481 5854866	73.7178	-2.19042	0.517205	-4.2351	2.28446e-05	0.00125482
chr2 52524743 52524997	84.9721	-2.36206	0.557777	-4.23478	2.28779e-05	0.00125516
chr15 79139589 79140046	139.644	-1.88919	0.446521	-4.23091	2.32751e-05	0.00127418
chr18 60804646 60804860	115.149	-2.05769	0.486486	-4.22969	2.34009e-05	0.00127875
chr14 73408279 73408616	73.8638	-2.35479	0.557001	-4.22762	2.3618e-05	0.00128827
chr3 61223575 61223898	35.4263	-3.42674	0.810683	-4.22698	2.3685e-05	0.00129092
chr4 101154920 101155124	63.3627	-2.45911	0.581975	-4.22546	2.3845e-05	0.00129624
chr9 64598400 64598918	60.8314	-2.36073	0.558685	-4.22552	2.38394e-05	0.00129624
chr2 164941097 164941352	168.78	-1.88955	0.447408	-4.22333	2.40719e-05	0.001305
chr2 79757740 79758007	49.3664	-3.20035	0.757938	-4.22244	2.41675e-05	0.00130924
chr3 129338702 129339033	62.138	-2.51852	0.596573	-4.22164	2.4253e-05	0.0013134
chr4 54497698 54497892	38.8412	-3.21787	0.76235	-4.22099	2.43235e-05	0.00131627
chr4 132600543 132600868	183.923	-1.82114	0.43147	-4.22078	2.43456e-05	0.001317
chr15 27733831 27734458	145.308	-1.73893	0.41239	-4.2167	2.479e-05	0.00133794
chr4 47743240 47743525	28.2636	-3.73197	0.885369	-4.21516	2.49605e-05	0.00134495
chr1 42763494 42763796	57.5796	-2.72429	0.64651	-4.21383	2.51071e-05	0.00135043
chrX 102031588 102032131	104.339	-2.00244	0.47523	-4.21362	2.51314e-05	0.00135126
chr3 96564498 96565023	227.295	-1.52006	0.360825	-4.21274	2.52287e-05	0.00135456
chr14 51132453 51132753	87.4426	-2.18753	0.519371	-4.21188	2.53251e-05	0.00135696
chr13 52921542 52921732	46.6093	-2.9885	0.709635	-4.21132	2.53888e-05	0.00135831
chr17 47221131 47221861	495.118	-1.49657	0.355405	-4.2109	2.5436e-05	0.00135939
chr3 105811169 105811448	71.3932	-2.31713	0.55026	-4.21098	2.54271e-05	0.00135939
chr5 143470825 143471178	243.942	-1.50717	0.357955	-4.21049	2.54819e-05	0.00136058
chr9 40841405 40841648	44.6957	-3.93409	0.934486	-4.2099	2.55484e-05	0.00136204
chr5 105409182 105409421	105.933	-2.00714	0.477046	-4.20743	2.58294e-05	0.0013731
chr1 181409782 181410082	63.6353	-2.51014	0.596619	-4.20727	2.58479e-05	0.00137356
chr5 37000254 37000455	43.263	-3.86426	0.918584	-4.20676	2.59057e-05	0.0013757
chr15 101976023 101976303	296.03	-1.77809	0.422715	-4.20636	2.59512e-05	0.00137667
chr10 93444496 93444824	105.747	-2.09531	0.498189	-4.20587	2.60084e-05	0.00137873
chr11 88967839 88968115	53.5906	-3.65561	0.869336	-4.20506	2.61017e-05	0.00138274
chr8 39655601 39655878	37.7964	-5.01737	1.19354	-4.20378	2.62493e-05	0.00138955
chr9 111603949 111604163	28.7978	-3.76081	0.894746	-4.20322	2.63148e-05	0.00139174
chr19 56391779 56392008	71.5582	-2.45383	0.583867	-4.20272	2.63723e-05	0.0013941
chr10 93943949 93944597	293.551	-2.17214	0.51686	-4.20256	2.63909e-05	0.00139459
chr9 45401038 45401231	71.2575	-2.26636	0.539319	-4.20226	2.64261e-05	0.00139596
chr3 97929488 97929758	158.149	-1.93821	0.461248	-4.20209	2.6446e-05	0.00139652
chr10 93429626 93429786	57.6996	-2.61392	0.622249	-4.20077	2.66009e-05	0.00140274
chr1 71974779 71975094	141.749	-2.0212	0.481301	-4.19946	2.67555e-05	0.00140892
chr16 96387685 96388285	98.174	-2.00093	0.476583	-4.19851	2.68682e-05	0.00141436
chr10 67590282 67590630	62.9216	-2.536	0.604038	-4.1984	2.68802e-05	0.00141449
chr17 35023777 35024154	136.329	-1.76524	0.420574	-4.19722	2.70211e-05	0.00141992
chr13 81401724 81402113	114.034	-2.04278	0.486907	-4.19543	2.72359e-05	0.00142719
chr6 54075438 54075870	250.289	-1.59589	0.380389	-4.19541	2.72379e-05	0.00142719
chr3 84135441 84135679	63.3613	-2.35985	0.56254	-4.195	2.72872e-05	0.00142892
chr2 32899963 32900184	128.545	-1.8554	0.442331	-4.19461	2.73342e-05	0.00143039
chr9 90216197 90216925	145.926	-1.7594	0.419462	-4.19441	2.73578e-05	0.0014307
chr7 123330441 123330934	177.311	-1.90273	0.453696	-4.19385	2.74254e-05	0.00143317
chr5 52164355 52164527	30.9632	-4.28389	1.02166	-4.19307	2.752e-05	0.00143612
chr8 82416624 82416936	61.0223	-2.43325	0.580338	-4.19282	2.75505e-05	0.00143721
chr12 111449298 111449755	162.366	-1.75593	0.418804	-4.19271	2.75637e-05	0.0014374
chr6 136499236 136499633	242.668	-1.5159	0.36172	-4.1908	2.77975e-05	0.00144709
chr10 24133204 24133464	86.7374	-2.27325	0.542518	-4.19019	2.78718e-05	0.00144896
chr15 52510120 52510500	91.6818	-2.11981	0.505948	-4.18978	2.79219e-05	0.00145044
chr7 27536628 27536975	191.072	-1.66206	0.396763	-4.18904	2.80138e-05	0.00145333
chr7 16903435 16903696	151.243	-2.00452	0.478861	-4.18603	2.83877e-05	0.00146759
chr5 123027613 123028040	91.1766	-2.01386	0.481146	-4.18554	2.84487e-05	0.00146932
chr13 3519512 3519661	26.078	-6.77128	1.61871	-4.18314	2.87508e-05	0.00148137
chr16 91899487 91899865	115.148	-1.87365	0.448067	-4.18162	2.89437e-05	0.00148977
chr15 75832031 75832584	171.723	-1.64368	0.39313	-4.181	2.90235e-05	0.00149235
chr7 47051834 47052118	187.24	-1.6381	0.391814	-4.1808	2.90481e-05	0.00149311
chr10 99443483 99443757	70.8528	-2.39599	0.573145	-4.18042	2.90965e-05	0.00149412
chr5 114965421 114965720	98.8914	-2.07402	0.496137	-4.18034	2.91074e-05	0.00149412
chr14 16545074 16545318	65.9908	-2.4592	0.588342	-4.17988	2.91668e-05	0.00149666
chr9 50547831 50548202	97.3882	-1.99204	0.47688	-4.17725	2.95056e-05	0.00151147
chr19 40257424 40257779	152.581	-1.73272	0.414838	-4.17685	2.95578e-05	0.00151363
chr18 82976678 82977030	109.659	-1.87879	0.450019	-4.17491	2.98104e-05	0.00152345
chr12 91710895 91711160	70.9017	-2.39479	0.573786	-4.17366	2.99743e-05	0.00153028
chr1 184478051 184478349	213.003	-1.63136	0.39092	-4.17312	3.00463e-05	0.00153343
chr1 153980872 153981231	121.009	-1.84461	0.442056	-4.17279	3.00897e-05	0.00153461
chr6 146872053 146872366	40.4344	-2.94166	0.705083	-4.17207	3.01842e-05	0.00153787
chr14 67183877 67184180	40.9582	-3.0999	0.743027	-4.17199	3.01947e-05	0.00153788
chr4 35138258 35138546	126.693	-1.92301	0.460971	-4.17166	3.02391e-05	0.00153962
chr19 56556008 56556372	208.648	-1.70145	0.407948	-4.17076	3.03588e-05	0.00154357
chr18 46161933 46162200	71.5773	-2.30537	0.552945	-4.16926	3.05593e-05	0.0015512
chr13 45371685 45371966	99.854	-1.96403	0.471159	-4.1685	3.06605e-05	0.00155477
chr11 67458250 67458534	69.0303	-2.25007	0.539809	-4.16828	3.06904e-05	0.00155576
chr9 55244163 55244491	66.463	-2.30788	0.553748	-4.16774	3.07629e-05	0.00155891
chr4 54481597 54482184	147.961	-1.76576	0.423694	-4.16754	3.07904e-05	0.00155978
chr6 54160727 54161199	292.191	-1.59992	0.384017	-4.16626	3.09637e-05	0.00156488
chr8 122848177 122848449	43.5171	-3.11917	0.748661	-4.16633	3.09538e-05	0.00156488
chr15 85404727 85405056	42.4109	-2.95121	0.708514	-4.16535	3.10881e-05	0.00156748
chr11 20475722 20475913	74.6146	-2.19852	0.527894	-4.1647	3.11759e-05	0.00156952
chr7 110897240 110897662	76.2433	-2.48324	0.596273	-4.1646	3.11894e-05	0.00156952
chr17 71276823 71277070	54.2192	-2.55708	0.61417	-4.16346	3.13454e-05	0.00157571
chr13 95849749 95850099	99.1474	-2.31678	0.556506	-4.16308	3.13989e-05	0.00157778
chr5 53378673 53379061	307.71	-1.66755	0.400659	-4.16202	3.15438e-05	0.00158266
chr1 181860453 181861059	332.97	-1.45376	0.349306	-4.16184	3.15691e-05	0.00158326
chr11 6666631 6666950	63.4656	-2.45826	0.590704	-4.16158	3.16049e-05	0.001584
chr17 34305629 34306083	462.79	-1.39544	0.335401	-4.16052	3.17523e-05	0.00158927
chr6 125256635 125256860	149.032	-1.79331	0.431083	-4.16001	3.18232e-05	0.00159229
chr6 49107172 49107592	66.7622	-2.52717	0.607662	-4.15885	3.19853e-05	0.00159881
chr7 99377560 99377814	160.768	-1.71619	0.412703	-4.1584	3.20482e-05	0.00159983
chr1 39687177 39687732	182.998	-1.72184	0.414185	-4.15718	3.22204e-05	0.00160523
chr8 57746674 57747063	45.3686	-2.73341	0.657661	-4.15626	3.235e-05	0.0016101
chr10 89615930 89616268	49.8052	-2.77253	0.667103	-4.15608	3.23761e-05	0.00161086
chr2 94251964 94252433	67.2521	-2.34908	0.565239	-4.15591	3.24002e-05	0.00161153
chr12 98677510 98677688	47.8628	-3.4002	0.818452	-4.15443	3.26096e-05	0.00161714
chr19 47515146 47515347	62.8921	-2.35593	0.567225	-4.15343	3.27532e-05	0.00162212
chr2 167643743 167644003	89.6645	-2.09452	0.504282	-4.15347	3.27476e-05	0.00162212
chr9 70281516 70281813	57.0923	-2.44185	0.588087	-4.15219	3.29311e-05	0.00162704
chr10 22140791 22141243	113.527	-2.20832	0.531877	-4.15193	3.2968e-05	0.00162741
chr6 100109996 100110365	107.394	-1.91234	0.460855	-4.14954	3.33145e-05	0.00164129
chr13 37045461 37045692	87.3812	-2.35832	0.568624	-4.14742	3.36248e-05	0.00165225
chr3 136798979 136799184	59.7338	-2.41746	0.582977	-4.14675	3.37231e-05	0.00165495
chr10 94923309 94923740	225.864	-1.61424	0.389337	-4.14611	3.38166e-05	0.00165682
chr13 30714620 30714955	95.4026	-2.03227	0.490158	-4.14615	3.38118e-05	0.00165682
chr13 95941246 95941525	42.0548	-4.17304	1.0067	-4.14526	3.39421e-05	0.0016608
chr9 62520209 62520496	46.2342	-2.88021	0.695179	-4.14312	3.42613e-05	0.00167479
chr11 117325960 117326784	483.248	-1.45248	0.350594	-4.14292	3.42916e-05	0.00167573
chr17 25594842 25595379	103.454	-1.86907	0.451192	-4.14251	3.4352e-05	0.00167705
chr2 159592907 159593164	65.5042	-2.43932	0.58893	-4.14196	3.44357e-05	0.00167827
chr4 59223101 59223416	57.3682	-2.41071	0.581991	-4.14217	3.44035e-05	0.00167827
chr15 83238915 83239181	55.7976	-2.42472	0.585457	-4.14159	3.44913e-05	0.0016795
chr15 41760040 41760361	106.777	-1.89004	0.456578	-4.13958	3.47947e-05	0.0016895
chr19 10277357 10277592	76.1537	-2.19561	0.530419	-4.13938	3.48242e-05	0.0016895
chr2 132210865 132211156	44.5985	-3.0765	0.743187	-4.13961	3.47902e-05	0.0016895
chr5 118650704 118651112	146.531	-1.74439	0.421413	-4.13938	3.48241e-05	0.0016895
chr5 93117739 93117953	51.5757	-2.57235	0.621455	-4.13924	3.48465e-05	0.00168959
chr7 99060927 99061407	180.26	-1.69962	0.410619	-4.13916	3.48579e-05	0.00168959
chr3 97294751 97294985	62.004	-2.33852	0.565155	-4.13784	3.50585e-05	0.00169615
chr19 42018969 42019342	185.069	-1.58106	0.38215	-4.13728	3.51442e-05	0.00169866
chr4 22402108 22402347	71.4826	-2.2984	0.555673	-4.13625	3.53024e-05	0.00170521
chr11 6695051 6695704	738.632	-1.27147	0.307424	-4.13588	3.53599e-05	0.00170611
chr6 54933744 54934197	111.932	-1.95674	0.473158	-4.13549	3.54198e-05	0.0017076
chr15 79757156 79757524	109.515	-2.1551	0.521174	-4.1351	3.54805e-05	0.00170886
chr17 24037090 24037627	142.747	-1.79052	0.433065	-4.13453	3.55675e-05	0.00171088
chr12 35228740 35228975	43.7493	-3.11784	0.754153	-4.13423	3.56151e-05	0.00171099
chr17 31836376 31836522	73.581	-2.44553	0.59156	-4.13404	3.56446e-05	0.00171157
chr14 45627852 45628088	47.7248	-2.65674	0.642694	-4.13376	3.56873e-05	0.00171228
chr1 62715040 62715335	119.879	-1.90947	0.461939	-4.1336	3.57129e-05	0.00171296
chr11 115184866 115185285	349.93	-1.41028	0.341268	-4.13247	3.58892e-05	0.00171704
chr3 122739536 122739764	19.603	-6.84323	1.65605	-4.13225	3.59235e-05	0.00171759
chr4 132214817 132215174	294.785	-1.53095	0.370599	-4.13102	3.6115e-05	0.0017251
chr15 36879541 36879991	127.67	-1.79297	0.434091	-4.13039	3.62144e-05	0.00172823
chr17 13550704 13550828	42.4953	-3.36151	0.813848	-4.13039	3.62149e-05	0.00172823
chr5 34533937 34534178	237.573	-1.56853	0.379801	-4.12986	3.62985e-05	0.00173112
chr3 88536464 88537059	143.426	-1.76348	0.427015	-4.12978	3.63104e-05	0.00173114
chr17 15695608 15696112	141.464	-1.77086	0.428821	-4.1296	3.63393e-05	0.00173142
chr11 117308911 117309084	54.3385	-2.64175	0.639765	-4.12925	3.63956e-05	0.00173356
chr6 89448871 89449206	123.055	-1.93627	0.469019	-4.12834	3.65397e-05	0.00173823
chr2 34609515 34609923	204.249	-1.61837	0.392142	-4.127	3.67525e-05	0.00174504
chr1 133270294 133270927	90.0666	-2.04152	0.494757	-4.1263	3.68642e-05	0.00174869
chr10 88492637 88492958	88.2378	-2.11556	0.512756	-4.12587	3.69341e-05	0.0017509
chr1 173365976 173366402	104.192	-1.95194	0.473318	-4.12395	3.72428e-05	0.00175685
chr13 30724932 30725314	167.293	-1.61746	0.392191	-4.12417	3.72074e-05	0.00175685
chr4 132573389 132573668	136.747	-1.72311	0.417832	-4.12393	3.72461e-05	0.00175685
chr9 77456395 77456972	236.434	-1.53448	0.372083	-4.12402	3.72318e-05	0.00175685
chr8 72008382 72008822	207.858	-1.55539	0.377315	-4.12227	3.75158e-05	0.00176397
chr3 148248485 148248996	106.005	-1.86455	0.452387	-4.12159	3.76269e-05	0.00176652
chr6 88030551 88030716	55.2336	-2.62214	0.636673	-4.1185	3.81342e-05	0.0017809
chr6 87130701 87131066	62.1879	-2.64645	0.642631	-4.11815	3.81934e-05	0.00178256
chr9 3036507 3036595	77.7597	-2.75177	0.668306	-4.11752	3.82965e-05	0.00178516
chr1 89570549 89571034	144.55	-1.82467	0.443218	-4.11686	3.84062e-05	0.00178767
chr8 70616674 70616917	231.455	-1.52477	0.370372	-4.11686	3.84064e-05	0.00178767
chr9 61424329 61424729	120.615	-1.81874	0.441873	-4.11597	3.85553e-05	0.00179334
chr5 100582464 100582835	90.7191	-1.9963	0.48505	-4.11566	3.86065e-05	0.00179517
chr8 84978028 84978232	235.496	-1.48356	0.360491	-4.1154	3.86513e-05	0.00179622
chr14 16547422 16547933	193.738	-1.64843	0.400574	-4.11517	3.86892e-05	0.00179682
chr2 73003071 73003395	103.768	-1.91425	0.465215	-4.11477	3.87567e-05	0.00179827
chr7 106813871 106814112	49.8306	-2.75141	0.668757	-4.11422	3.88497e-05	0.00180147
chr5 98319645 98320228	56.672	-2.54285	0.618346	-4.11235	3.91659e-05	0.00181334
chr4 32046844 32047158	31.0871	-6.58867	1.60236	-4.11184	3.92516e-05	0.0018162
chr4 88005826 88006190	75.8876	-2.24913	0.547085	-4.11112	3.93747e-05	0.00182077
chr19 23467624 23468038	44.411	-2.81854	0.68568	-4.11058	3.94664e-05	0.00182333
chr6 125333517 125333839	257.986	-1.75469	0.42697	-4.10964	3.96275e-05	0.00182872
chr1 85258195 85258476	65.138	-2.82762	0.688223	-4.10858	3.98107e-05	0.00183306
chr13 17982699 17983106	73.115	-2.69121	0.655047	-4.10842	3.98374e-05	0.00183372
chr8 70614549 70614706	144.739	-1.88838	0.459685	-4.10799	3.99119e-05	0.00183582
chr16 87621950 87622160	39.1364	-3.1683	0.771291	-4.10779	3.99457e-05	0.00183591
chr4 101182569 101183084	252.671	-1.49476	0.363882	-4.1078	3.99443e-05	0.00183591
chr1 191248530 191248779	110.285	-1.88326	0.458585	-4.10668	4.01386e-05	0.0018414
chr2 28192663 28193467	156.817	-1.74081	0.423919	-4.10646	4.01767e-05	0.00184169
chr5 147064491 147064694	42.6652	-2.77651	0.676114	-4.10656	4.01591e-05	0.00184169
chr16 59610821 59611148	56.6391	-2.68841	0.65472	-4.10619	4.02232e-05	0.00184229
chr14 19418076 19418374	875.424	-1.92242	0.468287	-4.10521	4.03951e-05	0.00184811
chr4 46643337 46643897	335.61	-1.48455	0.361647	-4.10497	4.04372e-05	0.00184947
chr8 25450723 25450813	17.286	-6.82544	1.66309	-4.10407	4.05953e-05	0.00185211
chr13 75892981 75893280	29.1496	-4.41065	1.07492	-4.10325	4.07391e-05	0.00185708
chr15 8037830 8038421	172.221	-1.61874	0.394532	-4.10295	4.07922e-05	0.00185893
chr6 39530202 39530509	72.7767	-2.18361	0.532236	-4.10271	4.08344e-05	0.00186015
chr6 42353292 42353535	197.977	-1.68174	0.409922	-4.1026	4.0854e-05	0.00186015
chr4 101143988 101144388	50.4357	-2.67278	0.651594	-4.10191	4.09756e-05	0.00186503
chr18 4311176 4311576	300.108	-1.61792	0.394484	-4.10136	4.10737e-05	0.00186837
chr14 77877944 77878214	103.169	-1.95205	0.475995	-4.10099	4.11395e-05	0.0018708
chr17 18558749 18559114	93.1293	-2.12247	0.51763	-4.10037	4.12484e-05	0.00187349
chr7 110003046 110003454	272.643	-1.47847	0.360628	-4.0997	4.13685e-05	0.00187711
chr4 137913127 137913993	413.802	-1.462	0.356646	-4.0993	4.14393e-05	0.00187848
chr6 31208315 31208546	89.6929	-2.14415	0.523262	-4.09765	4.17369e-05	0.00188998
chr7 114530554 114530806	27.0975	-3.66604	0.89469	-4.09756	4.17529e-05	0.00189014
chr19 6458164 6458672	168.65	-1.65671	0.40434	-4.09731	4.17976e-05	0.00189159
chr13 119601814 119602235	376.142	-1.61377	0.393941	-4.09648	4.19478e-05	0.00189782
chr4 55778676 55779101	162.881	-1.6705	0.407834	-4.09603	4.2029e-05	0.00190092
chr3 65819934 65820649	263.909	-1.67451	0.408858	-4.09559	4.21097e-05	0.00190333
chr2 152661141 152661467	70.525	-2.21452	0.540748	-4.09528	4.2165e-05	0.00190478
chr13 108819906 108820269	92.007	-2.47172	0.603575	-4.09513	4.2194e-05	0.00190552
chr3 79864816 79865102	79.4743	-2.37446	0.579971	-4.09411	4.23799e-05	0.00190991
chr5 3247421 3247648	54.493	-2.54943	0.622705	-4.09412	4.23782e-05	0.00190991
chr19 12013265 12013699	434.121	-1.3697	0.334608	-4.09344	4.25029e-05	0.00191282
chr8 3736928 3737198	30.482	-3.36477	0.821998	-4.09341	4.25079e-05	0.00191282
chrY 90767870 90768026	73.3898	-2.36742	0.578487	-4.09244	4.26866e-05	0.00191857
chr8 3353211 3353768	149.48	-1.69421	0.414048	-4.09181	4.28011e-05	0.00192199
chr8 69866901 69867090	23.7976	-6.65769	1.62793	-4.08967	4.31981e-05	0.00193487
chr14 27239576 27239999	144.452	-1.74816	0.427628	-4.08803	4.3506e-05	0.00194495
chr9 41072733 41073015	76.3569	-2.22409	0.544074	-4.08785	4.35397e-05	0.00194559
chr18 36491485 36491960	128.198	-1.73011	0.423273	-4.08745	4.36139e-05	0.00194689
chr1 79848588 79849098	138.417	-1.76558	0.43197	-4.08726	4.36491e-05	0.00194788
chr2 5063347 5064243	400.813	-1.36229	0.333388	-4.0862	4.38495e-05	0.00195624
chr8 71701897 71702404	94.4996	-1.94934	0.477255	-4.08448	4.41764e-05	0.00196617
chr7 44908673 44909274	254.349	-1.65208	0.404579	-4.08345	4.43717e-05	0.00197311
chr13 49088964 49089372	65.8293	-2.29083	0.561254	-4.08162	4.47229e-05	0.00198444
chr3 127299430 127299746	103.841	-2.09287	0.512759	-4.08157	4.47317e-05	0.00198444
chr18 36119763 36120261	79.2419	-2.06571	0.50617	-4.08106	4.4831e-05	0.00198767
chr17 24540448 24540655	60.6948	-2.47054	0.605466	-4.0804	4.49589e-05	0.00199217
chr16 33745146 33745782	249.294	-1.48636	0.364277	-4.0803	4.49785e-05	0.00199245
chr11 71224744 71224906	24.9515	-6.56312	1.60893	-4.07919	4.51931e-05	0.00199843
chr5 120749412 120750070	160.889	-1.71497	0.420418	-4.0792	4.51908e-05	0.00199843
chr2 60851970 60852202	114.192	-1.84167	0.451557	-4.07847	4.53322e-05	0.00200223
chr10 87696402 87696841	128.149	-1.95218	0.478745	-4.07771	4.54823e-05	0.00200597
chr13 33047494 33047750	38.259	-3.29548	0.808157	-4.07777	4.54704e-05	0.00200597
chr17 24344736 24345006	104.403	-2.00805	0.492462	-4.07756	4.55099e-05	0.00200597
chr3 84883698 84884419	404.247	-1.62387	0.398295	-4.07704	4.56117e-05	0.00200986
chr2 132203806 132204152	186.445	-1.69182	0.414989	-4.07679	4.56627e-05	0.00201152
chr17 36261648 36262166	206.022	-1.50857	0.370076	-4.07639	4.57399e-05	0.00201374
chr3 79980730 79981045	64.9089	-2.26388	0.555385	-4.07623	4.57716e-05	0.00201396
chr12 112631448 112631868	181.064	-1.67958	0.412058	-4.07608	4.58009e-05	0.00201466
chr7 82876653 82876911	47.2162	-3.35462	0.823227	-4.07496	4.60223e-05	0.00202204
chr11 58982849 58983023	55.4389	-2.49211	0.611776	-4.07357	4.62979e-05	0.00202923
chr8 70645887 70646244	250.454	-1.69451	0.416061	-4.07276	4.64595e-05	0.00203413
chr17 24260623 24260865	47.7888	-3.25078	0.798243	-4.07242	4.65275e-05	0.00203652
chr18 12659094 12659424	91.6766	-2.2426	0.550878	-4.07096	4.68201e-05	0.00204695
chr10 116930160 116930406	103.039	-1.99387	0.48979	-4.07087	4.68373e-05	0.00204711
chr16 45657640 45657870	45.202	-3.34426	0.821602	-4.07041	4.69309e-05	0.00204833
chr2 30690180 30690829	570.307	-1.36673	0.335932	-4.06846	4.73239e-05	0.00206173
chr2 22811498 22811840	286.652	-1.49488	0.367458	-4.06816	4.73851e-05	0.00206326
chr2 102052999 102053399	186.129	-1.59687	0.392688	-4.0665	4.77236e-05	0.00207441
chr15 97942628 97943014	65.5945	-2.39226	0.58869	-4.0637	4.83013e-05	0.00209529
chr1 164135252 164135851	438.929	-1.40015	0.344568	-4.06349	4.83439e-05	0.00209653
chr15 78878917 78879475	495.696	-1.43704	0.353833	-4.06137	4.87863e-05	0.00210923
chr3 65484382 65484735	102.904	-1.88058	0.463052	-4.06128	4.88048e-05	0.00210923
chr11 120982725 120983025	63.5012	-2.31532	0.570284	-4.05993	4.90865e-05	0.00211958
chr7 82894421 82894760	54.0086	-2.66827	0.657244	-4.05978	4.91189e-05	0.00211977
chr13 101547931 101548247	119.847	-1.80462	0.444649	-4.05853	4.93826e-05	0.0021281
chr1 87180311 87180747	163.293	-1.60424	0.395403	-4.05722	4.96598e-05	0.00213516
chr4 56133293 56133618	61.9234	-2.46951	0.609015	-4.05493	5.01498e-05	0.0021446
chr11 118276203 118276651	79.0528	-2.1764	0.536981	-4.05302	5.05605e-05	0.0021591
chr11 54841938 54842230	118.323	-2.00117	0.493763	-4.05289	5.05883e-05	0.00215967
chr11 106669810 106670041	63.1865	-2.26406	0.558902	-4.05091	5.10184e-05	0.00217434
chrX 102007957 102008270	59.7291	-2.37678	0.586822	-4.05025	5.11624e-05	0.00217924
chr11 54691140 54691688	368.783	-1.63352	0.403328	-4.05011	5.1193e-05	0.00217976
chr12 17511024 17511265	77.2513	-2.70114	0.667165	-4.04868	5.15074e-05	0.00218968
chr14 43996283 43996614	68.1865	-2.63551	0.650957	-4.04867	5.15093e-05	0.00218968
chr1 40290602 40290798	35.7628	-3.16491	0.781857	-4.04794	5.16704e-05	0.00219417
chr17 35766472 35766761	125.178	-1.85548	0.458388	-4.04783	5.16942e-05	0.00219417
chr19 14243441 14244125	61.0766	-2.65692	0.656374	-4.04788	5.16829e-05	0.00219417
chr4 151962769 151963187	138.121	-1.72508	0.426198	-4.04759	5.17469e-05	0.00219545
chr19 16753266 16753477	33.9905	-3.34205	0.825814	-4.04698	5.18831e-05	0.00219999
chr12 104990550 104991509	685.521	-1.5202	0.375649	-4.04686	5.19102e-05	0.00220029
chr11 45160834 45161207	30.0103	-3.43587	0.849456	-4.04479	5.23705e-05	0.0022128
chr9 55259879 55260060	56.1675	-2.58263	0.6385	-4.04484	5.23587e-05	0.0022128
chr11 24357300 24357742	89.5544	-2.03802	0.503904	-4.04446	5.24439e-05	0.00221504
chr2 6730878 6731159	100.488	-1.98787	0.491565	-4.04395	5.25584e-05	0.00221797
chr8 104333785 104334291	270.576	-1.48009	0.366013	-4.04382	5.2587e-05	0.00221797
chr15 81845664 81846303	848.461	-1.28159	0.316937	-4.04368	5.26192e-05	0.00221871
chr2 14107837 14108209	41.4681	-2.82598	0.698924	-4.04333	5.26983e-05	0.00222113
chr7 140077774 140078047	92.6166	-1.92209	0.475503	-4.04223	5.29459e-05	0.00222812
chr17 5807903 5808139	105.588	-1.85446	0.458978	-4.04042	5.33557e-05	0.00223724
chr18 84681903 84682200	274.396	-1.45687	0.360683	-4.03919	5.36362e-05	0.00224463
chr9 58266436 58266964	164.003	-1.70938	0.423292	-4.03831	5.38378e-05	0.00225244
chr1 173977737 173977962	27.2808	-4.04052	1.00098	-4.03656	5.42397e-05	0.00226546
chr12 72664510 72665320	424.595	-1.33988	0.331945	-4.03645	5.42664e-05	0.00226546
chr5 28004482 28004787	55.371	-2.52609	0.625832	-4.03637	5.42844e-05	0.00226546
chr6 116733582 116733950	137.147	-1.97124	0.488366	-4.03639	5.42802e-05	0.00226546
chr5 135686549 135686831	209.592	-1.61542	0.40023	-4.03622	5.43184e-05	0.00226625
chr6 39244067 39244610	483.935	-1.60232	0.396997	-4.0361	5.43465e-05	0.0022668
chr5 112972114 112972768	255.689	-1.7699	0.438811	-4.0334	5.4976e-05	0.0022861
chr12 105908294 105908606	52.3684	-2.48528	0.616492	-4.03133	5.54632e-05	0.00230001
chr10 20275389 20275602	26.8883	-3.95393	0.981011	-4.03047	5.56661e-05	0.00230652
chr4 88878364 88878560	34.303	-3.83141	0.950855	-4.02944	5.59103e-05	0.00231536
chr13 112318082 112318545	220.889	-1.50236	0.372969	-4.02811	5.62259e-05	0.00232521
chr6 115315783 115316100	112.675	-2.05556	0.510335	-4.02786	5.62859e-05	0.00232644
chr11 70381996 70382350	38.6858	-3.11713	0.774094	-4.02682	5.65371e-05	0.0023349
chr16 44811640 44811887	53.3075	-2.93977	0.730045	-4.02683	5.65331e-05	0.0023349
chr11 3104712 3105911	543.919	-1.34423	0.333996	-4.02468	5.70526e-05	0.00234975
chr19 5500425 5500911	74.1267	-2.19278	0.544913	-4.02409	5.71951e-05	0.00235379
chr8 13632368 13632754	101.054	-2.34488	0.582735	-4.02392	5.72383e-05	0.00235379
chr13 93007178 93007434	39.3085	-3.52087	0.875241	-4.02275	5.75236e-05	0.0023614
chr16 45070227 45070709	265.501	-1.49575	0.371818	-4.0228	5.75092e-05	0.0023614
chr6 116016457 116016697	56.2598	-2.54589	0.632974	-4.0221	5.76806e-05	0.00236621
chr7 70118016 70118202	25.6095	-4.934	1.22673	-4.02207	5.76895e-05	0.00236621
chr11 119987131 119987362	86.2432	-2.00162	0.497752	-4.02132	5.7874e-05	0.00236997
chr11 63138827 63139004	50.1009	-2.55542	0.635709	-4.01979	5.82506e-05	0.00238345
chr13 24684550 24684944	73.7215	-2.0889	0.519682	-4.01956	5.83058e-05	0.00238457
chr3 52923903 52924421	77.7411	-2.14354	0.533473	-4.01808	5.86753e-05	0.00239627
chr10 26725282 26725577	52.3157	-2.47385	0.615695	-4.01798	5.86996e-05	0.00239661
chr10 75473466 75473794	88.7423	-2.01088	0.50063	-4.01671	5.90172e-05	0.00240697
chr1 156560581 156560782	87.481	-2.08176	0.518341	-4.01619	5.9146e-05	0.00241027
chr18 62780448 62780857	107.224	-1.92842	0.480159	-4.01621	5.91408e-05	0.00241027
chr6 99335227 99335717	212.491	-1.48277	0.369205	-4.01612	5.91647e-05	0.00241038
chr18 76215763 76216146	62.9763	-2.43062	0.605256	-4.01585	5.92316e-05	0.0024118
chr2 35732054 35732548	261.109	-1.61815	0.40298	-4.01545	5.93313e-05	0.00241416
chr16 38700447 38700638	62.9327	-2.28979	0.570337	-4.01481	5.94937e-05	0.00241589
chr17 31834469 31835168	368.722	-1.72096	0.428658	-4.01475	5.95085e-05	0.00241589
chr9 62360849 62361188	70.4156	-2.50208	0.623211	-4.01481	5.94925e-05	0.00241589
chr11 103982374 103982496	43.7507	-3.18209	0.792779	-4.01384	5.97388e-05	0.00242328
chr16 94720550 94720788	150.422	-1.64674	0.410296	-4.01353	5.98174e-05	0.00242451
chr15 83602728 83603107	170.274	-1.64902	0.410924	-4.01297	5.99604e-05	0.002429
chr1 60857697 60857866	30.6487	-3.48305	0.868028	-4.0126	6.00526e-05	0.00243143
chr15 96633610 96634023	141.389	-1.67227	0.416844	-4.01174	6.02717e-05	0.00243637
chr4 128727247 128728048	617.272	-1.29711	0.323365	-4.01131	6.03836e-05	0.00243959
chr8 3855917 3856227	31.8824	-3.15769	0.787488	-4.00983	6.07617e-05	0.00245355
chr18 46179206 46179599	150.036	-1.74391	0.434974	-4.00923	6.09164e-05	0.00245847
chr6 83273581 83274124	289.692	-1.40392	0.350249	-4.00835	6.1145e-05	0.0024644
chr5 118463685 118463893	121.154	-1.88007	0.469123	-4.00763	6.13324e-05	0.00247063
chr11 79287322 79287816	215.761	-1.58797	0.396322	-4.00678	6.15519e-05	0.00247706
chr6 137302563 137303048	119.236	-1.836	0.458242	-4.00661	6.15959e-05	0.00247793
chr16 58703389 58703710	80.5481	-2.01792	0.503712	-4.00611	6.17276e-05	0.00248124
chr4 9737569 9738074	231.781	-1.52586	0.380902	-4.00592	6.17773e-05	0.00248147
chr15 59802348 59802835	160.049	-1.60262	0.400194	-4.00462	6.21185e-05	0.0024923
chr18 13001452 13001617	31.5765	-3.4488	0.861288	-4.00424	6.22184e-05	0.00249498
chr8 45899800 45900344	101.205	-1.82125	0.454866	-4.00392	6.23002e-05	0.00249759
chr19 47864745 47864953	31.7069	-3.1357	0.783218	-4.00361	6.23839e-05	0.00249962
chr6 94961940 94962132	35.8453	-3.20321	0.800295	-4.00253	6.26683e-05	0.0025072
chr8 70003068 70003611	221.867	-1.67376	0.418178	-4.00251	6.2673e-05	0.0025072
chr5 135572874 135573374	183.392	-1.5502	0.387341	-4.00216	6.2768e-05	0.00251034
chr5 148724556 148724816	93.6053	-2.06815	0.516779	-4.00201	6.2808e-05	0.00251127
chr7 69985173 69985503	66.1419	-2.23121	0.557534	-4.00192	6.28293e-05	0.00251145
chr2 49349709 49350195	108.651	-1.80845	0.451993	-4.00105	6.30613e-05	0.00251806
chr13 56159223 56159588	67.894	-2.23543	0.55875	-4.00077	6.31372e-05	0.00251909
chr12 13475596 13475953	31.5906	-3.56301	0.890614	-4.00062	6.31757e-05	0.00251937
chr3 108132563 108132911	170.14	-1.71952	0.429814	-4.00062	6.31778e-05	0.00251937
chr14 47375249 47375409	100.677	-2.18943	0.547289	-4.00051	6.32067e-05	0.00251986
chr17 34317324 34317577	69.3661	-2.15445	0.538573	-4.00029	6.32647e-05	0.0025215
chr10 116513121 116513593	144.94	-1.88314	0.470824	-3.99967	6.34301e-05	0.00252609
chr10 37364604 37364810	64.7965	-2.24721	0.561891	-3.99937	6.35114e-05	0.00252799
chr13 30728875 30729116	38.1209	-2.81728	0.704517	-3.99888	6.36437e-05	0.00252983
chr7 97018089 97018338	64.3451	-2.18789	0.547122	-3.9989	6.3637e-05	0.00252983
chrX 102017301 102017868	88.1268	-1.9816	0.495571	-3.99863	6.37101e-05	0.00253122
chr10 13948209 13948343	19.4862	-6.58562	1.64844	-3.99507	6.46747e-05	0.00256108
chr10 22036360 22036561	25.0052	-6.47386	1.62077	-3.99432	6.48804e-05	0.00256383
chr3 123567419 123567920	56.6855	-2.35914	0.590603	-3.99445	6.48448e-05	0.00256383
chr6 137569364 137569493	42.4079	-2.70577	0.6774	-3.99435	6.48717e-05	0.00256383
chr4 155121251 155121549	106.974	-1.83843	0.460342	-3.99363	6.50704e-05	0.0025662
chr6 129097892 129098426	169.095	-1.88076	0.47095	-3.99355	6.50923e-05	0.0025662
chr2 28204752 28205369	98.4532	-1.85718	0.465077	-3.99327	6.51679e-05	0.00256766
chr17 84095169 84095398	114.038	-1.84563	0.462281	-3.99245	6.53932e-05	0.00257406
chr17 87397058 87397518	336.818	-1.52157	0.381122	-3.99235	6.54212e-05	0.00257406
chr6 89299904 89300235	79.5789	-2.17749	0.545413	-3.99237	6.54155e-05	0.00257406
chr4 46883159 46883407	42.8056	-2.75327	0.689832	-3.99121	6.57361e-05	0.00258445
chr6 84392763 84393143	61.9919	-2.35772	0.590795	-3.99076	6.58632e-05	0.00258809
chr2 49684896 49685114	43.9421	-2.68113	0.671972	-3.98994	6.60894e-05	0.00259428
chr8 72485573 72486221	202.123	-1.67713	0.420387	-3.98948	6.62177e-05	0.00259796
chr1 88158435 88158751	69.9675	-2.4145	0.605584	-3.98706	6.68973e-05	0.00261986
chr7 101089326 101089516	53.7099	-2.68155	0.672845	-3.98538	6.73709e-05	0.00263497
chr1 77279652 77279936	128.763	-1.83342	0.460124	-3.98462	6.75879e-05	0.00264208
chr14 27280199 27280543	61.4207	-2.41691	0.606882	-3.9825	6.81952e-05	0.00265961
chr2 165346217 165346473	36.5983	-3.05687	0.767629	-3.98222	6.82736e-05	0.00266129
chr17 27527235 27527521	98.4769	-1.93235	0.485274	-3.98198	6.83435e-05	0.00266264
chr8 122561184 122561600	279.864	-1.66605	0.418393	-3.98201	6.83337e-05	0.00266264
chr13 96521919 96522234	35.941	-3.12177	0.784145	-3.98111	6.85928e-05	0.00266959
chr8 126628650 126628977	245.108	-1.52484	0.383156	-3.97968	6.90087e-05	0.00268301
chr2 148763620 148764430	130.907	-1.76332	0.443131	-3.97924	6.91361e-05	0.00268657
chr7 79861909 79862206	52.8987	-2.60714	0.655282	-3.97866	6.93061e-05	0.00269222
chr6 135748474 135748746	35.3713	-3.28376	0.825441	-3.97819	6.94424e-05	0.00269431
chr15 101262521 101262920	435.689	-1.31119	0.329608	-3.97802	6.9493e-05	0.00269557
chr2 28757530 28757745	29.5049	-3.44987	0.867343	-3.97752	6.96391e-05	0.00269985
chr5 124031128 124031454	135.224	-1.70452	0.428687	-3.97614	7.00437e-05	0.00270926
chr16 90185086 90185416	73.1158	-2.40394	0.604666	-3.97565	7.01874e-05	0.00270957
chr17 13590356 13590769	93.2555	-2.2418	0.563894	-3.97557	7.02123e-05	0.00270957
chr2 45234979 45235171	74.1949	-2.24802	0.565455	-3.97559	7.02042e-05	0.00270957
chr4 87487826 87488083	30.966	-3.49051	0.877963	-3.97569	7.01764e-05	0.00270957
chr7 27574076 27574500	507.258	-1.4957	0.376234	-3.97546	7.02434e-05	0.00270957
chr8 25228666 25228922	46.3949	-2.71097	0.681858	-3.97586	7.01255e-05	0.00270957
chr10 82780350 82780655	139.392	-1.71484	0.431421	-3.97486	7.0422e-05	0.00271416
chr6 50681978 50682242	53.2784	-2.49022	0.626508	-3.97476	7.045e-05	0.00271452
chr17 72982128 72982565	90.9467	-1.96274	0.493809	-3.97469	7.04696e-05	0.00271458
chr1 191254465 191254809	258.315	-1.45718	0.366642	-3.97439	7.05612e-05	0.00271707
chr5 23878917 23879118	30.8642	-6.31485	1.58894	-3.97425	7.06004e-05	0.00271753
chr5 142920645 142921349	841.86	-1.21722	0.306309	-3.97382	7.07285e-05	0.00271969
chr11 114818233 114818769	293.549	-1.39845	0.351991	-3.97297	7.09824e-05	0.00272667
chr18 76228010 76228324	65.5514	-2.16103	0.543959	-3.97277	7.10404e-05	0.0027282
chr1 82832550 82833034	149.707	-1.72406	0.434117	-3.97142	7.1446e-05	0.00273862
chr11 79160905 79161651	130.266	-1.68235	0.423737	-3.97026	7.17946e-05	0.00275086
chr7 136099369 136099594	25.734	-4.31667	1.0874	-3.96971	7.19588e-05	0.00275434
chr8 124265757 124266340	253.954	-1.63115	0.410995	-3.96879	7.22375e-05	0.0027622
chr12 12264181 12264514	265.626	-1.43012	0.360361	-3.96859	7.22992e-05	0.00276316
chr8 77451418 77452284	439.703	-1.38222	0.348401	-3.96732	7.2686e-05	0.00277513
chr8 46792694 46793020	203.795	-1.5804	0.39839	-3.96696	7.27955e-05	0.0027779
chr19 41026574 41026892	39.3867	-2.91149	0.734003	-3.96659	7.29095e-05	0.00278148
chr18 23902851 23903197	73.4156	-2.17623	0.548743	-3.96585	7.31354e-05	0.00278734
chr10 83639821 83640209	104.57	-1.78446	0.450113	-3.96447	7.35588e-05	0.00279716
chr5 100726052 100726239	35.6455	-3.18638	0.803847	-3.96392	7.37301e-05	0.00280009
chr17 71127491 71127770	152.482	-1.65618	0.417912	-3.96297	7.40216e-05	0.00280974
chr1 178991584 178991837	61.6066	-2.58217	0.651652	-3.9625	7.41698e-05	0.00281242
chr8 40610308 40610620	100.884	-1.90965	0.481976	-3.96212	7.42877e-05	0.00281488
chr6 130285676 130285876	19.0068	-6.59287	1.66417	-3.96167	7.44288e-05	0.00281881
chr2 56304976 56305154	30.1932	-4.84074	1.22196	-3.96145	7.44967e-05	0.00281992
chr11 101646116 101646261	32.651	-3.67867	0.928728	-3.96098	7.4644e-05	0.00282263
chr9 3026648 3026811	143.522	-2.47167	0.624072	-3.96055	7.47777e-05	0.00282634
chr1 165133861 165134170	136.547	-1.71805	0.433962	-3.95899	7.52685e-05	0.00284204
chr5 34233860 34234071	68.4311	-2.50628	0.633074	-3.95891	7.52911e-05	0.00284218
chr9 90274559 90274876	317.814	-1.38715	0.350402	-3.95875	7.53435e-05	0.00284344
chr3 142279070 142279485	75.7561	-2.21054	0.558422	-3.95855	7.54072e-05	0.00284442
chr13 12626144 12626514	90.4169	-2.14124	0.541039	-3.95765	7.5692e-05	0.00285374
chr10 69222032 69222198	37.2466	-3.15515	0.79755	-3.95605	7.61995e-05	0.0028703
chr8 12977322 12977829	161.042	-1.64419	0.415617	-3.95602	7.62075e-05	0.0028703
chr17 50330229 50330588	159.654	-1.63816	0.41418	-3.9552	7.64709e-05	0.00287806
chr11 118275109 118275380	94.1769	-1.89325	0.478761	-3.95448	7.67001e-05	0.00288453
chr13 44231246 44231393	35.6139	-4.07175	1.02969	-3.95434	7.67475e-05	0.00288559
chr3 98020473 98020833	87.9395	-1.96947	0.498068	-3.95422	7.67835e-05	0.00288622
chr9 90430754 90431317	148.948	-1.70972	0.432399	-3.95404	7.68431e-05	0.00288702
chr1 138248169 138248372	46.2138	-2.85874	0.72303	-3.95383	7.69104e-05	0.00288811
chr15 83008968 83009943	807.124	-1.52342	0.385311	-3.95375	7.69348e-05	0.0028883
chr8 67981194 67981466	59.5807	-2.52555	0.638881	-3.95308	7.71518e-05	0.00289501
chr4 138863399 138863647	90.6089	-2.00144	0.506393	-3.95235	7.73867e-05	0.00290238
chr8 120322929 120323388	397.069	-1.5072	0.381381	-3.95196	7.75153e-05	0.00290648
chr7 19768070 19768289	41.2268	-2.67688	0.677436	-3.95149	7.76669e-05	0.00290926
chr13 92722443 92722761	43.3437	-2.99476	0.757957	-3.9511	7.77938e-05	0.0029104
chr8 124150042 124150341	49.7761	-3.16268	0.800443	-3.95117	7.77713e-05	0.0029104
chr5 76175089 76175375	90.5383	-1.96127	0.496483	-3.95032	7.80468e-05	0.00291842
chr2 50622489 50622697	37.6376	-3.1148	0.788578	-3.9499	7.81849e-05	0.00292286
chr11 81954440 81954824	170.353	-1.75525	0.444422	-3.9495	7.83143e-05	0.00292697
chr18 54294695 54295009	59.1239	-2.52982	0.640697	-3.94855	7.86273e-05	0.00293575
chr13 102895882 102896132	127.378	-1.74704	0.442505	-3.94807	7.87824e-05	0.00293936
chr11 117307797 117308219	184.414	-1.66865	0.422693	-3.94767	7.89167e-05	0.00294145
chr2 27350169 27350741	232.567	-1.66236	0.421097	-3.94768	7.89118e-05	0.00294145
chr18 23896581 23897039	296.815	-1.45289	0.368048	-3.94756	7.89505e-05	0.00294199
chr16 33756476 33756728	77.6906	-2.02823	0.513891	-3.94681	7.92003e-05	0.00294619
chr10 84774575 84775041	344.578	-1.56521	0.396661	-3.94597	7.94786e-05	0.00295363
chr10 60257607 60258021	169.656	-1.69932	0.430789	-3.94468	7.99073e-05	0.0029659
chr16 20316858 20317098	47.2123	-2.73438	0.693214	-3.94449	7.99686e-05	0.00296662
chr4 115281276 115281453	20.586	-6.52663	1.65477	-3.94414	8.00867e-05	0.0029689
chr6 86660591 86660988	80.0526	-2.15352	0.546034	-3.94393	8.01559e-05	0.00297074
chr5 97693386 97693829	88.474	-1.89684	0.481013	-3.94342	8.0328e-05	0.00297565
chr14 27242284 27242514	83.0185	-2.08215	0.52832	-3.94107	8.11178e-05	0.00299505
chr13 99006257 99007030	305.783	-1.47515	0.37431	-3.94097	8.11514e-05	0.00299511
chr3 156376833 156377020	30.0425	-3.61874	0.918263	-3.94085	8.11917e-05	0.00299586
chr2 14396397 14396822	68.2465	-2.21094	0.56106	-3.94065	8.12597e-05	0.00299707
chr9 32146258 32146642	98.5769	-1.82147	0.462254	-3.94041	8.13434e-05	0.00299925
chr19 40990020 40990246	115.525	-1.79119	0.454586	-3.94026	8.13919e-05	0.00299958
chr5 121500608 121501072	101.46	-1.86209	0.472597	-3.94013	8.14384e-05	0.00299988
chr6 72139558 72140013	93.7376	-1.9304	0.489977	-3.93978	8.15569e-05	0.00300199
chr4 133387945 133388422	163.063	-1.6376	0.415693	-3.93945	8.16701e-05	0.00300468
chr19 11808525 11808755	47.4526	-2.62793	0.667156	-3.93901	8.18194e-05	0.00300831
chr5 124024934 124025456	249.942	-1.42169	0.360937	-3.93888	8.18636e-05	0.00300831
chr6 134252046 134252348	90.6822	-2.11608	0.537247	-3.93875	8.19085e-05	0.00300831
chr11 119807744 119808099	156.1	-1.59591	0.405266	-3.93793	8.21875e-05	0.00301562
chr2 60152608 60152812	38.853	-2.7577	0.700322	-3.93776	8.22459e-05	0.00301612
chr9 65205540 65205694	30.8513	-3.37689	0.857577	-3.93771	8.22612e-05	0.00301612
chr8 79443573 79443773	33.1633	-4.1484	1.05371	-3.93696	8.252e-05	0.00302267
chr12 8359266 8359754	94.1195	-1.8551	0.471228	-3.93674	8.25954e-05	0.00302395
chr12 110500225 110500382	63.5333	-2.268	0.576312	-3.93538	8.30658e-05	0.00303749
chr10 78460144 78460296	53.5519	-2.57991	0.655579	-3.93531	8.3089e-05	0.0030376
chr1 39583265 39583491	77.2438	-2.13128	0.541598	-3.93516	8.31401e-05	0.00303839
chr2 166228464 166228696	71.6171	-2.16671	0.550607	-3.93513	8.3151e-05	0.00303839
chr14 19972853 19972944	69.5682	-2.30385	0.585486	-3.93493	8.32206e-05	0.00304004
chr7 116327991 116328183	52.115	-2.50773	0.637308	-3.93488	8.32366e-05	0.00304004
chr17 32006659 32007223	138.107	-1.99461	0.506915	-3.93481	8.32634e-05	0.00304029
chr5 140642024 140642406	163.159	-1.55582	0.395412	-3.93467	8.3311e-05	0.00304128
chr16 22116091 22116443	206.062	-1.60348	0.407582	-3.93412	8.35018e-05	0.00304677
chr4 66816420 66816942	66.7213	-2.35286	0.598111	-3.93381	8.36091e-05	0.00304995
chr4 133353231 133353752	323.277	-1.46911	0.373466	-3.93372	8.36419e-05	0.00305041
chr10 96294720 96295041	117.593	-1.84637	0.469494	-3.93269	8.40016e-05	0.00305854
chr11 115639007 115639403	339.569	-1.39849	0.355611	-3.93263	8.40205e-05	0.00305854
chr14 62875882 62876070	28.1344	-3.61643	0.91957	-3.93274	8.39838e-05	0.00305854
chr8 35707016 35707303	56.8137	-2.52929	0.643223	-3.93221	8.41689e-05	0.00306296
chr15 83036211 83036373	67.3428	-2.37353	0.603646	-3.93198	8.42478e-05	0.00306508
chr6 89282696 89282882	81.1714	-1.98781	0.505658	-3.93113	8.45482e-05	0.00307379
chr13 17950733 17951033	55.8524	-2.49481	0.634661	-3.93094	8.46158e-05	0.00307476
chr6 15715056 15715364	76.3459	-2.11532	0.538136	-3.93084	8.46509e-05	0.0030753
chr12 81723485 81723819	72.5359	-2.184	0.555735	-3.92993	8.49716e-05	0.00308206
chr4 117969582 117970073	71.5471	-2.17566	0.553617	-3.9299	8.49803e-05	0.00308206
chr8 126778667 126779123	279.478	-1.41844	0.360951	-3.92974	8.50361e-05	0.0030828
chr13 44722182 44722411	37.628	-2.99539	0.762307	-3.92937	8.51679e-05	0.00308589
chr16 23332773 23333150	189.557	-1.5541	0.395524	-3.92921	8.52269e-05	0.0030872
chr5 148746781 148747057	52.8038	-2.4688	0.628338	-3.9291	8.52654e-05	0.0030872
chr8 12279451 12279808	40.5608	-2.72047	0.69247	-3.92865	8.54246e-05	0.00309222
chr5 35718811 35719091	70.1365	-2.15389	0.548365	-3.92785	8.57101e-05	0.00310106
chr8 94172017 94172898	394.778	-1.30788	0.332996	-3.9276	8.5798e-05	0.0031035
chr14 16563961 16564211	32.8388	-3.071	0.782258	-3.92582	8.64358e-05	0.00312207
chr11 87603589 87603864	46.2419	-2.61712	0.666915	-3.92421	8.70143e-05	0.00313845
chr4 135069869 135070389	526.97	-1.36889	0.34889	-3.92356	8.72483e-05	0.00314538
chr1 151188066 151188293	33.5086	-6.24721	1.59227	-3.92346	8.72875e-05	0.00314604
chr11 9602205 9602463	41.1118	-2.68022	0.683392	-3.92193	8.78429e-05	0.00316228
chr1 179073015 179073272	75.3674	-2.07332	0.528754	-3.92115	8.81279e-05	0.00316629
chr7 29007223 29008115	295.691	-1.3564	0.345933	-3.92099	8.81853e-05	0.00316629
chr15 64181383 64181585	52.8968	-2.43497	0.62104	-3.9208	8.82556e-05	0.0031673
chr7 106612731 106613026	131.869	-1.78765	0.456004	-3.92025	8.8456e-05	0.00317374
chr7 96477226 96477778	103.11	-1.82988	0.466787	-3.92016	8.84901e-05	0.0031742
chr12 12294851 12295094	68.5657	-2.18115	0.556456	-3.91972	8.86509e-05	0.00317846
chr6 87920022 87920339	92.7555	-2.22525	0.56774	-3.91948	8.87404e-05	0.00318091
chr13 44828975 44829189	45.5693	-2.7634	0.705218	-3.91851	8.90976e-05	0.0031922
chr2 156417320 156417525	102.525	-1.81532	0.463405	-3.91735	8.95289e-05	0.00320232
chr4 155708679 155708824	47.2293	-2.7443	0.700723	-3.91638	8.98894e-05	0.00321064
chr17 24687157 24687645	178.055	-1.67709	0.428274	-3.91593	9.00581e-05	0.00321538
chr6 115946425 115946777	86.7265	-2.04931	0.523331	-3.91591	9.00649e-05	0.00321538
chr8 78820036 78820217	38.648	-3.22681	0.824092	-3.91559	9.0183e-05	0.00321655
chrX 102090638 102090921	69.3021	-2.31328	0.59088	-3.91498	9.04135e-05	0.00322324
chr12 16584017 16584382	104.814	-1.84042	0.470142	-3.9146	9.05544e-05	0.00322598
chr2 156199945 156200157	86.4881	-1.94164	0.496015	-3.91449	9.05972e-05	0.00322598
chr2 26188498 26188922	79.7839	-2.00968	0.513461	-3.91398	9.07886e-05	0.00323126
chr7 100950313 100950944	478.249	-1.35278	0.345627	-3.91398	9.07873e-05	0.00323126
chr5 140731110 140731345	114.153	-1.72789	0.441582	-3.91295	9.11762e-05	0.00324429
chr3 51326615 51327150	315.94	-1.34088	0.342691	-3.91279	9.12377e-05	0.00324536
chr2 165946224 165946507	70.4135	-2.20193	0.562829	-3.91225	9.14386e-05	0.00324979
chr11 8685216 8685562	193.386	-1.60245	0.409634	-3.91192	9.15657e-05	0.00325068
chr19 11928172 11928411	62.298	-2.36764	0.605257	-3.9118	9.16117e-05	0.00325068
chr2 167271163 167271872	204.111	-1.49431	0.381992	-3.91188	9.15788e-05	0.00325068
chr2 157373772 157374023	52.7862	-2.37192	0.606396	-3.91151	9.17203e-05	0.0032529
chr5 136459995 136460233	81.9556	-1.93473	0.494637	-3.91141	9.17586e-05	0.00325326
chr2 50690160 50690949	322.395	-1.33855	0.342304	-3.91042	9.21353e-05	0.00326071
chr11 82035147 82035797	483.698	-1.23449	0.315785	-3.90929	9.2568e-05	0.00327371
chr2 173784400 173784813	146.548	-1.72228	0.440587	-3.90907	9.26524e-05	0.00327572
chr18 12289317 12289558	44.9679	-2.68079	0.685816	-3.90891	9.2713e-05	0.00327653
chr1 138931372 138931527	27.523	-6.02916	1.54271	-3.90816	9.30006e-05	0.00328439
chr1 170934445 170934725	126.392	-1.65882	0.42447	-3.90799	9.30672e-05	0.00328456
chr8 8983227 8983500	38.6443	-2.78771	0.713349	-3.90792	9.30928e-05	0.00328456
chr7 87926531 87927011	69.5552	-2.11488	0.541224	-3.90759	9.32202e-05	0.00328829
chr6 47560906 47561193	71.3704	-2.22289	0.569029	-3.90646	9.3657e-05	0.00329906
chr12 12164471 12164723	50.7736	-2.84964	0.7295	-3.9063	9.3721e-05	0.00329977
chr4 129987785 129988194	288.076	-1.34433	0.344142	-3.90631	9.37145e-05	0.00329977
chr5 95897988 95898251	30.8063	-3.30299	0.845687	-3.90569	9.39583e-05	0.00330581
chr9 41087876 41088305	216.687	-1.70054	0.435436	-3.90536	9.40849e-05	0.00330949
chr15 99038156 99038352	86.1761	-2.06521	0.528826	-3.90527	9.41187e-05	0.00330991
chr1 177598199 177598640	115.73	-1.87436	0.479967	-3.9052	9.41483e-05	0.00331018
chr8 124256859 124257312	174.22	-1.60769	0.411723	-3.9048	9.43049e-05	0.00331182
chr11 118427361 118427585	73.3321	-2.29394	0.587482	-3.9047	9.4344e-05	0.00331242
chr7 74683928 74684347	202.746	-1.45985	0.373969	-3.90368	9.47422e-05	0.00332295
chr1 53872326 53872567	48.2993	-2.58618	0.662797	-3.90193	9.54306e-05	0.00333812
chr4 124913617 124913844	25.1223	-4.3872	1.12433	-3.90206	9.53788e-05	0.00333812
chr19 47035036 47035272	35.7726	-2.86858	0.735225	-3.90163	9.55464e-05	0.0033414
chr17 14953479 14953898	152.427	-1.60313	0.410903	-3.90148	9.56072e-05	0.00334275
chr15 96654780 96655075	212.354	-1.52307	0.390515	-3.90015	9.61315e-05	0.0033564
chr3 83943260 83943532	90.5144	-1.94877	0.49971	-3.89979	9.62747e-05	0.0033589
chr2 166756468 166756691	65.6188	-2.24074	0.574657	-3.89927	9.6483e-05	0.00336322
chr6 72545307 72545605	160.848	-1.66053	0.425902	-3.89886	9.66447e-05	0.00336497
chr18 46476867 46477258	332.414	-1.41174	0.362303	-3.89658	9.75609e-05	0.00339138
chr7 45921177 45921680	343.296	-1.34614	0.3455	-3.8962	9.77118e-05	0.00339584
chr13 104611353 104611646	93.6569	-1.90069	0.487842	-3.89613	9.7742e-05	0.0033961
chr3 109129726 109130626	215.108	-1.72341	0.442378	-3.89578	9.78839e-05	0.0033961
chr3 127020182 127020470	42.2838	-2.54724	0.653837	-3.89584	9.78597e-05	0.0033961
chr5 122715789 122716181	81.2612	-1.93638	0.49703	-3.8959	9.78338e-05	0.0033961
chr15 79342962 79343351	193.387	-1.51461	0.388796	-3.89565	9.79377e-05	0.00339624
chr9 110893597 110893760	38.2818	-3.0456	0.781907	-3.89509	9.81635e-05	0.00340056
chr19 47508631 47509170	557.078	-1.3	0.333772	-3.89488	9.82466e-05	0.00340265
chr14 121435791 121436095	100.266	-2.13191	0.547483	-3.89402	9.85979e-05	0.00341226
chr1 39834856 39835063	49.126	-2.55638	0.656614	-3.89327	9.88999e-05	0.00341898
chr15 31337576 31337821	109.711	-1.83941	0.472465	-3.89322	9.89222e-05	0.00341898
chr5 135713458 135714284	630.08	-1.44007	0.369937	-3.89275	9.91152e-05	0.00342408
chr15 75850806 75851350	277.716	-1.42275	0.365536	-3.89224	9.93214e-05	0.00342727
chr18 56411772 56412019	65.2787	-2.38051	0.6116	-3.89227	9.93114e-05	0.00342727
chr4 155582224 155582655	454.192	-1.37792	0.354047	-3.89193	9.94518e-05	0.00342863
chr6 99019374 99019605	53.508	-2.66279	0.684182	-3.89193	9.94482e-05	0.00342863
chr15 59509075 59509241	43.7719	-2.7707	0.712039	-3.89121	9.97449e-05	0.00343637
chr4 126405155 126405487	82.528	-2.0224	0.519986	-3.88932	0.000100524	0.00346133
chr16 30395245 30395461	60.8756	-2.25668	0.580259	-3.88909	0.000100622	0.00346263
chr2 160657921 160658079	37.4155	-3.06464	0.788093	-3.88868	0.000100792	0.00346689
chr17 46341256 46341671	216.36	-1.58741	0.408278	-3.88806	0.000101048	0.00347176
chr13 107832849 107833097	109.983	-2.09591	0.539106	-3.88775	0.000101177	0.00347538
chr2 60288579 60288918	109.352	-1.7822	0.458694	-3.88539	0.000102166	0.0034966
chr5 30622157 30622841	204.086	-1.48679	0.382655	-3.88546	0.000102136	0.0034966
chr16 24517730 24518044	107.15	-1.91742	0.493538	-3.88505	0.000102307	0.00349903
chr13 30691942 30692184	76.5987	-1.94169	0.500099	-3.88261	0.000103341	0.00352553
chr17 57173424 57173632	32.1718	-3.58408	0.923082	-3.88273	0.000103289	0.00352553
chr9 99409373 99409606	40.1791	-2.97785	0.767179	-3.88156	0.000103787	0.00353521
chr4 137890625 137891105	307.801	-1.33675	0.344437	-3.88096	0.000104044	0.00354155
chr11 88954099 88954363	153.689	-1.74822	0.450502	-3.8806	0.0001042	0.00354607
chr3 79901791 79902021	52.6642	-2.42208	0.624197	-3.88031	0.000104321	0.0035486
chr17 27561761 27562457	673.363	-1.20305	0.310077	-3.87983	0.000104528	0.00355322
chr2 71377496 71377709	47.6889	-2.60865	0.67239	-3.87967	0.0001046	0.00355466
chr10 60690901 60691445	86.7434	-1.92177	0.495435	-3.87895	0.000104907	0.00355966
chr3 89519949 89520239	172.24	-1.73485	0.447242	-3.87899	0.000104892	0.00355966
chr14 50357650 50357955	62.6966	-2.10912	0.543758	-3.87879	0.000104979	0.00356053
chr17 35807848 35808458	350.555	-1.32827	0.342446	-3.87879	0.000104979	0.00356053
chr12 100225279 100225435	18.1783	-6.49786	1.67556	-3.87802	0.000105309	0.00356771
chr1 38633397 38633572	25.9987	-4.18371	1.07893	-3.87764	0.000105473	0.00357245
chr2 28412010 28412324	54.3992	-2.46258	0.635263	-3.87647	0.000105982	0.00358323
chr4 62308372 62308743	110.211	-1.86444	0.48099	-3.87626	0.000106074	0.00358556
chr12 99647025 99647244	64.7076	-2.19552	0.566569	-3.87512	0.000106571	0.00359509
chr13 96527928 96528157	36.2371	-2.95034	0.761365	-3.87506	0.000106598	0.00359519
chr3 146156208 146156741	316.188	-1.33173	0.343696	-3.87474	0.000106739	0.00359833
chr11 31796118 31796575	236.298	-1.43906	0.371512	-3.87353	0.000107271	0.00361327
chr8 75103511 75103652	52.5744	-2.45326	0.633399	-3.87317	0.000107428	0.00361591
chr3 89347252 89347480	158.895	-1.73518	0.44806	-3.87265	0.000107661	0.00362211
chr16 89909486 89909769	58.7822	-2.295	0.592714	-3.87201	0.000107941	0.00362749
chr5 140739838 140740213	185.037	-1.5472	0.3996	-3.87188	0.000108001	0.0036287
chr13 30713676 30713998	57.4212	-2.37287	0.613016	-3.87082	0.000108472	0.00364127
chr17 86243069 86243584	126.441	-1.65061	0.42644	-3.87066	0.00010854	0.00364276
chr10 21172852 21173102	38.1608	-3.16224	0.817048	-3.87033	0.00010869	0.00364671
chr5 135951045 135951347	102.359	-1.87351	0.484114	-3.86997	0.000108848	0.00365034
chr15 83033201 83033571	262.27	-1.45967	0.377227	-3.86946	0.000109076	0.00365606
chr13 51397844 51398104	76.6007	-2.06023	0.532469	-3.8692	0.000109192	0.00365812
chr13 75823216 75823511	144.243	-1.60611	0.415219	-3.8681	0.000109685	0.00366973
chr8 77442479 77442835	238.842	-1.48181	0.383116	-3.86777	0.000109835	0.00367202
chr11 20068426 20068603	31.361	-3.33862	0.863245	-3.86752	0.000109948	0.00367298
chr19 10284512 10284981	272.832	-1.81906	0.470374	-3.86725	0.000110068	0.00367357
chr8 115522526 115522844	147.286	-1.67561	0.433279	-3.86727	0.000110063	0.00367357
chr10 67748287 67748918	252.773	-1.37425	0.355391	-3.86687	0.000110239	0.00367591
chr1 156996563 156996757	101.593	-1.81068	0.468276	-3.86669	0.000110324	0.00367722
chr11 100400917 100401218	186.325	-1.53618	0.397502	-3.86458	0.000111282	0.00370404
chr5 52386048 52386456	138.756	-1.80622	0.467384	-3.86454	0.000111301	0.00370404
chr5 143760602 143760829	42.6258	-2.63213	0.681379	-3.86295	0.000112025	0.00372405
chr1 156911024 156911291	71.9243	-2.03421	0.526727	-3.86198	0.000112471	0.00373244
chr3 84748197 84748483	46.0101	-2.74963	0.711996	-3.86187	0.000112523	0.00373244
chr8 117121310 117121570	165.017	-1.57013	0.406562	-3.86197	0.000112476	0.00373244
chr9 115236157 115236823	248.563	-1.38103	0.357599	-3.86196	0.000112482	0.00373244
chr5 64751072 64751666	143.99	-1.56728	0.405906	-3.86118	0.00011284	0.0037404
chr3 84854559 84854799	25.7151	-3.85666	0.998872	-3.86102	0.000112917	0.00374212
chr8 3251040 3251755	297.497	-1.51964	0.393652	-3.86037	0.000113215	0.0037487
chr11 31734094 31734509	208.602	-1.58387	0.4103	-3.86028	0.000113257	0.00374928
chr1 91188901 91189297	91.6706	-1.88852	0.489281	-3.85978	0.00011349	0.00375452
chr7 100952056 100952380	243.94	-1.43371	0.371468	-3.85956	0.000113589	0.00375533
chr16 16099668 16100191	160.096	-1.5358	0.397931	-3.85945	0.000113642	0.00375624
chr2 61514066 61514451	101.058	-1.77578	0.460138	-3.85923	0.000113746	0.00375864
chr6 89405026 89405405	66.7557	-2.36306	0.612329	-3.85914	0.000113786	0.00375864
chr13 117237171 117237590	163.917	-1.74609	0.452519	-3.8586	0.000114038	0.00376438
chr3 79544110 79544296	38.8953	-2.65017	0.68691	-3.85811	0.000114268	0.00377116
chr13 47228219 47228576	138.027	-1.65079	0.428006	-3.85692	0.000114823	0.00378282
chr18 32647327 32647463	39.7936	-2.88159	0.74721	-3.85647	0.000115037	0.00378906
chr8 120812121 120812655	90.6838	-1.97115	0.511152	-3.8563	0.000115118	0.00378963
chr3 97965992 97966380	272.573	-1.39151	0.360936	-3.85529	0.00011559	0.00380101
chr10 61285184 61285686	125.972	-1.73964	0.451255	-3.85512	0.000115672	0.00380157
chr4 11999058 11999299	54.055	-2.6667	0.691812	-3.85466	0.000115889	0.00380323
chr16 45644448 45644821	150.264	-1.77061	0.459489	-3.85343	0.000116472	0.0038188
chr18 11046090 11046346	41.4468	-2.73619	0.710173	-3.85285	0.000116753	0.0038255
chr4 117981336 117981499	28.936	-3.2938	0.854958	-3.85259	0.000116875	0.00382618
chr17 50735475 50735768	86.9082	-1.93171	0.501431	-3.8524	0.000116966	0.00382831
chr1 34827927 34828308	152.761	-1.62506	0.42197	-3.85113	0.000117573	0.00384317
chr6 38345866 38346158	152.16	-1.61511	0.419424	-3.85077	0.000117748	0.00384807
chr10 82622698 82623530	349.884	-1.34482	0.34931	-3.84994	0.000118149	0.00385782
chr16 85070187 85070323	37.5285	-2.91964	0.758393	-3.84977	0.00011823	0.00385962
chr1 134872724 134872968	36.9665	-2.82719	0.734546	-3.8489	0.000118651	0.00387002
chr2 34599951 34600171	47.9055	-2.56303	0.665933	-3.84878	0.000118709	0.00387024
chr5 148624735 148624955	41.4444	-2.77958	0.72219	-3.84882	0.000118689	0.00387024
chr4 131910283 131911040	409.913	-1.29821	0.337383	-3.84788	0.000119142	0.00388184
chr6 53709732 53709991	97.547	-1.89059	0.491533	-3.84631	0.000119909	0.00389844
chr8 120763307 120763583	92.9981	-2.08085	0.540976	-3.84648	0.000119828	0.00389844
chr15 101987320 101987459	39.1796	-2.71783	0.706698	-3.84582	0.000120149	0.00390336
chr13 67423187 67423571	53.4336	-2.37196	0.616902	-3.84495	0.000120578	0.00391284
chr10 115171490 115171733	65.3124	-2.10883	0.548561	-3.8443	0.000120897	0.00391791
chr2 25067813 25068091	31.4218	-3.06762	0.797967	-3.8443	0.000120899	0.00391791
chr16 4757021 4757255	26.7484	-4.11746	1.0713	-3.84344	0.00012132	0.00392815
chr11 116868153 116868454	174.658	-1.67868	0.43687	-3.84251	0.000121782	0.00393803
chr12 99843290 99843664	62.0808	-2.24333	0.583848	-3.84232	0.000121876	0.00393937
chr12 105936881 105937105	69.2685	-2.09486	0.545474	-3.84044	0.000122815	0.00396113
chr13 5886876 5887127	100.503	-1.80849	0.470912	-3.84039	0.000122838	0.00396113
chr8 34762801 34763008	85.3689	-2.21062	0.575667	-3.84011	0.000122982	0.00396492
chr15 59486224 59486524	62.0827	-2.23276	0.581539	-3.8394	0.000123336	0.00397254
chr19 17261217 17261373	35.822	-2.84255	0.740421	-3.8391	0.000123485	0.00397603
chr5 149242526 149242747	70.412	-2.05947	0.536817	-3.83645	0.000124823	0.00400287
chr13 112018603 112019158	141.188	-1.64222	0.42808	-3.83624	0.000124931	0.00400463
chr1 74084349 74085281	146.304	-1.59449	0.415647	-3.83616	0.000124974	0.00400516
chr1 175637756 175637970	66.5054	-2.15581	0.562295	-3.83394	0.000126106	0.0040337
chr11 118456844 118457390	359.235	-1.31948	0.344171	-3.83379	0.000126184	0.00403533
chr13 56162875 56163368	126.034	-1.72638	0.450327	-3.83361	0.000126276	0.00403597
chr15 79894320 79894393	16.5671	-6.44639	1.6816	-3.83348	0.000126346	0.00403623
chr7 3898053 3898543	346.009	-1.35515	0.353557	-3.83291	0.000126634	0.00404221
chr2 165319499 165319836	274.716	-1.39809	0.364781	-3.83269	0.00012675	0.00404316
chr8 68837783 68837981	48.6325	-2.6874	0.701203	-3.83255	0.00012682	0.00404451
chr13 54702620 54702793	27.2992	-3.80654	0.993299	-3.83222	0.000126991	0.00404745
chr2 91082955 91083485	488.03	-1.29244	0.33727	-3.83205	0.000127078	0.00404745
chr2 152620747 152621677	214.755	-1.44453	0.376956	-3.83209	0.000127059	0.00404745
chr4 139493633 139494047	234.75	-1.49496	0.390428	-3.82903	0.00012865	0.00408129
chr1 43814372 43814596	33.7457	-3.0844	0.805586	-3.82877	0.000128787	0.00408441
chr19 53251057 53251331	91.8261	-2.08597	0.54485	-3.82853	0.000128912	0.00408599
chr3 36401997 36402285	36.2597	-2.93113	0.76562	-3.82843	0.000128961	0.00408599
chr2 65340876 65341215	61.8721	-2.14788	0.561167	-3.82753	0.000129435	0.00409671
chr2 27232307 27232832	392.765	-1.40912	0.368217	-3.82688	0.000129777	0.00410581
chrX 11961310 11961687	61.8096	-2.1357	0.558142	-3.82646	0.000130001	0.00411202
chr4 55655380 55655688	115.862	-1.71487	0.448223	-3.82593	0.000130278	0.00411646
chr10 42504393 42504611	102.556	-1.89424	0.495158	-3.82552	0.000130495	0.00411986
chr11 98051687 98051921	102.249	-1.87221	0.489408	-3.82546	0.000130526	0.00411998
chr7 117490608 117490784	85.7922	-1.96128	0.512972	-3.82336	0.000131646	0.00415184
chr1 191166315 191166689	246.325	-1.49299	0.390505	-3.82323	0.000131714	0.00415226
chr10 3110128 3110235	16.6531	-6.38952	1.67134	-3.823	0.00013184	0.0041545
chr15 9858322 9858635	46.6595	-2.64836	0.692773	-3.82284	0.000131922	0.0041562
chr12 20614885 20615017	16.8702	-6.37237	1.66709	-3.82245	0.00013213	0.00416188
chr10 80340122 80340723	431.462	-1.2345	0.323003	-3.82193	0.000132409	0.00416895
chr1 182380619 182381025	181.666	-1.66585	0.435929	-3.82137	0.000132712	0.00417498
chr9 65583174 65583335	108.141	-1.77191	0.463739	-3.82091	0.000132958	0.0041801
chr17 73971352 73971667	221.118	-1.54206	0.403614	-3.82062	0.000133117	0.00418289
chr3 52930249 52930608	156.629	-1.71571	0.449068	-3.8206	0.00013313	0.00418289
chr10 78264783 78265103	86.036	-1.94465	0.509012	-3.82044	0.000133216	0.00418472
chr11 98939639 98939760	110.144	-1.70048	0.445135	-3.82014	0.000133376	0.00418741
chr17 28757599 28757799	28.3622	-3.4287	0.897599	-3.81986	0.000133528	0.00418841
chr3 88739840 88740400	273.284	-1.70514	0.44638	-3.81992	0.000133494	0.00418841
chr13 95961250 95961454	32.4742	-3.43901	0.900355	-3.81961	0.000133663	0.00419066
chr10 25311764 25312179	96.5684	-1.80167	0.471866	-3.81818	0.00013444	0.00420826
chr5 140617732 140618319	851.596	-1.28525	0.336752	-3.81662	0.000135291	0.00422962
chr16 35902987 35903552	198.524	-1.70414	0.446519	-3.81651	0.000135352	0.00423066
chr6 128972677 128972860	54.0025	-2.41601	0.633197	-3.81558	0.000135864	0.00424139
chr18 39194857 39195112	33.9417	-3.08135	0.807761	-3.81468	0.000136357	0.00425237
chr6 108231970 108232412	260.491	-1.40759	0.369231	-3.81222	0.000137726	0.00428795
chr18 79256953 79257320	102.986	-1.75523	0.460553	-3.81113	0.000138333	0.00430148
chr16 90042430 90042821	127.058	-1.64923	0.432841	-3.81024	0.000138832	0.00431081
chr2 166359577 166359828	63.7818	-2.28847	0.600642	-3.81004	0.000138946	0.00431298
chr8 90390873 90391128	41.9199	-2.70136	0.709028	-3.80995	0.000138993	0.00431313
chr4 75275840 75276061	66.7716	-2.19837	0.577263	-3.80827	0.000139942	0.00433531
chr5 106709593 106709888	48.7326	-2.41782	0.634885	-3.80828	0.000139935	0.00433531
chr1 82793151 82793577	187.811	-1.59514	0.418907	-3.80786	0.000140172	0.00433989
chr6 72140318 72140785	265.197	-1.44092	0.378467	-3.80725	0.000140521	0.00434891
chr15 64260073 64260285	69.3297	-2.10915	0.554144	-3.80615	0.000141146	0.00436468
chr7 80406163 80406487	132.978	-1.76585	0.464047	-3.80533	0.000141615	0.00437736
chr10 98725213 98725420	47.9574	-2.5176	0.661721	-3.80462	0.000142023	0.0043855
chr15 78596927 78597238	326.756	-1.44094	0.378771	-3.80426	0.000142228	0.00438816
chr11 110244733 110245085	130.565	-1.65239	0.434413	-3.80374	0.000142528	0.00439567
chr8 91502085 91502331	39.2851	-3.45658	0.9088	-3.80345	0.000142693	0.00439895
chr17 87531391 87532047	280.1	-1.46751	0.385894	-3.8029	0.000143012	0.00440339
chr11 121677516 121677728	77.0535	-1.92013	0.504931	-3.80276	0.000143095	0.00440474
chr13 112349193 112349401	78.3642	-2.16301	0.568821	-3.80262	0.000143176	0.00440573
chr10 117747580 117747988	78.888	-1.91502	0.503627	-3.80245	0.000143271	0.00440686
chr1 138939789 138940114	41.4855	-2.97603	0.782752	-3.802	0.00014353	0.00441245
chr11 35841921 35842290	170.706	-1.53395	0.40346	-3.80199	0.000143541	0.00441245
chr10 120366044 120366309	51.5674	-2.35947	0.620784	-3.80078	0.000144239	0.00442583
chr15 96627201 96627573	56.1213	-2.55337	0.671801	-3.80078	0.00014424	0.00442583
chr11 55131052 55131499	133.056	-1.60477	0.422229	-3.80072	0.000144279	0.00442611
chr3 79852650 79853234	349.511	-1.42287	0.37439	-3.80051	0.000144398	0.00442785
chr8 121848574 121848933	111.801	-1.74904	0.460331	-3.79952	0.000144974	0.00444109
chr11 113063010 113063776	434.237	-1.38091	0.363504	-3.79889	0.000145345	0.00444795
chr9 75427585 75427943	157.627	-1.51948	0.399986	-3.79883	0.000145378	0.00444806
chr10 23853838 23854152	44.3093	-2.62178	0.690164	-3.79877	0.000145414	0.00444824
chr19 12802931 12803102	49.9807	-2.46461	0.648916	-3.79804	0.000145848	0.00445399
chr11 117240983 117241144	65.4157	-2.07278	0.546219	-3.79478	0.000147775	0.00449675
chr11 51809602 51809936	155.466	-1.55559	0.409961	-3.79449	0.000147948	0.00449912
chr7 19871007 19871655	504.869	-1.39718	0.36822	-3.79441	0.000147994	0.00449912
chr17 5801978 5802537	518.545	-1.41563	0.37311	-3.79415	0.000148151	0.00450092
chr14 77911540 77911759	39.5124	-3.0463	0.802974	-3.79377	0.000148376	0.00450591
chr3 96811325 96811530	50.9162	-2.38421	0.628566	-3.79309	0.000148783	0.00451555
chr17 50331849 50332078	86.5968	-1.88046	0.495847	-3.79242	0.000149189	0.00452696
chr4 21755078 21755762	375.305	-1.28957	0.340053	-3.79227	0.000149277	0.00452873
chr19 43801332 43801958	284.196	-1.69743	0.447828	-3.79036	0.000150429	0.0045572
chr11 120938796 120939154	390.785	-1.45554	0.384061	-3.78986	0.000150733	0.00456096
chr19 45238786 45239026	53.2024	-2.34482	0.618831	-3.78911	0.000151185	0.00456821
chr8 25191952 25192221	91.3619	-1.8227	0.481141	-3.78829	0.000151691	0.00458073
chr16 31935286 31935710	282.486	-1.46531	0.386848	-3.78782	0.000151973	0.00458651
chr4 59455537 59455842	90.6103	-1.90379	0.502658	-3.78745	0.000152204	0.00458796
chr6 128381244 128381588	106.252	-1.73196	0.457284	-3.78749	0.000152179	0.00458796
chr7 28440841 28441100	183.759	-1.49379	0.394426	-3.78724	0.000152328	0.00458895
chr5 149235026 149235471	244.554	-1.45172	0.383362	-3.78681	0.000152593	0.00459509
chr6 88047903 88048116	94.7022	-1.81822	0.480227	-3.78617	0.000152985	0.00460411
chr4 59278482 59278700	23.6309	-3.6224	0.956819	-3.78588	0.000153165	0.00460861
chr7 134550400 134550716	88.7202	-1.85562	0.490152	-3.7858	0.000153212	0.00460912
chr2 164935867 164936363	267.987	-1.69647	0.448123	-3.78572	0.000153266	0.0046096
chr7 45095366 45095810	121.835	-1.64423	0.43433	-3.78568	0.000153291	0.0046096
chr2 166471348 166471908	224.941	-1.63541	0.432034	-3.78537	0.000153482	0.00461057
chr15 58046260 58046453	33.2992	-3.10142	0.819485	-3.7846	0.000153955	0.00462224
chr14 47359700 47359891	73.9512	-2.15614	0.569769	-3.78424	0.000154178	0.00462431
chr15 98936872 98937273	237.767	-1.52381	0.402656	-3.7844	0.000154082	0.00462431
chr7 30393212 30393498	114.326	-1.83604	0.485222	-3.78392	0.00015438	0.00462947
chr13 37777355 37777696	264.277	-1.46192	0.386369	-3.78373	0.000154493	0.0046319
chr1 106162561 106162946	149.529	-1.74286	0.460639	-3.78356	0.000154601	0.0046324
chrX 99017767 99018298	153.092	-1.54672	0.408938	-3.78228	0.0001554	0.00465156
chr19 4090436 4090951	140.696	-1.71162	0.452695	-3.78095	0.000156228	0.00466538
chr4 119609603 119609835	35.3811	-2.85223	0.754502	-3.78029	0.000156648	0.00467267
chr5 64896628 64896938	100.404	-2.01517	0.533056	-3.78041	0.000156568	0.00467267
chr6 100164148 100164407	102.551	-1.96937	0.521031	-3.77977	0.000156976	0.00467844
chr6 87742025 87742485	195.525	-1.60197	0.423957	-3.77861	0.000157708	0.00469239
chr10 67644348 67644586	57.0213	-2.26885	0.600541	-3.77801	0.000158088	0.00469475
chr12 59077981 59078177	38.9357	-2.87518	0.760976	-3.77828	0.000157917	0.00469475
chr19 47905146 47905534	94.5464	-1.91326	0.506409	-3.77809	0.000158037	0.00469475
chr5 118404285 118404989	960.627	-1.14667	0.303515	-3.77796	0.000158116	0.00469475
chr1 172515264 172515507	99.6189	-1.82448	0.48296	-3.7777	0.000158285	0.004697
chr13 74004252 74004471	38.8922	-2.72063	0.720352	-3.77681	0.000158851	0.00471045
chr5 28259367 28259696	33.3532	-2.94571	0.780289	-3.77515	0.000159909	0.0047331
chr3 69674283 69674515	53.058	-2.22382	0.589111	-3.77488	0.000160082	0.00473729
chr12 17716150 17716333	56.9126	-2.2976	0.608689	-3.77467	0.000160218	0.00474037
chr18 46745773 46746165	206.274	-1.43058	0.37907	-3.77393	0.000160699	0.00475086
chr2 28205447 28205913	266.43	-1.40992	0.373599	-3.77388	0.000160731	0.00475087
chr8 70904491 70904871	213.655	-1.40416	0.372093	-3.77367	0.000160865	0.00475299
chr13 89383801 89384161	47.5966	-2.67648	0.709382	-3.77298	0.000161309	0.00476238
chr4 43044721 43045001	230.842	-1.38018	0.365938	-3.77163	0.000162185	0.00478541
chr4 145017818 145018057	111.754	-1.80043	0.477472	-3.77076	0.000162751	0.00479671
chr15 9864641 9865146	81.8588	-2.40083	0.636712	-3.77067	0.000162808	0.00479723
chr13 110905533 110905789	101.839	-1.73823	0.461023	-3.77037	0.000163008	0.00479934
chr9 61511393 61511791	102.697	-1.77706	0.471346	-3.77018	0.000163129	0.00480012
chr11 59528540 59528826	71.0997	-2.28182	0.605286	-3.76982	0.000163369	0.00480241
chr8 72360215 72360547	58.7018	-2.19803	0.583158	-3.76919	0.000163781	0.00480895
chr9 123484256 123484600	213.172	-1.54724	0.410507	-3.76908	0.00016385	0.0048091
chr4 132617844 132618189	250.111	-1.45812	0.387005	-3.76771	0.000164752	0.00482785
chr1 135554959 135555175	34.3389	-3.12639	0.829889	-3.76724	0.000165064	0.00483251
chr17 31835480 31835627	55.1307	-2.3105	0.613313	-3.76724	0.000165064	0.00483251
chr7 19465901 19466118	69.8817	-2.16096	0.573706	-3.76668	0.000165435	0.00484053
chr2 60120750 60121040	141.468	-1.68346	0.447018	-3.76598	0.0001659	0.00485226
chr4 124705172 124705325	90.862	-1.83936	0.488512	-3.76523	0.000166397	0.00486207
chr8 120818010 120818392	70.5701	-2.10489	0.559032	-3.76525	0.000166385	0.00486207
chr11 106971090 106971355	81.3284	-2.51208	0.667213	-3.76504	0.000166523	0.00486436
chr19 17256904 17257181	89.368	-1.79968	0.478	-3.76501	0.00016654	0.00486436
chr3 84337590 84337851	50.3109	-2.36101	0.627142	-3.76472	0.000166736	0.00486727
chr2 65342149 65342461	202.696	-1.44939	0.385174	-3.76294	0.000167929	0.00489395
chr14 19416394 19416501	146.698	-2.30328	0.612246	-3.76202	0.000168546	0.00490469
chr16 43951663 43952002	149.273	-1.51342	0.402289	-3.76202	0.000168543	0.00490469
chr8 126494410 126494904	268.97	-1.61839	0.430282	-3.76123	0.000169078	0.00491753
chr16 10945800 10946037	129.724	-1.77499	0.471997	-3.76061	0.000169503	0.00492608
chr7 3915314 3915995	239.172	-1.54176	0.410048	-3.75994	0.000169952	0.004934
chr8 13600157 13600597	141.533	-1.63859	0.435817	-3.75982	0.000170036	0.00493409
chr1 182504261 182504574	272.487	-1.31522	0.349984	-3.75794	0.000171315	0.00495638
chr10 118796011 118796171	26.038	-4.06036	1.08044	-3.75807	0.000171228	0.00495638
chr6 116022092 116022407	67.7042	-2.38996	0.63598	-3.75792	0.000171335	0.00495638
chr8 35716489 35716853	82.6688	-2.19726	0.584668	-3.75814	0.000171179	0.00495638
chr19 10279519 10280143	803.619	-1.33659	0.355691	-3.75772	0.000171468	0.00495738
chr17 34378791 34379104	70.539	-1.9941	0.530703	-3.75747	0.000171641	0.00495952
chr6 39259109 39259503	115.636	-1.72545	0.45922	-3.75735	0.000171724	0.00496002
chr18 61323130 61323365	56.6439	-2.29179	0.609966	-3.75724	0.0001718	0.00496125
chr19 7922463 7922723	44.9063	-2.52208	0.671314	-3.75693	0.000172013	0.00496456
chr6 116133845 116134095	53.6707	-2.34433	0.624023	-3.7568	0.000172098	0.00496511
chr11 106305472 106306228	335.911	-1.33135	0.354457	-3.75603	0.000172628	0.00496991
chr13 95921373 95921709	42.797	-2.77983	0.74014	-3.75582	0.000172778	0.00497234
chr15 84896303 84896551	32.3803	-2.96213	0.788741	-3.75551	0.000172986	0.00497738
chr13 110384630 110384886	78.4933	-1.93362	0.514917	-3.75521	0.000173197	0.00497969
chr3 52443946 52444458	231.137	-1.38192	0.368002	-3.75521	0.000173198	0.00497969
chr5 107853802 107854154	52.6663	-2.30034	0.612634	-3.75484	0.000173455	0.00498422
chr15 78736645 78737092	35.603	-2.72201	0.725003	-3.75448	0.0001737	0.0049884
chr18 44757750 44758012	149.502	-1.70378	0.453804	-3.75443	0.000173735	0.00498846
chr11 113174190 113174475	62.7171	-2.32776	0.620015	-3.75435	0.000173789	0.00498906
chr19 37549421 37549676	71.6645	-1.99115	0.530415	-3.75394	0.000174077	0.00499387
chr3 69135211 69135531	73.402	-2.13188	0.568116	-3.75255	0.000175047	0.00501751
chr14 27364832 27365279	49.4286	-2.41362	0.643218	-3.75241	0.000175144	0.00501933
chr12 112860856 112861159	375.541	-1.26359	0.336747	-3.75235	0.000175182	0.00501948
chr10 62313808 62314155	123.909	-1.80134	0.480129	-3.75179	0.000175575	0.00502883
chr8 88305869 88306087	53.5517	-2.39759	0.639095	-3.75154	0.000175753	0.00503077
chr6 123149341 123149726	60.2883	-2.081	0.554845	-3.75059	0.000176417	0.00504717
chr13 112116009 112116441	120.032	-1.62909	0.434374	-3.75043	0.000176533	0.0050486
chr9 106332776 106333156	115.894	-1.74547	0.465421	-3.75029	0.000176627	0.00504935
chr15 84253763 84254426	448.984	-1.28359	0.342312	-3.74976	0.000177003	0.00505819
chr14 19416745 19416837	122.96	-2.06655	0.551224	-3.74901	0.000177533	0.0050666
chr2 73053969 73054570	315.768	-1.35971	0.362731	-3.74852	0.000177882	0.00507464
chr19 56566035 56566392	118.378	-1.62233	0.432939	-3.74724	0.000178789	0.00508991
chr11 117242897 117243040	56.82	-2.20516	0.588557	-3.74672	0.000179161	0.00509953
chr11 101579925 101580212	66.2699	-2.03279	0.542617	-3.74628	0.000179479	0.00510666
chr18 56458783 56459071	71.2616	-2.03407	0.542956	-3.74628	0.000179474	0.00510666
chr7 83720260 83720712	169.352	-1.64481	0.439128	-3.74564	0.000179937	0.00511535
chr13 74029133 74029278	26.2906	-3.35195	0.894922	-3.74552	0.000180018	0.0051159
chr4 126136725 126136943	59.6863	-2.0683	0.55222	-3.74542	0.000180089	0.0051159
chr8 68181184 68181507	105.858	-1.84028	0.491346	-3.7454	0.000180109	0.0051159
chr12 104998010 104998193	75.3397	-1.92392	0.513835	-3.74423	0.000180946	0.00513193
chr6 137690688 137691062	162.833	-1.50866	0.402939	-3.74414	0.000181014	0.00513288
chr2 29466440 29466783	92.7849	-1.80238	0.481405	-3.74401	0.000181109	0.00513462
chr19 43711145 43711636	285.551	-1.46498	0.39135	-3.74341	0.00018154	0.00514201
chr13 95531188 95531432	21.2161	-3.85333	1.02955	-3.74274	0.000182022	0.00515468
chr3 61392992 61393316	151.419	-1.63281	0.43629	-3.74248	0.000182216	0.00515786
chr5 64378889 64379307	255.482	-1.34157	0.358478	-3.7424	0.000182271	0.00515786
chr9 3015953 3016159	338.87	-2.10763	0.563175	-3.74241	0.000182263	0.00515786
chr12 25054557 25054877	62.7253	-2.36096	0.63091	-3.74215	0.00018245	0.00516097
chr4 108878972 108879391	68.8782	-2.16775	0.579385	-3.74147	0.000182945	0.00517109
chr9 61967406 61967709	242.599	-1.43994	0.384926	-3.74083	0.000183411	0.00517959
chr5 136246466 136246724	222.886	-1.48427	0.396856	-3.74008	0.000183961	0.00519105
chr1 74053051 74053639	243.676	-1.40638	0.376055	-3.73983	0.000184145	0.00519313
chr10 80131398 80131849	92.4833	-1.98544	0.530924	-3.7396	0.000184311	0.00519313
chr13 59834796 59835481	134.943	-1.79867	0.480977	-3.73962	0.000184302	0.00519313
chr17 34295827 34296535	716.526	-1.14061	0.305005	-3.73964	0.000184287	0.00519313
chr12 55450345 55450787	212.342	-1.41864	0.379376	-3.73941	0.000184452	0.0051934
chr8 34744750 34745007	66.7508	-2.15465	0.576201	-3.7394	0.000184458	0.0051934
chr4 142200240 142200409	20.2859	-4.76649	1.27478	-3.73907	0.000184702	0.00519541
chr13 55067275 55067561	33.4876	-2.85473	0.7635	-3.73901	0.000184745	0.00519565
chr1 164397710 164398025	31.0471	-2.86489	0.766252	-3.73883	0.000184878	0.00519746
chr5 64360170 64361073	390.206	-1.24993	0.334359	-3.73829	0.000185276	0.00520281
chr19 9966078 9966453	109.563	-1.7803	0.476253	-3.73813	0.000185391	0.00520313
chr7 118931633 118931814	36.133	-2.66368	0.712561	-3.73819	0.000185353	0.00520313
chr13 37580885 37581622	173.117	-1.45226	0.388552	-3.73763	0.000185767	0.0052098
chr1 60015972 60016604	159.444	-1.47066	0.393519	-3.73721	0.000186075	0.00521554
chr3 96225653 96225784	66.9824	-2.1329	0.570755	-3.73698	0.000186242	0.00521926
chr1 180517728 180517927	38.1204	-2.90955	0.778636	-3.73673	0.000186429	0.00522081
chr7 141057082 141057321	46.3992	-2.37306	0.635098	-3.73653	0.000186579	0.00522265
chr8 68092762 68092968	32.5289	-2.94288	0.787601	-3.73651	0.000186589	0.00522265
chr7 70099107 70099333	38.8007	-2.70029	0.722736	-3.73621	0.000186818	0.00522531
chr7 84102659 84102931	57.8413	-2.2346	0.598097	-3.73618	0.00018684	0.00522531
chr1 178342731 178342912	51.8943	-2.51922	0.674408	-3.73546	0.000187373	0.00523306
chr12 54839961 54840188	114.567	-1.74321	0.466671	-3.73541	0.000187412	0.00523306
chr7 145106162 145106786	473.047	-1.26148	0.337721	-3.73529	0.000187498	0.005234
chr9 72465671 72466155	106.513	-1.70388	0.456352	-3.73369	0.000188697	0.00525967
chr13 95849390 95849705	103.434	-1.94915	0.522183	-3.73269	0.000189443	0.0052756
chr2 59800895 59801260	188.712	-1.51742	0.406653	-3.73148	0.00019036	0.00529135
chr3 79234127 79234402	93.6235	-1.74499	0.467665	-3.73129	0.0001905	0.00529426
chr1 184558197 184558699	194.192	-1.49693	0.40127	-3.73047	0.000191119	0.00530364
chr3 129892956 129893422	67.0891	-2.35277	0.63075	-3.73011	0.000191395	0.00530933
chr2 28621668 28622106	139.86	-1.554	0.416625	-3.72996	0.000191511	0.00531061
chr1 184875732 184876016	36.211	-3.1917	0.855765	-3.72965	0.000191745	0.00531517
chr2 166261581 166262279	189.432	-1.46706	0.39335	-3.72965	0.000191746	0.00531517
chr1 153764209 153764566	114.651	-1.88786	0.506206	-3.72943	0.000191914	0.00531883
chr3 60320273 60320617	85.3319	-1.93416	0.51885	-3.72778	0.000193174	0.00534587
chr14 70798614 70798927	144.722	-1.63888	0.439798	-3.72645	0.000194197	0.00536557
chr6 6542200 6542472	99.2758	-1.81012	0.486019	-3.72438	0.000195792	0.00539851
chr9 103111596 103112178	216.773	-1.42481	0.382611	-3.72391	0.000196157	0.00540462
chr10 116505414 116505657	70.0212	-2.15411	0.578473	-3.72379	0.000196258	0.00540541
chr17 88345456 88345727	67.231	-2.0276	0.544551	-3.72342	0.000196539	0.00541217
chr10 120120589 120120796	40.7891	-2.90575	0.780565	-3.72262	0.000197167	0.00542733
chr11 70597368 70597695	60.2134	-2.08449	0.55996	-3.72258	0.000197198	0.00542733
chr11 118135263 118135590	156.255	-1.52033	0.408497	-3.72177	0.000197828	0.00544026
chr6 72477865 72478127	87.464	-1.8808	0.505353	-3.72175	0.000197848	0.00544026
chr7 98082511 98082638	45.7028	-2.54922	0.685112	-3.72088	0.000198529	0.00545499
chr2 23097173 23097322	24.5697	-3.74872	1.0077	-3.72006	0.000199175	0.00546678
chr17 62817007 62817504	58.8386	-2.10473	0.565796	-3.71995	0.000199259	0.00546808
chr5 95914107 95914397	44.807	-2.36522	0.636127	-3.71815	0.000200684	0.00549853
chr1 5087113 5087300	45.8323	-2.74862	0.73936	-3.71756	0.000201158	0.00550315
chr1 166524756 166525009	60.5424	-2.20049	0.591905	-3.71764	0.00020109	0.00550315
chr13 44482741 44482986	120.703	-1.64415	0.44226	-3.71762	0.000201107	0.00550315
chr11 82045393 82045926	225.843	-1.37111	0.369022	-3.71553	0.000202778	0.0055324
chr7 142949569 142949838	57.1961	-2.41632	0.65035	-3.71541	0.000202875	0.00553405
chr11 63230876 63231082	50.6209	-2.45644	0.661205	-3.7151	0.000203122	0.00553879
chr11 74100786 74101054	34.486	-2.80152	0.754142	-3.71484	0.000203332	0.00554197
chr16 91606895 91607379	233.833	-1.43773	0.387023	-3.71485	0.000203328	0.00554197
chr1 160293392 160293849	134.269	-1.57393	0.423743	-3.71434	0.000203731	0.00554937
chr9 56003174 56003549	88.9666	-1.84005	0.495409	-3.71421	0.000203839	0.0055513
chr13 96106491 96106785	89.4431	-1.88658	0.508105	-3.71298	0.000204833	0.00557131
chr12 38843788 38844347	104.443	-1.68649	0.45438	-3.71162	0.000205937	0.00559124
chr11 69605719 69606144	175.287	-1.51597	0.408508	-3.711	0.000206446	0.00559905
chr3 90612059 90612408	332.286	-1.32762	0.357754	-3.711	0.000206444	0.00559905
chr3 138588231 138588439	29.4863	-3.26663	0.880382	-3.71047	0.000206874	0.00560758
chr13 108135738 108135988	46.0982	-2.46564	0.664544	-3.71028	0.000207033	0.00560883
chr4 129251885 129252107	60.4914	-2.21701	0.59755	-3.71016	0.000207128	0.00560944
chr4 136120073 136120361	129.675	-1.71184	0.461508	-3.70923	0.000207887	0.00562492
chr6 30855776 30856339	235.908	-1.3553	0.365396	-3.70914	0.000207969	0.00562534
chr9 85577781 85578109	42.9842	-2.65416	0.715818	-3.70788	0.000209004	0.0056466
chr11 83619098 83619306	94.3645	-2.31716	0.62514	-3.70662	0.000210041	0.00566591
chr4 53269594 53270384	234.961	-1.49057	0.402159	-3.70643	0.000210204	0.00566829
chr4 132802299 132802604	74.7088	-2.0168	0.544149	-3.70634	0.000210275	0.00566887
chr15 38323256 38323506	44.913	-3.21644	0.867935	-3.70585	0.000210683	0.00567552
chr9 111161308 111161634	33.6954	-2.85394	0.770135	-3.70577	0.000210749	0.00567552
chr15 78267844 78268179	131.388	-1.59647	0.430836	-3.70551	0.000210968	0.00567642
chr1 54841847 54842120	92.5885	-1.86031	0.502192	-3.70439	0.000211904	0.00569125
chr4 109987553 109987872	39.0969	-2.66889	0.720664	-3.70337	0.000212755	0.00570949
chr9 59536981 59537133	78.0134	-1.8893	0.510185	-3.70317	0.000212922	0.00571288
chr9 48759047 48759607	137.853	-1.5355	0.414768	-3.70206	0.000213857	0.00573219
chr1 182521130 182521353	92.1258	-1.75518	0.474148	-3.70175	0.00021412	0.00573514
chr12 12162601 12162932	33.4926	-3.8798	1.04809	-3.70176	0.000214106	0.00573514
chr1 105199352 105199654	79.725	-1.96828	0.531739	-3.70159	0.00021425	0.00573632
chr14 25747181 25747836	198.374	-1.41121	0.381299	-3.70106	0.000214699	0.00574324
chr19 17396596 17397040	80.7461	-1.82611	0.493498	-3.70033	0.000215315	0.0057536
chr2 25074343 25074747	32.8025	-2.9821	0.805897	-3.70034	0.000215308	0.0057536
chr2 48924699 48925096	75.3263	-1.86924	0.50516	-3.7003	0.000215349	0.0057536
chr6 100162968 100163692	494.983	-1.29244	0.349282	-3.70029	0.000215354	0.0057536
chr11 50198852 50199117	148.85	-1.71033	0.462244	-3.70005	0.000215553	0.0057551
chr4 32677527 32677800	42.7901	-2.49001	0.672964	-3.70007	0.000215544	0.0057551
chr5 143490001 143490308	114.536	-1.63396	0.441593	-3.70014	0.000215478	0.0057551
chr1 36508283 36508561	112.815	-1.70827	0.46181	-3.69907	0.000216391	0.00577218
chr4 139430184 139430499	253.29	-1.35442	0.366143	-3.69914	0.000216331	0.00577218
chr11 118348905 118349183	106.977	-1.68207	0.454813	-3.69837	0.000216987	0.00578288
chr10 4469471 4469831	60.645	-2.2922	0.619951	-3.69739	0.000217826	0.00579736
chr4 138865044 138865524	249.742	-1.48424	0.401455	-3.69715	0.00021803	0.0057994
[truncated: 629 more rows]
