# Supplementary material for: Skin basal cell carcinomas assemble a pro-tumorigenic spatially organized and self-propagating Trem2+ myeloid niche
Source: Nat Commun. 2023 May 10;14:2685. doi: 10.1038/s41467-023-37993-w (PMC10172319; doi:10.1038/s41467-023-37993-w)
Supplement: Supplementary file 11 — Supplementary Data 8 [file 41467_2023_37993_MOESM11_ESM.xlsx]

## Sheet: UP
	baseMean	log2FoldChange	lfcSE	stat	pvalue	padj
chr17 8164819 8165895	380.803	3.2656	0.407386	8.01599	1.09251e-15	1.56246e-11
chr6 53642439 53643266	216.907	4.29222	0.536689	7.9976	1.26872e-15	1.56246e-11
chr17 17063623 17064360	212.445	3.726	0.472728	7.88191	3.22415e-15	3.66402e-11
chr5 34989382 34989816	84.6183	4.38532	0.558299	7.85479	4.00455e-15	4.22583e-11
chr8 61478625 61479138	92.9842	6.00752	0.773933	7.76232	8.3388e-15	7.69963e-11
chr15 34412057 34413078	224.61	3.43792	0.459155	7.4875	7.02005e-14	4.33315e-10
chr17 64644983 64645669	156.022	4.08767	0.54949	7.43903	1.01428e-13	5.99381e-10
chr2 128692425 128693073	140.003	4.5595	0.613488	7.4321	1.06889e-13	6.07359e-10
chr16 45973878 45974685	215.863	3.80177	0.51474	7.38581	1.51524e-13	7.78152e-10
chr16 85721919 85722688	179.028	4.15688	0.563245	7.38023	1.58015e-13	7.78152e-10
chr17 12575251 12575979	129.264	4.47382	0.607624	7.3628	1.80086e-13	8.58231e-10
chr12 119390149 119390722	134.072	3.9348	0.542944	7.24715	4.25643e-13	1.84949e-09
chr12 20196399 20197279	148.865	3.56294	0.493454	7.2204	5.1835e-13	2.18797e-09
chr17 49473984 49474452	116.02	3.67713	0.51031	7.20569	5.77515e-13	2.30594e-09
chr8 35183175 35184032	200.304	3.50438	0.486149	7.20845	5.65911e-13	2.30594e-09
chr14 76582131 76582951	196.812	4.21725	0.586347	7.19241	6.3658e-13	2.36577e-09
chr2 151962462 151962853	124.535	4.54956	0.635295	7.16133	7.98989e-13	2.87901e-09
chr11 72142753 72143293	114.913	4.09043	0.576744	7.09229	1.31912e-12	4.23656e-09
chr15 12739583 12740284	267.314	3.30872	0.472812	6.99795	2.59727e-12	7.67422e-09
chr17 84026123 84026537	141.519	4.09057	0.586385	6.9759	3.03909e-12	8.63428e-09
chr9 99632254 99632824	179.405	4.11291	0.590739	6.96231	3.34732e-12	9.15778e-09
chr15 61619051 61619590	95.5405	4.36236	0.627569	6.9512	3.62188e-12	9.26681e-09
chr6 134981620 134981990	130.266	3.2384	0.465421	6.958	3.45142e-12	9.26681e-09
chr7 24112102 24112859	218.612	3.31975	0.477395	6.95388	3.55374e-12	9.26681e-09
chr7 34629802 34631131	386.434	3.24718	0.468636	6.92901	4.23799e-12	1.04351e-08
chr10 77864164 77864790	279.329	3.51927	0.508214	6.92478	4.36655e-12	1.05754e-08
chr7 28919677 28920239	154.791	3.50733	0.508738	6.89417	5.41799e-12	1.29102e-08
chr8 64522558 64523313	126.703	3.51714	0.51112	6.88123	5.93371e-12	1.36972e-08
chr3 148595557 148596148	98.7741	4.28114	0.622588	6.87636	6.13997e-12	1.39553e-08
chr7 105482517 105482800	85.3427	4.4778	0.65439	6.84272	7.77037e-12	1.73934e-08
chr16 25900419 25901111	124.527	3.69654	0.541026	6.83247	8.34638e-12	1.84039e-08
chr16 24948205 24948700	94.0309	4.49836	0.660762	6.80783	9.90818e-12	2.12144e-08
chr17 87609577 87610126	176.994	3.86161	0.570473	6.76914	1.29552e-11	2.55194e-08
chr14 49782928 49783572	193.498	3.74049	0.553925	6.7527	1.45114e-11	2.78424e-08
chr15 32244352 32244935	190.051	3.46681	0.514175	6.74247	1.5572e-11	2.94941e-08
chr1 118825163 118825891	192.492	4.02056	0.596834	6.73649	1.62263e-11	2.99651e-08
chr6 124919673 124920206	263.53	3.2215	0.478115	6.73791	1.60684e-11	2.99651e-08
chr6 137155270 137156046	136.791	4.13303	0.615003	6.72034	1.81303e-11	3.30678e-08
chr6 145968085 145969116	219.675	3.56228	0.53171	6.69966	2.08905e-11	3.67414e-08
chr9 47529656 47530485	621.724	2.04723	0.305752	6.69572	2.14609e-11	3.73006e-08
chr10 21853321 21854070	140.061	3.34364	0.49969	6.69143	2.21004e-11	3.79654e-08
chr10 69962277 69962880	96.7032	3.70513	0.55463	6.68036	2.38359e-11	4.0476e-08
chr14 101494184 101494763	71.6927	4.06055	0.609559	6.66146	2.71117e-11	4.55156e-08
chr14 25636272 25636681	131.112	3.29024	0.496432	6.62778	3.40767e-11	5.5586e-08
chr3 57976571 57977156	119.234	3.95541	0.597835	6.61623	3.68486e-11	5.91725e-08
chr9 14675732 14676630	194.802	3.21675	0.487012	6.60507	3.9734e-11	6.1791e-08
chr9 116152794 116153438	298.343	2.399	0.365612	6.56162	5.32274e-11	7.94303e-08
chr13 72198220 72199122	163.709	3.86652	0.589661	6.55719	5.48327e-11	8.0917e-08
chr5 103367074 103367844	145.771	4.27203	0.653785	6.5343	6.39062e-11	9.16626e-08
chr7 109637143 109637733	89.5396	3.32503	0.510079	6.51865	7.09438e-11	9.98186e-08
chr11 108365248 108365644	104.101	3.97936	0.611479	6.50777	7.62759e-11	1.0434e-07
chr2 110710016 110710668	128.737	4.10304	0.631175	6.50064	7.99811e-11	1.08404e-07
chr6 86157124 86157863	116.201	3.26331	0.502787	6.49045	8.55779e-11	1.139e-07
chr15 55132957 55133878	129.232	3.1221	0.481302	6.48678	8.76876e-11	1.15666e-07
chr17 72970655 72971458	239.158	3.10929	0.480227	6.47463	9.50452e-11	1.23172e-07
chr9 123461760 123462223	1778.25	2.63062	0.406496	6.47145	9.70659e-11	1.24697e-07
chr11 121543895 121544477	124.473	3.98109	0.615677	6.4662	1.00501e-10	1.27996e-07
chr11 115957981 115958388	92.8118	3.99482	0.619594	6.44748	1.13723e-10	1.40404e-07
chr2 4506669 4507229	163.17	3.02402	0.469123	6.44612	1.14748e-10	1.40404e-07
chr9 77586993 77587656	96.6668	3.77602	0.585812	6.4458	1.14995e-10	1.40404e-07
chr11 112661481 112662262	99.5601	3.75217	0.583039	6.43554	1.23038e-10	1.47782e-07
chr2 173261581 173261887	117.183	3.46862	0.539179	6.43315	1.24988e-10	1.48885e-07
chr8 44935090 44935405	103.435	3.67248	0.573691	6.40149	1.53865e-10	1.80408e-07
chr5 103737319 103738062	184.66	3.5714	0.558032	6.39999	1.55384e-10	1.80754e-07
chr7 13313817 13314680	113.818	3.85641	0.60287	6.39676	1.5871e-10	1.81761e-07
chr12 27342643 27343225	136.172	3.30015	0.517156	6.38133	1.75551e-10	1.99501e-07
chr16 31460013 31460627	151.305	3.85807	0.607847	6.3471	2.19414e-10	2.43724e-07
chr5 128579148 128579666	124.245	3.80731	0.602895	6.31505	2.70077e-10	2.89131e-07
chr7 80442542 80442865	78.1071	3.5351	0.560211	6.3103	2.78491e-10	2.95994e-07
chr3 134235856 134236533	145.888	3.24044	0.515591	6.2849	3.28057e-10	3.41592e-07
chr15 93708567 93708932	106.723	4.0752	0.648781	6.28131	3.35734e-10	3.46853e-07
chr5 149143770 149144396	123.547	3.30248	0.526221	6.27585	3.47724e-10	3.56746e-07
chr14 75892187 75892946	144.501	3.23923	0.516835	6.26743	3.67064e-10	3.71429e-07
chr7 18402839 18403394	83.4013	3.23973	0.517222	6.26372	3.75892e-10	3.77774e-07
chr11 11829249 11829728	78.8129	3.96546	0.633829	6.25635	3.9408e-10	3.93377e-07
chr10 18506414 18506886	74.8876	3.98013	0.636596	6.25221	4.04689e-10	4.01098e-07
chr5 122324969 122325487	160.949	3.88306	0.621167	6.25123	4.07245e-10	4.01098e-07
chr18 20188262 20188770	106.3	4.11287	0.660921	6.22294	4.87923e-10	4.68076e-07
chr17 26620973 26621818	200.169	3.41788	0.550531	6.20833	5.35505e-10	5.10409e-07
chr9 94269270 94269604	75.5402	4.21742	0.681613	6.18741	6.11613e-10	5.68284e-07
chr16 85802951 85803371	188.504	3.51554	0.568419	6.18477	6.21913e-10	5.74243e-07
chr14 7847714 7848240	138.488	3.73893	0.605299	6.177	6.5333e-10	5.95804e-07
chr6 118205203 118205874	132.601	3.53179	0.571976	6.17472	6.62788e-10	5.97059e-07
chr18 57602963 57603457	110.943	3.77889	0.613003	6.16456	7.06798e-10	6.32845e-07
chr6 117247300 117247648	56.6017	5.29174	0.859188	6.15899	7.32081e-10	6.47633e-07
chr8 84420526 84420922	78.0644	3.15252	0.511985	6.15744	7.39286e-10	6.50114e-07
chr5 51868199 51868773	75.2319	3.39748	0.552469	6.14964	7.76596e-10	6.67042e-07
chr16 95667754 95668960	209.946	3.11213	0.507373	6.13381	8.57991e-10	7.32694e-07
chr3 107441976 107442591	134.459	3.39184	0.553214	6.13115	8.72435e-10	7.40748e-07
chr14 19584582 19585480	95.9883	2.99612	0.488788	6.1297	8.80453e-10	7.43283e-07
chr11 95575712 95576538	150.258	3.29531	0.537996	6.12515	9.05978e-10	7.5619e-07
chr10 14332551 14333178	131.571	3.0923	0.505545	6.11677	9.54903e-10	7.8812e-07
chr14 77866646 77867200	94.8191	2.90882	0.476985	6.09834	1.07175e-09	8.65225e-07
chr8 104022831 104023463	94.5495	3.59718	0.589954	6.09739	1.07817e-09	8.65676e-07
chr11 88221514 88222286	201.503	3.41248	0.55984	6.09545	1.0913e-09	8.71484e-07
chr11 46160658 46161016	80.9125	4.23479	0.694883	6.09424	1.09956e-09	8.7336e-07
chr14 105369698 105370559	117.441	3.67812	0.603725	6.09237	1.11248e-09	8.74745e-07
chr18 11632968 11633401	80.1967	3.78507	0.621289	6.09228	1.11315e-09	8.74745e-07
chr10 108331590 108332886	380.384	2.41257	0.396313	6.08753	1.14663e-09	8.9629e-07
chr18 70052994 70053755	228.837	3.12191	0.513053	6.08496	1.16523e-09	9.05258e-07
chr3 103146410 103147372	216.975	3.24761	0.533811	6.08381	1.17359e-09	9.05258e-07
chr8 24420353 24420785	87.2697	3.47689	0.571535	6.08342	1.17649e-09	9.05258e-07
chr5 23401440 23401934	104.638	3.72931	0.61355	6.07825	1.21505e-09	9.25289e-07
chr6 108456196 108456938	190.185	3.38108	0.556502	6.0756	1.23525e-09	9.35854e-07
chr10 127925002 127925408	72.8022	3.91056	0.646543	6.04841	1.46278e-09	1.06983e-06
chr11 67532720 67533269	110.333	3.59844	0.594909	6.04872	1.45998e-09	1.06983e-06
chr7 112299208 112300014	181.75	2.35103	0.389042	6.04313	1.51152e-09	1.10003e-06
chr6 30569988 30570382	83.8389	3.77267	0.624845	6.03777	1.56257e-09	1.12402e-06
chr7 112212910 112213858	247.429	2.49914	0.41395	6.03728	1.56731e-09	1.12402e-06
chr9 14662886 14663245	112.443	3.80308	0.630471	6.03213	1.61808e-09	1.15483e-06
chr10 69924352 69924744	79.7556	3.8146	0.633134	6.02495	1.69164e-09	1.19008e-06
chr4 118245707 118246371	128.257	3.21071	0.533268	6.02082	1.73535e-09	1.21504e-06
chr10 77902230 77903488	433.201	2.23259	0.370979	6.01811	1.76469e-09	1.22976e-06
chr10 28156031 28156658	100.91	3.91102	0.650012	6.01684	1.7785e-09	1.23356e-06
chr3 57512251 57512860	93.2673	3.77318	0.627433	6.01367	1.81368e-09	1.25208e-06
chr14 70553916 70554641	317.66	2.98386	0.496503	6.00975	1.8581e-09	1.26502e-06
chr7 140834888 140835342	130.632	3.13914	0.522928	6.00301	1.93689e-09	1.30661e-06
chr11 121014670 121015350	199.028	3.11142	0.518635	5.99926	1.98221e-09	1.32509e-06
chr16 24057069 24057379	75.916	4.08093	0.680186	5.99972	1.97657e-09	1.32509e-06
chr5 151112807 151113056	58.9008	3.55365	0.592517	5.99756	2.00305e-09	1.33298e-06
chr2 21234675 21235432	112.715	3.04903	0.50854	5.99565	2.02673e-09	1.3427e-06
chr2 9573968 9574650	107.732	3.56883	0.595527	5.99272	2.06355e-09	1.36099e-06
chr11 100260829 100261817	196.913	3.26141	0.544344	5.99146	2.07968e-09	1.36553e-06
chr11 102211861 102212252	117.49	4.37926	0.731714	5.98494	2.16471e-09	1.40883e-06
chr7 24636329 24636620	116.519	2.98756	0.499402	5.98226	2.20057e-09	1.42589e-06
chr9 75366231 75366581	62.7282	4.19282	0.701263	5.97895	2.24582e-09	1.44886e-06
chr13 72692168 72692970	140.591	3.07009	0.513756	5.97576	2.29017e-09	1.46468e-06
chr6 93912515 93913178	127.227	3.16554	0.529671	5.97644	2.28066e-09	1.46468e-06
chr14 70177269 70177916	205.459	2.82675	0.473188	5.97385	2.31725e-09	1.47561e-06
chr11 100254741 100255237	133.81	3.64559	0.610988	5.96671	2.42083e-09	1.52087e-06
chr2 164432779 164433397	306.589	2.30731	0.386736	5.96613	2.4295e-09	1.52087e-06
chr16 72662876 72663870	214.257	3.13943	0.526581	5.96191	2.49302e-09	1.54752e-06
chr7 80207976 80208214	79.006	3.20638	0.538353	5.95591	2.58624e-09	1.59866e-06
chr1 150959196 150959947	122.928	3.53692	0.594126	5.95316	2.63019e-09	1.61906e-06
chr12 8778115 8778490	101.756	3.23749	0.543926	5.95208	2.64763e-09	1.62303e-06
chr11 100395773 100395935	77.504	3.30287	0.556249	5.93775	2.88964e-09	1.74246e-06
chr11 7780468 7781186	118.619	3.55791	0.599658	5.93322	2.97043e-09	1.77668e-06
chr5 13992811 13993459	111.023	3.46129	0.583336	5.93361	2.96346e-09	1.77668e-06
chr12 12307023 12307834	132.28	3.38252	0.570308	5.93104	3.01028e-09	1.79325e-06
chr8 106185592 106186333	126.748	3.65496	0.616646	5.92717	3.08207e-09	1.82865e-06
chr8 10993687 10994400	222.522	2.72139	0.459682	5.92016	3.21629e-09	1.89307e-06
chr11 100221760 100222228	85.3328	3.99078	0.675125	5.91116	3.39699e-09	1.98363e-06
chr5 8310685 8311214	58.2066	4.64427	0.785853	5.90985	3.42426e-09	1.99168e-06
chr2 173266379 173266969	282.661	2.2229	0.37641	5.90551	3.51551e-09	2.01369e-06
chr6 134981346 134981491	59.2826	3.45575	0.585179	5.90546	3.51662e-09	2.01369e-06
chr9 109095061 109095999	308.856	2.23218	0.377955	5.90594	3.50632e-09	2.01369e-06
chr3 57550470 57551172	130.867	2.79777	0.473963	5.90293	3.57111e-09	2.037e-06
chr15 27405690 27406139	128.53	3.45436	0.58683	5.88647	3.94524e-09	2.21147e-06
chr18 11915585 11916248	204.51	2.19141	0.372296	5.8862	3.95183e-09	2.21147e-06
chr15 32920471 32921277	184.192	3.16157	0.537424	5.88283	4.03317e-09	2.24847e-06
chr16 97763343 97763939	135.989	2.88755	0.49092	5.88191	4.05555e-09	2.25245e-06
chr15 38978364 38979094	99.9211	3.36088	0.571577	5.88002	4.10228e-09	2.26139e-06
chr12 19387662 19388255	73.3545	3.50631	0.597844	5.86493	4.49325e-09	2.45857e-06
chr6 120799518 120800252	194.443	2.72963	0.465373	5.86547	4.47849e-09	2.45857e-06
chr2 165831672 165832039	71.2254	3.77676	0.644545	5.85958	4.64043e-09	2.52125e-06
chr8 78742109 78742926	147.328	3.03341	0.517914	5.85699	4.71345e-09	2.55072e-06
chr16 4447937 4448523	131.092	3.27501	0.559413	5.85437	4.78822e-09	2.58172e-06
chr16 15114430 15115245	102.12	3.39901	0.581106	5.8492	4.93929e-09	2.65349e-06
chr5 14514640 14515467	191.52	2.8622	0.490188	5.83898	5.25221e-09	2.80123e-06
chr16 95741246 95741693	79.9168	3.39853	0.582304	5.83635	5.33581e-09	2.83558e-06
chr8 92721250 92721887	123.595	2.83658	0.486537	5.83014	5.53804e-09	2.92203e-06
chr3 68495818 68496046	64.3234	3.65478	0.626972	5.82926	5.56726e-09	2.92699e-06
chr15 101220886 101221284	128.709	3.59657	0.617535	5.82408	5.74276e-09	2.98876e-06
chr18 12503846 12504247	147.953	3.45937	0.595637	5.80786	6.32779e-09	3.27638e-06
chr18 44662235 44662817	131.472	3.28707	0.566008	5.80746	6.34269e-09	3.27638e-06
chr3 98259299 98259829	85.5755	3.96275	0.682647	5.80498	6.43744e-09	3.31374e-06
chr1 24107831 24108508	153.822	3.83082	0.660931	5.79609	6.78775e-09	3.45601e-06
chr3 144173939 144174555	64.8036	3.69313	0.637547	5.79272	6.92569e-09	3.50402e-06
chr10 41893528 41894268	178.932	2.22216	0.38368	5.79169	6.96809e-09	3.51344e-06
chr5 36379954 36380583	138.817	3.07267	0.531187	5.78452	7.27189e-09	3.65415e-06
chr7 4478069 4478847	227.066	2.47208	0.427654	5.78056	7.44515e-09	3.69722e-06
chr3 14659914 14660405	97.5115	3.14464	0.544247	5.77797	7.56092e-09	3.73585e-06
chr9 79718439 79718958	124.022	3.19996	0.55388	5.77735	7.5885e-09	3.73616e-06
chr15 38950694 38951237	92.729	3.62357	0.628588	5.76461	8.18449e-09	3.99057e-06
chr14 70584333 70584667	98.4389	3.37611	0.585865	5.76261	8.28232e-09	4.01179e-06
chr12 31073561 31073967	76.693	3.59081	0.62366	5.75763	8.53026e-09	4.10497e-06
chr7 44662175 44662857	149.638	3.12649	0.543169	5.75602	8.61191e-09	4.11045e-06
chr11 79031010 79031395	142.43	3.59831	0.625722	5.75065	8.88999e-09	4.20987e-06
chr12 5176798 5177366	124.115	2.99747	0.521518	5.74758	9.05299e-09	4.23625e-06
chr7 49400596 49400901	81.2059	3.34674	0.582216	5.74828	9.01532e-09	4.23625e-06
chr9 116223391 116223735	90.5781	3.59666	0.625786	5.74743	9.06113e-09	4.23625e-06
chr5 105924390 105924693	61.4134	4.00498	0.697325	5.74335	9.28236e-09	4.32599e-06
chr8 84712195 84712981	187.61	2.95675	0.515025	5.74099	9.41254e-09	4.37286e-06
chr11 8088341 8088890	81.8771	3.49825	0.609967	5.73515	9.7424e-09	4.49782e-06
chr14 6108358 6109060	110.191	3.52096	0.614104	5.7335	9.83809e-09	4.52785e-06
chr17 87620002 87620502	117.763	2.7782	0.485042	5.72774	1.01775e-08	4.65725e-06
chr10 75704111 75704822	145.431	2.84849	0.497604	5.7244	1.03802e-08	4.66061e-06
chr11 100207469 100207835	95.2148	3.92584	0.685629	5.72589	1.02891e-08	4.66061e-06
chr15 93251885 93252378	81.4336	3.39498	0.593072	5.72439	1.03805e-08	4.66061e-06
chr3 41605746 41606512	173.285	2.96274	0.517504	5.72506	1.03396e-08	4.66061e-06
chr5 125080893 125082142	298.604	2.86806	0.500887	5.72596	1.02852e-08	4.66061e-06
chr9 43318417 43318984	122.344	3.58302	0.625935	5.72427	1.03878e-08	4.66061e-06
chr6 38809441 38809742	97.7814	2.96067	0.517793	5.71786	1.07876e-08	4.76596e-06
chr1 189727342 189728320	291.901	3.23864	0.566855	5.71334	1.10778e-08	4.86351e-06
chr5 73233458 73233801	86.7711	3.57528	0.625805	5.71309	1.10941e-08	4.86351e-06
chr11 100255397 100256179	172.906	3.36764	0.589706	5.71071	1.12507e-08	4.91755e-06
chr18 60622951 60623135	65.4673	3.93118	0.688613	5.70884	1.13748e-08	4.94256e-06
chr11 88570622 88571285	96.1242	3.37579	0.592042	5.70195	1.18442e-08	5.11642e-06
chr7 63924822 63925919	534.575	1.79364	0.314704	5.69945	1.20194e-08	5.17696e-06
chr17 62882425 62883337	378.065	2.45079	0.430439	5.69369	1.24324e-08	5.3393e-06
chr9 30137580 30138327	176.667	2.71022	0.476064	5.69297	1.24846e-08	5.34615e-06
chr15 36656602 36657021	100.464	3.80435	0.66967	5.68094	1.3396e-08	5.68698e-06
chr8 79992466 79992957	48.1542	3.77455	0.664872	5.67711	1.36989e-08	5.78233e-06
chr7 133782708 133783022	76.3847	3.97692	0.701616	5.66823	1.44283e-08	6.05563e-06
chr8 116096417 116097051	143.185	3.22315	0.568737	5.6672	1.45152e-08	6.06702e-06
chr10 67106955 67107325	75.4187	3.31043	0.585603	5.65302	1.57652e-08	6.52404e-06
chr9 30149631 30150487	138.744	3.17717	0.562089	5.65243	1.58192e-08	6.52811e-06
chr6 147418432 147418975	95.4692	3.43498	0.607858	5.65095	1.59565e-08	6.56645e-06
chr12 25428403 25429296	111.381	2.96211	0.524503	5.64747	1.62828e-08	6.60866e-06
chr3 89277449 89277732	90.7473	3.44551	0.610039	5.64801	1.62312e-08	6.60866e-06
chr6 82041281 82041919	138.305	2.89437	0.512501	5.64755	1.62753e-08	6.60866e-06
chr7 105481826 105482405	172.177	2.64647	0.468521	5.64857	1.61792e-08	6.60866e-06
chr6 137144869 137145493	130.149	3.3488	0.593696	5.6406	1.69463e-08	6.85913e-06
chr12 15653269 15653833	94.127	3.76987	0.668528	5.63906	1.70981e-08	6.88285e-06
chr12 117533668 117534721	316.477	2.14456	0.380297	5.63917	1.70876e-08	6.88285e-06
chr5 32338007 32338269	52.2924	3.91617	0.694841	5.63607	1.73974e-08	6.98431e-06
chr12 28804846 28805521	136.784	3.11965	0.553593	5.63528	1.74778e-08	6.99757e-06
chr7 18244905 18245432	92.036	3.7984	0.674519	5.63127	1.78883e-08	7.0851e-06
chr6 136645719 136646382	108.116	2.8084	0.498856	5.62968	1.80542e-08	7.10149e-06
chr18 68084602 68084997	75.0281	3.52432	0.626936	5.6215	1.89306e-08	7.37925e-06
chr7 45617042 45617669	173.34	3.25659	0.579371	5.62091	1.89956e-08	7.38511e-06
chr10 5288809 5289769	174.122	2.59555	0.461847	5.61992	1.91044e-08	7.40789e-06
chr15 32778586 32779411	191.69	3.10879	0.553254	5.61909	1.91962e-08	7.42402e-06
chr14 54574275 54574632	104.748	3.25583	0.579925	5.61423	1.97444e-08	7.58461e-06
chr2 156732083 156732533	175.702	3.13827	0.559116	5.61291	1.98953e-08	7.59496e-06
chr10 77111802 77112108	78.0645	3.48983	0.621968	5.61094	2.01225e-08	7.64221e-06
chr5 36202907 36203752	166.634	3.03776	0.541574	5.60914	2.03338e-08	7.68151e-06
chr2 172867310 172867763	97.7866	3.02728	0.540914	5.59659	2.18606e-08	8.1762e-06
chr17 84074409 84075565	258.392	2.57846	0.460879	5.59466	2.2105e-08	8.24673e-06
chr6 128062294 128062894	130.145	3.18304	0.569151	5.59262	2.2367e-08	8.32344e-06
chr14 77484904 77485525	121.58	3.09339	0.553432	5.58947	2.27758e-08	8.43308e-06
chr1 24612617 24612878	1804.76	8.92617	1.59783	5.58642	2.31805e-08	8.56147e-06
chr2 137098257 137098650	60.1356	3.51455	0.629248	5.58532	2.33273e-08	8.57284e-06
chr8 14881257 14881725	116.497	3.34604	0.599053	5.58555	2.32964e-08	8.57284e-06
chr14 70585562 70586014	111.573	3.0313	0.543258	5.57985	2.4072e-08	8.82456e-06
chr9 26806036 26806768	328.622	2.35081	0.421395	5.57864	2.42409e-08	8.86448e-06
chr12 78350838 78351209	453.453	2.77287	0.497138	5.57767	2.43759e-08	8.87024e-06
chr2 159755566 159756062	92.3433	3.11614	0.558682	5.57767	2.43767e-08	8.87024e-06
chr8 123736948 123737486	75.7941	3.22497	0.578498	5.57473	2.47917e-08	8.99908e-06
chr15 102999046 103000231	354.444	2.89993	0.520235	5.57427	2.48574e-08	9.00082e-06
chrX 11887420 11887980	77.6787	3.02098	0.542284	5.57085	2.53505e-08	9.11565e-06
chr3 103101905 103102233	118.077	2.47481	0.444747	5.56455	2.62835e-08	9.37928e-06
chr7 90286881 90287403	55.2194	4.10547	0.737896	5.56376	2.64027e-08	9.39909e-06
chr9 103579503 103580033	77.2758	3.92604	0.706034	5.5607	2.68695e-08	9.54229e-06
chr3 57294541 57295608	226.888	3.02667	0.54457	5.55791	2.73032e-08	9.62688e-06
chr7 90277034 90278192	215.604	3.26629	0.588044	5.5545	2.78402e-08	9.76961e-06
chr14 45529584 45530632	242.828	2.77055	0.499339	5.54843	2.88242e-08	1.00671e-05
chr18 11967142 11967588	71.2738	3.61703	0.652032	5.54732	2.90076e-08	1.00835e-05
chr6 18847952 18848040	33.2053	4.52142	0.815035	5.54752	2.89753e-08	1.00835e-05
chr3 57575313 57576401	307.833	2.87625	0.518671	5.54541	2.9326e-08	1.01702e-05
chr12 14151862 14152350	151.997	3.38599	0.610913	5.54251	2.98165e-08	1.03161e-05
chr5 119670236 119671110	289.442	2.76056	0.498394	5.53891	3.04366e-08	1.04572e-05
chr9 109911705 109912126	104.82	3.31257	0.598302	5.53661	3.08381e-08	1.05507e-05
chr7 90231254 90231913	105.423	3.67148	0.663225	5.5358	3.09815e-08	1.05706e-05
chr2 4221735 4222479	131.207	3.14925	0.569118	5.53356	3.1379e-08	1.06326e-05
chr7 25831652 25832269	99.8425	3.27506	0.591849	5.5336	3.13716e-08	1.06326e-05
chr8 106510699 106511292	161.952	2.87166	0.519294	5.52993	3.20358e-08	1.08303e-05
chr16 26369443 26369712	63.9114	4.2373	0.766311	5.52947	3.21197e-08	1.08339e-05
chr15 85669527 85669950	108.304	3.381	0.611862	5.52576	3.28069e-08	1.09655e-05
chr2 168072802 168073217	80.3196	3.10462	0.561837	5.52584	3.27917e-08	1.09655e-05
chr16 85801241 85801700	166.548	2.58635	0.468321	5.52261	3.34004e-08	1.11387e-05
chr16 89718814 89719269	81.1804	3.52223	0.638273	5.51838	3.42137e-08	1.13586e-05
chr3 109309964 109310110	49.1142	3.68486	0.668119	5.51528	3.4823e-08	1.1535e-05
chr3 117044302 117045102	116.389	3.28525	0.596239	5.50995	3.58926e-08	1.18099e-05
chr5 7960017 7960530	148.712	2.83792	0.515418	5.50606	3.66959e-08	1.19895e-05
chr6 108738455 108739062	88.4206	3.36737	0.611709	5.50486	3.69453e-08	1.20224e-05
chr11 30198169 30198726	230.711	1.97466	0.358908	5.50185	3.75828e-08	1.2162e-05
chr2 4445679 4446416	188.26	2.07483	0.377148	5.50138	3.7683e-08	1.2162e-05
chr2 137413281 137413816	86.2889	3.27433	0.595364	5.49971	3.80413e-08	1.22175e-05
chr7 100679124 100680073	141.711	2.6651	0.48457	5.49993	3.79937e-08	1.22175e-05
chr3 7366301 7366891	132.673	2.91675	0.530473	5.49839	3.83272e-08	1.22827e-05
chr14 51053243 51053665	57.2804	3.84901	0.700739	5.49278	3.95649e-08	1.25721e-05
chr1 64615855 64616039	97.5073	2.65675	0.483998	5.48919	4.03789e-08	1.27602e-05
chr5 24475846 24476243	135.041	3.44977	0.628759	5.48664	4.09656e-08	1.29042e-05
chr8 40963074 40963984	184.408	2.69594	0.491635	5.48362	4.167e-08	1.30982e-05
chr15 77818699 77818933	56.9274	3.60188	0.656928	5.48291	4.18382e-08	1.31232e-05
chr14 121710131 121710461	56.9792	3.79592	0.692533	5.48122	4.22415e-08	1.32216e-05
chr16 97751907 97752389	89.7127	2.71507	0.495419	5.48035	4.24489e-08	1.32584e-05
chr6 54731721 54732384	104.808	3.14676	0.574335	5.47897	4.27819e-08	1.33342e-05
chr16 57437974 57438631	72.6224	3.35109	0.611815	5.47729	4.31881e-08	1.34325e-05
chr1 171424695 171425393	94.5731	3.70376	0.676455	5.47526	4.36868e-08	1.35591e-05
chr5 45497092 45497172	31.1099	5.88504	1.07513	5.4738	4.40484e-08	1.36426e-05
chr8 8602593 8603356	163.898	2.90452	0.531384	5.46596	4.60406e-08	1.41705e-05
chr7 64052438 64052804	97.9863	3.15712	0.577814	5.4639	4.65782e-08	1.43062e-05
chr15 96975066 96975702	92.5087	3.31221	0.60628	5.46316	4.6773e-08	1.43065e-05
chr16 89952775 89953258	109.571	2.93345	0.53704	5.46225	4.70139e-08	1.43505e-05
chr19 16181272 16181619	65.5295	3.04252	0.557286	5.45952	4.77415e-08	1.45425e-05
chr2 172861462 172861895	104.476	3.10095	0.568044	5.45899	4.78844e-08	1.45561e-05
chr15 101161542 101161881	82.4388	3.88946	0.712782	5.45673	4.84987e-08	1.46824e-05
chr2 125429094 125429595	73.085	3.54973	0.650506	5.45688	4.84568e-08	1.46824e-05
chr15 36375203 36375629	90.7901	3.30366	0.605836	5.45306	4.95103e-08	1.4958e-05
chr14 70583816 70584189	97.2524	3.04431	0.558322	5.45261	4.96348e-08	1.4965e-05
chr12 30024422 30024944	86.401	3.50094	0.642296	5.45067	5.01794e-08	1.50984e-05
chr17 70888677 70889015	85.1715	3.47107	0.637071	5.44848	5.0801e-08	1.51926e-05
chr10 93766105 93766724	114.976	3.02045	0.554713	5.44507	5.17845e-08	1.54243e-05
chr6 48840507 48841727	402.387	1.94709	0.357688	5.44354	5.22319e-08	1.55262e-05
chr7 112678850 112679884	267.08	2.85222	0.524055	5.4426	5.25086e-08	1.55771e-05
chr17 79949948 79950279	95.2089	3.4927	0.641929	5.44094	5.30005e-08	1.56916e-05
chr11 115904621 115905157	134.858	3.40326	0.625765	5.43856	5.37138e-08	1.58709e-05
chr14 54572821 54573201	79.0951	3.85009	0.708079	5.43738	5.40708e-08	1.59445e-05
chr9 8003702 8004933	268.033	2.63476	0.484783	5.43493	5.48172e-08	1.61324e-05
chr2 84557021 84557552	138.802	2.39127	0.440013	5.43455	5.49346e-08	1.61348e-05
chr17 17004587 17005442	862.477	1.82635	0.336155	5.43305	5.53998e-08	1.6207e-05
chr6 126375147 126375639	132.126	3.59934	0.662475	5.43318	5.53598e-08	1.6207e-05
chrX 150956566 150956925	98.2237	2.769	0.509838	5.43114	5.59951e-08	1.63488e-05
chr2 91629672 91630065	111.356	3.12284	0.575388	5.42737	5.71917e-08	1.66109e-05
chr8 123137639 123138245	151.863	2.96118	0.545649	5.4269	5.73425e-08	1.66109e-05
chr11 101641696 101641834	36.8129	4.07392	0.750871	5.42559	5.77642e-08	1.66724e-05
chr9 56868145 56868621	99.7285	3.03083	0.559177	5.42017	5.9544e-08	1.70481e-05
chr18 42529718 42530063	79.7686	3.48927	0.644195	5.41649	6.0782e-08	1.73019e-05
chr9 83720890 83721324	72.6469	3.32943	0.614753	5.41587	6.09906e-08	1.73279e-05
chr8 90825409 90825861	109.129	2.94499	0.544205	5.41155	6.2483e-08	1.76839e-05
chr3 101163699 101164221	124.019	2.53372	0.468689	5.40597	6.44572e-08	1.80536e-05
chr9 36953953 36954546	69.3883	3.24056	0.599461	5.40579	6.45226e-08	1.80536e-05
chr3 108191977 108192280	46.6199	3.81721	0.707734	5.39356	6.90748e-08	1.91102e-05
chr17 43566095 43566399	74.1063	3.20352	0.594287	5.39053	7.02519e-08	1.93995e-05
chr11 88356795 88357272	103.857	3.79157	0.703701	5.38805	7.12277e-08	1.9614e-05
chr8 61442988 61443417	85.9045	3.60189	0.668669	5.38666	7.17794e-08	1.97108e-05
chr10 13688727 13689115	68.1861	3.35648	0.623582	5.38258	7.34258e-08	2.00882e-05
chr2 92372948 92373332	89.2272	3.25725	0.60541	5.38023	7.43896e-08	2.03143e-05
chr9 121002039 121002658	105.718	3.2197	0.598753	5.37735	7.55899e-08	2.0566e-05
chr16 25843414 25844102	79.7495	2.88289	0.536235	5.37617	7.60874e-08	2.06254e-05
chr18 4845240 4845853	102.588	3.3536	0.624336	5.37146	7.81e-08	2.11319e-05
chr7 45413565 45414467	250.679	2.76267	0.514354	5.37114	7.82418e-08	2.11319e-05
chr8 22505952 22506567	78.666	2.96266	0.551653	5.37051	7.85147e-08	2.11669e-05
chr15 88851483 88852280	189.652	2.77225	0.516484	5.36755	7.98145e-08	2.14391e-05
chr15 32232580 32233115	74.3206	3.5706	0.665584	5.36461	8.11238e-08	2.16613e-05
chr11 108221147 108221878	148.503	3.08752	0.575819	5.36196	8.23222e-08	2.19134e-05
chr17 62287690 62288290	116.846	3.47424	0.648137	5.36035	8.30607e-08	2.20702e-05
chr10 20173771 20174204	86.178	3.21548	0.599963	5.35946	8.34698e-08	2.20995e-05
chr7 45234851 45235554	119.506	2.91049	0.543049	5.35953	8.34389e-08	2.20995e-05
chr5 34288131 34288755	238.395	2.09893	0.391918	5.35552	8.53099e-08	2.2506e-05
chr9 43319113 43319299	38.4097	4.32262	0.807233	5.35486	8.5623e-08	2.25082e-05
chr6 120641804 120642600	149.274	3.51722	0.657332	5.35076	8.75854e-08	2.29018e-05
chr8 119427885 119428175	79.0259	3.31498	0.619735	5.34903	8.84268e-08	2.3081e-05
chr2 172863580 172863825	56.6709	3.97454	0.743209	5.34782	8.90217e-08	2.31953e-05
chr18 73280193 73280678	76.9505	3.33909	0.624635	5.34567	9.00849e-08	2.3431e-05
chr14 66258820 66259296	81.8592	2.93124	0.548548	5.34363	9.11012e-08	2.36495e-05
chr6 50390220 50390678	120.064	3.47042	0.649484	5.34335	9.12451e-08	2.36495e-05
chr8 35193620 35194161	87.429	3.08496	0.577527	5.34168	9.20903e-08	2.3785e-05
chr8 35223911 35224887	145.725	2.99004	0.55991	5.34022	9.28319e-08	2.38101e-05
chr19 10101296 10102341	361.817	2.00062	0.374669	5.33971	9.30976e-08	2.38368e-05
chr18 61626103 61626879	159.734	2.60852	0.488709	5.33757	9.41985e-08	2.40354e-05
chr16 14705399 14705976	177.63	2.79658	0.524013	5.33685	9.45737e-08	2.40481e-05
chr7 4464310 4464832	186.16	3.15562	0.591268	5.33703	9.44797e-08	2.40481e-05
chr7 111779914 111780260	99.1066	3.24523	0.609115	5.32778	9.94191e-08	2.50991e-05
chr16 57453001 57453446	75.0198	3.51856	0.660642	5.32598	1.0041e-07	2.52323e-05
chr6 71081928 71082554	70.7734	3.36477	0.631824	5.32548	1.00684e-07	2.52541e-05
chr8 25537166 25537700	128.501	3.31457	0.622457	5.32499	1.00959e-07	2.52801e-05
chr18 11900904 11901202	69.3023	3.90515	0.733477	5.32417	1.01416e-07	2.53088e-05
chr5 86730634 86731057	92.9675	3.50301	0.657927	5.32432	1.01332e-07	2.53088e-05
chr17 45359498 45360022	106.122	2.99558	0.562893	5.32175	1.02773e-07	2.56041e-05
chr5 38611715 38612168	101.999	3.28148	0.617114	5.31746	1.05224e-07	2.61707e-05
chr6 42644719 42645579	195.803	2.79624	0.525983	5.31622	1.05944e-07	2.62871e-05
chr9 44719589 44719758	59.1047	3.49362	0.65722	5.31575	1.06218e-07	2.62871e-05
chr2 141298831 141299631	95.6262	2.99985	0.564499	5.31418	1.07136e-07	2.64679e-05
chr3 132865078 132865679	119.927	3.22477	0.607013	5.31252	1.08117e-07	2.66657e-05
chr7 132123192 132123642	77.442	3.60641	0.679266	5.30927	1.10065e-07	2.70558e-05
chr9 71571156 71571664	102.621	3.14293	0.592242	5.30683	1.11549e-07	2.73752e-05
chr7 16129472 16130706	364.563	2.23724	0.421668	5.30568	1.12252e-07	2.75019e-05
chr7 112662892 112663627	89.6203	3.26818	0.616047	5.30507	1.12628e-07	2.75028e-05
chr15 80012888 80013114	96.215	2.95788	0.557828	5.30249	1.14234e-07	2.78491e-05
chr14 79527735 79528440	124.524	2.87329	0.541936	5.3019	1.14605e-07	2.78499e-05
chr14 67877687 67878315	146.902	2.65289	0.50047	5.30078	1.15307e-07	2.79554e-05
chr6 29082846 29083587	147.93	3.00584	0.567076	5.30059	1.15428e-07	2.79554e-05
chr2 92388859 92389860	276.357	2.27911	0.430119	5.2988	1.16564e-07	2.81845e-05
chr7 38077217 38077572	86.0739	3.74912	0.707802	5.29685	1.17815e-07	2.83624e-05
chr4 154299605 154300330	113.179	2.71468	0.513062	5.29113	1.21561e-07	2.91542e-05
chr8 35201163 35201644	92.573	3.03139	0.573006	5.29032	1.22102e-07	2.91892e-05
chr10 125981985 125982514	76.3265	3.49267	0.660555	5.28747	1.24018e-07	2.95515e-05
chr9 103072821 103073418	142.672	2.53449	0.479643	5.28413	1.26306e-07	3.00482e-05
chr16 11024867 11025221	71.3123	3.0042	0.568759	5.28202	1.27767e-07	3.0235e-05
chr16 18459950 18460291	81.8152	3.11216	0.589286	5.28123	1.28319e-07	3.0235e-05
chr7 112720077 112721034	191.273	3.14889	0.596242	5.28123	1.28319e-07	3.0235e-05
chr8 10435523 10435972	57.5248	3.73424	0.706964	5.28209	1.27721e-07	3.0235e-05
chr9 67876986 67877599	85.5104	3.30489	0.625708	5.28184	1.27889e-07	3.0235e-05
chr12 85451772 85452153	89.3999	2.90584	0.550509	5.27846	1.30276e-07	3.06471e-05
chr16 25465344 25466296	113.357	3.04731	0.577536	5.27639	1.31753e-07	3.09453e-05
chr5 98844186 98844629	68.4145	3.28364	0.622503	5.27489	1.32833e-07	3.11497e-05
chr11 112781559 112781865	48.2329	3.70336	0.702373	5.27264	1.34475e-07	3.14348e-05
chr15 80839819 80840416	87.0533	3.63199	0.689002	5.27138	1.35399e-07	3.15642e-05
chr2 93184639 93184829	30.7145	5.31949	1.00914	5.27131	1.35456e-07	3.15642e-05
chr3 59247731 59248716	156.64	2.70387	0.513062	5.27008	1.36368e-07	3.16513e-05
chr3 87073019 87073555	102.324	3.52212	0.668387	5.26958	1.36738e-07	3.16513e-05
chr2 75642430 75642575	28.4159	5.25117	0.997223	5.26579	1.39586e-07	3.22216e-05
chr9 102354561 102354995	129.355	2.71218	0.515229	5.26402	1.40938e-07	3.2483e-05
chr10 18358500 18359084	103.24	2.94422	0.559438	5.26281	1.41868e-07	3.25592e-05
chr9 31604496 31605633	149.945	2.9878	0.567749	5.26253	1.42084e-07	3.25592e-05
chr9 44598929 44599280	88.9884	3.66471	0.696575	5.26104	1.43246e-07	3.27088e-05
chr10 121428415 121428857	94.0907	2.78877	0.530242	5.25942	1.44508e-07	3.28447e-05
chr3 66650389 66650943	116.609	3.10935	0.591285	5.25863	1.45131e-07	3.29356e-05
chr7 65213263 65213804	91.7777	3.42934	0.652252	5.2577	1.45868e-07	3.30014e-05
chr1 134113645 134113919	86.3931	3.65349	0.695134	5.25581	1.47375e-07	3.32429e-05
chr16 46496541 46497694	409.394	2.5413	0.483535	5.25568	1.47482e-07	3.32429e-05
chr5 42987777 42988112	48.6268	3.82311	0.727447	5.25552	1.4761e-07	3.32429e-05
chr2 103632543 103633701	302.666	2.50118	0.476214	5.25222	1.50279e-07	3.37924e-05
chr1 135868572 135869058	106.68	3.58965	0.684018	5.24789	1.5385e-07	3.45428e-05
chr17 28350122 28351415	513.496	1.93142	0.368205	5.24549	1.55865e-07	3.48891e-05
chr3 122620386 122621187	241.472	2.52628	0.481997	5.24128	1.59465e-07	3.55872e-05
chr14 98169789 98170313	136.113	2.14863	0.410161	5.2385	1.61889e-07	3.59423e-05
chr9 56913797 56914518	159.14	3.04016	0.580367	5.23834	1.62029e-07	3.59423e-05
chr7 28802376 28802706	110.897	3.23061	0.616914	5.23673	1.6345e-07	3.61488e-05
chr10 125362522 125363214	85.3235	3.08891	0.589981	5.23561	1.64439e-07	3.63133e-05
chr1 193141172 193141701	102.757	3.32089	0.634509	5.23379	1.66066e-07	3.65232e-05
chr1 193508290 193508555	45.5798	4.43754	0.847857	5.23384	1.66027e-07	3.65232e-05
chr12 15816692 15817178	215.696	2.5395	0.485218	5.23372	1.66131e-07	3.65232e-05
chr18 77504917 77505404	88.0181	3.29392	0.629924	5.22907	1.70362e-07	3.73422e-05
chr11 100277860 100278566	166.456	3.1811	0.608597	5.22694	1.72341e-07	3.772e-05
chr11 121544780 121545176	81.4191	3.7887	0.725113	5.22498	1.74174e-07	3.80647e-05
chr15 27788364 27788772	74.0833	3.11599	0.596527	5.22356	1.7552e-07	3.82457e-05
chr5 98283795 98284404	141.247	3.23211	0.618798	5.22321	1.75849e-07	3.82609e-05
chr15 59212403 59212819	66.5309	3.23051	0.618582	5.22244	1.76584e-07	3.83644e-05
chr11 112140641 112141268	114.379	3.30276	0.632456	5.22212	1.76884e-07	3.83732e-05
chr12 33030578 33030955	70.2834	3.34053	0.640054	5.21914	1.79758e-07	3.88861e-05
chr11 23140836 23141244	48.3059	3.38951	0.649697	5.21706	1.8179e-07	3.9123e-05
chr11 100262175 100262513	72.5861	3.47582	0.666555	5.21461	1.84207e-07	3.94406e-05
chr9 43668783 43669072	62.8987	3.18655	0.611067	5.21474	1.84079e-07	3.94406e-05
chr18 78493316 78493607	54.5286	4.12122	0.790684	5.21222	1.8659e-07	3.97778e-05
chr6 128300268 128300930	175.428	2.50334	0.480234	5.21275	1.86065e-07	3.97778e-05
chr3 116422170 116422385	65.8081	3.73906	0.717745	5.20946	1.8939e-07	4.03165e-05
chr16 26251731 26252072	61.1944	3.89014	0.747148	5.20666	1.92273e-07	4.07541e-05
chr19 58942860 58943809	336.598	1.80685	0.347016	5.20683	1.92096e-07	4.07541e-05
chr9 103376409 103376957	86.3018	3.43875	0.660487	5.20639	1.92551e-07	4.07545e-05
chr10 128584448 128584742	67.8888	3.38007	0.649421	5.20474	1.94266e-07	4.10002e-05
chr18 24599777 24600039	69.5682	3.28377	0.630913	5.20479	1.94219e-07	4.10002e-05
chr9 15241601 15241925	81.9411	3.1936	0.61369	5.20393	1.95117e-07	4.10444e-05
chr1 172307955 172308324	170.829	3.50801	0.674221	5.20305	1.96043e-07	4.10817e-05
chr7 100500961 100501146	57.7356	3.43413	0.659991	5.20331	1.95774e-07	4.10817e-05
chr14 65968380 65968876	183.634	2.60542	0.500853	5.20196	1.97197e-07	4.11969e-05
chr18 11902940 11903465	82.4745	3.39563	0.652748	5.20205	1.97098e-07	4.11969e-05
chr15 101563960 101564475	57.2493	3.7844	0.727731	5.20028	1.98992e-07	4.14645e-05
chr2 164421895 164422108	69.7873	2.74212	0.528126	5.19216	2.07863e-07	4.30699e-05
chr7 108928262 108928757	117.976	3.43368	0.661411	5.19144	2.0867e-07	4.31765e-05
chr11 11825447 11825993	102.897	3.06803	0.591051	5.19081	2.09384e-07	4.32637e-05
chr10 88970983 88971472	50.4943	3.28585	0.633114	5.18999	2.10308e-07	4.33939e-05
chr10 72634122 72634584	54.4789	3.6345	0.700609	5.18763	2.12983e-07	4.38847e-05
chr2 172863193 172863480	88.3223	3.23835	0.624333	5.18689	2.13831e-07	4.3998e-05
chr7 130032096 130032531	88.835	3.2468	0.626046	5.1862	2.1463e-07	4.41009e-05
chr10 42134893 42135737	113.387	2.78393	0.536881	5.18538	2.15575e-07	4.41451e-05
chr5 123326272 123327043	108.68	3.4428	0.663915	5.1856	2.15324e-07	4.41451e-05
chr16 46617554 46617923	55.1313	3.71245	0.716287	5.18292	2.18444e-07	4.45746e-05
chr4 156059331 156060101	196.98	2.61889	0.505329	5.18254	2.18888e-07	4.46036e-05
chr14 70031986 70032303	77.2583	3.66977	0.709236	5.17425	2.28826e-07	4.64366e-05
chr11 6001853 6002209	69.9685	3.3289	0.643495	5.17315	2.3018e-07	4.66473e-05
chr3 107647094 107647673	84.2348	2.87367	0.55553	5.17285	2.3055e-07	4.66583e-05
chr18 65349597 65350076	74.8504	2.86677	0.554439	5.17059	2.33357e-07	4.70973e-05
chr9 114855236 114855689	105.005	3.08317	0.596631	5.16764	2.37067e-07	4.77808e-05
chrY 90828733 90829000	29.3031	5.11468	0.989956	5.16657	2.38425e-07	4.79653e-05
chr15 40115048 40115385	52.3871	3.98353	0.771177	5.16553	2.39762e-07	4.81087e-05
chr3 85886970 85887881	317.612	2.52122	0.488167	5.16467	2.40867e-07	4.82178e-05
chr17 79372900 79373440	86.5851	3.25616	0.630601	5.16359	2.42257e-07	4.84305e-05
chr18 74444020 74444271	68.0401	3.35324	0.649464	5.16309	2.42901e-07	4.84935e-05
chr6 90477068 90477552	86.7016	3.02108	0.585292	5.16167	2.44755e-07	4.87319e-05
chr2 122345543 122345850	90.781	2.8744	0.557272	5.15798	2.4963e-07	4.95278e-05
chr15 10823287 10823665	64.6445	3.41788	0.66304	5.15487	2.53811e-07	5.02641e-05
chr2 5730345 5730806	81.5098	3.05283	0.592274	5.15442	2.54416e-07	5.03165e-05
chr15 96107457 96107877	64.163	3.72236	0.722295	5.15352	2.55648e-07	5.0425e-05
chr8 94976923 94977050	40.6003	3.72538	0.722867	5.15362	2.55508e-07	5.0425e-05
chr9 9238716 9239269	127.125	2.57041	0.498844	5.15274	2.56701e-07	5.05654e-05
chr3 109307483 109307794	68.1134	3.18794	0.618743	5.15228	2.57337e-07	5.06231e-05
chr17 62789865 62790138	52.5663	3.92295	0.761659	5.15053	2.59754e-07	5.09628e-05
chr13 15462835 15463377	130.156	2.60454	0.505737	5.14998	2.60514e-07	5.10441e-05
chr6 91576800 91577276	69.7236	3.22409	0.626139	5.14916	2.61658e-07	5.11326e-05
chr8 61341705 61342453	134.174	3.14477	0.610786	5.14874	2.62248e-07	5.11804e-05
chr5 107124509 107125066	91.9521	2.99456	0.58177	5.14732	2.64235e-07	5.14321e-05
chr3 37860055 37860641	99.5772	3.26087	0.63377	5.1452	2.67233e-07	5.18862e-05
chr15 10685717 10686356	119.552	2.86223	0.55635	5.14467	2.67998e-07	5.19592e-05
chr15 36687960 36688905	198.341	2.7572	0.536142	5.14266	2.70873e-07	5.23107e-05
chr1 76835156 76835618	59.0931	3.97631	0.773328	5.14181	2.72101e-07	5.24793e-05
chr10 120717174 120717661	89.5893	3.08943	0.601062	5.13994	2.74821e-07	5.28623e-05
chr15 10791505 10791996	95.9358	3.29218	0.640524	5.13982	2.75004e-07	5.28623e-05
chr2 160887706 160888218	123.827	2.44229	0.475181	5.13971	2.75161e-07	5.28623e-05
chr1 24099808 24100799	506.616	1.6298	0.317155	5.13882	2.76474e-07	5.30457e-05
chr3 132871248 132871828	171.859	2.9835	0.58066	5.13813	2.77491e-07	5.31718e-05
chr10 69910326 69910663	57.559	3.90555	0.760291	5.13692	2.79282e-07	5.34456e-05
chr2 93187263 93187871	270.947	2.14706	0.418116	5.13508	2.8203e-07	5.37626e-05
chr12 5375551 5376075	106.801	2.73935	0.533599	5.13372	2.84066e-07	5.39405e-05
chr8 117488306 117489076	117.615	2.79477	0.544419	5.13349	2.84424e-07	5.39405e-05
chr5 115526007 115526168	43.1155	3.39221	0.660899	5.13271	2.85599e-07	5.40246e-05
chr9 27298960 27299479	94.3056	3.18443	0.620398	5.13288	2.85342e-07	5.40246e-05
chr9 14662149 14662771	123.19	3.2138	0.626187	5.13233	2.86175e-07	5.40644e-05
chr5 137349610 137350213	220.167	3.13622	0.611183	5.13139	2.87614e-07	5.42148e-05
chr18 65705710 65706162	87.0391	2.9812	0.581123	5.13007	2.89642e-07	5.4386e-05
chr2 173256306 173256611	48.9493	3.38789	0.660405	5.13002	2.89718e-07	5.4386e-05
chr8 8660802 8662113	675.028	1.60741	0.313404	5.12889	2.91453e-07	5.46422e-05
chr12 117533270 117533547	66.729	3.42628	0.668173	5.12783	2.93098e-07	5.48377e-05
chr15 85670536 85671166	173.132	2.43314	0.47451	5.12769	2.93324e-07	5.48377e-05
chr18 21224355 21224814	79.5775	2.98934	0.583	5.1275	2.93609e-07	5.48377e-05
chr11 100288991 100289374	116.016	3.0117	0.587544	5.12591	2.96097e-07	5.52325e-05
chr7 67836197 67836886	91.3046	3.04571	0.594409	5.12393	2.99232e-07	5.56768e-05
chr11 100067653 100068072	69.9135	3.28355	0.640995	5.12259	3.01373e-07	5.60046e-05
chr2 112245434 112245667	42.2583	4.02299	0.786433	5.1155	3.12916e-07	5.77861e-05
chr1 180313816 180314127	82.6267	3.3215	0.649528	5.11372	3.15876e-07	5.826e-05
chr8 127063817 127064206	108.736	3.1996	0.625777	5.113	3.17081e-07	5.83412e-05
chr15 38950079 38950589	71.1362	3.14096	0.614425	5.11203	3.1872e-07	5.84106e-05
chr15 39785613 39785864	131.208	2.99206	0.585321	5.11183	3.19054e-07	5.84106e-05
chr5 81019521 81020193	193.315	2.14902	0.420421	5.11159	3.1946e-07	5.84106e-05
chr9 92541955 92543052	232.522	2.56158	0.501118	5.11173	3.19227e-07	5.84106e-05
chr14 46966269 46966494	45.7377	4.02366	0.78727	5.1109	3.20629e-07	5.85518e-05
chr11 105467191 105467667	205.143	2.04712	0.400631	5.10974	3.22607e-07	5.88403e-05
chr2 92427875 92428237	158.364	3.04682	0.596318	5.1094	3.23187e-07	5.88734e-05
chr12 16853389 16854103	119.414	2.20976	0.432889	5.10468	3.31347e-07	6.02115e-05
chr1 171437291 171437631	212.858	2.12606	0.416547	5.10401	3.32539e-07	6.03538e-05
chr3 37724145 37724842	155.4	3.01272	0.590308	5.10364	3.33175e-07	6.03949e-05
chr7 82033310 82034197	116.442	2.91354	0.571173	5.10097	3.37909e-07	6.1178e-05
chr5 43023831 43024600	94.5708	2.80354	0.549818	5.09903	3.41393e-07	6.17333e-05
chr16 89861592 89861917	63.752	3.44693	0.676166	5.09775	3.43707e-07	6.19395e-05
chr5 98290806 98291132	52.8908	3.67401	0.720717	5.09771	3.43792e-07	6.19395e-05
chr8 92834791 92835063	50.4773	3.53533	0.693499	5.09782	3.43596e-07	6.19395e-05
chr5 102582942 102583408	68.1794	3.79129	0.744264	5.09401	3.50565e-07	6.30829e-05
chr10 44873944 44874361	57.4359	3.61328	0.709751	5.09091	3.56352e-07	6.40463e-05
chr3 108424155 108424893	185.478	2.78115	0.54633	5.0906	3.56926e-07	6.40714e-05
chr11 35415819 35416075	54.9807	3.17758	0.624323	5.08964	3.58743e-07	6.40862e-05
chr15 38973544 38974003	78.3487	3.5713	0.701672	5.08969	3.5864e-07	6.40862e-05
chr18 20001806 20002441	118.074	2.55933	0.50289	5.08924	3.59492e-07	6.41424e-05
chr15 76197873 76198008	97.5827	2.90487	0.570903	5.08821	3.61462e-07	6.4315e-05
chr7 141275776 141276154	83.0739	3.10055	0.609379	5.08805	3.61765e-07	6.4315e-05
chr10 21846729 21848412	366.853	2.10395	0.413585	5.0871	3.63575e-07	6.45591e-05
chr17 42745775 42746389	133.495	2.61687	0.514509	5.08614	3.65417e-07	6.48083e-05
chr12 25427972 25428203	44.8853	4.20211	0.826324	5.08531	3.67024e-07	6.50153e-05
chr14 27070224 27071077	150.876	3.16669	0.622907	5.08373	3.70104e-07	6.54039e-05
chr16 97670617 97671679	150.654	2.82828	0.556384	5.08333	3.70875e-07	6.54618e-05
chr5 3433402 3433779	51.5731	3.05382	0.600927	5.08185	3.73774e-07	6.58949e-05
chr7 125844487 125844960	67.3633	3.36267	0.661749	5.08149	3.7448e-07	6.59407e-05
chr10 44006109 44006647	129.898	2.72271	0.536143	5.07832	3.80781e-07	6.6653e-05
chr7 118313906 118314711	142.065	2.75503	0.542504	5.07836	3.80705e-07	6.6653e-05
chr9 74920394 74920815	55.8212	3.64998	0.718717	5.07846	3.80503e-07	6.6653e-05
chr7 84605689 84606762	575.081	2.0062	0.395089	5.07783	3.81773e-07	6.67475e-05
chr17 87178988 87179572	79.632	2.80388	0.552394	5.07587	3.8572e-07	6.734e-05
chr6 114968788 114970128	433.084	2.33269	0.45958	5.0757	3.86074e-07	6.734e-05
chr11 43766904 43767577	252.044	1.85946	0.366897	5.06806	4.01881e-07	6.98497e-05
chr8 60640016 60640522	71.3124	3.14503	0.620732	5.06665	4.04874e-07	7.02049e-05
chr19 57007012 57007311	59.01	3.56145	0.703012	5.06599	4.06283e-07	7.03665e-05
chr14 31133421 31133564	53.6372	3.41908	0.675047	5.06495	4.08506e-07	7.06687e-05
chr11 59458767 59459470	160.869	3.17391	0.626799	5.06368	4.1123e-07	7.09848e-05
chr2 72241768 72242432	159.056	2.95401	0.583375	5.06365	4.11295e-07	7.09848e-05
chr19 47443414 47443713	67.2475	3.54285	0.699956	5.06154	4.15891e-07	7.15275e-05
chr3 8307336 8307786	53.2236	3.43524	0.678859	5.06031	4.1857e-07	7.19045e-05
chr6 113034552 113034800	44.3753	3.75311	0.741746	5.05983	4.19637e-07	7.20041e-05
chr12 112929531 112930357	231.12	2.01223	0.397827	5.05805	4.2356e-07	7.25087e-05
chr11 55428100 55428560	100.763	3.35628	0.663715	5.0568	4.2634e-07	7.28159e-05
chr2 9802984 9803684	114.853	3.06284	0.605718	5.05655	4.26908e-07	7.28287e-05
chr11 64627344 64628424	164.082	2.67631	0.529329	5.05604	4.28042e-07	7.29379e-05
chr2 5379003 5379413	747.084	2.50875	0.496379	5.05411	4.32397e-07	7.33417e-05
chr3 144897120 144897551	91.9228	3.73355	0.738696	5.05425	4.32084e-07	7.33417e-05
chr8 61579894 61580241	62.1475	3.48632	0.689746	5.0545	4.31527e-07	7.33417e-05
chr1 153174828 153175236	93.4402	3.75069	0.742223	5.05332	4.34189e-07	7.35351e-05
chr3 109309326 109309747	140.651	2.96017	0.585804	5.05317	4.34533e-07	7.35351e-05
chr16 78301294 78301923	159.221	2.3615	0.467414	5.05227	4.36599e-07	7.38002e-05
chr10 102511756 102512502	116.963	2.63713	0.522029	5.0517	4.37895e-07	7.39347e-05
chr5 66618069 66619146	449.619	1.63565	0.323805	5.05136	4.38686e-07	7.39837e-05
chr17 49563958 49564436	67.6934	3.07552	0.608894	5.05099	4.39524e-07	7.40405e-05
chr16 21226611 21226970	106.233	3.37353	0.667969	5.05043	4.40821e-07	7.41744e-05
chr9 43674291 43674707	86.112	3.36738	0.666781	5.0502	4.41358e-07	7.41802e-05
chr11 94498173 94498474	93.3315	3.44345	0.682138	5.04802	4.46405e-07	7.45357e-05
chr16 14800112 14800689	123.779	2.90337	0.575074	5.04869	4.44856e-07	7.45357e-05
chr17 84085667 84086167	217.962	2.24654	0.445036	5.04798	4.465e-07	7.45357e-05
chr3 94781102 94781461	71.4962	3.3379	0.66123	5.04802	4.46423e-07	7.45357e-05
chr16 58746561 58747092	75.0527	3.34185	0.66214	5.04705	4.48694e-07	7.48174e-05
chr2 172940053 172940745	165.569	2.55515	0.506604	5.04368	4.56674e-07	7.59765e-05
chr18 65739707 65740462	131.848	2.77896	0.551015	5.04334	4.57466e-07	7.60227e-05
chr3 121646673 121647076	88.3546	3.29936	0.654695	5.03954	4.66643e-07	7.72869e-05
chr10 75881112 75881702	78.7463	3.38851	0.672493	5.03873	4.68632e-07	7.74768e-05
chr15 55186442 55186827	55.4038	3.24937	0.644901	5.03856	4.69047e-07	7.74768e-05
chr17 94675471 94675984	65.0723	3.84198	0.762554	5.0383	4.69684e-07	7.74768e-05
chr17 12516897 12517363	63.7922	3.29017	0.653259	5.03655	4.73998e-07	7.78939e-05
chr10 58812179 58812642	110.295	2.71866	0.539935	5.03516	4.77458e-07	7.81048e-05
chr10 91713516 91713858	43.2333	4.02361	0.799159	5.0348	4.78345e-07	7.81048e-05
chr14 54769145 54769539	129.761	2.58587	0.513544	5.03534	4.77004e-07	7.81048e-05
chr2 35581509 35582405	150.545	2.48985	0.49448	5.03528	4.77143e-07	7.81048e-05
chr12 12518547 12519284	92.0425	3.12382	0.620551	5.03394	4.80507e-07	7.8267e-05
chr8 44937942 44938492	178.803	2.46873	0.490406	5.03404	4.80237e-07	7.8267e-05
chr5 36203870 36204255	109.573	3.06785	0.609748	5.03135	4.87049e-07	7.9071e-05
chr3 88516473 88516711	57.4418	3.53452	0.702542	5.03104	4.87816e-07	7.91087e-05
chr3 146852067 146852870	153.441	2.69467	0.535868	5.02861	4.94041e-07	7.99427e-05
chr3 149117150 149117661	72.6906	3.15838	0.628126	5.02826	4.94948e-07	8.00018e-05
chr3 97683911 97684186	73.3955	3.11746	0.620286	5.02584	5.01237e-07	8.09298e-05
chr5 144357668 144358905	665.097	1.76784	0.352003	5.02223	5.1075e-07	8.21962e-05
chr8 124196138 124196583	74.6085	3.32029	0.661223	5.02144	5.12842e-07	8.23535e-05
chr9 35156020 35156853	116.213	2.6812	0.534093	5.0201	5.16449e-07	8.28427e-05
chr3 144933612 144933866	32.8094	4.7136	0.938995	5.01983	5.17178e-07	8.28696e-05
chr16 29815681 29816274	97.1667	3.13025	0.623703	5.01881	5.19918e-07	8.32184e-05
chr4 11386586 11387039	129.079	2.47822	0.493869	5.01797	5.22213e-07	8.34953e-05
chr3 57527210 57527486	39.3413	5.11214	1.01894	5.01713	5.24485e-07	8.37679e-05
chr3 89901395 89902001	123.122	2.68173	0.53454	5.01689	5.25139e-07	8.37818e-05
chr1 193513995 193514249	86.7161	3.49806	0.697827	5.01278	5.36486e-07	8.53157e-05
chr3 59197606 59197839	35.4376	4.08313	0.814678	5.01196	5.38798e-07	8.55912e-05
chr5 92390561 92390978	57.4568	3.2951	0.657518	5.01142	5.40293e-07	8.56446e-05
chr15 10868652 10869582	266.732	2.01867	0.402831	5.01121	5.40903e-07	8.56493e-05
chr14 121709552 121709848	62.6857	3.65153	0.728864	5.00989	5.44602e-07	8.61428e-05
chr6 8647403 8647975	91.0227	3.03579	0.606321	5.0069	5.53125e-07	8.72107e-05
chr12 117584361 117584858	71.8759	2.99588	0.598391	5.00657	5.54098e-07	8.7271e-05
chr5 43107746 43108285	73.6654	3.3376	0.666873	5.00486	5.59029e-07	8.78604e-05
chr8 117561610 117562320	133.995	2.80917	0.56137	5.00412	5.61166e-07	8.81024e-05
chr8 80852422 80852839	69.4058	3.01708	0.603176	5.00199	5.67427e-07	8.89909e-05
chr1 88526175 88526649	93.3089	3.12145	0.624194	5.00077	5.71029e-07	8.92714e-05
chr18 80112119 80112290	28.2096	4.67474	0.934941	5.00003	5.73207e-07	8.94227e-05
chr8 31520953 31521398	81.0269	2.75539	0.551059	5.00017	5.72803e-07	8.94227e-05
chr7 34570260 34571184	137.568	2.6209	0.524251	4.99932	5.75323e-07	8.95889e-05
chr1 91458244 91458800	276.484	2.03732	0.407568	4.99872	5.77118e-07	8.96541e-05
chr1 160042290 160042597	62.2438	3.34101	0.668438	4.99823	5.78578e-07	8.96997e-05
chr17 34964813 34965035	57.6368	3.20399	0.641027	4.99822	5.78625e-07	8.96997e-05
chr7 100463890 100464138	43.3288	4.55109	0.910686	4.99743	5.80995e-07	8.99726e-05
chr8 105305413 105306445	330.133	2.08139	0.416577	4.9964	5.84114e-07	9.0361e-05
chr7 81971644 81972234	84.9278	3.00702	0.601936	4.99558	5.86599e-07	9.06505e-05
chr2 84627179 84627932	139.337	2.074	0.415187	4.99535	5.87297e-07	9.06635e-05
chr11 88291347 88291839	74.718	2.7718	0.555057	4.99373	5.9225e-07	9.11423e-05
chr9 8003347 8003598	87.4693	2.5961	0.519973	4.99276	5.95213e-07	9.14471e-05
chr18 61746186 61747093	303.825	2.32059	0.46499	4.99062	6.01845e-07	9.2139e-05
chr9 95406959 95407924	188.451	2.22876	0.446688	4.98952	6.05298e-07	9.25717e-05
chr8 8639546 8640474	107.216	2.76398	0.554005	4.9891	6.06622e-07	9.26782e-05
chr15 97871416 97871591	52.9354	3.24384	0.650484	4.98681	6.13838e-07	9.36838e-05
chr17 13856844 13857289	84.3405	3.4426	0.690538	4.98539	6.18385e-07	9.42805e-05
chr10 76873902 76874706	133.048	2.953	0.592455	4.98434	6.21732e-07	9.45954e-05
chr9 20971925 20972524	147.159	2.54762	0.511264	4.98298	6.2613e-07	9.51666e-05
chr16 26316291 26316684	58.6974	3.30093	0.662609	4.98172	6.30223e-07	9.56902e-05
chr18 57747043 57747424	60.9037	3.29385	0.661376	4.9803	6.34853e-07	9.62943e-05
chr3 84744710 84745004	75.3653	3.08475	0.619419	4.98006	6.35646e-07	9.63157e-05
chr7 28863249 28863500	88.6818	2.85104	0.5726	4.97912	6.38734e-07	9.64557e-05
chr8 23030850 23031186	57.2091	3.40409	0.683654	4.97926	6.3828e-07	9.64557e-05
chr8 92190687 92190990	63.7425	3.35753	0.674368	4.97879	6.39834e-07	9.64557e-05
chr11 61675299 61675769	75.7533	2.98929	0.600528	4.97777	6.43226e-07	9.68681e-05
chr6 42691994 42693239	287.844	2.17048	0.436138	4.97658	6.47166e-07	9.72632e-05
chr11 73281521 73282053	160.584	2.79538	0.561835	4.97545	6.50977e-07	9.76373e-05
chr7 4164222 4164875	100.048	2.84767	0.572449	4.97453	6.54056e-07	9.79996e-05
chr18 32428561 32428915	73.3418	3.12842	0.629	4.97364	6.57056e-07	9.82498e-05
chr14 47624868 47625542	104.386	3.08015	0.619324	4.9734	6.57891e-07	9.82752e-05
chr3 92169882 92170431	55.6296	3.42446	0.688627	4.97288	6.59666e-07	9.84409e-05
chr10 56831318 56831704	40.6964	4.09592	0.823776	4.97213	6.62218e-07	9.8722e-05
chr19 34165898 34166310	84.6613	3.41588	0.687237	4.97045	6.6799e-07	9.93818e-05
chr7 29480871 29481688	102.582	2.98039	0.599884	4.96828	6.75504e-07	0.000100399
chr17 21473339 21473761	59.9869	3.67438	0.739917	4.96594	6.83704e-07	0.000101351
chr5 36422522 36423119	90.0707	3.16617	0.637586	4.96586	6.83968e-07	0.000101351
chr18 21299616 21300909	1031.01	1.9925	0.401505	4.96258	6.95638e-07	0.000102771
chr18 20514258 20514413	38.7062	3.54469	0.714877	4.95846	7.10543e-07	0.000104868
chr15 38979271 38979813	67.6219	3.11228	0.627884	4.95678	7.16719e-07	0.000105254
chr17 46706697 46706843	40.1217	3.69689	0.745815	4.95685	7.16458e-07	0.000105254
chr15 57567995 57568530	81.6477	2.94497	0.594163	4.9565	7.17734e-07	0.000105298
chr9 104382673 104383053	58.5104	3.5632	0.718963	4.95603	7.19496e-07	0.000105397
chr13 29202486 29202964	66.278	3.26984	0.660323	4.95188	7.35004e-07	0.000107299
chr16 5134830 5135131	94.0155	2.83359	0.572505	4.94946	7.44202e-07	0.000108427
chr9 107505521 107505952	59.0087	3.08058	0.622387	4.94963	7.43565e-07	0.000108427
chr16 4959423 4959747	60.5034	3.32282	0.671513	4.94825	7.48826e-07	0.000108994
chr2 79528450 79528903	72.1781	3.69907	0.747659	4.94754	7.51572e-07	0.000109286
chr9 31912953 31913720	172.18	2.60443	0.526443	4.94722	7.52801e-07	0.0001093
chr5 17271588 17272628	111.401	2.71746	0.549324	4.94691	7.54005e-07	0.000109317
chr7 141275365 141275625	62.4148	3.50642	0.708897	4.94631	7.56326e-07	0.000109343
chr10 20105441 20106202	313.686	2.13846	0.432379	4.94581	7.58297e-07	0.000109402
chr11 35985828 35986360	70.9408	2.7843	0.563003	4.94545	7.59677e-07	0.000109494
chr18 65023407 65024105	102.001	2.77689	0.561597	4.94463	7.62889e-07	0.000109622
chr16 25945137 25945735	114.406	2.7264	0.551548	4.94317	7.68637e-07	0.000110248
chr10 56495301 56495715	53.3128	3.40137	0.688207	4.94237	7.71792e-07	0.000110395
chr17 73541922 73542405	73.0642	2.77565	0.561607	4.94234	7.71907e-07	0.000110395
chr9 31203867 31204291	57.3537	3.25056	0.657694	4.94236	7.71816e-07	0.000110395
chr18 38517980 38518458	94.1235	2.75955	0.558413	4.94176	7.74187e-07	0.000110614
chr3 97683659 97683790	31.4509	4.17771	0.845701	4.93994	7.81469e-07	0.000111547
chr5 34998660 34999129	125.367	2.22028	0.449805	4.93609	7.97045e-07	0.000113441
chr3 94952886 94953120	77.5206	3.06862	0.621773	4.93528	8.00374e-07	0.000113696
chr3 145649761 145650143	118.673	2.87974	0.584126	4.92999	8.22319e-07	0.000116478
chr8 85132486 85132939	86.1678	3.11216	0.631461	4.9285	8.28615e-07	0.000117033
chr1 143207498 143207961	61.8819	4.22405	0.857296	4.92718	8.34229e-07	0.000117489
chr1 65167197 65167849	76.4037	3.53982	0.718461	4.92694	8.35266e-07	0.000117523
chr16 65814840 65815856	316.677	2.44756	0.49689	4.92575	8.40363e-07	0.000118088
chr2 6118177 6118735	211.941	2.60334	0.528612	4.92487	8.44165e-07	0.000118436
chr10 24889925 24890527	85.3941	3.01109	0.611483	4.92424	8.46882e-07	0.000118593
chr5 98943738 98944144	76.6275	3.64766	0.740806	4.9239	8.48359e-07	0.000118687
chr8 14921342 14921634	54.6679	3.64428	0.740331	4.9225	8.54439e-07	0.000119424
chr5 120318999 120319283	37.0394	4.09849	0.832691	4.92199	8.56697e-07	0.000119627
chr17 29769198 29769598	59.2688	2.99806	0.609205	4.92126	8.59878e-07	0.000119957
chr16 85800720 85801054	139.887	2.37994	0.483784	4.91943	8.6795e-07	0.000120855
chr8 126522948 126523622	229.37	2.41052	0.489987	4.91956	8.67409e-07	0.000120855
chr8 120382468 120383114	112.689	2.52762	0.513868	4.91881	8.70741e-07	0.00012113
chr18 80112434 80112875	98.914	2.8228	0.573925	4.91842	8.72475e-07	0.000121257
chr8 111905566 111906043	62.6808	3.12557	0.635545	4.91794	8.74601e-07	0.000121438
chr6 142339659 142339940	37.8847	3.81871	0.776542	4.91758	8.76186e-07	0.000121524
chr2 164518813 164519374	104.851	3.08675	0.627755	4.91713	8.78215e-07	0.000121597
chr17 25433665 25433859	55.9327	3.16104	0.642913	4.91674	8.7997e-07	0.000121726
chr8 57569480 57569894	53.4514	3.11496	0.633766	4.91501	8.87798e-07	0.000122579
chr5 5648833 5649481	102.927	2.73801	0.557354	4.91253	8.99103e-07	0.000123576
chr1 7199580 7199868	51.7087	3.6822	0.749953	4.90991	9.11199e-07	0.000124993
chr2 94484080 94484463	57.4966	3.78919	0.771932	4.90871	9.16778e-07	0.000125408
chr14 105255698 105255903	46.9807	3.52506	0.718214	4.90809	9.197e-07	0.000125692
chr16 97681217 97681558	70.9946	2.52524	0.514586	4.90733	9.23255e-07	0.000125857
chr4 120148463 120149083	124.089	2.27852	0.464326	4.90716	9.24034e-07	0.000125857
chr9 108137572 108137922	91.414	2.64711	0.539466	4.90691	9.25211e-07	0.000125863
chr4 57091377 57091677	46.7554	3.73578	0.761998	4.9026	9.45746e-07	0.00012842
chr16 33326060 33326475	63.8245	3.66848	0.748599	4.90047	9.56094e-07	0.000129468
chr3 90537194 90537434	70.0604	3.61002	0.736787	4.89968	9.59923e-07	0.000129867
chr8 92167179 92167872	88.6518	3.09699	0.632149	4.89914	9.62563e-07	0.000130105
chr16 33676257 33676713	99.8562	3.43496	0.701196	4.89873	9.64605e-07	0.000130262
chr3 135556063 135556636	128.217	2.8562	0.583082	4.89846	9.65914e-07	0.00013032
chr3 101367216 101367956	122.026	2.66468	0.54405	4.89786	9.6887e-07	0.00013048
chr15 37232878 37233423	128.193	3.09956	0.632879	4.89755	9.70393e-07	0.000130566
chr7 28849596 28850412	160.672	2.89361	0.590893	4.89701	9.73081e-07	0.000130809
chr15 52019918 52020452	55.8319	3.23649	0.661394	4.89343	9.90942e-07	0.000132727
chr8 24518465 24518876	58.7766	3.06586	0.626646	4.89248	9.95713e-07	0.000133172
chr11 100268287 100268526	36.2297	4.13399	0.845075	4.89185	9.98906e-07	0.000133431
chr3 145916830 145917299	93.8721	3.16997	0.648122	4.891	1.00323e-06	0.000133646
chr6 147263696 147264460	164.789	2.89434	0.591731	4.89132	1.00162e-06	0.000133646
chr5 150458020 150458607	64.4365	3.02294	0.618087	4.8908	1.00427e-06	0.000133664
chr7 65370380 65371402	236.357	2.07453	0.424264	4.88971	1.00986e-06	0.000134287
chr17 29134178 29134826	135.403	2.63001	0.537968	4.88879	1.01459e-06	0.000134673
chr11 114066943 114067235	68.2479	3.32709	0.680683	4.88787	1.01934e-06	0.000134997
chr16 29734751 29735785	174.704	2.06155	0.42178	4.88775	1.01998e-06	0.000134997
chr5 72202087 72202326	75.5529	2.83499	0.580285	4.88551	1.03162e-06	0.000136142
chr3 102169259 102169549	71.9292	3.36459	0.688884	4.88412	1.0389e-06	0.000136551
chr3 122475437 122475693	67.0181	3.35885	0.687653	4.88452	1.03682e-06	0.000136551
chr6 140487512 140487871	81.9153	2.35694	0.482556	4.88428	1.03808e-06	0.000136551
chr16 56886080 56886609	97.7522	3.18355	0.651981	4.88289	1.04543e-06	0.000137286
chr19 32974590 32975255	111.022	3.17077	0.649427	4.88242	1.04793e-06	0.000137326
chr9 15238288 15238553	58.7418	3.3234	0.680809	4.88155	1.05255e-06	0.000137733
chr10 76668815 76669392	76.9768	2.82818	0.579444	4.88086	1.05626e-06	0.000138095
chr17 73804561 73805228	148.874	2.77631	0.568928	4.87989	1.06144e-06	0.000138552
chr11 99199822 99200542	141.086	2.8841	0.591244	4.87802	1.07154e-06	0.000139599
chr8 70816680 70817126	128.793	2.16122	0.443119	4.87728	1.0756e-06	0.000140005
chr9 100466757 100467068	85.5602	3.00088	0.615392	4.87637	1.08055e-06	0.000140401
chr16 78427463 78428370	116.144	2.80322	0.574934	4.87572	1.08412e-06	0.000140741
chr18 64888774 64888848	27.0214	4.48838	0.920637	4.8753	1.08646e-06	0.000140797
chr17 28025559 28025995	82.9432	3.41247	0.700188	4.87365	1.09553e-06	0.000141601
chr11 100208331 100208600	57.4483	3.27061	0.671193	4.87283	1.10013e-06	0.000142071
chr9 13314528 13315000	83.7967	2.72533	0.559361	4.87222	1.1035e-06	0.000142381
chr15 99455493 99455834	65.8564	3.42692	0.703392	4.87199	1.10478e-06	0.000142422
chr1 133363346 133364117	321.416	2.36777	0.486064	4.87131	1.10862e-06	0.000142792
chr1 119457950 119458465	137.82	2.7655	0.567793	4.8706	1.11257e-06	0.00014311
chr15 101204645 101205085	82.1362	3.1519	0.647138	4.87053	1.11302e-06	0.00014311
chr17 70755343 70756124	275.94	1.7557	0.360569	4.86923	1.12033e-06	0.000143799
chr11 121387861 121388911	401.927	2.1078	0.433097	4.86682	1.1341e-06	0.000145441
chr7 73196875 73197352	95.1364	2.83658	0.582907	4.86627	1.13727e-06	0.000145594
chr5 110980034 110980334	96.7743	2.84555	0.584772	4.86608	1.13834e-06	0.000145605
chr18 20228442 20228921	113.225	3.08731	0.634569	4.8652	1.1434e-06	0.000146125
chr15 85233688 85234063	72.7116	3.12021	0.641409	4.86462	1.14676e-06	0.000146428
chr17 83277439 83277632	100.799	2.20279	0.452882	4.86393	1.15076e-06	0.000146813
chr8 4483365 4483728	48.5966	3.24231	0.666849	4.86214	1.16122e-06	0.000147892
chr10 14213406 14213800	72.549	2.9057	0.597773	4.86087	1.16873e-06	0.000148491
chr6 97294023 97294789	156.617	2.22199	0.457122	4.86083	1.16894e-06	0.000148491
chr5 23978606 23978888	56.5389	2.88586	0.593776	4.86018	1.1728e-06	0.000148853
chr11 100020998 100021687	81.8455	3.33279	0.686061	4.85787	1.18655e-06	0.000150278
chr3 109622332 109623052	87.1374	2.51468	0.517662	4.85777	1.18716e-06	0.000150278
chr6 117072357 117072596	43.0695	4.29756	0.884707	4.85761	1.1881e-06	0.000150278
chr6 117071713 117072228	84.5291	2.92942	0.603203	4.85644	1.19515e-06	0.000150654
chr8 61270549 61270870	63.075	3.19973	0.658845	4.85658	1.19432e-06	0.000150654
chr11 99089224 99089636	75.7611	2.93365	0.6041	4.85622	1.19647e-06	0.000150693
chr10 42251168 42251595	92.86	3.01619	0.621208	4.85536	1.20167e-06	0.00015109
chr7 99027153 99027766	197.519	1.82103	0.375116	4.85457	1.20649e-06	0.000151566
chr16 95763292 95763574	70.7861	3.08383	0.635389	4.85346	1.21326e-06	0.000152214
chr6 128104724 128105125	73.0903	3.66689	0.755532	4.85339	1.21371e-06	0.000152214
chr4 107011914 107012269	86.1204	2.39337	0.493186	4.85287	1.21688e-06	0.000152483
chr2 71802159 71802542	71.5624	3.23836	0.667366	4.85245	1.21947e-06	0.000152502
chr7 112645825 112646186	55.073	3.67418	0.757199	4.85234	1.22013e-06	0.000152502
chr16 14983764 14984333	68.8846	3.35138	0.69076	4.85173	1.22388e-06	0.000152583
chr11 101378963 101379624	78.1568	2.84262	0.586	4.85089	1.22911e-06	0.000152977
chr8 40634513 40634955	74.0177	2.6867	0.554191	4.84796	1.24735e-06	0.000154856
chr9 107714352 107715019	157.723	2.76178	0.569798	4.84695	1.25376e-06	0.000155521
chr13 98679590 98680171	89.8389	3.17451	0.65502	4.84644	1.25699e-06	0.00015579
chr11 101138412 101139149	134.669	2.49343	0.514596	4.8454	1.26356e-06	0.000156343
chr7 134261120 134261735	78.7868	3.05323	0.630199	4.84486	1.26702e-06	0.000156639
chr19 56721619 56722522	208.894	1.81079	0.373769	4.84466	1.26828e-06	0.000156665
chr1 59566735 59567399	118.938	2.78907	0.575848	4.84342	1.27625e-06	0.000157213
chr15 51484124 51484462	37.0179	3.96462	0.818578	4.8433	1.27698e-06	0.000157213
chr9 64018587 64018861	105.129	2.79719	0.577764	4.8414	1.28925e-06	0.00015846
chr6 114888950 114889269	110.623	3.09474	0.639304	4.8408	1.29319e-06	0.000158548
chr2 168742328 168742689	73.9991	2.92661	0.604617	4.84043	1.29557e-06	0.000158709
chr6 34598214 34598956	133.593	3.18082	0.657434	4.83824	1.30995e-06	0.000160072
chr9 14200350 14200800	64.6282	3.35803	0.69415	4.83762	1.31404e-06	0.000160439
chr11 112781977 112782487	115.371	2.81099	0.581185	4.83666	1.32039e-06	0.000160948
chr2 160513551 160513965	62.5439	3.08343	0.637545	4.83641	1.32207e-06	0.00016102
chr16 8512990 8513660	140.129	2.5204	0.521363	4.83424	1.33653e-06	0.000162379
chr11 62268962 62269602	95.7669	2.94988	0.610734	4.83006	1.36493e-06	0.000165419
chr15 102920645 102921375	185.39	2.82831	0.585631	4.82952	1.36865e-06	0.000165601
chr16 21204319 21205191	754.217	1.59009	0.329301	4.82869	1.37437e-06	0.00016575
chr2 130407041 130407636	101.17	2.87427	0.595205	4.82903	1.37198e-06	0.00016575
chr4 139238725 139239050	54.3914	2.87025	0.594398	4.82884	1.37331e-06	0.00016575
chr7 56549237 56549554	52.033	3.47445	0.719684	4.82774	1.3809e-06	0.000166169
chr10 18370815 18371287	59.4744	2.98352	0.618169	4.82638	1.39035e-06	0.000166995
chr6 134633516 134633874	56.4012	3.50644	0.726851	4.82415	1.40603e-06	0.000168332
chr14 22425109 22425440	36.827	4.10321	0.850691	4.82338	1.41148e-06	0.000168762
chr6 121087638 121088089	88.5981	2.77903	0.576194	4.82308	1.41356e-06	0.000168762
chr10 91124531 91124890	96.2277	2.5766	0.534264	4.82271	1.41621e-06	0.000168867
chr6 30173172 30174665	542.548	1.78686	0.37053	4.82243	1.41818e-06	0.000168965
chr15 25322310 25322920	97.379	2.88783	0.59899	4.82117	1.42722e-06	0.000169495
chr15 50172275 50172717	57.4483	3.78966	0.786006	4.82142	1.42542e-06	0.000169495
chr19 6307814 6308207	95.7171	2.84735	0.590577	4.82129	1.4263e-06	0.000169495
chr3 145987564 145988809	380.382	2.01969	0.419014	4.82011	1.4348e-06	0.000170258
chr6 97293692 97293943	54.5222	2.82485	0.586106	4.8197	1.43774e-06	0.00017047
chr5 148789139 148789606	98.2112	2.88202	0.598045	4.81907	1.44229e-06	0.000170872
chr2 168741230 168742189	215.273	2.76223	0.573217	4.81881	1.44415e-06	0.000170955
chr5 35954103 35954415	47.9144	3.9662	0.82313	4.81844	1.44687e-06	0.000171127
chr2 136532033 136532502	149.958	2.48242	0.515333	4.81712	1.45648e-06	0.000171865
chr10 121297019 121297696	235.951	1.72495	0.358108	4.81684	1.4585e-06	0.000171966
chr17 70713476 70713882	56.5172	3.26978	0.678886	4.81639	1.4618e-06	0.000172142
chr8 79562036 79562640	138.879	2.34728	0.487436	4.81557	1.4678e-06	0.000172649
chr2 160630902 160631611	129.972	2.60944	0.541914	4.81523	1.4703e-06	0.000172691
chr8 92772159 92772922	96.4858	2.91163	0.604883	4.81355	1.48275e-06	0.000173992
chr8 64825078 64825670	77.2594	2.87384	0.597141	4.81266	1.48934e-06	0.000174488
chr5 103579756 103580016	60.4643	2.88782	0.600119	4.81209	1.49362e-06	0.000174851
chr5 107524366 107525018	91.4679	2.714	0.564029	4.81182	1.49566e-06	0.00017495
chr8 107237958 107238870	124.548	2.78404	0.578779	4.8102	1.5078e-06	0.000176092
chr8 127440165 127440442	109.719	2.48195	0.516004	4.80995	1.50967e-06	0.000176171
chr7 45338183 45338527	129.738	2.35834	0.490478	4.80825	1.52259e-06	0.000177399
chr10 96480150 96480920	63.022	2.80539	0.583496	4.8079	1.52521e-06	0.000177564
chr19 56977313 56977951	102.513	3.33933	0.694846	4.80585	1.54094e-06	0.000178954
chr9 8042416 8043050	136.918	2.53275	0.527057	4.80545	1.54401e-06	0.000179047
chr9 31580992 31581359	59.2972	3.65945	0.761667	4.80454	1.55111e-06	0.000179729
chr6 114988052 114988520	86.6735	2.68786	0.559902	4.8006	1.58194e-06	0.000183014
chr12 119237781 119238979	383.034	1.77737	0.370532	4.79681	1.6121e-06	0.000186066
chr15 76158707 76158965	60.5947	3.56841	0.743897	4.79692	1.61121e-06	0.000186066
chr8 94766954 94767579	91.3118	2.75309	0.574048	4.79592	1.61927e-06	0.000186603
chr8 91190334 91191124	115.3	2.84668	0.593591	4.7957	1.62111e-06	0.000186669
chr16 29911119 29911580	118.753	2.76755	0.577237	4.79447	1.63105e-06	0.000187375
chr12 33009538 33009889	46.1158	3.2077	0.669248	4.793	1.64309e-06	0.000188581
chr8 121932331 121932627	51.9244	3.29599	0.687685	4.79287	1.64409e-06	0.000188581
chr6 135295369 135295863	182.21	2.08832	0.435913	4.79068	1.66218e-06	0.000190507
chr17 10334575 10335682	300.066	1.77417	0.370469	4.78899	1.67623e-06	0.000191523
chr11 106268478 106268619	54.8073	3.48522	0.728076	4.78689	1.69388e-06	0.00019339
chr11 102465677 102466441	259.084	2.39775	0.500933	4.78657	1.69659e-06	0.000193401
chr18 79270560 79271158	89.4321	2.922	0.610451	4.78664	1.696e-06	0.000193401
chr7 84779577 84779829	123.93	2.27014	0.474349	4.78581	1.70303e-06	0.000193986
chr1 134099977 134100111	46.0907	3.9711	0.829885	4.78512	1.70882e-06	0.000194195
chr10 21833807 21834122	50.6351	3.5233	0.736384	4.7846	1.71329e-06	0.000194553
chr11 74574495 74575055	90.0626	3.04078	0.635872	4.78206	1.73506e-06	0.000196723
chr11 118851414 118851903	100.013	2.72027	0.568993	4.78085	1.74554e-06	0.000197635
chr18 44724263 44724972	124.98	2.78862	0.583678	4.77768	1.77331e-06	0.000199681
chr17 35016346 35016840	100.384	2.88598	0.604339	4.77543	1.79327e-06	0.000201009
chr18 74444407 74444691	66.0113	2.75401	0.576698	4.77548	1.79283e-06	0.000201009
chr2 141279220 141279741	75.2805	3.35991	0.703682	4.77476	1.79923e-06	0.000201372
chr14 63427647 63428057	74.9673	3.04814	0.63845	4.77428	1.80352e-06	0.000201699
chr6 94931953 94932439	69.5923	2.63273	0.551489	4.77386	1.8073e-06	0.000201969
chr17 37028603 37029218	237.525	1.89035	0.396068	4.7728	1.81679e-06	0.000202876
chr9 13603377 13604017	105.708	2.42993	0.509166	4.77237	1.82066e-06	0.000203068
chr14 69994870 69995465	114.389	3.09043	0.64766	4.77169	1.82691e-06	0.000203238
chr7 49420222 49420525	41.3438	3.89983	0.817283	4.77171	1.82672e-06	0.000203238
chr17 29401935 29402422	123.449	2.91046	0.610142	4.77014	1.84101e-06	0.000204652
chr14 73507686 73508305	217.85	1.90561	0.399543	4.76947	1.84712e-06	0.000205023
chr2 151008918 151009796	281.752	1.87179	0.392466	4.76931	1.84858e-06	0.000205032
chr18 60628360 60628752	141.016	2.428	0.509163	4.7686	1.85507e-06	0.000205472
chr12 111704598 111705411	200.325	2.96435	0.621948	4.76624	1.87699e-06	0.000207404
chr15 7993462 7993762	36.2793	3.70685	0.778059	4.76423	1.89572e-06	0.000209317
chr3 144996690 144997025	33.6714	4.12495	0.866032	4.76304	1.90697e-06	0.000210088
chr11 113005918 113006557	89.0022	3.15619	0.662788	4.762	1.91686e-06	0.000210863
chr16 76509184 76509469	37.041	4.48729	0.942282	4.76215	1.91544e-06	0.000210863
chr11 95072982 95073183	58.0878	3.38079	0.710062	4.76126	1.92383e-06	0.000211221
chr5 15506915 15507292	68.521	3.15783	0.663283	4.76091	1.92726e-06	0.000211221
chr5 43960002 43960393	38.3682	3.39615	0.713444	4.76022	1.93382e-06	0.00021147
chr14 121713330 121713767	80.9526	3.04608	0.640049	4.75914	1.94422e-06	0.000212292
chr11 7423680 7424303	111.076	2.56586	0.539351	4.75731	1.96187e-06	0.000214062
chr7 65779788 65780326	114.633	2.96683	0.623892	4.75536	1.98096e-06	0.000215728
chr9 103550663 103551289	88.8586	3.02436	0.635997	4.7553	1.98153e-06	0.000215728
chr3 132949815 132950475	137.01	2.31929	0.487837	4.75423	1.99201e-06	0.000216709
chr3 84438012 84438540	126.694	2.86532	0.602747	4.75377	1.99658e-06	0.000217046
chr1 136159976 136160717	147.34	3.07664	0.647532	4.75132	2.02091e-06	0.000219208
chr6 128760079 128761142	680.367	1.47214	0.309952	4.74959	2.03829e-06	0.000220769
chr15 12230296 12230955	110.718	2.39793	0.504923	4.74909	2.04329e-06	0.000221148
chr17 49614645 49615784	175.831	2.64609	0.557204	4.74888	2.04551e-06	0.000221226
chr11 120697707 120698525	351.613	1.85514	0.390705	4.74819	2.05244e-06	0.000221629
chr16 95658914 95659808	214.126	2.12399	0.447313	4.74833	2.05101e-06	0.000221629
chr8 11307594 11307931	79.8513	2.97779	0.627158	4.74806	2.05373e-06	0.000221629
chr9 23380219 23380992	121.562	2.65887	0.560031	4.74772	2.05718e-06	0.000221839
chr6 41604402 41604793	94.8907	2.73155	0.575395	4.74725	2.06198e-06	0.000222194
chr1 90896381 90897435	175.208	3.05446	0.643467	4.74688	2.06583e-06	0.000222447
chr14 60592904 60593405	67.5649	2.89041	0.609226	4.74439	2.09135e-06	0.000224745
chr2 109969886 109970221	43.6781	3.74279	0.789083	4.74321	2.1036e-06	0.000225692
chr15 93715163 93715403	30.0166	3.88715	0.819694	4.7422	2.11408e-06	0.000226652
chr16 33680059 33680305	57.0575	3.27252	0.690228	4.74121	2.12445e-06	0.000227268
chr16 49432313 49432764	29.7765	4.16548	0.878552	4.7413	2.12347e-06	0.000227268
chr2 73428906 73429420	112.889	3.18208	0.671181	4.74101	2.12658e-06	0.000227332
chr9 114853343 114853745	73.9781	3.00048	0.632902	4.74082	2.12853e-06	0.000227376
chr9 102088449 102088914	86.5932	3.16566	0.667767	4.74067	2.13013e-06	0.000227382
chr11 69876164 69876550	115.71	2.52102	0.531871	4.73992	2.13807e-06	0.0002279
chr5 31079688 31079894	43.5695	3.39626	0.716567	4.73963	2.14107e-06	0.000228056
chr3 58393324 58393888	79.9689	2.80558	0.591976	4.73935	2.14402e-06	0.000228205
chr7 99353047 99353404	94.4254	2.90869	0.613923	4.73787	2.15972e-06	0.000229546
chr8 103788287 103788762	71.089	2.97854	0.628947	4.73576	2.18238e-06	0.000231454
chr4 114584594 114584982	43.6761	3.62477	0.765949	4.73239	2.21887e-06	0.000234987
chr3 137942255 137942527	51.2009	2.90985	0.615073	4.7309	2.23531e-06	0.00023639
chr12 119857081 119857515	54.2954	3.61238	0.763696	4.73013	2.24381e-06	0.000237119
chr17 74409778 74410256	74.0692	3.02246	0.639107	4.72919	2.25422e-06	0.000237878
chr3 137748872 137749327	53.2114	3.50633	0.741512	4.72863	2.26042e-06	0.000238192
chr10 127339266 127340197	410.07	1.64589	0.348084	4.72845	2.26245e-06	0.000238236
chr2 68325248 68326022	81.3691	2.70928	0.573114	4.7273	2.27519e-06	0.000238897
chr2 145850821 145851127	64.3737	3.67042	0.776377	4.72763	2.27161e-06	0.000238897
chr9 42187862 42188124	54.9372	3.51017	0.74249	4.72757	2.27226e-06	0.000238897
chr5 133915758 133916243	58.0285	2.98543	0.631573	4.72697	2.27899e-06	0.000238957
chr7 34655126 34655834	235.506	2.40081	0.508038	4.72564	2.29394e-06	0.000240352
chr10 60354972 60355195	41.7398	3.21401	0.680207	4.72504	2.30065e-06	0.000240885
chr12 25083424 25084305	156.795	2.84905	0.603007	4.72475	2.30403e-06	0.000241068
chr2 167834584 167835179	126.779	2.72534	0.576955	4.72367	2.31627e-06	0.000242006
chr8 110631265 110631583	65.5893	3.04096	0.643851	4.72308	2.32294e-06	0.000242418
chr11 52035033 52035638	75.4271	2.85992	0.605672	4.7219	2.33653e-06	0.000243606
chr16 95341205 95341798	153.623	2.53257	0.536594	4.71972	2.36166e-06	0.000245466
chr9 120884429 120885107	127.373	2.71121	0.574453	4.71964	2.36268e-06	0.000245466
chr6 39807260 39807513	49.0449	3.69795	0.783568	4.71937	2.36576e-06	0.000245614
chr9 69472670 69473081	73.1536	2.82349	0.598357	4.71873	2.3732e-06	0.000246213
chr17 55956249 55956464	67.6027	3.43829	0.728946	4.71679	2.39595e-06	0.000247877
chr2 85060163 85060432	61.6516	3.06089	0.648932	4.71681	2.39568e-06	0.000247877
chr10 108331093 108331428	70.4875	2.78842	0.591247	4.71617	2.40325e-06	0.000248111
chr16 13825992 13826533	88.5564	2.97776	0.631578	4.71479	2.41966e-06	0.000249456
chr15 101368931 101369350	108.994	2.75867	0.585239	4.71375	2.43201e-06	0.000250264
chr19 5072480 5072877	125.59	2.28212	0.484146	4.7137	2.43258e-06	0.000250264
chr8 34188753 34189496	147.184	2.28576	0.484933	4.71356	2.4343e-06	0.000250267
chr7 75412158 75412585	70.1002	2.97055	0.630351	4.71253	2.44656e-06	0.000251353
chr16 10349588 10349788	44.3431	3.6462	0.774032	4.71065	2.46922e-06	0.000253505
chr18 8693921 8694468	69.2972	2.71185	0.575893	4.70895	2.49002e-06	0.000254882
chr15 76796199 76796429	79.205	2.31336	0.491343	4.70825	2.49855e-06	0.000255225
chr16 4642213 4642667	91.697	2.69014	0.57138	4.70815	2.4998e-06	0.000255225
chr14 33350910 33351439	113.982	2.46729	0.524136	4.70735	2.50963e-06	0.000256052
chr9 54612772 54613317	75.2338	2.55595	0.543156	4.70573	2.52962e-06	0.000257913
chr5 102719424 102719930	81.7829	2.76533	0.58795	4.70334	2.55944e-06	0.000260414
chr8 110941402 110941861	88.4677	2.63186	0.559766	4.7017	2.57999e-06	0.000261963
chr1 89131670 89132093	97.9157	3.0217	0.642834	4.70059	2.59406e-06	0.000262243
chr18 44633846 44634296	83.3483	2.79	0.593552	4.70051	2.59516e-06	0.000262243
chr4 152107463 152107828	79.4315	3.02806	0.644166	4.70075	2.59211e-06	0.000262243
chr7 130265955 130266543	120.544	2.60453	0.55404	4.70099	2.58907e-06	0.000262243
chr8 104007266 104007857	88.9047	3.25838	0.69317	4.70069	2.59283e-06	0.000262243
chr12 75702465 75703059	114.254	2.40071	0.510986	4.69819	2.62482e-06	0.000264877
chr11 87709866 87710404	104.105	2.45995	0.523788	4.69646	2.64706e-06	0.000266757
chr6 41173900 41174169	36.8185	3.80731	0.810656	4.69658	2.64557e-06	0.000266757
chr5 139098993 139099589	102.36	2.83041	0.603244	4.69199	2.70564e-06	0.000271918
chr7 111156400 111157151	550.806	1.52465	0.324965	4.69175	2.70881e-06	0.000272052
chr7 56419268 56419975	86.6205	2.87824	0.61354	4.69121	2.716e-06	0.000272404
chr4 89310529 89311286	387.735	1.53509	0.327247	4.69091	2.71988e-06	0.000272512
chr7 120103162 120103634	103.372	2.7378	0.583646	4.69085	2.72076e-06	0.000272512
chr8 84414264 84414837	121.671	2.04294	0.435748	4.68834	2.75428e-06	0.000275495
chr9 60776609 60777234	88.9092	2.81394	0.600261	4.68785	2.76084e-06	0.000275965
chr11 69878485 69878596	59.2834	3.33161	0.710947	4.68616	2.78382e-06	0.000277885
chr6 98949969 98950189	56.4547	2.99717	0.63978	4.68469	2.80387e-06	0.00027932
chr15 102255918 102256160	62.9954	2.99797	0.640047	4.68399	2.81345e-06	0.000279898
chr6 35326069 35326582	75.9594	2.58496	0.551894	4.6838	2.81609e-06	0.000279971
chr15 44748310 44748788	105.811	2.48838	0.531342	4.68321	2.82421e-06	0.000280296
chr17 36942390 36943385	248.351	2.38824	0.509963	4.68315	2.82495e-06	0.000280296
chr7 74013248 74013884	89.4528	2.47409	0.528297	4.68315	2.82504e-06	0.000280296
chr17 3597060 3597559	77.2847	3.24638	0.693319	4.68237	2.8358e-06	0.000281174
chr6 128132592 128133093	82.5471	3.24619	0.693489	4.68095	2.85548e-06	0.000282936
chr7 84135789 84136477	102.036	2.79956	0.598537	4.67735	2.90613e-06	0.000287376
chr1 171477906 171478624	166.481	2.70298	0.578014	4.67633	2.92048e-06	0.000288208
chr6 94628155 94628550	60.1722	2.86237	0.612269	4.67502	2.93925e-06	0.000289198
chr6 134802633 134803071	117.374	2.7146	0.580669	4.67495	2.94021e-06	0.000289198
chr8 92379457 92379880	63.8846	3.01551	0.645158	4.67406	2.95297e-06	0.000290067
chr2 132945275 132946189	182.794	2.35535	0.503976	4.67354	2.96056e-06	0.000290619
chr1 138571051 138571470	97.2948	3.06731	0.656413	4.67283	2.97074e-06	0.000291425
chr5 86741208 86741467	50.6358	3.63532	0.778	4.67265	2.97343e-06	0.000291495
chr18 50011579 50012076	94.6198	3.01212	0.644755	4.67172	2.98682e-06	0.000292054
chr6 54905940 54906347	60.54	3.25229	0.696166	4.67173	2.98681e-06	0.000292054
chr7 19359924 19360649	485.684	1.55844	0.333604	4.67152	2.98981e-06	0.000292131
chr11 114198290 114198799	115.578	2.46251	0.52741	4.66907	3.02566e-06	0.000295049
chr10 127509330 127509535	67.991	2.43909	0.522471	4.66837	3.03593e-06	0.000295855
chr6 122826072 122826902	305.131	1.66	0.355614	4.66798	3.04174e-06	0.000296226
chr6 5509757 5510188	106.593	2.63363	0.564213	4.6678	3.04446e-06	0.000296295
chr10 122912787 122913406	137.75	2.27495	0.48739	4.66762	3.04713e-06	0.00029636
chr11 8068900 8069266	46.6754	3.63672	0.779267	4.66684	3.05861e-06	0.000297085
chr15 97913693 97914781	315.285	2.35649	0.504959	4.66671	3.06065e-06	0.000297088
chr17 66269059 66269352	38.1458	3.9299	0.842153	4.66649	3.06384e-06	0.000297202
chr9 110344940 110345673	114.325	2.69063	0.576652	4.66596	3.07179e-06	0.000297779
chr3 40682466 40682755	59.4126	3.29957	0.707222	4.66555	3.078e-06	0.000298184
chr1 55161175 55161699	117.31	3.08964	0.66226	4.6653	3.08168e-06	0.000298345
chr6 112365366 112365684	57.7741	3.03803	0.651288	4.66465	3.09142e-06	0.000298896
chr11 59964724 59965210	289.139	1.63661	0.350934	4.66358	3.10754e-06	0.000299282
chr11 112253051 112253422	47.3291	3.64389	0.781346	4.66361	3.10716e-06	0.000299282
chr16 90468083 90468844	124.708	2.56424	0.549813	4.66384	3.10363e-06	0.000299282
chr9 15774903 15775259	56.4036	3.77814	0.810343	4.6624	3.12546e-06	0.000300614
chr17 79728545 79728859	69.5513	3.35008	0.718574	4.66213	3.1295e-06	0.000300807
chr6 135700710 135701185	71.0774	3.07385	0.659403	4.66156	3.13821e-06	0.000301164
chr8 47218605 47219092	89.9645	3.01722	0.647264	4.6615	3.13918e-06	0.000301164
chr3 101667192 101667699	80.3575	3.29264	0.706751	4.65884	3.17991e-06	0.000303873
chr9 96696253 96697068	106.252	2.92721	0.628288	4.65902	3.17718e-06	0.000303873
chr10 122886213 122886712	95.9182	2.57295	0.552545	4.65655	3.21557e-06	0.000306673
chr8 61480300 61480545	47.1891	3.07405	0.660175	4.65642	3.21752e-06	0.000306673
chr15 38391470 38391817	101.63	2.89997	0.622895	4.65564	3.22983e-06	0.000307473
chr5 110099738 110100042	86.1072	2.58122	0.55443	4.65562	3.23007e-06	0.000307473
chr7 24394504 24395142	374.782	1.8963	0.407371	4.65498	3.2402e-06	0.00030804
chr15 6574363 6574629	50.3885	2.92555	0.628648	4.65372	3.25998e-06	0.000308627
chr15 73242999 73243452	63.5964	3.45725	0.742931	4.65353	3.26307e-06	0.000308627
chr15 77036715 77036919	46.5391	3.3774	0.725835	4.65313	3.26935e-06	0.000308627
chr2 164817758 164818349	121.546	2.91076	0.625547	4.65314	3.26919e-06	0.000308627
chr3 116447348 116447661	53.8493	2.98385	0.641098	4.65429	3.25105e-06	0.000308627
chr6 67535709 67536047	111.739	2.98359	0.641087	4.65395	3.25633e-06	0.000308627
chr9 61449192 61449737	87.6689	2.67782	0.575444	4.65349	3.26361e-06	0.000308627
chr9 83488184 83488664	56.9663	2.81663	0.605235	4.65377	3.25915e-06	0.000308627
chr9 121001006 121001230	42.8169	3.63827	0.781879	4.65324	3.26764e-06	0.000308627
chr6 145441487 145441991	79.5292	2.60364	0.559628	4.65246	3.28002e-06	0.000309238
chr7 102000816 102001364	87.852	2.53661	0.54521	4.65254	3.27872e-06	0.000309238
chr12 59129075 59129360	84.7037	2.8665	0.616234	4.65165	3.29293e-06	0.000309863
chr7 3150299 3150941	64.8757	3.13548	0.674468	4.64881	3.3385e-06	0.000313751
chr9 104085747 104086221	52.9139	2.81815	0.606235	4.64862	3.34167e-06	0.000313849
chr15 55187044 55187288	42.0263	3.64167	0.78345	4.64825	3.34762e-06	0.000314208
chr15 64363947 64364557	97.3826	2.21435	0.476632	4.64584	3.38701e-06	0.0003173
chr10 99237251 99237590	79.6108	2.87576	0.619075	4.64525	3.39658e-06	0.000317829
chr7 19403813 19404332	199.019	2.23154	0.480395	4.64523	3.39695e-06	0.000317829
chr16 95712318 95712620	91.0557	2.78844	0.60039	4.64438	3.41102e-06	0.000318592
chr5 9073322 9073641	115.876	2.26874	0.488495	4.64434	3.41157e-06	0.000318592
chr12 111238838 111239320	73.7718	2.88486	0.621203	4.64399	3.41747e-06	0.000318941
chr5 134577594 134577843	45.4865	3.60282	0.775839	4.64378	3.42099e-06	0.000319068
chr7 121820238 121820828	108.618	2.62212	0.564705	4.64334	3.42814e-06	0.000319533
chr14 27301809 27302263	58.6841	3.01748	0.650009	4.64221	3.44698e-06	0.000321086
chr18 12004935 12005483	96.9699	3.04869	0.656982	4.64044	3.47664e-06	0.000323441
chr7 130982464 130982869	82.1246	2.79438	0.602474	4.63817	3.51508e-06	0.000326347
chr14 58494446 58495009	103.631	3.00828	0.64865	4.63775	3.52218e-06	0.000326376
chr14 101840114 101840635	79.3598	2.77561	0.59853	4.63738	3.52852e-06	0.000326622
chr8 44935824 44936042	63.2656	3.3091	0.713804	4.63587	3.55438e-06	0.000328399
chr5 98310369 98310875	60.679	3.27864	0.707341	4.63517	3.56645e-06	0.000329308
chr12 17992549 17992997	82.3325	2.98648	0.644341	4.63494	3.57034e-06	0.00032945
chr8 64472762 64473360	57.1747	3.04129	0.6562	4.63469	3.57467e-06	0.00032945
chr9 104100892 104101164	56.8341	3.65066	0.787943	4.63316	3.6013e-06	0.000331696
chr7 121955075 121956165	113.71	2.42871	0.524276	4.63249	3.61288e-06	0.000332556
chr3 52663130 52663833	116	2.51944	0.543941	4.63182	3.62463e-06	0.000333222
chr15 77913146 77913423	60.3184	2.84729	0.614909	4.63042	3.64932e-06	0.000335283
chr10 68976549 68977019	55.3239	3.29607	0.711851	4.63027	3.65181e-06	0.000335304
chr14 100284329 100285245	220.437	2.17375	0.469549	4.62945	3.66644e-06	0.000336438
chr5 107051527 107052245	99.0348	2.76854	0.598056	4.62924	3.67009e-06	0.000336564
chr13 44869535 44870059	660.87	2.23009	0.481803	4.62865	3.68065e-06	0.000337114
chr6 113166641 113166921	68.8379	3.00479	0.64916	4.62874	3.67905e-06	0.000337114
chr1 171344313 171344590	64.4988	2.89339	0.625141	4.62838	3.68536e-06	0.000337127
chr17 9744047 9744580	54.4479	3.13466	0.677405	4.62745	3.70188e-06	0.000338429
chr14 51893296 51893684	72.0918	3.06745	0.662966	4.62685	3.71262e-06	0.0003392
chr5 103620383 103620999	124.306	2.8622	0.618755	4.62574	3.7327e-06	0.000340825
chr11 62825576 62825893	74.9914	3.04917	0.659226	4.62537	3.73929e-06	0.000340962
chr2 117355029 117355350	39.6809	3.36738	0.728039	4.62527	3.74113e-06	0.000340962
chr17 84956699 84956794	41.163	3.04806	0.659241	4.62358	3.77164e-06	0.000342897
chr2 150217761 150218524	106.54	2.14653	0.464346	4.62269	3.78797e-06	0.000344169
chr16 26400617 26400863	47.4883	3.79135	0.820267	4.62209	3.79893e-06	0.000344953
chr8 91801348 91802183	221.336	2.267	0.490488	4.62193	3.80185e-06	0.000345006
chr10 13369734 13369928	34.1062	3.90491	0.844897	4.62175	3.80507e-06	0.000345087
chr6 125197142 125197502	75.3873	3.26751	0.707085	4.6211	3.81713e-06	0.000345968
chr16 14940307 14940617	32.26	3.63781	0.787306	4.62058	3.82666e-06	0.000346619
chr14 73370680 73371212	94.0841	2.58194	0.558928	4.61945	3.84755e-06	0.000348084
chr6 38178862 38179316	43.8976	3.45867	0.74893	4.61815	3.87174e-06	0.000349844
chr8 11382262 11382793	74.5698	2.76287	0.598264	4.61815	3.87173e-06	0.000349844
chr5 20748805 20749218	80.7097	2.78148	0.602518	4.61642	3.90415e-06	0.000352127
chr11 46209937 46210313	75.107	3.27125	0.708812	4.61512	3.92875e-06	0.000353697
chr16 49289082 49289398	46.802	3.87754	0.840408	4.61388	3.9523e-06	0.000355471
chr3 41429828 41430426	62.2485	3.3189	0.719337	4.61382	3.95326e-06	0.000355471
chr3 30999714 31000051	80.6527	3.26982	0.708766	4.6134	3.96134e-06	0.000355981
chr7 18214648 18215027	44.3736	2.95898	0.64141	4.61324	3.96432e-06	0.000356032
chr6 117104466 117104993	50.2097	3.25597	0.705847	4.61285	3.9718e-06	0.00035627
chr7 129651679 129652176	104.343	2.67942	0.580858	4.61286	3.97158e-06	0.00035627
chr1 36059931 36060273	57.11	3.47787	0.754179	4.61146	3.99843e-06	0.000358224
chr3 87174415 87174874	134.849	2.29127	0.496952	4.61065	4.01411e-06	0.000359411
chr2 118669240 118669622	74.866	2.99941	0.650644	4.60991	4.02836e-06	0.000360037
chr16 85804406 85804575	57.5819	3.25668	0.706532	4.60939	4.03854e-06	0.000360725
chr15 102921991 102922225	59.0609	2.79622	0.606724	4.60872	4.05161e-06	0.000361053
chr7 24907519 24907789	79.6137	3.06478	0.664947	4.60906	4.04491e-06	0.000361053
chr8 54609993 54610675	58.2204	2.85682	0.61995	4.60815	4.06272e-06	0.000361573
chr8 68102907 68103600	56.4397	2.8339	0.614969	4.6082	4.06167e-06	0.000361573
chr17 46042015 46042463	59.6658	2.81619	0.611152	4.60801	4.06544e-06	0.000361596
chr15 98744354 98744788	42.0002	3.41956	0.742371	4.60627	4.09965e-06	0.000364201
chr7 44670754 44671307	154.745	2.31848	0.503361	4.60599	4.10503e-06	0.00036446
chr6 114746593 114746996	69.7295	2.95293	0.641176	4.6055	4.11484e-06	0.000364892
chr16 6756832 6757176	52.1859	3.88593	0.84395	4.60446	4.13538e-06	0.000366274
chr7 130265023 130265242	53.7719	3.51407	0.763212	4.60432	4.13816e-06	0.000366301
chr3 19406316 19406804	65.5863	2.77235	0.602229	4.60348	4.15487e-06	0.000367339
chr8 11044756 11045257	78.5643	2.70473	0.587538	4.6035	4.1545e-06	0.000367339
chr11 76493201 76493435	60.177	2.52461	0.548463	4.60307	4.16312e-06	0.000367849
chr18 20375389 20375733	42.8906	3.26045	0.708404	4.60253	4.17397e-06	0.00036799
chr6 118197263 118197552	102.253	2.75318	0.59817	4.60267	4.17108e-06	0.00036799
chr7 130340221 130341059	90.1019	2.64003	0.573702	4.60175	4.18948e-06	0.000368415
chr17 86573299 86573906	83.2735	2.73205	0.593746	4.60139	4.19683e-06	0.000368842
chr10 13869387 13870162	264.653	1.69081	0.367467	4.60126	4.19944e-06	0.000368851
chr5 50067390 50067645	28.5445	4.18953	0.91057	4.601	4.20468e-06	0.000369093
chr16 25483781 25484270	90.6318	2.90576	0.631668	4.60014	4.22202e-06	0.000369956
chr10 40339342 40339640	41.6387	3.44204	0.74838	4.59932	4.23879e-06	0.000370838
chr17 47976105 47976717	123.258	2.12694	0.462443	4.59935	4.23807e-06	0.000370838
chr15 96877472 96878219	101.351	2.80182	0.609497	4.59694	4.28737e-06	0.000374128
chr9 99629463 99629908	93.9153	2.74933	0.598072	4.597	4.28625e-06	0.000374128
chr15 81129587 81130382	80.7379	2.80933	0.611188	4.59651	4.29628e-06	0.000374421
chr15 85615101 85615776	144.975	2.25238	0.490042	4.59629	4.30086e-06	0.000374421
chr18 12527571 12527965	37.3574	3.78934	0.824641	4.59514	4.32467e-06	0.000375636
chr3 25143723 25144318	93.9938	2.35588	0.512691	4.59512	4.32499e-06	0.000375636
chr5 66620228 66620669	155.937	2.2033	0.479485	4.59513	4.32475e-06	0.000375636
chr11 47379066 47379614	75.2486	2.58744	0.563372	4.59278	4.37389e-06	0.000378992
chr11 57719615 57720010	65.0853	3.09871	0.674686	4.59282	4.37295e-06	0.000378992
chr15 74784624 74785027	77.2733	2.95551	0.64355	4.5925	4.37962e-06	0.000379044
chr16 10366387 10367069	128.805	2.44853	0.533268	4.59155	4.39956e-06	0.000380547
chr9 31856408 31856876	99.6871	2.89992	0.631634	4.59114	4.40824e-06	0.000381074
chr15 101772174 101772985	217.617	2.24022	0.488101	4.58966	4.4396e-06	0.00038356
chr11 67922811 67923066	63.9333	3.15339	0.687119	4.58929	4.44758e-06	0.000383801
chr18 37836175 37837048	127.141	2.30487	0.502223	4.58934	4.44656e-06	0.000383801
chr18 43967809 43968145	40.2986	3.17763	0.692537	4.58839	4.46681e-06	0.00038522
chrX 152291967 152292382	48.9728	3.62001	0.788969	4.58828	4.46923e-06	0.00038522
chr18 9387815 9388219	54.8901	3.05762	0.666674	4.58638	4.50987e-06	0.000388043
chr5 102242570 102242964	62.1637	3.01498	0.657415	4.58612	4.51559e-06	0.00038831
chr1 133231613 133232104	83.2766	3.06619	0.668747	4.58498	4.54039e-06	0.000390023
chr15 32245012 32245390	82.2367	2.68531	0.585678	4.58496	4.5408e-06	0.000390023
chr6 97617333 97617757	76.946	2.46196	0.537025	4.58443	4.55216e-06	0.000390771
chrX 135885304 135886451	227.286	1.94131	0.423502	4.58394	4.56295e-06	0.000391471
chr15 96547315 96548098	107.129	2.80434	0.611827	4.58355	4.57157e-06	0.000391982
chr7 67741671 67742139	78.7625	2.89986	0.632704	4.58328	4.57749e-06	0.000392262
chr10 43689797 43690210	49.5453	3.24635	0.708483	4.58212	4.60288e-06	0.000393981
chr15 37201055 37201413	50.1552	2.901	0.633202	4.58147	4.61712e-06	0.000394515
chr16 18588817 18589021	50.666	3.4648	0.756261	4.58149	4.61672e-06	0.000394515
chr14 47634297 47634764	73.9007	2.78503	0.607934	4.58115	4.62431e-06	0.000394704
chr11 46177240 46178049	153.593	3.08798	0.674183	4.58032	4.64256e-06	0.000395868
chr7 97757341 97757938	68.1471	2.60618	0.569079	4.57964	4.65788e-06	0.00039662
chr18 77501847 77502261	59.7659	2.78665	0.608557	4.57911	4.66961e-06	0.000397161
chr12 76459029 76459410	49.4601	2.92312	0.63847	4.57832	4.68736e-06	0.000397983
chr16 26440027 26440352	53.6713	3.27565	0.715638	4.57725	4.71136e-06	0.000399094
chr6 50455466 50456443	915.356	1.34749	0.294379	4.57741	4.70774e-06	0.000399094
chr10 24447225 24447495	61.0743	3.09049	0.675229	4.57695	4.71811e-06	0.000399218
chr7 45140452 45140830	64.5757	3.16292	0.691134	4.57643	4.72988e-06	0.000399985
chr1 180407475 180407659	84.9142	2.73287	0.597181	4.57628	4.73317e-06	0.000400034
chr3 37354720 37355113	74.6969	3.0394	0.664272	4.57554	4.75003e-06	0.000401001
chr5 132542917 132544093	260.284	2.20075	0.481386	4.5717	4.83785e-06	0.000407715
chr13 3862458 3862879	68.6663	2.89041	0.632335	4.57101	4.85378e-06	0.000408824
chrX 98347751 98348459	74.0878	2.61908	0.573063	4.57031	4.87001e-06	0.000409958
chr1 172481526 172482404	457.833	1.88277	0.412153	4.56813	4.92091e-06	0.000413771
chr18 38990471 38990644	29.2086	4.87169	1.06678	4.56671	4.9543e-06	0.000416105
chr7 82047328 82047688	61.025	3.0328	0.664325	4.56523	4.98952e-06	0.000418779
chr4 130036720 130037527	246.554	2.22688	0.487881	4.56439	5.0095e-06	0.000419548
chr7 30086535 30086839	64.3772	2.91723	0.639117	4.56447	5.00767e-06	0.000419548
chr7 112700114 112700438	62.4807	3.24156	0.710241	4.56402	5.01835e-06	0.000420051
chr12 36093263 36093802	61.9776	2.96115	0.648861	4.56361	5.02812e-06	0.000420631
chr5 150221700 150222065	60.5325	2.98446	0.654116	4.56258	5.05294e-06	0.00042199
chr3 62338723 62339306	135.236	2.36811	0.519055	4.56236	5.05821e-06	0.000422192
chr11 94936814 94937586	343.041	1.6221	0.355558	4.56211	5.06418e-06	0.000422452
chr12 111443463 111444051	164.871	2.1562	0.472668	4.56176	5.07275e-06	0.000422927
chr7 24906666 24906908	56.1777	3.504	0.768312	4.56065	5.09945e-06	0.000424674
chr18 73286440 73286828	66.0449	3.24211	0.711039	4.55969	5.123e-06	0.000426395
chr6 135609439 135610236	67.9071	2.61868	0.574432	4.55872	5.14663e-06	0.000427399
chr2 13206451 13206793	74.0218	3.00461	0.659145	4.55834	5.15591e-06	0.000427914
chr7 141911388 141911933	117.279	2.58807	0.567911	4.55717	5.18464e-06	0.00042959
chr12 29789345 29789631	47.4429	3.77173	0.827688	4.55695	5.1903e-06	0.000429817
chr3 146406053 146406295	47.9918	3.22174	0.707091	4.55633	5.20548e-06	0.000430833
chr6 82049987 82050720	106.322	2.73559	0.6005	4.55552	5.22562e-06	0.000431771
chr5 100266771 100267510	100.413	2.58128	0.566676	4.55513	5.23533e-06	0.000432093
chr8 95137684 95138061	143.536	2.48919	0.546657	4.55348	5.27645e-06	0.000435237
chr8 79355669 79356445	98.2981	2.77772	0.610058	4.55321	5.28336e-06	0.000435328
chr10 18475117 18475544	70.3079	2.99675	0.65824	4.55268	5.29666e-06	0.000435468
chr15 99417720 99417953	59.1459	3.09267	0.67931	4.55266	5.29724e-06	0.000435468
chr16 56477661 56477942	48.0464	3.54287	0.778146	4.55297	5.28949e-06	0.000435468
chr6 117267955 117268339	76.514	2.83477	0.622657	4.5527	5.29609e-06	0.000435468
chr7 25644691 25645525	296.242	1.6192	0.355732	4.55173	5.32078e-06	0.00043598
chr2 172824544 172824793	44.3569	3.11464	0.684438	4.55066	5.34785e-06	0.000437955
chr10 128418261 128418674	52.768	3.57201	0.785005	4.55031	5.35682e-06	0.000438446
chr3 10277998 10278337	63.8375	3.22039	0.707772	4.55003	5.36372e-06	0.000438525
chr6 114883308 114883820	142.959	2.2046	0.484514	4.55012	5.36155e-06	0.000438525
chr6 29735332 29736425	474.145	1.46786	0.322621	4.5498	5.36959e-06	0.000438762
chr5 64006301 64006955	71.0476	2.45719	0.5401	4.5495	5.37741e-06	0.000439158
chr17 78454202 78454520	38.0708	3.19372	0.702021	4.54933	5.38181e-06	0.000439275
chr1 86528708 86528811	90.1159	2.13695	0.469818	4.54846	5.40398e-06	0.00044084
chr6 5300632 5301111	90.066	2.68117	0.589493	4.54827	5.4089e-06	0.000440998
chr1 24613018 24613227	791.45	13.6847	3.0101	4.54625	5.46091e-06	0.000443962
chrX 52165064 52165592	97.9419	2.69762	0.593384	4.54616	5.46343e-06	0.000443962
chr1 193152774 193153428	194.238	2.67185	0.587785	4.54563	5.47716e-06	0.000444601
chr18 65580586 65581467	193.653	1.7474	0.384464	4.54502	5.493e-06	0.000445642
chr4 89294391 89294940	181.482	1.77963	0.391591	4.54461	5.50372e-06	0.000445777
chr8 94990676 94991425	140.175	2.66977	0.587457	4.54462	5.50347e-06	0.000445777
chr11 76826486 76826831	53.6035	2.62921	0.578572	4.54431	5.51146e-06	0.000446159
chr14 9960435 9960848	45.047	2.97077	0.653754	4.54417	5.51523e-06	0.00044622
chr7 129764515 129764899	130.342	2.42685	0.534177	4.54317	5.54158e-06	0.000447862
chr13 72628386 72629109	206.777	2.75445	0.606433	4.54205	5.57108e-06	0.000449999
chr1 171384334 171384769	88.477	2.93548	0.646362	4.54154	5.58437e-06	0.000450826
chr8 126668468 126668766	61.6623	3.28262	0.72316	4.53927	5.64495e-06	0.000454475
chr10 78317275 78317542	55.6309	3.22636	0.710857	4.53868	5.66065e-06	0.000455491
chr14 27069846 27070034	44.1002	3.24185	0.714478	4.53736	5.69615e-06	0.000458098
chr2 92039521 92039865	61.9697	3.35495	0.739429	4.53722	5.70017e-06	0.000458172
chr13 3694933 3695384	55.8479	3.38111	0.745534	4.53515	5.75626e-06	0.000462177
chr5 148965324 148966228	142.904	2.10458	0.464121	4.53456	5.77229e-06	0.000462961
chr19 21814462 21814782	64.4558	3.33324	0.735097	4.53442	5.77612e-06	0.000463017
chr12 70192316 70192926	76.039	2.737	0.603682	4.53384	5.792e-06	0.000464039
chr5 45497448 45497958	153.497	2.7596	0.608721	4.53345	5.8029e-06	0.000464632
chr8 120536099 120536244	100.152	2.07071	0.456993	4.53116	5.86612e-06	0.000468199
chr11 112621505 112621823	50.5219	3.23878	0.714824	4.53088	5.87373e-06	0.000468554
chr3 101807856 101808135	46.7641	3.6145	0.797878	4.53014	5.89452e-06	0.000469705
chr3 59203926 59204093	42.8301	3.45944	0.763908	4.52861	5.93722e-06	0.000472343
chr5 125148633 125148972	56.8418	3.03854	0.670984	4.52848	5.94102e-06	0.000472391
chr11 17468542 17468734	23.5154	4.39752	0.971189	4.52797	5.95529e-06	0.000473012
chr15 97952200 97952411	67.1477	2.96305	0.654404	4.52786	5.95843e-06	0.000473012
chr3 108694210 108694893	89.4976	2.74881	0.607251	4.52665	5.99267e-06	0.000475219
chr7 127691525 127692010	115.169	2.86408	0.632877	4.5255	6.02534e-06	0.000476786
chr9 62827647 62827967	46.214	3.01894	0.667081	4.5256	6.02245e-06	0.000476786
chr10 45154274 45154876	76.4017	2.79966	0.618696	4.5251	6.03678e-06	0.000477436
chr5 128558032 128558495	50.5794	3.20201	0.707834	4.52368	6.07741e-06	0.000480392
chr4 149571185 149572112	166.067	2.34663	0.518914	4.5222	6.12e-06	0.000482998
chr5 36225986 36226761	122.632	3.05539	0.675658	4.5221	6.12282e-06	0.000482998
chr5 118809542 118809971	41.7843	3.40945	0.753956	4.52208	6.12346e-06	0.000482998
chr18 58416582 58417308	87.5306	2.75283	0.608899	4.521	6.15478e-06	0.000484693
chr14 60699517 60699879	43.7558	3.22772	0.713972	4.5208	6.16066e-06	0.000484897
chr6 87282200 87282734	51.5528	3.22393	0.713466	4.51869	6.22245e-06	0.000488979
chr10 7296002 7296542	82.3837	3.16574	0.700629	4.51842	6.23023e-06	0.000489291
chr2 4298913 4299473	115.467	2.17266	0.480854	4.51833	6.23305e-06	0.000489291
chr8 73178498 73178749	52.1845	4.10224	0.908319	4.51629	6.29312e-06	0.000493267
chr15 61913463 61913959	85.476	2.65875	0.588734	4.51605	6.30042e-06	0.000493531
chr16 85900944 85901227	48.7156	3.07247	0.680455	4.51531	6.32245e-06	0.00049447
chr9 43107068 43107304	64.3271	2.53992	0.562538	4.5151	6.32856e-06	0.000494686
chr7 121734133 121734786	222.199	2.14919	0.476043	4.51469	6.34084e-06	0.000495121
chr18 33907699 33908555	130.41	2.60043	0.576068	4.51411	6.35822e-06	0.000496217
chr17 31912336 31912873	127.927	2.78015	0.615913	4.51386	6.36579e-06	0.000496545
chr15 10311864 10312159	38.4378	3.53653	0.783548	4.51348	6.37726e-06	0.000497177
chr14 77932232 77932588	65.035	2.67161	0.592207	4.51128	6.44383e-06	0.00050131
chr5 5625534 5625900	35.2231	3.47073	0.769345	4.51128	6.44384e-06	0.00050131
chr5 92471608 92471829	32.3635	3.71904	0.824811	4.50896	6.5145e-06	0.000506274
chr9 121555432 121555886	42.6372	3.48451	0.773043	4.50753	6.55862e-06	0.000509435
chr5 45477484 45477978	76.2082	2.94415	0.653206	4.50723	6.56802e-06	0.000509896
chr5 111195423 111196008	70.2324	2.60159	0.577256	4.50682	6.58068e-06	0.000510611
chr12 33008629 33009129	68.5945	2.80198	0.621849	4.50589	6.60952e-06	0.000512579
chr17 62378949 62379350	63.479	2.92557	0.649352	4.50537	6.62589e-06	0.000512772
chr18 11940184 11940417	66.4824	2.52587	0.560634	4.50538	6.62543e-06	0.000512772
chr10 85366760 85367348	98.5639	2.16927	0.481546	4.5048	6.64358e-06	0.000513872
chr16 29915333 29915743	127.939	2.26156	0.502178	4.5035	6.68424e-06	0.000516747
chr2 92007060 92007280	77.5194	2.56557	0.569765	4.50285	6.70477e-06	0.000517792
chr7 111157265 111157670	89.8368	2.25939	0.501756	4.50296	6.70141e-06	0.000517792
chr7 19344928 19345599	634.309	1.56583	0.347797	4.50214	6.72741e-06	0.000519269
chr16 88563336 88563745	54.2317	3.26358	0.725132	4.50068	6.77379e-06	0.000521759
chr19 19232112 19232338	27.7557	4.70598	1.04557	4.50088	6.76738e-06	0.000521759
chr9 9290774 9291112	56.8714	3.26223	0.724828	4.50069	6.77324e-06	0.000521759
chr16 17222228 17222547	300.086	2.76563	0.614631	4.49966	6.80634e-06	0.000523993
chr11 100387652 100388402	149.027	2.50899	0.5577	4.49883	6.83295e-06	0.000525493
chr1 46887944 46888282	36.9681	4.24876	0.944469	4.49856	6.84144e-06	0.000525872
chr16 76525945 76526182	23.6097	5.00482	1.1126	4.49833	6.84902e-06	0.000526081
chr8 126529105 126529468	71.4374	2.68316	0.596488	4.49826	6.85127e-06	0.000526081
chr5 66586208 66586849	65.9188	3.25174	0.723105	4.49691	6.89488e-06	0.00052888
chr16 28879035 28879960	160.161	2.67107	0.594037	4.49648	6.90893e-06	0.000529682
chr1 189814900 189815272	69.2033	3.39248	0.754541	4.49608	6.92187e-06	0.000530399
chr18 38853025 38853246	36.9825	3.26843	0.727048	4.49547	6.9415e-06	0.000531627
chr4 123588704 123589295	198.045	1.85948	0.413843	4.49319	7.01628e-06	0.00053652
chr11 57914212 57914477	54.9972	3.27364	0.728687	4.49252	7.03851e-06	0.000537663
chr1 34143166 34143668	75.4505	3.15345	0.702117	4.49135	7.07743e-06	0.000539894
chr7 127712420 127713005	159.552	2.31361	0.515238	4.49038	7.10972e-06	0.000541576
chr3 101691800 101692223	62.2299	3.26964	0.728179	4.49016	7.11698e-06	0.000541697
chr15 90432256 90432696	37.7541	3.7053	0.825354	4.48934	7.14431e-06	0.000543217
chr15 85042365 85042989	215.887	1.77103	0.394525	4.48903	7.15472e-06	0.000543729
chr1 64615538 64615688	104.155	2.28345	0.508719	4.48862	7.16852e-06	0.000544498
chr11 98836239 98836537	64.3599	2.36727	0.527567	4.48715	7.2182e-06	0.000547427
chr6 35002255 35002671	54.5223	2.87947	0.641823	4.48639	7.24407e-06	0.000549107
chr18 80006143 80006360	28.6213	3.63682	0.810722	4.48591	7.26045e-06	0.000549785
chr11 88856400 88856865	64.7635	2.86138	0.637912	4.48553	7.27314e-06	0.000549916
chr15 93710494 93710715	51.3377	3.40054	0.758078	4.48574	7.26607e-06	0.000549916
chr6 41606254 41606600	89.7542	2.72581	0.60769	4.48553	7.27335e-06	0.000549916
chr1 106860835 106861230	101.353	3.21951	0.717779	4.48538	7.27834e-06	0.000550012
chr19 25190408 25190970	78.1322	3.23272	0.720799	4.4849	7.29468e-06	0.000550965
chr3 102135501 102136171	115.949	2.73294	0.609573	4.48338	7.34706e-06	0.000554378
chr10 128981036 128981437	54.7813	3.04295	0.678789	4.48292	7.36298e-06	0.000554705
chr4 117118011 117118319	92.5015	2.10943	0.470542	4.48298	7.36077e-06	0.000554705
chr17 11972283 11972867	49.8173	3.08977	0.689249	4.4828	7.36695e-06	0.000554721
chr18 35829610 35830351	247.301	1.65062	0.368223	4.48267	7.37155e-06	0.000554785
chr9 68653526 68654073	76.4931	2.61363	0.583173	4.48173	7.40391e-06	0.000556937
chr19 26730159 26730337	14.6645	7.76541	1.73287	4.48124	7.4212e-06	0.000557953
chr11 113927278 113927608	57.1949	2.97214	0.663462	4.47974	7.47327e-06	0.000560158
chr3 28467788 28468309	74.5327	2.82923	0.631673	4.47896	7.50093e-06	0.000561661
chr8 122536809 122537522	149.656	2.64764	0.591172	4.47862	7.51256e-06	0.000562247
chr8 8109779 8110444	73.067	2.95799	0.660665	4.4773	7.55945e-06	0.000565184
chr17 49472714 49472963	49.6625	3.1306	0.699349	4.47645	7.58934e-06	0.000566845
chr3 27474272 27474741	78.9921	2.65071	0.592223	4.47586	7.61038e-06	0.000568129
chr2 170266555 170266821	43.1921	2.96037	0.661515	4.47513	7.63635e-06	0.00056978
chr5 151190046 151190382	94.601	2.14006	0.478268	4.47461	7.65522e-06	0.000570611
chr6 31513775 31514077	44.3633	3.14195	0.70229	4.47387	7.68165e-06	0.000572004
chr12 112928504 112928902	134.682	2.05841	0.460181	4.47304	7.71167e-06	0.000573661
chr7 143052437 143053236	401.212	1.47157	0.328984	4.47307	7.71036e-06	0.000573661
chr14 72770790 72771253	52.7889	2.98663	0.66784	4.47207	7.74664e-06	0.000575683
chr16 16599559 16600527	259.371	1.84468	0.412517	4.47177	7.7573e-06	0.000576185
chr15 38938538 38939068	123.204	2.61502	0.584911	4.4708	7.79264e-06	0.000577444
chr3 46447492 46448486	95.3719	2.72547	0.609753	4.4698	7.82927e-06	0.000579202
chr15 3214997 3215504	66.7773	2.75756	0.616958	4.4696	7.83662e-06	0.000579455
chr16 22919938 22920501	120.132	2.1722	0.486089	4.46874	7.86833e-06	0.000581509
chr19 40240829 40241596	98.937	2.76051	0.617846	4.46796	7.89688e-06	0.000583036
chr6 120294239 120295158	189.783	2.26513	0.507006	4.46766	7.90787e-06	0.000583555
chr10 37484316 37485032	72.1191	2.93588	0.657463	4.46547	7.98917e-06	0.00058926
chr17 65701816 65702334	68.6722	2.42973	0.544261	4.46427	8.03432e-06	0.000591999
chr2 58484298 58484558	58.0603	2.87342	0.643837	4.46296	8.08357e-06	0.000594146
chr7 143053368 143053518	56.1341	2.63223	0.589793	4.46296	8.08333e-06	0.000594146
chr1 76244762 76245037	34.5268	3.92246	0.879056	4.46213	8.11478e-06	0.000595551
chr5 9043893 9044447	108.898	2.43461	0.545641	4.46192	8.12271e-06	0.000595838
chr17 79769877 79770178	54.6236	3.16097	0.708487	4.46158	8.13571e-06	0.000596095
chr5 116422910 116423246	62.1534	2.96612	0.664983	4.46045	8.17894e-06	0.000597839
chr9 110624901 110625271	214.356	1.73313	0.388564	4.46036	8.18237e-06	0.000597839
chr15 97908556 97908887	85.6948	2.75761	0.618323	4.45981	8.20318e-06	0.000598721
chr11 20858903 20859663	109.306	2.3723	0.531976	4.45942	8.21824e-06	0.000598978
chr6 91563019 91563387	52.4157	2.87337	0.644429	4.45878	8.24285e-06	0.000600476
chr11 119894720 119895353	122.696	2.79453	0.626806	4.45836	8.25894e-06	0.000601056
chr6 72794966 72795212	43.6181	3.39385	0.761258	4.45821	8.26474e-06	0.000601057
chr9 77845643 77846224	71.5814	2.8267	0.634201	4.4571	8.30767e-06	0.000603116
chr9 115050270 115050689	51.3149	3.19763	0.717412	4.45717	8.30474e-06	0.000603116
chr17 78344726 78345018	39.1717	3.2879	0.737823	4.45622	8.34161e-06	0.000605283
chr12 85452278 85452467	55.1378	2.81601	0.63201	4.45564	8.36424e-06	0.000605735
chr2 20665682 20666361	88.4021	2.73282	0.613319	4.45578	8.35882e-06	0.000605735
chr2 180814095 180814519	109.101	2.9446	0.660948	4.45512	8.38449e-06	0.00060631
chr14 25137281 25137940	82.056	2.52453	0.566713	4.45468	8.40171e-06	0.000607218
chr17 87603169 87603741	91.9585	2.16174	0.485283	4.45459	8.40527e-06	0.000607218
chr6 121194965 121195142	50.4506	2.95312	0.663003	4.45415	8.42243e-06	0.00060816
chr2 35589648 35590202	112.209	2.3886	0.536309	4.45377	8.43742e-06	0.000608945
chr14 121615145 121615390	26.5057	3.97874	0.893531	4.45283	8.47477e-06	0.00061077
chr18 9211998 9212255	106.828	2.4439	0.548857	4.45271	8.47924e-06	0.00061077
chr17 53597129 53597620	69.6062	3.38529	0.760367	4.45218	8.50038e-06	0.000611113
chr3 135404391 135404941	181.23	2.1248	0.477278	4.45191	8.51095e-06	0.000611563
chr3 57470309 57470708	89.8028	3.32906	0.747913	4.45113	8.54177e-06	0.000613479
chr11 89186929 89187789	179.608	2.60927	0.586313	4.45029	8.5753e-06	0.00061529
chr9 31849222 31849700	60.3477	2.92445	0.657134	4.45032	8.57436e-06	0.00061529
chr6 94640347 94640600	46.6089	2.96987	0.667472	4.44943	8.60969e-06	0.000616858
chr7 35086154 35086522	81.7919	2.32608	0.52277	4.44953	8.60572e-06	0.000616858
chr6 119837132 119837494	39.837	3.2204	0.723912	4.44861	8.64262e-06	0.000618917
chr18 37964382 37964906	92.3875	3.11887	0.701349	4.44697	8.70919e-06	0.000622366
chr12 80379825 80380191	42.0704	3.23859	0.728392	4.44622	8.73925e-06	0.000623721
chr7 141277847 141278077	62.3102	3.11541	0.700951	4.44455	8.80776e-06	0.000628307
chr10 93620353 93620881	82.3167	2.40473	0.541171	4.44358	8.84761e-06	0.00063054
chr15 80062816 80063261	132.706	2.55242	0.574402	4.4436	8.84647e-06	0.00063054
chr3 37845765 37846025	38.3981	3.46103	0.779052	4.44262	8.88709e-06	0.000632439
chr3 90526636 90527200	142.932	2.70956	0.609933	4.44239	8.89641e-06	0.000632522
chr6 128034992 128035280	60.1278	2.77998	0.625786	4.44238	8.89683e-06	0.000632522
chr17 53567915 53568072	79.2986	2.17899	0.490561	4.44184	8.91947e-06	0.000633828
chr10 67100891 67101044	78.5348	2.20693	0.496936	4.44108	8.95098e-06	0.00063515
chr8 10664923 10665312	78.6714	3.28089	0.738789	4.4409	8.95843e-06	0.000635328
chr9 56901011 56901558	119.674	2.64242	0.59503	4.44081	8.9621e-06	0.000635328
chr7 73586801 73586932	33.0074	4.29118	0.966395	4.4404	8.97932e-06	0.000636244
chr11 5902002 5902269	67.3157	2.51481	0.566577	4.43861	9.05436e-06	0.000640026
chr8 36640533 36640826	58.3979	3.14426	0.70842	4.43841	9.06239e-06	0.000640288
chr8 94977168 94977608	122.501	2.38868	0.538236	4.43798	9.08078e-06	0.00064128
chr17 30611457 30611822	60.9541	2.48469	0.55997	4.43718	9.11434e-06	0.000642813
chr6 61242602 61242913	34.603	3.74294	0.843554	4.43711	9.11759e-06	0.000642813
chr11 3374275 3374664	71.3235	3.21127	0.723805	4.43664	9.13734e-06	0.000643736
chr18 25008596 25009203	71.6012	2.77078	0.624565	4.43633	9.15036e-06	0.000644125
chr16 34344071 34344492	55.8059	2.78985	0.628932	4.43586	9.1705e-06	0.000645149
chr12 75827720 75828156	63.0298	2.73292	0.61615	4.43548	9.18655e-06	0.000645971
chr14 7999534 7999774	54.2579	3.05068	0.687844	4.43513	9.20173e-06	0.00064673
chr14 20757551 20757916	46.9111	3.34145	0.753503	4.43455	9.22632e-06	0.00064815
chr17 28224730 28224939	48.6342	3.14206	0.708688	4.43363	9.26612e-06	0.000650462
chr5 92321973 92322203	33.0592	4.12888	0.931273	4.43358	9.26804e-06	0.000650462
chr10 10545650 10545883	34.1552	3.80027	0.857251	4.43309	9.28904e-06	0.000651627
chr11 76374585 76375391	129.062	2.8632	0.645989	4.43228	9.3243e-06	0.000652551
chr8 13548544 13549293	110.813	2.54404	0.574152	4.43096	9.38164e-06	0.000656253
chr6 134494840 134495354	50.6687	3.35066	0.756327	4.43018	9.4155e-06	0.000658309
chr16 97357200 97357742	89.4034	2.64832	0.597864	4.42963	9.43945e-06	0.000659126
chr5 149389060 149390218	172.41	2.60911	0.589211	4.42814	9.50471e-06	0.000662851
chr16 5136062 5136307	64.6934	2.5524	0.576434	4.42792	9.5147e-06	0.000663049
chr1 172018987 172019655	169.798	2.92322	0.660242	4.42749	9.53359e-06	0.000663114
chr11 72434734 72435279	60.526	3.14179	0.709581	4.42767	9.52571e-06	0.000663114
chr11 74448045 74448465	71.0759	2.33343	0.527027	4.42754	9.53157e-06	0.000663114
chr15 85610647 85611222	204.789	2.23179	0.504057	4.42766	9.52623e-06	0.000663114
chr12 106939379 106939882	65.1557	2.58593	0.584095	4.42724	9.54475e-06	0.00066357
chr10 9574198 9574507	37.6791	3.13477	0.708127	4.42685	9.56192e-06	0.000663935
chr11 113892939 113893267	46.2723	3.14983	0.7116	4.42641	9.58134e-06	0.000663935
chr19 24426985 24427613	80.0538	3.20524	0.724054	4.42679	9.56437e-06	0.000663935
chr9 76566836 76567482	121.519	2.50086	0.56495	4.42668	9.56934e-06	0.000663935
chr14 101463016 101463614	167.975	2.48902	0.562333	4.42623	9.58954e-06	0.000664191
chr16 10365885 10366137	46.8045	3.19539	0.721993	4.42579	9.60881e-06	0.000664902
chr17 87472949 87473243	62.8994	3.00475	0.678904	4.42589	9.60456e-06	0.000664902
chr15 79950023 79950408	92.1795	2.51956	0.569447	4.42458	9.66286e-06	0.000668017
chr3 52046030 52046516	255.424	1.95903	0.442754	4.42464	9.6602e-06	0.000668017
chr10 58651283 58651599	61.2331	3.10586	0.702068	4.42387	9.69469e-06	0.000669591
chr2 85060553 85061348	321.732	1.79854	0.40655	4.4239	9.69334e-06	0.000669591
chr14 20973776 20974180	79.2771	2.95699	0.668515	4.42322	9.72392e-06	0.000671296
chr11 22629585 22629927	71.4192	2.43275	0.550186	4.42168	9.79347e-06	0.000675782
chr11 4118290 4118950	194.514	1.66127	0.375781	4.42085	9.8314e-06	0.000677765
chrX 50823859 50824196	33.2922	3.28324	0.742665	4.4209	9.82928e-06	0.000677765
chr10 18876204 18876730	113.746	2.84066	0.642639	4.42031	9.85581e-06	0.000678393
chr5 131613364 131613642	48.0974	3.599	0.814606	4.41809	9.95763e-06	0.000683413
chr14 121753124 121753412	50.4625	3.0328	0.686485	4.41787	9.96771e-06	0.000683653
chr6 128282177 128282588	84.4897	2.85535	0.646366	4.41755	9.98257e-06	0.000684355
chr3 89277848 89278039	64.2609	3.13633	0.710008	4.41731	9.99347e-06	0.000684467
chr14 121752781 121752982	38.1327	3.48812	0.789688	4.41708	1.00041e-05	0.00068488
chr6 115717364 115717992	186.894	1.72932	0.391527	4.41686	1.00144e-05	0.000685263
chr11 97302155 97302713	83.4239	3.08438	0.698378	4.4165	1.00312e-05	0.000686099
chr3 84324921 84325284	73.6611	2.80068	0.634503	4.41397	1.01491e-05	0.000693519
chr12 25061007 25061258	35.8402	4.05453	0.918653	4.41356	1.01686e-05	0.000693891
chr14 36942791 36943256	62.8673	2.9501	0.668407	4.41363	1.01651e-05	0.000693891
chr1 127001747 127002086	52.0096	3.66	0.829548	4.41204	1.02399e-05	0.000695821
chr1 193514394 193514608	63.6531	3.56686	0.808312	4.41272	1.0208e-05	0.000695821
chr17 12586739 12587148	60.2627	2.8688	0.650194	4.41222	1.02317e-05	0.000695821
chr9 67055174 67055566	49.4992	3.55516	0.805773	4.41211	1.02369e-05	0.000695821
chr7 31076200 31076370	35.8135	3.32668	0.754082	4.41157	1.02624e-05	0.000696748
chr2 119237122 119238117	297.395	1.62437	0.368282	4.41067	1.03052e-05	0.000698372
chr7 89769407 89769802	53.5546	3.48173	0.789384	4.41069	1.0304e-05	0.000698372
chr11 117568392 117569060	111.021	2.49561	0.565943	4.40965	1.03538e-05	0.000701024
chr14 72042264 72042771	47.0149	2.913	0.661012	4.40687	1.04876e-05	0.000708779
chr17 79771819 79772090	32.4787	3.79555	0.861271	4.40692	1.0485e-05	0.000708779
chr10 123004914 123005204	44.8642	3.09088	0.701618	4.40536	1.0561e-05	0.000712761
chr5 115001461 115001795	73.4442	3.12277	0.708849	4.40541	1.05582e-05	0.000712761
chr10 115593772 115593985	23.8335	3.99703	0.907425	4.4048	1.0588e-05	0.000714263
chr18 12497812 12498125	51.3395	3.43541	0.779974	4.40452	1.0602e-05	0.000714878
chr15 36374918 36375078	39.2981	3.27686	0.744048	4.40409	1.06228e-05	0.000715956
chr3 52677391 52677752	79.6929	2.51701	0.571585	4.40355	1.06492e-05	0.00071708
chr19 42135838 42136412	115.239	2.53659	0.576081	4.40319	1.06671e-05	0.000717955
chr10 93749232 93749792	48.7395	3.00322	0.682131	4.4027	1.0691e-05	0.000719236
chr3 96674536 96674742	38.9842	3.48865	0.792504	4.40205	1.07231e-05	0.000720741
chr1 120248142 120248567	85.8978	2.80701	0.637698	4.40179	1.07363e-05	0.000720857
chr10 44877100 44877401	41.8272	3.27823	0.74476	4.40172	1.07395e-05	0.000720857
chr15 99798699 99799078	69.721	3.29915	0.749648	4.40093	1.07789e-05	0.00072306
chr14 105588592 105589146	61.0887	3.05116	0.69348	4.39979	1.08357e-05	0.00072583
chr8 64634580 64635271	92.5063	2.99224	0.680094	4.39974	1.08381e-05	0.00072583
chr3 88247637 88248086	69.6214	3.06839	0.697463	4.39936	1.0857e-05	0.000726438
chr3 108772203 108772603	151.529	2.37169	0.539128	4.39912	1.08693e-05	0.000726598
chr16 23993625 23993950	103.094	2.22428	0.5057	4.39841	1.09044e-05	0.00072829
chr5 144099708 144099928	39.8896	3.39017	0.770812	4.39818	1.09161e-05	0.000728738
chr16 5136535 5136860	100.077	2.55639	0.581357	4.39728	1.09614e-05	0.000731103
chr9 99631875 99632043	38.751	3.50672	0.797666	4.39622	1.1015e-05	0.000734256
chr10 125838495 125838680	25.4542	3.93301	0.894701	4.39589	1.10319e-05	0.000734811
chr1 132567309 132567692	72.9843	3.00884	0.684532	4.39547	1.10534e-05	0.00073591
chr1 82150725 82151151	49.171	3.02867	0.689242	4.3942	1.1118e-05	0.000739544
chr5 91987889 91988141	34.9846	3.76612	0.857126	4.3939	1.11337e-05	0.000740253
chr3 108401719 108402462	391.888	1.72984	0.393737	4.39338	1.11603e-05	0.000741414
chr8 31111431 31112083	438.458	1.45151	0.330388	4.39336	1.11612e-05	0.000741414
chr14 87568234 87568856	78.3553	2.61529	0.595529	4.39155	1.12548e-05	0.000746625
chr5 150262356 150262695	78.8145	2.84908	0.648791	4.39137	1.12639e-05	0.000746893
chr6 34511506 34511717	50.618	3.07303	0.700061	4.38966	1.13528e-05	0.000751776
chr7 45429859 45430316	90.1545	2.83108	0.644937	4.3897	1.1351e-05	0.000751776
chr11 109541627 109542253	85.6175	2.86053	0.651803	4.38865	1.14059e-05	0.000754616
chr1 193300106 193300346	42.6671	3.66509	0.835178	4.38839	1.14192e-05	0.000755161
chr1 51288774 51289350	72.7985	3.00063	0.683799	4.38817	1.14307e-05	0.000755581
chr3 122082384 122082579	31.6739	3.88473	0.885359	4.38774	1.14532e-05	0.000756731
chr11 100393919 100394117	70.5906	3.08936	0.704122	4.38753	1.14645e-05	0.000757079
chr2 141337625 141338170	59.99	2.8187	0.642446	4.38745	1.14687e-05	0.000757079
chr1 193568661 193568900	40.9678	3.839	0.875081	4.38702	1.14913e-05	0.00075789
chr15 25758609 25759152	107.368	2.45294	0.559177	4.3867	1.15083e-05	0.000758181
chr9 30625677 30625948	34.3972	3.99914	0.911623	4.38683	1.15014e-05	0.000758181
chr8 92387874 92388205	35.5021	3.34792	0.763271	4.38627	1.1531e-05	0.000758816
chr9 102267305 102267957	79.926	2.89545	0.660113	4.38629	1.153e-05	0.000758816
chr6 127496851 127497331	66.0039	2.98862	0.681392	4.38605	1.15429e-05	0.000759213
chr8 70351279 70351649	137.487	2.45602	0.559972	4.38596	1.15473e-05	0.000759213
chr19 24054973 24055321	49.0694	2.66783	0.608294	4.38576	1.15579e-05	0.000759234
chr8 127063535 127063731	46.851	3.07255	0.700626	4.38544	1.15753e-05	0.000760041
chr17 78279116 78279577	57.9318	2.87596	0.656079	4.38356	1.16758e-05	0.000765276
chr16 85901385 85901506	26.6679	4.01972	0.917239	4.38242	1.17369e-05	0.000767922
chr16 21401970 21402430	90.0044	2.73809	0.624899	4.38165	1.17787e-05	0.000769798
chr2 140891938 140892490	53.625	2.97615	0.679238	4.3816	1.17812e-05	0.000769798
chr16 22067408 22067929	94.7694	2.46586	0.562911	4.38055	1.18383e-05	0.000772646
chr5 140682083 140682388	49.8342	3.34341	0.763248	4.3805	1.18405e-05	0.000772646
chr11 36303034 36303278	40.3693	3.42815	0.78309	4.37772	1.19927e-05	0.000780801
chr14 24793540 24794156	127.523	2.60592	0.595378	4.37692	1.20366e-05	0.000782673
chr17 84378757 84379355	60.7017	2.90474	0.664017	4.3745	1.21712e-05	0.000790034
chr17 65959092 65959417	56.3342	3.13367	0.716531	4.37338	1.22335e-05	0.000793733
chr10 52253307 52253764	55.5244	2.64672	0.605267	4.37281	1.22659e-05	0.000795486
chr16 10349900 10350232	62.9089	3.14025	0.718258	4.37204	1.2309e-05	0.000797581
chr12 5277131 5277442	40.5557	2.97654	0.680873	4.37165	1.23312e-05	0.000798667
chr2 133392331 133392718	70.6173	2.64471	0.605221	4.36983	1.24344e-05	0.000804997
chr7 73275692 73276266	60.9421	2.88867	0.661256	4.36847	1.25121e-05	0.000809673
chr16 97686006 97686222	37.3063	3.61127	0.826703	4.36828	1.25229e-05	0.000810021
chr9 7603941 7604613	92.4954	2.58455	0.591727	4.36782	1.25495e-05	0.000810788
chr16 93542442 93542775	50.6213	3.02064	0.691651	4.36729	1.25796e-05	0.000811906
chr11 120252880 120253202	70.0703	2.77552	0.635631	4.36656	1.26221e-05	0.000813585
chr3 50904581 50905105	77.4015	2.52381	0.577981	4.36659	1.26201e-05	0.000813585
chr7 102479269 102479676	56.848	3.07731	0.704867	4.36579	1.26662e-05	0.000816075
chr7 96209774 96209972	33.4941	3.15296	0.722282	4.36528	1.26962e-05	0.000816935
chr8 44934820 44934989	43.3384	3.35472	0.768486	4.36537	1.26909e-05	0.000816935
chr5 5514229 5515079	384.382	1.6723	0.383196	4.36408	1.27658e-05	0.000820699
chr9 76803731 76803999	30.6659	4.04243	0.926328	4.36393	1.27747e-05	0.000820912
chr10 111689649 111690043	64.053	2.76226	0.633014	4.36367	1.27898e-05	0.000820922
chr18 34888112 34888468	76.9169	2.91203	0.667339	4.36364	1.27915e-05	0.000820922
chr2 137455581 137456222	61.7917	2.59255	0.594122	4.36366	1.27905e-05	0.000820922
chr5 72201762 72201977	66.618	2.79589	0.640767	4.36336	1.28082e-05	0.000821641
chr3 129509736 129510080	53.8783	3.42641	0.785375	4.36277	1.28427e-05	0.000823301
chr9 31871196 31871445	32.8919	3.78572	0.867743	4.36272	1.28453e-05	0.000823301
chr1 88443410 88443793	72.3897	3.55676	0.81528	4.36263	1.2851e-05	0.00082331
chr2 110721182 110721630	58.1273	2.87309	0.658654	4.36205	1.28847e-05	0.0008244
chr1 119013377 119013612	39.3885	3.66884	0.841416	4.36031	1.29877e-05	0.000830266
chr11 58068755 58069140	86.7567	2.41314	0.553561	4.3593	1.30479e-05	0.000833757
chr15 77822128 77822309	31.1651	3.69996	0.848876	4.35866	1.30863e-05	0.000835169
chr18 46728061 46728823	115.896	2.06327	0.473358	4.3588	1.30777e-05	0.000835169
chr19 47320354 47320583	52.0023	3.62275	0.831165	4.35865	1.3087e-05	0.000835169
chr11 74438903 74439590	128.617	2.8062	0.64391	4.35807	1.31216e-05	0.000835212
chr5 113138356 113138997	187.946	2.12607	0.487805	4.35844	1.30992e-05	0.000835212
chr9 120732618 120733250	100.239	2.43606	0.558977	4.35808	1.31211e-05	0.000835212
chr11 5244297 5244550	54.1795	2.90599	0.666929	4.35727	1.31696e-05	0.000837753
chr17 35549376 35550144	147.449	2.77016	0.635949	4.35595	1.32489e-05	0.000841144
chr11 117566107 117566615	57.8527	2.94986	0.677248	4.35566	1.32667e-05	0.000841654
chr17 64559694 64560077	41.9991	3.47282	0.797318	4.35563	1.32683e-05	0.000841654
chr5 24262143 24262580	101.59	2.07459	0.476336	4.3553	1.32888e-05	0.000842588
chr12 108554389 108555045	129.223	2.11602	0.485883	4.35501	1.33059e-05	0.000843312
chr2 172550351 172550960	134.287	2.73175	0.627496	4.35341	1.34037e-05	0.000848416
chr19 53041137 53041406	57.8369	3.39516	0.780031	4.3526	1.34535e-05	0.000850841
chr7 64884533 64884683	18.3484	5.04774	1.15973	4.3525	1.34596e-05	0.000850864
chr12 16151551 16151748	34.8266	3.20795	0.73731	4.35088	1.35594e-05	0.000856072
chr11 73023186 73023470	71.8353	2.49034	0.572426	4.3505	1.35826e-05	0.000857172
chr3 93000507 93000894	53.2938	3.48404	0.800947	4.34991	1.36195e-05	0.000858766
chr7 112813635 112814128	70.0031	2.84944	0.65524	4.3487	1.36945e-05	0.000862394
chr15 93706469 93706790	55.4403	3.02192	0.695022	4.34796	1.37412e-05	0.000864596
chr3 101607142 101607342	53.6959	2.92772	0.673342	4.34804	1.37357e-05	0.000864596
chr11 116420416 116420629	47.5864	3.31248	0.762132	4.34634	1.3843e-05	0.000870627
chr2 133762182 133762502	34.4924	3.72997	0.858236	4.34609	1.38583e-05	0.000871221
chr17 79964547 79965257	121.313	2.52346	0.580679	4.34571	1.38826e-05	0.000872376
chr8 25536545 25536715	28.7401	3.67432	0.84563	4.34507	1.39231e-05	0.000874034
chr3 37348231 37348781	168.614	1.82932	0.421146	4.34366	1.40129e-05	0.000877954
chr3 87113089 87113383	45.8382	3.46936	0.798852	4.34294	1.40589e-05	0.000879717
chr9 120739151 120740078	130.629	2.38341	0.548792	4.343	1.40547e-05	0.000879717
chr1 7199985 7200346	58.5554	3.11764	0.717932	4.34252	1.40856e-05	0.000880918
chr1 167269911 167270283	86.1348	2.77857	0.639931	4.34199	1.41195e-05	0.000882388
chr9 122629171 122629805	75.1652	2.52952	0.582616	4.34167	1.41405e-05	0.000882951
chr17 35702004 35702212	84.4419	2.68526	0.618509	4.34151	1.41508e-05	0.000883222
chr19 55103564 55103808	40.0491	3.01021	0.693469	4.34081	1.4196e-05	0.000884921
chr17 11847333 11847566	41.74	3.29187	0.758385	4.34063	1.42078e-05	0.000885281
chr18 53268226 53268800	390.899	1.5237	0.351085	4.33999	1.42491e-05	0.000887108
chr16 91056108 91056898	552.39	1.38636	0.319474	4.33951	1.428e-05	0.000888657
chr2 9285935 9286215	36.0209	3.17002	0.730568	4.33911	1.43058e-05	0.000889887
chr10 86300345 86300636	64.5203	2.47803	0.571115	4.33893	1.43175e-05	0.000890243
chr6 113472102 113472382	62.4219	3.11087	0.717071	4.3383	1.43587e-05	0.000892146
chr7 45025313 45025793	82.3348	2.77391	0.639404	4.33828	1.43602e-05	0.000892146
chr2 148455944 148456280	43.9947	3.08208	0.710504	4.33788	1.43863e-05	0.000892265
chr5 124208010 124208439	66.453	2.77858	0.640539	4.33788	1.43865e-05	0.000892265
chr16 33872015 33872467	99.1711	2.65608	0.612517	4.33634	1.44874e-05	0.000896294
chr9 27191560 27192468	175.494	2.2084	0.509277	4.33634	1.44877e-05	0.000896294
chr13 58007385 58008139	76.9337	2.80297	0.646407	4.33624	1.44943e-05	0.000896328
chr8 8568294 8568632	50.8308	3.09672	0.714165	4.33614	1.45006e-05	0.000896344
chr18 82737813 82738218	109.037	2.24149	0.516944	4.33604	1.45074e-05	0.00089639
chr18 12502972 12503309	66.937	2.96733	0.684375	4.33583	1.45213e-05	0.000896872
chr1 185658669 185659163	69.5768	3.18655	0.734956	4.33571	1.45293e-05	0.000896989
chr18 57745674 57745841	29.6175	4.0065	0.924135	4.3354	1.45494e-05	0.000897484
chr5 96373701 96374405	119.643	2.5849	0.596227	4.33542	1.4548e-05	0.000897484
chr11 109606718 109606953	44.7967	3.2596	0.751884	4.33524	1.45602e-05	0.000897775
chr3 58172160 58172407	31.8336	3.66756	0.846126	4.33453	1.46069e-05	0.000900276
chr14 65126716 65127199	57.9422	3.25742	0.751651	4.33369	1.46634e-05	0.000902781
chr6 121179888 121180134	40.6205	3.48263	0.803624	4.33365	1.46658e-05	0.000902781
chr1 75487441 75488173	203.547	2.45146	0.565929	4.33175	1.4793e-05	0.000909469
chr9 44719912 44720003	34.143	3.54836	0.819183	4.33158	1.48041e-05	0.000909772
chr8 105452025 105452474	62.5353	2.9819	0.688486	4.3311	1.48367e-05	0.000911023
chr3 144897704 144897962	34.0926	4.16904	0.962615	4.33095	1.48465e-05	0.000911241
chr4 148804133 148804767	109.218	2.53961	0.586401	4.33085	1.48536e-05	0.0009113
chr12 108004027 108004306	63.9082	3.11013	0.71824	4.33021	1.48966e-05	0.000913183
chr7 73414058 73414523	64.6925	2.58866	0.597881	4.32973	1.49294e-05	0.000914053
chr3 101318561 101319080	77.4589	2.69394	0.622317	4.32889	1.49863e-05	0.000917155
chr6 134450667 134451129	108.555	2.57266	0.594325	4.3287	1.49989e-05	0.000917547
chr6 114755606 114756142	71.1744	3.02476	0.698949	4.32758	1.50755e-05	0.000921853
chr10 76733339 76733620	64.5932	2.682	0.619964	4.32605	1.51804e-05	0.000925965
chr2 156774879 156775550	127.043	2.67058	0.617368	4.32576	1.5201e-05	0.000926838
chr7 144470485 144470894	106.366	2.18422	0.504963	4.3255	1.52186e-05	0.00092715
chr9 44719294 44719485	60.0619	3.17778	0.734731	4.32509	1.52472e-05	0.000928508
chr10 28074441 28074931	164.922	2.22323	0.514043	4.32499	1.52538e-05	0.000928528
chr1 180913893 180914255	57.394	3.21063	0.74242	4.32455	1.52843e-05	0.000930002
chr6 86324382 86325001	72.355	2.58413	0.59773	4.32323	1.53759e-05	0.000934805
chr3 36119304 36119572	29.7869	3.62994	0.839659	4.32311	1.53844e-05	0.000934935
chr17 32161963 32162847	230.7	2.13456	0.493797	4.32274	1.54105e-05	0.000935388
chr16 15084732 15085470	97.1499	2.42061	0.559995	4.32255	1.54237e-05	0.000935785
chr5 32425359 32426068	114.568	2.59016	0.599309	4.32192	1.5468e-05	0.000938084
chr3 87565599 87565918	69.7996	2.6396	0.610795	4.32158	1.54915e-05	0.000939128
chr19 40231745 40232284	102.706	2.84791	0.659157	4.32053	1.55656e-05	0.000943233
chr8 35615700 35616325	108.638	2.34275	0.542376	4.31942	1.56439e-05	0.000946814
chr14 122344422 122344834	42.2148	2.94742	0.682465	4.31878	1.56893e-05	0.000948782
chr16 10374389 10374946	105.441	2.71257	0.628174	4.31818	1.57322e-05	0.000949611
chr6 101448990 101449410	42.3213	2.66527	0.617218	4.3182	1.57306e-05	0.000949611
chr6 134669560 134669737	21.4704	4.57007	1.05834	4.31814	1.57351e-05	0.000949611
chr8 115854548 115855186	59.7811	2.64448	0.612397	4.31824	1.57279e-05	0.000949611
chr9 31642273 31642467	29.4378	3.85829	0.893541	4.31798	1.57464e-05	0.0009499
chr3 144089780 144090143	48.2966	2.92167	0.676658	4.31779	1.576e-05	0.000950332
chr11 69858159 69859022	146.766	2.6169	0.60618	4.31704	1.58139e-05	0.000953195
chr5 66081448 66081703	40.6587	2.84029	0.658163	4.31547	1.59261e-05	0.000959177
chr3 61345687 61345988	78.0917	2.56621	0.59485	4.31405	1.6029e-05	0.000964193
chr19 56990166 56991007	155.537	2.88195	0.668103	4.31363	1.60599e-05	0.000965661
chr17 13802841 13803331	59.6154	2.72405	0.631765	4.31181	1.61922e-05	0.000972288
chr16 31592015 31592477	64.0945	2.76364	0.641011	4.31138	1.62239e-05	0.000973542
chr13 60177058 60177822	162.408	2.07022	0.480264	4.31059	1.62822e-05	0.000976242
chr2 128709242 128709735	99.1255	2.01601	0.467754	4.30997	1.6328e-05	0.000977406
chr7 84749797 84750286	111.982	2.08538	0.483849	4.30999	1.63261e-05	0.000977406
chr15 38431672 38432079	76.5449	2.63635	0.611744	4.30955	1.63583e-05	0.000977773
chr7 34132475 34133619	356.058	1.71963	0.399029	4.30952	1.63606e-05	0.000977773
chr14 78935716 78936103	36.4324	3.36516	0.780985	4.30886	1.64096e-05	0.000979625
chr6 34971465 34971948	90.1938	2.13358	0.495154	4.30891	1.64059e-05	0.000979625
chr15 55581817 55582194	56.3235	3.32461	0.771658	4.3084	1.64443e-05	0.000980509
chr16 32677085 32677316	62.9058	2.90274	0.673748	4.30835	1.64481e-05	0.000980509
chr19 32346202 32346485	51.2792	3.46556	0.804604	4.30716	1.65363e-05	0.000985085
chr18 60835688 60836035	61.1231	2.68543	0.623537	4.30677	1.65656e-05	0.000986032
chr6 53701097 53701449	53.0976	2.75091	0.638903	4.30568	1.66474e-05	0.00098931
chr5 29195360 29196288	149.235	2.27998	0.529552	4.30549	1.6662e-05	0.000989775
chr17 79765176 79765611	51.103	2.98122	0.692508	4.30496	1.6702e-05	0.000991355
chr1 135862064 135862600	92.5121	2.64373	0.614133	4.30482	1.67121e-05	0.000991557
chr2 27886158 27886821	138.827	2.45	0.56923	4.30406	1.67693e-05	0.00099296
chr2 120315096 120315388	47.692	3.18484	0.739959	4.30408	1.6768e-05	0.00099296
chr6 94717816 94718041	43.6519	3.10122	0.7205	4.30426	1.67544e-05	0.00099296
chr8 109947733 109948129	60.032	2.78059	0.64609	4.30372	1.67952e-05	0.00099409
chr7 81995950 81996424	80.6072	2.72073	0.632277	4.30307	1.68447e-05	0.000996625
chr3 121686605 121687100	129.608	2.13654	0.496546	4.3028	1.68652e-05	0.000997437
chr13 109481417 109482107	101.008	2.66075	0.618409	4.30258	1.68822e-05	0.000998045
chr19 47216674 47217031	82.6281	2.37009	0.55087	4.30245	1.68921e-05	0.000998228
chr5 148443750 148444323	95.609	3.09016	0.718364	4.30166	1.6952e-05	0.00100087
chr2 164366733 164367227	55.49	3.14109	0.730243	4.30143	1.69697e-05	0.00100121
chr6 28228179 28228787	49.3943	3.12482	0.726499	4.3012	1.69876e-05	0.00100187
chr7 27330627 27331470	623.774	1.45577	0.338505	4.30058	1.7035e-05	0.00100426
chr1 105486985 105487614	90.321	2.75228	0.640014	4.30035	1.70532e-05	0.00100493
chr11 68894023 68894378	71.8902	3.07914	0.716094	4.2999	1.70874e-05	0.00100615
chr7 145056350 145056995	105.055	2.39295	0.556503	4.29997	1.70822e-05	0.00100615
chr19 7605947 7606750	136.663	3.00661	0.699269	4.29964	1.71076e-05	0.00100694
chr11 110337006 110338129	376.812	1.43964	0.334851	4.29936	1.7129e-05	0.0010078
chr14 66324804 66325520	93.829	2.44975	0.569827	4.29911	1.71486e-05	0.00100836
chr5 125120116 125120524	71.9673	2.81302	0.654334	4.29906	1.71522e-05	0.00100836
chr4 81840902 81841285	33.7491	3.82388	0.889542	4.2987	1.71801e-05	0.00100959
chr9 61618467 61618831	48.7763	3.03083	0.705123	4.2983	1.72115e-05	0.00101104
chr10 79778019 79778355	114.996	2.35978	0.549033	4.29806	1.72301e-05	0.00101173
chr11 61284394 61284698	45.1267	3.02592	0.704108	4.29753	1.72711e-05	0.00101333
chr2 126034490 126034592	25.6551	4.18583	0.974185	4.29676	1.73316e-05	0.00101648
chr13 42374125 42374614	143.864	1.84007	0.428304	4.29616	1.73779e-05	0.00101758
chr1 155810618 155810798	49.7821	2.65546	0.618302	4.29476	1.74881e-05	0.00102281
chr1 134074492 134075307	202.957	2.85237	0.664327	4.29362	1.75783e-05	0.00102648
chr11 101641391 101641586	85.9977	2.03024	0.47284	4.29371	1.75714e-05	0.00102648
chr15 101941991 101942325	67.2792	2.81739	0.656194	4.29353	1.75855e-05	0.00102648
chr6 94283438 94284100	185.794	1.96742	0.458198	4.29381	1.75633e-05	0.00102648
chr6 31146822 31147137	82.13	2.87088	0.668684	4.29333	1.7601e-05	0.00102657
chr7 29266739 29267285	69.4992	2.69864	0.628629	4.2929	1.76358e-05	0.00102819
chr11 95210810 95211003	55.7287	3.10976	0.72447	4.29246	1.76708e-05	0.00102942
chr7 70361278 70362194	199.819	2.36526	0.551039	4.29236	1.76785e-05	0.00102946
chr11 51922389 51922854	134.759	2.48377	0.578735	4.29172	1.77292e-05	0.00103179
chr7 28083980 28084673	97.4314	2.65214	0.618083	4.29091	1.77944e-05	0.00103458
chr18 76034582 76035751	236.802	1.97682	0.46071	4.29081	1.78019e-05	0.00103461
chr18 65051554 65051696	38.18	3.13011	0.729523	4.29062	1.78174e-05	0.0010351
chr12 40888260 40889010	74.772	2.6764	0.623826	4.2903	1.78433e-05	0.0010362
chr2 71805835 71806055	41.0416	3.94393	0.919335	4.28998	1.78688e-05	0.00103728
chr2 75991455 75991989	81.1679	3.15531	0.735597	4.28946	1.79108e-05	0.0010389
chr14 24273175 24273345	12.3236	7.56375	1.76358	4.28887	1.79584e-05	0.00104084
chr8 25536874 25537045	31.7178	3.72304	0.868099	4.28872	1.79703e-05	0.00104112
chr18 32152936 32153707	132.365	2.48333	0.579198	4.28752	1.80678e-05	0.00104554
chr3 41318502 41318762	34.1575	3.10865	0.725229	4.28644	1.81558e-05	0.00105022
chr8 11479254 11479395	40.2356	2.91715	0.680714	4.28543	1.82387e-05	0.00105378
chr8 126733306 126733673	77.1849	2.78737	0.650558	4.28458	1.83084e-05	0.00105698
chr9 104152095 104152331	37.0132	3.50635	0.818349	4.28467	1.83013e-05	0.00105698
chr6 112273489 112273884	83.5565	2.92035	0.681624	4.2844	1.83229e-05	0.00105699
chr8 64871577 64872334	83.4689	2.39105	0.55808	4.28442	1.83216e-05	0.00105699
chr12 51734726 51735124	60.6988	2.98547	0.696866	4.28415	1.83441e-05	0.0010578
chr8 77351286 77351888	69.4569	2.67878	0.625291	4.28405	1.83523e-05	0.00105786
chr5 149524245 149524856	149.631	2.13966	0.499527	4.28338	1.84076e-05	0.00106022
chr13 56682262 56682803	76.0167	2.92711	0.683433	4.28294	1.84437e-05	0.00106148
chr8 13974676 13975352	125.356	2.55704	0.59703	4.28294	1.84439e-05	0.00106148
chrX 100776938 100777459	116.572	2.24844	0.525014	4.28263	1.84698e-05	0.00106256
chr2 127479824 127480049	38.518	3.04145	0.710293	4.28196	1.85254e-05	0.00106467
chr7 120830798 120831148	224.5	1.61765	0.377777	4.28201	1.85211e-05	0.00106467
chr12 33173642 33173837	42.6381	2.94968	0.688946	4.28143	1.85693e-05	0.00106635
chr7 24653261 24653983	141.778	2.22212	0.519032	4.28127	1.85826e-05	0.00106635
chr7 100932101 100933198	497.39	1.78408	0.416722	4.28123	1.85862e-05	0.00106635
chr19 5429840 5430204	118.927	2.91875	0.681791	4.28101	1.86046e-05	0.00106699
chr3 68495120 68495674	205.592	2.0733	0.484315	4.28089	1.86145e-05	0.00106707
chr15 58731155 58731636	82.6486	3.07716	0.718898	4.28039	1.86565e-05	0.00106872
chr7 28939465 28940092	95.6805	2.69529	0.629748	4.27994	1.86942e-05	0.00107005
chr1 36485014 36485467	33.3033	3.4606	0.808629	4.27959	1.87241e-05	0.00107135
chr14 40948526 40948884	104.703	2.39285	0.559151	4.27944	1.87365e-05	0.00107165
chr8 8488592 8489272	104.88	2.35035	0.549334	4.27854	1.88126e-05	0.00107475
chr7 66743139 66743756	100.752	2.98009	0.6966	4.27806	1.88531e-05	0.00107553
chr7 130215839 130216079	42.6919	3.06862	0.717269	4.2782	1.8841e-05	0.00107553
chr4 148797898 148798210	48.1432	2.95767	0.691395	4.27783	1.88726e-05	0.00107568
chr10 86339418 86339988	109.54	2.02823	0.474182	4.27732	1.89153e-05	0.001077
chr14 56332878 56333329	45.6917	3.14982	0.736405	4.2773	1.89176e-05	0.001077
chr8 110081243 110081599	38.6211	3.44375	0.805151	4.27715	1.89299e-05	0.00107729
chr6 145865369 145866500	570.123	1.44595	0.338074	4.27703	1.89405e-05	0.00107747
chr9 52149280 52149695	60.0802	3.17362	0.742118	4.27643	1.89915e-05	0.00107996
chr3 51842211 51842491	40.1718	2.98105	0.697161	4.27598	1.90297e-05	0.00108045
chr9 104254309 104254755	66.0743	2.60158	0.60841	4.27604	1.90247e-05	0.00108045
chr3 53657391 53657599	61.1262	3.17433	0.742406	4.27573	1.90509e-05	0.00108084
chr18 73781434 73781820	66.2218	2.95863	0.692082	4.27498	1.91154e-05	0.00108367
chr7 49440627 49440922	52.0997	2.85346	0.667471	4.27503	1.91111e-05	0.00108367
chr6 48395337 48396084	230.143	1.61627	0.378202	4.27356	1.92378e-05	0.00108935
chr8 122460622 122460892	113.458	2.12469	0.497211	4.27321	1.92678e-05	0.00109063
chr12 14069021 14069356	45.5551	3.40378	0.796693	4.27238	1.93394e-05	0.00109385
chr11 51673431 51673851	55.5132	3.04504	0.713045	4.27047	1.95059e-05	0.00110242
chr11 95225460 95225871	74.0409	3.06539	0.717851	4.27023	1.95272e-05	0.0011032
chr5 140681022 140681253	42.8969	3.70485	0.867675	4.26986	1.95594e-05	0.0011046
chr4 137464399 137464757	36.0873	3.61171	0.84594	4.26946	1.95948e-05	0.00110617
chr15 38409210 38409459	44.1944	2.99491	0.701618	4.26858	1.96722e-05	0.00110927
chr2 167789413 167789972	174.014	2.36955	0.555163	4.2682	1.9706e-05	0.00111075
chr5 4496610 4497124	77.2294	2.30457	0.539955	4.26808	1.9716e-05	0.00111089
chr12 99356738 99357084	52.1808	2.80243	0.656686	4.26754	1.97644e-05	0.00111279
chr13 46840562 46841000	82.9603	2.4283	0.569018	4.26753	1.97648e-05	0.00111279
chr17 29368816 29369062	54.506	3.17453	0.743901	4.26741	1.97759e-05	0.00111299
chr18 44472646 44472943	36.6997	3.30637	0.775122	4.26562	1.99349e-05	0.00112085
chr2 72289232 72289624	84.2699	2.96171	0.694327	4.26558	1.99382e-05	0.00112085
chr10 127144589 127144853	44.1631	2.88728	0.677324	4.26277	2.01908e-05	0.00113312
chr14 122912856 122913538	189.608	1.65246	0.387654	4.26273	2.01948e-05	0.00113312
chr3 79907455 79907683	25.0436	3.85228	0.903768	4.26246	2.02186e-05	0.00113316
chr8 115771708 115771899	32.8868	3.33389	0.782143	4.2625	2.02153e-05	0.00113316
chr3 41070673 41071088	50.0258	2.89838	0.680008	4.26227	2.02361e-05	0.00113371
chr17 35068539 35068906	86.7974	2.41792	0.567325	4.26197	2.02632e-05	0.00113406
chr8 11343017 11343364	51.5274	2.69704	0.632818	4.26195	2.02653e-05	0.00113406
chr12 107752297 107752751	66.093	2.55958	0.600639	4.26142	2.03129e-05	0.001135
chr18 65050346 65050613	74.5787	2.65239	0.622418	4.26143	2.03126e-05	0.001135
chr9 32160409 32160756	64.2847	2.96668	0.696158	4.26151	2.03054e-05	0.001135
chr10 115455855 115456265	80.0997	2.62162	0.615299	4.26073	2.03759e-05	0.00113766
chr18 65585093 65585219	34.4426	3.41975	0.802771	4.25993	2.04488e-05	0.00114087
chr1 89124132 89124385	57.4259	3.17862	0.746279	4.25929	2.05073e-05	0.0011437
chr3 149077018 149077525	70.8867	2.63174	0.61791	4.25909	2.05257e-05	0.00114421
chr1 172492581 172493031	73.6249	3.11192	0.730699	4.25883	2.05504e-05	0.00114481
chr3 102337916 102338385	65.3883	2.5029	0.587762	4.25835	2.0594e-05	0.00114573
chr3 108458554 108459287	204.238	2.10541	0.494421	4.25833	2.0596e-05	0.00114573
chr7 67969120 67969444	51.583	3.04238	0.714446	4.25837	2.05922e-05	0.00114573
chr12 8787061 8787499	69.8351	2.41279	0.566652	4.25797	2.06291e-05	0.00114703
chr7 112656408 112656755	49.1739	2.9139	0.684436	4.25738	2.06834e-05	0.00114914
chr5 135903601 135904177	245.316	1.88207	0.442116	4.25697	2.07214e-05	0.00115
chr15 8568721 8569514	250.433	1.88999	0.444014	4.25659	2.07571e-05	0.00115111
chr1 194740842 194741206	56.9263	3.13029	0.735436	4.25638	2.07764e-05	0.00115175
chr11 55336285 55336808	66.3297	2.7564	0.647724	4.25552	2.08568e-05	0.00115539
chr12 8496328 8496492	49.571	2.67851	0.629422	4.25551	2.08576e-05	0.00115539
chr8 105182160 105182558	51.0031	3.26251	0.76676	4.25493	2.09112e-05	0.00115792
chr6 119512771 119513020	26.9041	3.79798	0.892829	4.25387	2.10103e-05	0.00116244
chr8 91147591 91148076	82.9216	2.49579	0.586719	4.25381	2.10163e-05	0.00116244
chr5 92897634 92898423	147.313	2.32594	0.546828	4.25351	2.1045e-05	0.00116315
chr11 76209458 76210022	54.7682	3.01074	0.707987	4.25253	2.11366e-05	0.0011669
chr10 86389917 86390380	54.02	2.63302	0.619337	4.25134	2.12492e-05	0.00117225
chr15 102016016 102016456	109.096	2.69889	0.634997	4.25024	2.13539e-05	0.00117408
chr18 64888974 64889135	58.7897	2.70373	0.636134	4.25025	2.13532e-05	0.00117408
chr7 73372420 73372632	40.9675	2.97205	0.699265	4.25024	2.13541e-05	0.00117408
chr7 130624288 130624683	96.6275	2.62155	0.616883	4.24967	2.14084e-05	0.0011762
chr2 148690906 148691384	70.4316	2.85329	0.671437	4.24954	2.14213e-05	0.00117647
chr9 20543962 20544998	503.762	1.73155	0.40756	4.24857	2.1514e-05	0.00118068
chr1 182115763 182116048	65.4711	3.37098	0.793576	4.24783	2.15849e-05	0.00118351
chr8 44980157 44980430	42.1351	3.21593	0.757085	4.24778	2.15897e-05	0.00118351
chr2 110215254 110215388	18.4547	5.60299	1.31917	4.24737	2.16297e-05	0.00118483
chr2 23015015 23015214	41.0864	3.19228	0.751715	4.24666	2.16983e-05	0.00118782
chr3 116447870 116448078	40.0387	3.07496	0.724201	4.246	2.17616e-05	0.00119073
chr10 115468842 115469384	57.8431	2.81713	0.663558	4.24549	2.1812e-05	0.00119305
chr5 33681097 33681347	42.3714	3.16846	0.746356	4.24523	2.18366e-05	0.00119351
chr6 121064374 121064656	77.3608	2.9443	0.69357	4.24514	2.18459e-05	0.00119357
chr16 21287026 21287169	34.4967	3.07819	0.725167	4.2448	2.18791e-05	0.00119495
chr5 108630219 108630356	39.1468	2.80917	0.661897	4.24413	2.19448e-05	0.00119809
chr8 22192423 22192548	38.7026	2.825	0.665673	4.24383	2.19736e-05	0.00119878
chr8 26887668 26887856	49.1706	2.47592	0.58341	4.24388	2.19688e-05	0.00119878
chr1 46885321 46885820	60.9791	3.20427	0.755108	4.24346	2.20096e-05	0.00119959
chr15 101583655 101583957	63.0375	2.3142	0.545547	4.24198	2.21555e-05	0.00120618
chr15 73460129 73460456	68.024	2.60719	0.614703	4.24137	2.22157e-05	0.00120753
chr5 34326304 34326702	60.2952	2.9441	0.694156	4.24126	2.22266e-05	0.00120768
chr10 121520984 121521525	100.697	2.50765	0.591313	4.24081	2.22714e-05	0.00120816
chr15 59142554 59142888	54.7013	3.29736	0.777539	4.24076	2.22764e-05	0.00120816
chr2 15055967 15056187	69.1842	2.27534	0.536522	4.24089	2.22631e-05	0.00120816
chr6 30568133 30568405	35.033	3.21075	0.757112	4.24079	2.22739e-05	0.00120816
chr8 94983285 94983396	35.9835	3.40392	0.802715	4.24051	2.23011e-05	0.00120905
chr15 27895842 27896349	58.7641	3.1038	0.732322	4.2383	2.25217e-05	0.0012196
chr16 25384847 25385258	50.2865	2.8146	0.664109	4.23817	2.2535e-05	0.0012196
chr3 34532551 34532825	32.7942	3.72071	0.877863	4.23837	2.25149e-05	0.0012196
chr5 111890813 111891144	49.6031	3.52859	0.83258	4.23814	2.25383e-05	0.0012196
chr2 148679336 148679639	78.8981	2.77235	0.65422	4.23763	2.25889e-05	0.00122138
chr6 114931388 114931549	59.537	2.93891	0.693535	4.23758	2.25945e-05	0.00122138
chr11 102613646 102613960	45.4223	3.29642	0.77822	4.23584	2.27694e-05	0.00122948
chr3 133673125 133673434	37.0218	3.28819	0.776317	4.23562	2.27919e-05	0.00123025
chr7 12929961 12930233	41.7622	2.99834	0.707973	4.2351	2.28448e-05	0.00123264
chr9 67782788 67783144	40.8735	3.3703	0.795832	4.23494	2.28613e-05	0.00123264
chr8 80869982 80870348	41.6574	3.37982	0.798139	4.23462	2.28937e-05	0.00123349
chr11 103111897 103112129	74.4339	2.54124	0.600163	4.23425	2.29316e-05	0.00123401
chr7 82082805 82083233	52.4928	2.67977	0.632858	4.23439	2.2917e-05	0.00123401
chr11 16792313 16792578	50.1253	2.95076	0.696913	4.23405	2.29522e-05	0.00123439
chr16 33344377 33344802	61.9222	2.76293	0.652738	4.23283	2.30772e-05	0.00123754
chr18 82512047 82512469	67.0111	2.7214	0.642912	4.23292	2.30673e-05	0.00123754
chr7 58822352 58822990	90.8413	2.13924	0.505416	4.23264	2.30961e-05	0.00123754
chr5 145105729 145106307	103.072	2.7008	0.638142	4.23228	2.3133e-05	0.00123866
chr6 86086893 86087393	61.7912	2.61028	0.616877	4.23144	2.32197e-05	0.00124199
chr15 77806651 77806919	64.2227	2.54532	0.601608	4.23085	2.32809e-05	0.00124481
chr14 76149897 76150176	64.1207	2.91303	0.688576	4.23051	2.33162e-05	0.0012458
chr17 4866258 4866728	62.8642	2.77517	0.65602	4.23032	2.33361e-05	0.00124641
chr13 99761841 99762102	29.889	3.36636	0.795805	4.23013	2.33558e-05	0.00124701
chr3 101442774 101443521	87.2769	2.65354	0.627639	4.22781	2.35982e-05	0.00125905
chr4 63250169 63250392	29.766	3.68539	0.871919	4.22676	2.37082e-05	0.00126355
chr13 18016683 18017184	87.1493	2.15268	0.509354	4.2263	2.37562e-05	0.00126565
chr16 13357748 13358599	118.189	2.22518	0.526583	4.22569	2.38213e-05	0.0012682
chr14 54227344 54228136	345.765	1.53154	0.362453	4.2255	2.38411e-05	0.00126826
chr15 85298577 85299293	88.3126	2.68552	0.63555	4.2255	2.38406e-05	0.00126826
chr18 80535667 80536325	113.572	2.69011	0.636675	4.22524	2.38681e-05	0.00126886
chr8 19163693 19163935	59.2356	2.62515	0.621377	4.22473	2.39226e-05	0.00127085
chr17 24527377 24527542	66.1191	2.2676	0.536835	4.22402	2.39988e-05	0.00127396
chr7 89477108 89477884	144.252	1.87694	0.444364	4.22388	2.40137e-05	0.00127396
chr5 125283833 125284521	108.921	2.47459	0.585876	4.22373	2.40288e-05	0.0012742
chr9 67049133 67049685	210.204	2.14597	0.508109	4.22344	2.40604e-05	0.00127496
chr15 78844749 78845167	106.259	2.65615	0.628999	4.22282	2.4126e-05	0.00127706
chr18 14515412 14516065	83.5283	2.81113	0.665697	4.22284	2.41239e-05	0.00127706
chr18 64839424 64839774	41.8358	3.23511	0.766315	4.22165	2.42525e-05	0.00128281
chr8 95703627 95703891	64.5838	2.42207	0.573748	4.22149	2.42693e-05	0.00128281
chr8 88627228 88627646	91.6344	2.35212	0.557211	4.22123	2.42975e-05	0.00128379
chr16 17235351 17235693	53.9387	2.75356	0.652408	4.22062	2.43631e-05	0.00128639
chr15 77857667 77858177	165.532	2.38554	0.565225	4.22052	2.43734e-05	0.00128647
chr8 14911072 14911742	244.419	1.51831	0.359775	4.22017	2.44114e-05	0.0012873
chr11 7237763 7238119	52.2901	2.86454	0.678897	4.2194	2.44956e-05	0.00128993
chr2 9620519 9621112	79.2315	2.59883	0.61593	4.21936	2.45001e-05	0.00128993
chr10 75378699 75379057	37.6511	3.31195	0.784978	4.21916	2.45213e-05	0.00129013
chr11 117264663 117264767	24.4353	4.27318	1.01278	4.21924	2.45128e-05	0.00129013
chr19 47281951 47282500	177.683	1.8767	0.444912	4.21813	2.4634e-05	0.00129329
chr1 134114077 134114359	80.9697	3.38256	0.802155	4.21684	2.47746e-05	0.00129922
chr15 83149596 83150140	436.084	1.40599	0.333429	4.21678	2.4782e-05	0.00129922
chr8 110754780 110755272	101.119	2.58991	0.614188	4.2168	2.47796e-05	0.00129922
chr9 44691730 44692551	128.042	2.03368	0.482331	4.21636	2.48275e-05	0.00130068
chr2 105372399 105373205	155.619	2.60494	0.617871	4.21599	2.48684e-05	0.00130151
chr3 94650555 94650795	34.4897	3.41445	0.809995	4.2154	2.49335e-05	0.00130375
chr9 80169620 80169920	66.473	3.1535	0.748099	4.21535	2.49391e-05	0.00130375
chr13 38080717 38081080	55.9447	2.66302	0.631871	4.2145	2.50335e-05	0.00130684
chr7 115310485 115311173	104.659	2.59669	0.616218	4.21391	2.50986e-05	0.00130931
chr2 59351767 59352046	49.0279	3.13214	0.743372	4.21342	2.51533e-05	0.0013117
chr15 53299228 53299453	31.4679	3.86405	0.91716	4.21306	2.51934e-05	0.00131333
chr7 48958612 48958815	43.5956	3.1123	0.738774	4.21279	2.52233e-05	0.00131443
chr16 20794748 20795158	51.4784	3.1026	0.736652	4.21175	2.53399e-05	0.0013191
chr7 79255365 79255900	85.248	2.64256	0.627497	4.21128	2.53932e-05	0.00132141
chr8 44758590 44759172	70.7994	2.71363	0.644525	4.21028	2.55058e-05	0.00132639
chr15 99818438 99818891	114.148	2.02551	0.481146	4.20976	2.55644e-05	0.00132892
chr8 8274197 8274512	30.9648	3.31653	0.787843	4.20963	2.55788e-05	0.0013292
chr6 71143722 71144518	289.762	1.65212	0.39249	4.20933	2.56134e-05	0.00133006
chr2 177497856 177498512	193.323	1.71777	0.408096	4.20924	2.56234e-05	0.00133011
chrX 97376156 97376856	83.5864	2.43075	0.57753	4.20888	2.56645e-05	0.00133178
chr3 144611550 144612046	75.9623	2.76406	0.656831	4.20817	2.57447e-05	0.00133547
chr2 113327326 113328085	291.138	1.50427	0.357479	4.208	2.57641e-05	0.00133599
chr9 30922382 30922810	72.2597	2.49121	0.592067	4.20765	2.58035e-05	0.00133664
chr10 58812748 58812969	36.1214	3.01593	0.716915	4.20681	2.58997e-05	0.00134022
chr7 80825957 80826111	33.1016	3.37988	0.803472	4.20659	2.59252e-05	0.00134026
chr9 44326183 44326275	25.5905	3.65647	0.869206	4.20668	2.59153e-05	0.00134026
chrX 162159918 162160196	47.7055	2.99003	0.710831	4.20638	2.59489e-05	0.00134089
chr14 121826195 121826436	45.8341	2.7554	0.655161	4.20568	2.60303e-05	0.00134462
chr9 43874327 43874875	83.169	2.80582	0.667199	4.20537	2.60654e-05	0.00134549
chr11 4861070 4861275	25.605	3.94065	0.937203	4.20469	2.61441e-05	0.00134909
chr5 74168135 74168585	56.8371	2.41611	0.574688	4.20422	2.61987e-05	0.00135096
chr15 93591924 93592303	71.9044	2.87857	0.684767	4.20372	2.62558e-05	0.00135212
chr18 68157487 68157743	79.9057	2.288	0.544271	4.20378	2.62496e-05	0.00135212
chr5 15463780 15463877	23.1526	3.80091	0.904196	4.20364	2.62656e-05	0.00135212
chr8 103970522 103971299	75.8918	2.42921	0.57785	4.20387	2.62391e-05	0.00135212
chr6 121085574 121085859	51.1469	2.84155	0.676275	4.20177	2.64838e-05	0.00136233
chr3 41318864 41319089	48.5903	2.99021	0.71168	4.20162	2.65015e-05	0.00136277
chr15 6879610 6879957	37.5387	3.48655	0.829954	4.2009	2.6586e-05	0.00136598
chr15 32320490 32321180	118.383	2.71356	0.645954	4.20085	2.65918e-05	0.00136598
chr15 85677931 85678165	49.9322	3.21424	0.765229	4.20037	2.66482e-05	0.0013684
chr11 76312810 76313226	66.1997	2.90182	0.691087	4.19892	2.6819e-05	0.0013767
chr7 98359935 98360532	181.367	1.59215	0.379212	4.19858	2.68589e-05	0.00137779
chr18 20517151 20517376	53.7894	3.18011	0.757569	4.19778	2.69544e-05	0.00138173
chr11 112908970 112909326	35.9365	3.25479	0.775611	4.19643	2.7116e-05	0.00138905
chr17 6755397 6755544	39.303	3.09151	0.736718	4.19632	2.71282e-05	0.00138919
chr8 106135602 106135993	129.983	2.16079	0.515005	4.19567	2.72071e-05	0.00139227
chr6 37419410 37419903	159.919	1.72022	0.410034	4.19532	2.72492e-05	0.00139345
chr14 65968997 65969152	37.1828	3.14865	0.750648	4.19457	2.73385e-05	0.00139706
chr8 12929269 12929687	50.6785	3.07761	0.733821	4.19396	2.74129e-05	0.00140037
chr17 6758256 6758399	37.5596	3.03194	0.723014	4.19347	2.74719e-05	0.0014013
chr7 19075906 19076652	269.881	1.90003	0.453098	4.19342	2.74785e-05	0.0014013
chr7 125383016 125383431	75.7209	2.84507	0.678459	4.19342	2.74774e-05	0.0014013
chr10 43723320 43723739	57.2643	2.45083	0.584527	4.19285	2.75471e-05	0.00140383
chr18 5002292 5002688	63.3572	2.66489	0.635623	4.19257	2.75812e-05	0.00140474
chr7 141079615 141079840	54.1916	2.96656	0.70758	4.19255	2.75839e-05	0.00140474
chr11 87778266 87778875	185.378	2.3098	0.550965	4.19228	2.76167e-05	0.00140544
chr6 128826647 128827249	129.373	2.4426	0.582633	4.19235	2.76074e-05	0.00140544
chr3 108762797 108763357	91.3856	2.62925	0.627208	4.19199	2.76518e-05	0.00140674
chr17 83899648 83899944	50.4277	2.84229	0.678083	4.19165	2.76932e-05	0.00140836
chr6 41559339 41559596	37.2404	3.17282	0.756971	4.19147	2.77157e-05	0.00140881
chr2 62420011 62420491	72.7761	2.7122	0.64718	4.19079	2.77985e-05	0.00141129
chr7 140090688 140090991	30.7513	3.5506	0.847238	4.1908	2.77975e-05	0.00141129
chr7 100653821 100654200	67.3368	2.74869	0.655908	4.19067	2.78136e-05	0.00141156
chr19 47874825 47875257	46.0468	3.3783	0.806181	4.1905	2.78346e-05	0.00141166
chr11 12375035 12375281	18.3668	5.64438	1.34704	4.19022	2.7868e-05	0.00141287
chr5 23403271 23403436	33.2245	3.30157	0.78796	4.19002	2.78935e-05	0.00141319
chr17 14287983 14288523	90.4895	2.46991	0.589493	4.18989	2.79088e-05	0.00141349
chr14 54575675 54575953	69.1027	2.73525	0.652872	4.18956	2.79491e-05	0.00141504
chr1 132001900 132002352	70.359	3.40417	0.812799	4.18821	2.81165e-05	0.00141937
chr10 82083156 82083677	128.781	1.83825	0.438931	4.18802	2.81402e-05	0.00141937
chr12 24913397 24913928	73.4926	2.87679	0.686896	4.1881	2.81297e-05	0.00141937
chr8 44261115 44261474	51.8418	2.85362	0.681367	4.18808	2.81326e-05	0.00141937
chr9 35111950 35112273	72.382	2.58182	0.616395	4.18857	2.80712e-05	0.00141937
chr17 35516553 35517263	603.252	1.36309	0.325491	4.18781	2.81653e-05	0.00141981
chr9 49593983 49594566	60.5109	3.32647	0.794352	4.18766	2.81847e-05	0.00142016
chr6 134928967 134929179	72.792	2.13086	0.508869	4.18745	2.82111e-05	0.001421
chr5 28630087 28630444	35.6597	3.23948	0.773704	4.18698	2.82693e-05	0.00142345
chr2 129627971 129628359	92.5944	2.86626	0.684616	4.18667	2.8308e-05	0.00142491
chr5 77155615 77156118	123.723	2.50148	0.597546	4.18626	2.83586e-05	0.00142648
chr10 44447553 44447714	34.8629	3.13847	0.749737	4.1861	2.83792e-05	0.00142704
chr5 21033475 21034099	124.258	2.59287	0.61951	4.18536	2.84711e-05	0.00142874
chr18 32055228 32055681	55.4179	2.94308	0.703209	4.18521	2.84901e-05	0.00142895
chr5 105823018 105823312	54.4607	2.54684	0.608573	4.18493	2.8525e-05	0.00142895
chr7 16618634 16618904	98.7502	2.42645	0.579812	4.18488	2.85314e-05	0.00142895
chr9 77426077 77426535	64.5436	2.67739	0.639779	4.18487	2.85333e-05	0.00142895
chrX 6399640 6400306	121.9	2.0673	0.493972	4.18506	2.85086e-05	0.00142895
chr8 119670412 119671192	149.323	2.44493	0.584479	4.18309	2.87579e-05	0.00143824
chr1 90904057 90904426	44.7684	3.18872	0.762354	4.18273	2.88026e-05	0.00143932
chr10 121873094 121873712	74.6976	2.5827	0.617462	4.18277	2.8798e-05	0.00143932
chr11 95076066 95076221	41.7846	2.85384	0.682311	4.18261	2.8818e-05	0.00143932
chr14 51913075 51913598	206.363	2.0586	0.492219	4.1823	2.88579e-05	0.0014401
chr18 68944052 68944272	33.1179	3.0733	0.734844	4.18225	2.88633e-05	0.0014401
chr6 42379243 42379542	51.2665	2.79847	0.669115	4.18234	2.88525e-05	0.0014401
chr14 57161217 57161551	45.5052	2.82289	0.675016	4.18196	2.89012e-05	0.00144094
chr1 89104061 89104774	97.5066	2.80932	0.671862	4.18139	2.89732e-05	0.00144211
chr17 64003359 64003816	77.3989	2.97606	0.711703	4.1816	2.89471e-05	0.00144211
chr18 53250022 53250411	203.179	1.68577	0.403154	4.18146	2.89648e-05	0.00144211
chr8 88284750 88285007	87.2193	2.58738	0.618794	4.18133	2.89815e-05	0.00144211
chr6 6882022 6882311	56.14	3.16795	0.757657	4.18125	2.89915e-05	0.00144212
chr2 9487602 9487907	37.8051	3.0723	0.734979	4.18012	2.9136e-05	0.00144784
chr6 113024749 113025353	103.008	2.21071	0.528854	4.18019	2.91264e-05	0.00144784
chr1 189705935 189706312	58.8513	3.04508	0.728526	4.17978	2.91786e-05	0.0014485
chr12 5757744 5758053	39.6008	3.24617	0.776659	4.17965	2.91955e-05	0.00144885
chr9 62818239 62818499	62.1614	2.98527	0.714328	4.17913	2.92623e-05	0.00145022
chr3 94781566 94781753	34.3695	3.67	0.878209	4.17896	2.9284e-05	0.00145032
chr9 110624160 110624800	306.101	1.58382	0.378995	4.179	2.928e-05	0.00145032
chr1 74812338 74812559	34.5812	4.00382	0.958463	4.17734	2.94942e-05	0.00145975
chr12 59129691 59129769	36.307	2.82755	0.676872	4.17738	2.94892e-05	0.00145975
chr1 180966546 180967693	135.588	2.37059	0.567505	4.17722	2.95096e-05	0.00146002
chr8 123616921 123617143	22.267	3.7714	0.902873	4.17711	2.95232e-05	0.00146021
chr7 74417044 74417398	43.6398	3.18179	0.761806	4.17665	2.95838e-05	0.00146223
chr2 132323459 132324083	85.0925	2.52699	0.605061	4.17642	2.96127e-05	0.00146316
chr9 51675648 51676068	41.7807	3.16206	0.757144	4.17629	2.96298e-05	0.00146352
chr16 85756150 85756469	53.6142	3.13603	0.750961	4.17602	2.96657e-05	0.00146431
chr13 38162706 38163144	71.0964	2.64139	0.63253	4.17591	2.96797e-05	0.00146451
chr15 90679973 90680280	110.399	2.23155	0.534429	4.17558	2.97232e-05	0.00146568
chr18 64750963 64751360	59.7092	3.05078	0.730642	4.17548	2.97365e-05	0.00146585
chr15 76114600 76114917	54.925	2.96823	0.710894	4.17534	2.97543e-05	0.00146624
chr6 25006845 25007175	33.6686	3.57898	0.85726	4.17491	2.9811e-05	0.00146854
chr19 25171367 25171816	78.1327	3.07082	0.735559	4.17481	2.98235e-05	0.00146867
chr4 11675805 11676424	89.1891	2.2835	0.547077	4.17399	2.99311e-05	0.0014725
chr12 117430934 117431303	61.0955	2.62164	0.628275	4.17276	3.00936e-05	0.00147999
chr16 94402197 94402586	60.4515	2.90726	0.696836	4.17208	3.01834e-05	0.00148392
chrX 139871469 139871867	70.2923	2.42967	0.582407	4.17178	3.02234e-05	0.00148539
chr12 75826817 75827320	83.9366	2.72507	0.653315	4.17114	3.03086e-05	0.00148908
chr11 115974784 115975204	151.212	2.36177	0.56623	4.17105	3.03204e-05	0.00148917
chr6 36809927 36810230	68.7001	2.81564	0.675062	4.17093	3.03356e-05	0.00148942
chr7 19093833 19094505	355.438	1.83055	0.438917	4.1706	3.03794e-05	0.00149107
chr16 97401738 97402031	45.3326	3.1094	0.745691	4.16982	3.04842e-05	0.00149374
chr10 93509522 93510183	75.0687	2.43473	0.583965	4.16931	3.05527e-05	0.0014966
chr3 84695376 84695759	72.9114	2.71192	0.650531	4.16878	3.06235e-05	0.00149857
chr6 88724313 88725165	167.977	1.60051	0.383966	4.16837	3.06783e-05	0.00150076
chr6 72667359 72667542	27.4464	3.78712	0.908614	4.16802	3.07263e-05	0.00150261
chr18 12513230 12513457	29.0228	4.5009	1.07999	4.16753	3.07916e-05	0.00150481
chr14 32164313 32164535	46.9203	2.95274	0.708579	4.16713	3.08459e-05	0.00150597
chr14 34208046 34208505	69.4386	2.70547	0.649278	4.16689	3.08779e-05	0.00150703
chr17 4834065 4834448	56.7817	2.88305	0.69195	4.16656	3.09233e-05	0.00150875
chr3 145974995 145975442	50.0237	3.19945	0.768159	4.16509	3.11235e-05	0.00151601
chrX 7658383 7658890	92.1242	2.28701	0.549183	4.16438	3.12197e-05	0.00151969
chr6 72650327 72650903	94.7537	2.54606	0.611405	4.16428	3.12338e-05	0.00151988
chr14 114840740 114841161	41.7114	3.22828	0.775262	4.16411	3.12563e-05	0.00151997
chr1 151177739 151178141	120.62	2.40036	0.576457	4.16399	3.12736e-05	0.00152032
chr16 90104715 90105404	121.268	2.62784	0.6311	4.1639	3.12854e-05	0.00152039
chr17 31982905 31983101	32.4829	3.63102	0.872109	4.16349	3.13416e-05	0.00152262
chr5 23581390 23581785	48.2414	2.9085	0.69863	4.16314	3.13896e-05	0.00152445
chr14 120500080 120500483	61.2112	2.90963	0.698936	4.16294	3.14175e-05	0.0015253
chr11 117159933 117160198	34.1844	3.31339	0.795958	4.16277	3.14403e-05	0.00152591
chr2 92529260 92529908	219.861	1.61557	0.388122	4.16253	3.14735e-05	0.00152702
chr5 115545766 115546051	85.1104	2.77986	0.667861	4.16233	3.15013e-05	0.00152742
chr18 68976269 68976717	63.1749	2.48313	0.596733	4.16121	3.16561e-05	0.00153286
chr10 13666895 13667617	48.9619	2.61689	0.628906	4.16102	3.16828e-05	0.00153365
chr6 49282088 49282488	49.2541	2.95743	0.710852	4.16041	3.17684e-05	0.00153728
chr5 17505562 17505882	43.8503	3.06562	0.737069	4.1592	3.19357e-05	0.00154336
chr17 62882098 62882298	59.8012	2.54391	0.611672	4.15894	3.19723e-05	0.00154462
chr2 177398098 177398473	75.9752	2.19987	0.528962	4.15883	3.19876e-05	0.00154486
chr4 95931384 95931660	45.3014	3.35772	0.807446	4.15845	3.20416e-05	0.00154696
chr14 60634071 60635174	451.598	1.77275	0.426357	4.15789	3.21194e-05	0.00155021
chr9 48737513 48737787	53.4064	2.90346	0.698364	4.15752	3.21717e-05	0.00155223
chr9 43144434 43144715	31.6259	3.42979	0.824981	4.15741	3.21871e-05	0.00155246
chr9 107605298 107605539	54.7371	3.02583	0.727853	4.1572	3.22166e-05	0.00155338
chr12 108006271 108006476	63.7423	2.74495	0.660319	4.15701	3.2244e-05	0.00155385
chr9 54699158 54700102	203.272	1.6779	0.403641	4.15691	3.22579e-05	0.00155385
chr6 67161643 67161896	45.3199	2.94946	0.709673	4.15608	3.23752e-05	0.00155704
chr7 118990393 118990704	59.4953	2.93188	0.705441	4.1561	3.23727e-05	0.00155704
chr3 58333960 58334496	78.9014	2.33084	0.560865	4.15579	3.24171e-05	0.00155796
chr15 77037510 77038180	95.0101	2.36798	0.569843	4.1555	3.24579e-05	0.00155845
chr5 37338297 37338720	93.2566	2.16812	0.521756	4.15543	3.24679e-05	0.00155845
chr14 57525120 57526228	436.393	1.73606	0.417798	4.15525	3.24933e-05	0.00155909
chr6 101215426 101215689	40.7351	2.90199	0.698655	4.15369	3.27162e-05	0.00156673
chr9 25571379 25571689	58.2849	2.70503	0.651232	4.15372	3.27118e-05	0.00156673
chr2 137757283 137757859	91.7938	2.86877	0.6907	4.15342	3.27542e-05	0.00156756
chr3 9513741 9514054	39.6875	2.95957	0.712563	4.15342	3.27548e-05	0.00156756
chr15 66875900 66876232	40.3874	3.04232	0.732584	4.15286	3.28342e-05	0.00157035
chr7 135734556 135734785	35.8199	3.6613	0.881679	4.15264	3.28655e-05	0.00157133
chr15 61294388 61295273	84.8498	2.51148	0.604819	4.15245	3.28928e-05	0.00157162
chr6 125503287 125503678	86.0942	2.73555	0.658891	4.15175	3.29941e-05	0.00157595
chr11 4262988 4263359	99.1088	2.12993	0.513127	4.15088	3.31194e-05	0.00158142
chr9 43561823 43562375	75.8731	2.25356	0.542982	4.15033	3.31999e-05	0.00158374
chr15 96843959 96844343	36.7025	3.2564	0.784644	4.15016	3.32245e-05	0.00158416
chr16 37440647 37441129	68.6428	2.46	0.592798	4.1498	3.32759e-05	0.00158582
chr8 84774476 84774892	94.3473	2.51732	0.606739	4.14892	3.3404e-05	0.00158988
chr8 94781898 94782253	87.8736	2.43186	0.586182	4.14865	3.34448e-05	0.00159079
chr3 59296094 59296480	62.3074	2.57286	0.620205	4.1484	3.3481e-05	0.00159149
chr18 39397101 39397725	73.4632	2.64954	0.638767	4.1479	3.35539e-05	0.00159444
chr17 46610098 46610406	53.5833	2.70698	0.652696	4.14738	3.36301e-05	0.00159755
chr8 11376118 11376348	34.009	2.99096	0.721504	4.14545	3.39151e-05	0.00161057
chr7 130946432 130946622	35.3964	3.52267	0.850176	4.14346	3.42105e-05	0.00162199
chr1 78656494 78656778	51.1063	3.19012	0.769948	4.14329	3.42358e-05	0.00162267
chr9 107328303 107328594	40.537	3.04493	0.735095	4.14223	3.43945e-05	0.00162914
chr17 6751480 6751855	76.0258	2.9383	0.709383	4.14204	3.44226e-05	0.00162996
chr5 32070660 32071104	80.4601	2.9155	0.703928	4.14176	3.44645e-05	0.00163142
chr18 54990966 54991126	71.0312	2.15955	0.52145	4.14144	3.45136e-05	0.00163321
chr3 62065710 62066030	36.2211	3.35004	0.808967	4.14113	3.45606e-05	0.00163439
chr9 50494045 50494783	133.876	2.32464	0.561346	4.14119	3.45505e-05	0.00163439
chr10 60081940 60082296	40.1969	3.07976	0.743717	4.14103	3.45745e-05	0.00163453
chr9 104407826 104408345	112.39	2.40865	0.581748	4.14036	3.46754e-05	0.00163877
chr5 124488929 124489197	29.6677	4.08267	0.986138	4.14006	3.47215e-05	0.0016399
chr10 42089760 42090378	70.2537	2.54984	0.615924	4.13987	3.4751e-05	0.00164077
chr18 69704739 69705066	29.2941	3.91139	0.944843	4.13972	3.47727e-05	0.00164127
chr11 100013795 100014341	80.1315	2.63099	0.635602	4.13937	3.48267e-05	0.00164277
chr16 32676680 32676920	41.9712	3.37712	0.815888	4.1392	3.48523e-05	0.0016429
chr6 145847018 145847234	31.2293	3.04757	0.736272	4.1392	3.48521e-05	0.0016429
chr9 94456129 94456532	46.8431	2.94526	0.711566	4.13913	3.48629e-05	0.0016429
chr8 122635799 122636340	119.605	2.37525	0.574008	4.13802	3.50318e-05	0.00164824
chr10 53750125 53750623	52.31	2.66264	0.643672	4.13664	3.52435e-05	0.00165608
chr17 31622989 31623610	88.6992	2.57075	0.621573	4.13587	3.53614e-05	0.00166057
chr9 96424085 96424407	47.7918	2.58755	0.625686	4.13555	3.54113e-05	0.00166133
chr17 35749764 35750166	109.871	2.0477	0.495159	4.13544	3.54277e-05	0.00166157
chr18 9211765 9211838	18.9856	4.57842	1.10726	4.1349	3.55106e-05	0.00166493
chr1 134192174 134192407	40.2812	3.09826	0.749402	4.13431	3.5602e-05	0.00166635
chr6 38081618 38082422	98.2488	2.59984	0.628852	4.13427	3.56086e-05	0.00166635
chr10 60831301 60832143	621.437	1.27825	0.309201	4.13405	3.56431e-05	0.00166744
chr1 134097512 134097627	36.3573	3.68734	0.891968	4.13394	3.56597e-05	0.00166768
chr15 97875885 97876072	43.1852	3.13077	0.75747	4.13319	3.57757e-05	0.00167156
chr11 73267317 73267593	58.5955	3.22292	0.779836	4.13281	3.58354e-05	0.00167325
chr1 89015435 89015786	82.0025	2.31305	0.559761	4.13221	3.59293e-05	0.00167605
chr7 29477040 29477593	66.955	2.74769	0.665033	4.13167	3.60141e-05	0.00167948
chr11 75321029 75321744	65.2876	2.74853	0.665435	4.13042	3.62094e-05	0.00168805
chr16 22572668 22573288	108.572	2.6841	0.650003	4.12936	3.63774e-05	0.00169389
chr18 44542549 44543176	97.458	2.31606	0.560901	4.12918	3.64065e-05	0.00169456
chr6 147062670 147063110	45.3957	3.03765	0.735701	4.12893	3.64459e-05	0.0016949
chr9 47389808 47390372	78.6517	2.21353	0.536104	4.12891	3.64481e-05	0.0016949
chr14 54443586 54444105	109.475	1.88653	0.457076	4.12739	3.66898e-05	0.00170399
chr2 152739413 152739662	120.594	1.90339	0.461149	4.1275	3.66734e-05	0.00170399
chr5 144098328 144098733	55.6463	3.2022	0.775829	4.12745	3.66801e-05	0.00170399
chr9 74975556 74976492	626.21	1.26562	0.306637	4.12741	3.66877e-05	0.00170399
chr11 88552977 88553311	62.1806	2.78075	0.673772	4.12714	3.67298e-05	0.00170532
chr19 20601460 20602136	78.5087	2.73695	0.663203	4.12687	3.67733e-05	0.00170662
chr16 85141502 85141792	51.555	3.04125	0.737004	4.1265	3.68334e-05	0.00170744
chr18 69814644 69814856	30.9536	3.39721	0.823267	4.1265	3.6832e-05	0.00170744
chr6 143153784 143154358	103.844	2.25372	0.546208	4.12612	3.68931e-05	0.00170967
chr13 40651082 40651396	41.2823	3.05354	0.74013	4.12569	3.6963e-05	0.00171238
chr11 88164797 88165154	129.128	2.23624	0.542096	4.12518	3.70443e-05	0.00171507
chr2 17861092 17861437	38.3846	3.08387	0.747566	4.12521	3.70391e-05	0.00171507
chr5 24908173 24909164	628.05	1.33695	0.324107	4.12504	3.70678e-05	0.00171562
chr7 84733084 84733421	51.9663	2.68253	0.650447	4.12413	3.72142e-05	0.00172131
chr4 155173314 155173807	99.9679	2.34524	0.568758	4.12344	3.73251e-05	0.0017259
chr3 52603419 52603691	42.5458	2.96464	0.719038	4.12306	3.73873e-05	0.0017277
chr12 10589516 10589924	71.1497	2.36806	0.574423	4.12251	3.74774e-05	0.00173078
chr17 47958189 47958698	74.4087	2.56282	0.621698	4.1223	3.75114e-05	0.00173181
chr2 175141518 175142155	113.236	1.88776	0.457965	4.12206	3.75499e-05	0.00173304
chr11 11908124 11908505	31.0146	3.35524	0.814021	4.12181	3.75904e-05	0.00173383
chr15 80010273 80010422	59.6012	2.77884	0.674194	4.12172	3.76059e-05	0.001734
chr14 105328226 105328907	130.409	2.2441	0.544468	4.12164	3.76184e-05	0.00173404
chr14 67149149 67149498	29.4915	3.98877	0.967805	4.12146	3.76481e-05	0.00173487
chr8 71538726 71538981	39.2609	3.61655	0.877595	4.12098	3.77266e-05	0.00173794
chr8 120598407 120598933	91.5267	2.42553	0.588624	4.12067	3.77768e-05	0.00173971
chr11 96413609 96414273	102.987	2.53339	0.614841	4.12041	3.78202e-05	0.00174117
[truncated: 2,367 more rows]

## Sheet: DOWN
	baseMean	log2FoldChange	lfcSE	stat	pvalue	padj
chr11 103984045 103984616	374.55	-4.31314	0.432317	-9.97679	1.92589e-23	2.84523e-18
chr9 24541999 24542185	287.996	-6.15618	0.638684	-9.63886	5.47922e-22	4.04739e-17
chr1 131703489 131703861	220.297	-4.22122	0.478129	-8.82861	1.05981e-18	5.21906e-14
chr8 35540298 35540864	194.863	-4.6656	0.543339	-8.58691	8.934e-18	3.29968e-13
chr10 22058517 22059175	254.003	-3.60722	0.428792	-8.41251	4.01312e-17	9.95477e-13
chr11 103985198 103985724	224.279	-3.67277	0.436629	-8.41165	4.04293e-17	9.95477e-13
chr12 17507008 17507545	206.42	-3.47365	0.416108	-8.34796	6.94502e-17	1.46576e-12
chr17 87052362 87052851	210.87	-4.64504	0.559512	-8.30196	1.02406e-16	1.89113e-12
chr10 89599106 89599954	333.782	-3.28814	0.398059	-8.26044	1.45133e-16	2.38237e-12
chr12 99575738 99576280	245.775	-3.97587	0.497135	-7.99756	1.26913e-15	1.56246e-11
chr15 82342022 82342276	172.107	-4.53875	0.581205	-7.80921	5.75473e-15	5.66787e-11
chr4 118548043 118548320	235.023	-3.59768	0.464705	-7.74185	9.79805e-15	8.51485e-11
chr10 118796553 118796973	246.513	-3.4193	0.446795	-7.65295	1.96414e-14	1.57675e-10
chr12 35480698 35481180	186.301	-3.7436	0.489433	-7.64885	2.02782e-14	1.57675e-10
chr9 3018295 3018670	351.597	-3.0568	0.400167	-7.63882	2.19222e-14	1.61935e-10
chr10 89584471 89585460	246.887	-3.37263	0.442897	-7.61492	2.63853e-14	1.85622e-10
chr14 19416126 19416290	497.746	-3.08848	0.409236	-7.54694	4.45593e-14	2.99228e-10
chr6 134247088 134247641	264.631	-3.44291	0.459844	-7.48714	7.03929e-14	4.33315e-10
chr1 88509898 88510385	152.134	-3.88585	0.524778	-7.40474	1.31405e-13	7.19012e-10
chr15 83493753 83494244	177.883	-3.26871	0.442865	-7.38083	1.5731e-13	7.78152e-10
chr13 119600234 119600443	272.531	-3.10442	0.423796	-7.32528	2.38393e-13	1.1006e-09
chr4 126101626 126101861	162.798	-3.78007	0.517755	-7.3009	2.85856e-13	1.27973e-09
chr11 26804994 26805432	141.494	-3.61913	0.503247	-7.19156	6.40541e-13	2.36577e-09
chr9 124256282 124257082	519.804	-2.6156	0.363445	-7.19668	6.16945e-13	2.36577e-09
chrX 169978800 169978985	155.706	-6.08645	0.851919	-7.1444	9.03911e-13	3.17953e-09
chr11 71230463 71231131	253.119	-7.74688	1.08545	-7.13704	9.53589e-13	3.27627e-09
chr11 71251353 71251765	337.635	-10.567	1.48226	-7.12893	1.01154e-12	3.39639e-09
chr12 102426327 102426683	238.059	-3.21922	0.452455	-7.11501	1.11908e-12	3.67397e-09
chr7 92441646 92442007	146.781	-3.12637	0.441613	-7.07944	1.44734e-12	4.54946e-09
chr4 70378097 70378272	178.093	-3.86994	0.550731	-7.02692	2.11143e-12	6.44087e-09
chr4 140872184 140872635	294.51	-2.9226	0.416012	-7.02529	2.13626e-12	6.44087e-09
chr14 121436914 121437571	204.691	-2.98513	0.427515	-6.98251	2.89944e-12	8.39906e-09
chr16 59521926 59522447	117.375	-3.4394	0.493983	-6.96258	3.3409e-12	9.15778e-09
chr3 95286580 95286884	162.498	-3.07931	0.44303	-6.95057	3.63808e-12	9.26681e-09
chr13 108819906 108820269	92.007	-4.15368	0.599383	-6.92993	4.21054e-12	1.04351e-08
chr12 100855551 100855973	106.749	-5.80345	0.842866	-6.88538	5.76348e-12	1.35155e-08
chr16 33751267 33751992	518.205	-2.28356	0.335093	-6.81471	9.44552e-12	2.05212e-08
chr16 90091869 90092416	317.576	-2.52912	0.372346	-6.79239	1.10287e-11	2.32763e-08
chrX 170004861 170005866	529.128	-3.15805	0.465292	-6.78725	1.14294e-11	2.37822e-08
chr10 118795106 118795353	113.981	-4.52617	0.667944	-6.77628	1.23311e-11	2.46183e-08
chr13 95849749 95850099	99.1474	-3.75106	0.553448	-6.77762	1.22172e-11	2.46183e-08
chr15 83039890 83040100	108.036	-4.04144	0.596238	-6.77823	1.21656e-11	2.46183e-08
chr16 57389693 57389944	101.73	-4.19909	0.62131	-6.75846	1.3947e-11	2.71116e-08
chr13 44320999 44321631	212.786	-2.81347	0.419236	-6.71096	1.93353e-11	3.4782e-08
chr16 57389992 57390318	133.899	-3.34536	0.498607	-6.70941	1.9541e-11	3.4782e-08
chr12 18609868 18610382	123.036	-6.22403	0.935708	-6.65168	2.89764e-11	4.80995e-08
chr13 33951309 33951702	193.626	-2.82942	0.426948	-6.62708	3.4239e-11	5.5586e-08
chr13 95849390 95849705	103.434	-3.43077	0.518791	-6.613	3.7661e-11	5.98268e-08
chr15 9864641 9865146	81.8588	-4.1731	0.631725	-6.60588	3.95166e-11	6.1791e-08
chr8 91176179 91176516	90.7455	-4.09499	0.620965	-6.59456	4.26517e-11	6.56375e-08
chr14 104005206 104005891	302.858	-2.48188	0.37711	-6.58131	4.66306e-11	7.10209e-08
chr13 24488622 24489109	142.976	-3.04559	0.463561	-6.56998	5.03228e-11	7.58621e-08
chr11 113172474 113173183	198.308	-2.94869	0.449778	-6.55587	5.53191e-11	8.0917e-08
chr9 124257147 124257999	598.823	-2.18482	0.333811	-6.54509	5.94602e-11	8.61217e-08
chr16 38110685 38110917	98.7173	-5.09576	0.780388	-6.52977	6.58698e-11	9.35706e-08
chr13 88828313 88828808	128.64	-3.10662	0.476919	-6.51393	7.32087e-11	1.02034e-07
chr13 51395606 51396051	159.85	-2.86459	0.439997	-6.51047	7.49155e-11	1.03437e-07
chr3 95497276 95497514	129.12	-3.3048	0.508627	-6.4975	8.1667e-11	1.09683e-07
chr6 49012910 49013350	118.961	-3.45982	0.534004	-6.47901	9.23255e-11	1.20706e-07
chr10 99433421 99433868	109.219	-3.60601	0.558018	-6.46218	1.03206e-10	1.30318e-07
chr7 92439898 92440526	142.061	-2.84035	0.44033	-6.45051	1.11471e-10	1.39562e-07
chr11 119377285 119377690	147.186	-3.09076	0.480032	-6.43866	1.20536e-10	1.45964e-07
chr8 33492355 33492817	107.802	-3.71761	0.577991	-6.43196	1.25972e-10	1.48885e-07
chr2 32892409 32892857	313.001	-2.41967	0.378165	-6.39845	1.56965e-10	1.81167e-07
chr10 13933415 13933731	94.3551	-4.97056	0.780657	-6.36715	1.92575e-10	2.17178e-07
chr13 95868829 95869146	199.44	-2.89929	0.456064	-6.3572	2.05463e-10	2.29956e-07
chr17 31223645 31224354	160.87	-2.70117	0.426228	-6.3374	2.3368e-10	2.57634e-07
chr8 35716489 35716853	82.6688	-3.68045	0.580906	-6.33572	2.36238e-10	2.58525e-07
chr1 43462646 43463029	163.574	-2.86353	0.452306	-6.33096	2.43635e-10	2.64659e-07
chr17 25257942 25258391	213.476	-2.55899	0.404872	-6.3205	2.60725e-10	2.81157e-07
chr17 25332320 25332694	125.778	-3.26501	0.518036	-6.30266	2.92573e-10	3.0874e-07
chr17 35799002 35799453	253.247	-2.34752	0.373525	-6.28477	3.2833e-10	3.41592e-07
chr5 100872040 100872377	293.661	-2.41403	0.384771	-6.27395	3.52001e-10	3.58643e-07
chr5 100861792 100862177	189.691	-2.56224	0.410395	-6.24335	4.28309e-10	4.1905e-07
chr15 85963409 85963898	317.886	-2.53231	0.406203	-6.23409	4.54398e-10	4.41651e-07
chr1 88588822 88589350	455.671	-2.75327	0.442096	-6.22776	4.73141e-10	4.56863e-07
chr10 93943949 93944597	293.551	-3.20432	0.516367	-6.20551	5.452e-10	5.16319e-07
chr17 12121477 12121830	197.667	-2.91819	0.470622	-6.20071	5.62093e-10	5.28926e-07
chr11 60836408 60836856	105.656	-9.31844	1.50472	-6.19282	5.90988e-10	5.52596e-07
chr4 59163965 59164338	86.8087	-3.69462	0.597815	-6.1802	6.40184e-10	5.87443e-07
chr8 90391289 90391837	153.652	-3.03696	0.491757	-6.17572	6.58613e-10	5.96938e-07
chr3 129270092 129270347	99.8412	-3.35238	0.543905	-6.16354	7.11371e-10	6.33103e-07
chr9 2999979 3000226	493.732	-2.68596	0.436364	-6.15533	7.49223e-10	6.54954e-07
chr18 38949952 38950386	113.396	-3.39027	0.551002	-6.15292	7.607e-10	6.61075e-07
chr12 91711634 91712168	204.04	-2.50148	0.406726	-6.15029	7.73403e-10	6.67042e-07
chr12 17511024 17511265	77.2513	-4.06902	0.664245	-6.12577	9.02456e-10	7.5619e-07
chr16 33756002 33756351	230.303	-2.36022	0.385462	-6.1231	9.17693e-10	7.61665e-07
chr16 50063588 50063865	75.2005	-4.24882	0.695631	-6.10786	1.00978e-09	8.24203e-07
chr9 72449448 72449800	107.314	-3.7409	0.612406	-6.10854	1.0055e-09	8.24203e-07
chr1 88125948 88126265	76.4202	-3.6315	0.595054	-6.10281	1.0422e-09	8.45989e-07
chrX 169993510 169995078	2345.16	-2.38152	0.391657	-6.08063	1.1971e-09	9.16348e-07
chr13 17982699 17983106	73.115	-3.96032	0.652398	-6.07039	1.27597e-09	9.61771e-07
chr8 123696098 123696590	78.3262	-3.51363	0.579475	-6.06346	1.33222e-09	9.99068e-07
chr17 71285950 71286331	374.381	-2.18916	0.361369	-6.05796	1.37859e-09	1.02862e-06
chr12 84276146 84276590	150.798	-3.02923	0.500812	-6.04863	1.46078e-09	1.06983e-06
chr4 140582739 140583077	171.324	-2.58811	0.427885	-6.04861	1.46103e-09	1.06983e-06
chr2 59800895 59801260	188.712	-2.4515	0.405929	-6.03924	1.54839e-09	1.12134e-06
chr17 13552138 13552387	132.097	-3.55482	0.589462	-6.03061	1.63338e-09	1.16014e-06
chr12 20920755 20921533	210.086	-2.50817	0.416004	-6.0292	1.64772e-09	1.16472e-06
chr16 44833128 44833544	86.3851	-9.0949	1.51259	-6.0128	1.82347e-09	1.25298e-06
chr11 60835230 60835475	97.0618	-9.0653	1.50827	-6.01037	1.85095e-09	1.26502e-06
chr11 71252300 71252650	97.3206	-9.07316	1.51068	-6.00601	1.90143e-09	1.28858e-06
chr10 62313808 62314155	123.909	-2.86616	0.478725	-5.98707	2.13652e-09	1.39664e-06
chr13 113485520 113485913	237.6	-2.44515	0.409362	-5.97308	2.32812e-09	1.47617e-06
chr9 66980559 66980749	68.5124	-4.40604	0.738192	-5.96869	2.39162e-09	1.50995e-06
chr12 8826914 8827628	305.082	-2.10074	0.352349	-5.9621	2.49012e-09	1.54752e-06
chr8 25468046 25468410	107.561	-2.95762	0.49711	-5.94962	2.68769e-09	1.64078e-06
chr4 112288334 112288898	121.201	-8.93138	1.50224	-5.94537	2.75827e-09	1.67694e-06
chr14 76097133 76097622	174.591	-8.57581	1.44401	-5.93889	2.86964e-09	1.7375e-06
chr1 85988380 85988668	161.988	-2.50373	0.422738	-5.92266	3.1678e-09	1.87199e-06
chr15 30608007 30608478	236.57	-2.45479	0.414768	-5.91846	3.24969e-09	1.90514e-06
chr12 35337076 35337362	61.6989	-4.56133	0.772123	-5.90752	3.47295e-09	2.01208e-06
chr14 76747855 76748253	93.9391	-3.12506	0.529752	-5.89911	3.65472e-09	2.07667e-06
chr12 74804392 74804520	79.3066	-4.08766	0.693282	-5.8961	3.72203e-09	2.10681e-06
chr2 134730605 134730906	78.7876	-3.36374	0.570808	-5.89294	3.79386e-09	2.13928e-06
chr15 73434869 73435523	403.918	-2.02684	0.34468	-5.88034	4.09426e-09	2.26139e-06
chr7 101444181 101444578	106.747	-2.83883	0.484481	-5.85953	4.64193e-09	2.52125e-06
chr8 71747053 71747398	58.5192	-4.84984	0.830471	-5.83987	5.22413e-09	2.79635e-06
chr10 119028548 119029091	94.485	-3.36904	0.577694	-5.83188	5.48067e-09	2.90212e-06
chr6 72545307 72545605	160.848	-2.47973	0.425468	-5.82824	5.60151e-09	2.93456e-06
chr17 31800923 31801168	100.71	-3.96146	0.680195	-5.824	5.74544e-09	2.98876e-06
chr2 143956819 143957084	89.713	-2.92374	0.503813	-5.80323	6.50486e-09	3.33681e-06
chr1 181552507 181553463	335.072	-2.10384	0.363006	-5.79561	6.8074e-09	3.45601e-06
chr17 13305945 13306285	189.917	-3.37704	0.582681	-5.79569	6.80417e-09	3.45601e-06
chr11 109433049 109433378	80.5185	-3.87692	0.670495	-5.78217	7.37414e-09	3.69297e-06
chr3 142249503 142249897	201.034	-3.02756	0.523774	-5.78028	7.4577e-09	3.69722e-06
chr7 45679793 45680304	245.99	-2.1451	0.371099	-5.78041	7.45201e-09	3.69722e-06
chr12 100887831 100888076	141.253	-2.72146	0.471099	-5.77683	7.61213e-09	3.73616e-06
chr1 88227220 88227425	81.587	-3.83539	0.664724	-5.76991	7.93146e-09	3.88e-06
chr9 66805653 66806230	101.437	-3.99258	0.692732	-5.76352	8.23784e-09	4.00337e-06
chr9 119736925 119737317	67.9236	-3.62143	0.628542	-5.76163	8.33053e-09	4.02196e-06
chr10 120628008 120628517	176.014	-2.29654	0.398999	-5.75576	8.62512e-09	4.11045e-06
chr14 76099352 76099963	285.067	-2.10438	0.365546	-5.75683	8.57064e-09	4.11045e-06
chr7 58742631 58743038	225.887	-2.35663	0.409802	-5.75064	8.89071e-09	4.20987e-06
chr3 121369473 121369914	219.606	-2.52237	0.438683	-5.74987	8.93117e-09	4.21551e-06
chr1 135669037 135669397	238.587	-2.25519	0.392887	-5.74004	9.4653e-09	4.38359e-06
chr11 94259187 94259453	61.2283	-3.76249	0.656898	-5.72766	1.01823e-08	4.65725e-06
chr9 40631112 40631531	220.706	-2.84973	0.497865	-5.7239	1.04105e-08	4.66061e-06
chr8 13625507 13625794	222.812	-2.19012	0.382891	-5.71995	1.06558e-08	4.75603e-06
chr13 95890148 95890427	227.437	-2.20312	0.385203	-5.71939	1.06908e-08	4.7573e-06
chr13 119598589 119598780	251.774	-2.29422	0.401259	-5.71755	1.08071e-08	4.76596e-06
chr8 77421683 77421917	79.9676	-3.44419	0.602338	-5.71803	1.07767e-08	4.76596e-06
chr12 54839961 54840188	114.567	-2.65893	0.465726	-5.70921	1.13504e-08	4.94256e-06
chr17 12133828 12134057	84.41	-3.83033	0.671566	-5.70358	1.17316e-08	5.08264e-06
chr9 3015667 3015793	220.214	-3.08335	0.541727	-5.69171	1.25777e-08	5.37044e-06
chr11 57980365 57980775	111.982	-2.81199	0.494524	-5.68626	1.29855e-08	5.5286e-06
chr10 87696402 87696841	128.149	-2.71759	0.478457	-5.67991	1.34764e-08	5.70472e-06
chr17 13654743 13655237	141.09	-2.72247	0.480237	-5.66901	1.43629e-08	6.04535e-06
chr8 35541827 35542095	67.4763	-4.02517	0.710291	-5.66693	1.45376e-08	6.06702e-06
chr4 140530843 140531403	130.897	-2.61184	0.461248	-5.66255	1.49138e-08	6.20651e-06
chr4 9737569 9738074	231.781	-2.15513	0.38103	-5.65605	1.54898e-08	6.42808e-06
chr13 100594022 100594482	141.864	-3.01212	0.533349	-5.64756	1.62744e-08	6.60866e-06
chr4 133387945 133388422	163.063	-2.34179	0.415621	-5.63442	1.75646e-08	7.01332e-06
chr1 88556446 88556952	351.609	-1.99858	0.354898	-5.63142	1.78728e-08	7.0851e-06
chr11 88968255 88968671	68.0782	-4.35654	0.773627	-5.63132	1.78838e-08	7.0851e-06
chr10 22402540 22402745	63.906	-8.59737	1.527	-5.63023	1.79965e-08	7.10149e-06
chr9 63711403 63711878	164.092	-2.33176	0.414204	-5.62949	1.80739e-08	7.10149e-06
chr1 181366736 181367193	99.9498	-3.0913	0.549524	-5.62541	1.85069e-08	7.25235e-06
chr17 24260158 24260529	69.4605	-4.31094	0.766662	-5.623	1.87673e-08	7.33493e-06
chr3 52930249 52930608	156.629	-2.51952	0.448695	-5.61521	1.96319e-08	7.57267e-06
chr15 10816077 10816389	78.6691	-3.16759	0.564227	-5.61403	1.97668e-08	7.58461e-06
chr9 63684373 63684646	66.2543	-3.60384	0.641985	-5.61359	1.98168e-08	7.58461e-06
chr13 107619435 107619993	172.856	-2.3321	0.415588	-5.61157	2.00498e-08	7.63423e-06
chr1 120099480 120099989	312.853	-1.98112	0.353193	-5.60915	2.03317e-08	7.68151e-06
chr5 103709081 103709420	193.521	-2.38195	0.424694	-5.60862	2.03945e-08	7.68151e-06
chr9 67424009 67424545	79.2848	-3.41115	0.608234	-5.60829	2.0434e-08	7.68151e-06
chr2 155397682 155397982	99.7438	-2.7787	0.496385	-5.59787	2.17003e-08	8.13683e-06
chr13 17983242 17983510	110.391	-2.83669	0.507502	-5.58952	2.27702e-08	8.43308e-06
chr11 78382743 78383059	79.7888	-3.02661	0.543159	-5.57224	2.51491e-08	9.08417e-06
chr1 82834673 82834860	86.5052	-3.19911	0.574265	-5.57078	2.53596e-08	9.11565e-06
chr5 139726219 139726955	400.155	-1.91904	0.34456	-5.56953	2.5543e-08	9.15929e-06
chr4 141423398 141423665	224.07	-2.46714	0.443085	-5.5681	2.57534e-08	9.21234e-06
chr14 19419265 19419436	546.477	-2.65562	0.477628	-5.56002	2.69749e-08	9.55676e-06
chr8 34760566 34761028	147.374	-2.55698	0.460001	-5.55863	2.71903e-08	9.61e-06
chr1 179828904 179829352	265.567	-2.02792	0.364999	-5.55596	2.76083e-08	9.71127e-06
chr1 135633935 135634224	194.885	-2.5057	0.451171	-5.55377	2.79578e-08	9.78761e-06
chr12 8848110 8848404	91.6403	-2.82216	0.509236	-5.54196	2.99111e-08	1.03246e-05
chr17 35030205 35030527	173.657	-2.32034	0.418797	-5.5405	3.01602e-08	1.03864e-05
chr19 43723489 43723949	124.649	-2.46953	0.446043	-5.53653	3.08517e-08	1.05507e-05
chr4 58463068 58463355	104.352	-2.77254	0.501037	-5.53361	3.13715e-08	1.06326e-05
chr10 26559273 26559653	105.371	-2.58226	0.467133	-5.52789	3.24105e-08	1.09071e-05
chr19 43695564 43696030	220.447	-2.1975	0.397659	-5.52608	3.27456e-08	1.09655e-05
chr8 12977322 12977829	161.042	-2.29534	0.415715	-5.52144	3.36241e-08	1.1188e-05
chr11 88989639 88989783	54.4705	-4.96908	0.901276	-5.51338	3.52002e-08	1.16338e-05
chr4 118548537 118548729	65.6972	-4.23158	0.767894	-5.51063	3.57551e-08	1.17909e-05
chr3 131618454 131619112	134.193	-2.57684	0.467803	-5.50838	3.62148e-08	1.18894e-05
chr3 123256693 123257015	148.206	-2.36683	0.429725	-5.50778	3.63393e-08	1.19038e-05
chr1 39687177 39687732	182.998	-2.28226	0.414525	-5.50573	3.67633e-08	1.19895e-05
chr10 13935719 13936019	110.773	-2.7534	0.500501	-5.50128	3.77037e-08	1.2162e-05
chr13 49198831 49199093	147.821	-2.50964	0.456129	-5.50205	3.7541e-08	1.2162e-05
chr15 10758729 10759266	189.828	-2.12797	0.387091	-5.49732	3.85599e-08	1.23193e-05
chr5 66232411 66232757	101.645	-2.68735	0.488867	-5.4971	3.86084e-08	1.23193e-05
chr9 3004519 3004654	262.181	-2.67219	0.486493	-5.49276	3.95706e-08	1.25721e-05
chr13 37109036 37109262	64.0458	-3.29103	0.599447	-5.49011	4.01688e-08	1.27347e-05
chr11 74568756 74569145	91.9726	-3.11455	0.567417	-5.489	4.0422e-08	1.27602e-05
chr2 50964087 50964365	96.2886	-2.9384	0.537098	-5.47088	4.47811e-08	1.38406e-05
chr10 118122542 118123176	212.825	-2.30411	0.421243	-5.46978	4.50582e-08	1.38971e-05
chr1 178991584 178991837	61.6066	-3.55197	0.65016	-5.46322	4.67569e-08	1.43065e-05
chr11 88967839 88968115	53.5906	-4.72815	0.867622	-5.44955	5.04977e-08	1.51416e-05
chr12 83833996 83834293	78.4873	-3.00284	0.551037	-5.44944	5.0528e-08	1.51416e-05
chr8 13623070 13623321	123.786	-2.78369	0.511144	-5.446	5.15144e-08	1.53748e-05
chr1 134679402 134679992	284.239	-2.76905	0.509987	-5.42965	5.64654e-08	1.64536e-05
chr10 116996245 116996656	111.469	-2.62765	0.484177	-5.42705	5.7294e-08	1.66109e-05
chr1 135659231 135659912	440.676	-2.10787	0.388522	-5.42536	5.78394e-08	1.66724e-05
chr18 12659094 12659424	91.6766	-2.98722	0.55062	-5.42519	5.78933e-08	1.66724e-05
chr16 44811640 44811887	53.3075	-3.95052	0.728299	-5.42431	5.8178e-08	1.67217e-05
chr9 40638729 40638959	90.8171	-2.94361	0.54275	-5.4235	5.8443e-08	1.67653e-05
chr11 88692488 88692775	81.0707	-3.34959	0.61827	-5.41768	6.03775e-08	1.72533e-05
chr4 126001874 126002250	169.538	-2.48912	0.459477	-5.41728	6.05116e-08	1.72582e-05
chr6 130092455 130092816	70.6495	-5.21533	0.963271	-5.41419	6.1568e-08	1.74584e-05
chr17 34278445 34278814	88.3026	-4.13768	0.76487	-5.40964	6.31502e-08	1.78385e-05
chr9 3030117 3030261	236.628	-2.71923	0.502724	-5.409	6.33767e-08	1.78684e-05
chr4 46630348 46630718	191.608	-2.21732	0.410038	-5.4076	6.38734e-08	1.79741e-05
chr15 79390378 79390910	262.77	-2.12173	0.392419	-5.40681	6.41556e-08	1.80192e-05
chr15 31314292 31314616	106.738	-2.58963	0.479408	-5.40172	6.60032e-08	1.8433e-05
chr13 119601814 119602235	376.142	-2.12897	0.394182	-5.40098	6.6277e-08	1.84745e-05
chr14 19418076 19418374	875.424	-2.52822	0.468326	-5.39843	6.72271e-08	1.86866e-05
chr16 49951863 49952615	582.968	-1.90435	0.352771	-5.39826	6.72908e-08	1.86866e-05
chr17 12804600 12805172	106.823	-2.51248	0.465567	-5.39661	6.79129e-08	1.8824e-05
chr13 89828432 89828805	126.547	-2.37538	0.440875	-5.38788	7.12942e-08	1.9614e-05
chr11 83455560 83456054	148.678	-2.31054	0.429212	-5.38322	7.31641e-08	2.00538e-05
chr8 27178343 27178590	117.582	-2.56287	0.476568	-5.37777	7.54135e-08	2.05559e-05
chr2 58041949 58042281	96.7869	-2.91021	0.541241	-5.37692	7.57719e-08	2.05776e-05
chr4 139341611 139342004	102.396	-3.02035	0.562695	-5.36765	7.9767e-08	2.14391e-05
chr2 5793846 5794132	55.0516	-3.43629	0.640303	-5.36665	8.02115e-08	2.15066e-05
chr14 19416745 19416837	122.96	-2.95436	0.550581	-5.3659	8.05483e-08	2.15577e-05
chr12 35329779 35330084	101.705	-3.02752	0.564375	-5.36438	8.12285e-08	2.16613e-05
chr6 89262359 89262687	282.639	-2.02892	0.378604	-5.35896	8.37028e-08	2.21215e-05
chr18 61481646 61482091	352.349	-2.01831	0.3769	-5.35502	8.5549e-08	2.25082e-05
chr1 92749320 92749817	211.297	-2.00485	0.374537	-5.35289	8.65612e-08	2.26741e-05
chr15 99008835 99009144	58.0695	-4.76844	0.890775	-5.35314	8.64423e-08	2.26741e-05
chr13 99006257 99007030	305.783	-2.00149	0.374604	-5.34296	9.14416e-08	2.36589e-05
chr12 105529582 105529995	89.2156	-2.86298	0.536042	-5.34095	9.24602e-08	2.37974e-05
chr8 124150042 124150341	49.7761	-4.26348	0.798254	-5.34101	9.24322e-08	2.37974e-05
chr4 46643337 46643897	335.61	-1.93359	0.362062	-5.34051	9.2688e-08	2.38101e-05
chr15 34587267 34587788	86.9718	-3.15554	0.59102	-5.33913	9.33916e-08	2.38708e-05
chr12 104836307 104836525	54.5135	-8.2114	1.53882	-5.33618	9.49259e-08	2.40962e-05
chr17 31437107 31437370	64.8243	-3.59232	0.673273	-5.33561	9.52251e-08	2.41307e-05
chr4 140787466 140787789	79.5344	-3.31191	0.621494	-5.32894	9.87855e-08	2.499e-05
chr2 102671922 102672409	119.135	-2.42578	0.455329	-5.32753	9.95564e-08	2.50991e-05
chr17 13551036 13551239	62.7873	-4.77124	0.895848	-5.32595	1.00427e-07	2.52323e-05
chr3 129964681 129964980	88.9725	-3.18389	0.598956	-5.31574	1.06226e-07	2.62871e-05
chr11 111088863 111089284	155.671	-2.21335	0.416757	-5.31089	1.09094e-07	2.68618e-05
chr5 122509630 122509962	93.9157	-2.92875	0.552065	-5.30508	1.12626e-07	2.75028e-05
chr13 95847901 95848211	57.6203	-6.11921	1.15416	-5.30188	1.14615e-07	2.78499e-05
chr10 20879464 20879887	112.938	-2.58503	0.487989	-5.29732	1.17514e-07	2.83624e-05
chr9 3035668 3036136	487.042	-2.62157	0.494938	-5.29676	1.17876e-07	2.83624e-05
chr2 102166628 102166990	124.606	-2.48647	0.469652	-5.29428	1.19486e-07	2.87032e-05
chr13 107832849 107833097	109.983	-2.85089	0.538846	-5.29074	1.21824e-07	2.91698e-05
chr10 25167732 25168065	44.2712	-5.318	1.0054	-5.28943	1.22699e-07	2.92845e-05
chr6 100461138 100461769	116.361	-2.56704	0.486037	-5.28158	1.28075e-07	3.0235e-05
chr12 104835469 104835790	96.4232	-3.13723	0.594872	-5.27379	1.33638e-07	3.12887e-05
chr15 12425180 12425516	101.783	-2.64522	0.501968	-5.26969	1.36653e-07	3.16513e-05
chr17 88131348 88131696	140.122	-2.49099	0.472698	-5.26973	1.36625e-07	3.16513e-05
chr9 106398175 106398420	84.1468	-2.66668	0.506074	-5.26936	1.36901e-07	3.16513e-05
chr10 119050360 119050649	93.0558	-2.94117	0.558773	-5.26362	1.41247e-07	3.25036e-05
chr10 66891801 66892111	53.634	-4.52241	0.859373	-5.26245	1.4215e-07	3.25592e-05
chr17 71259807 71260090	264.572	-1.95375	0.371297	-5.26195	1.42537e-07	3.25973e-05
chr1 170922575 170922926	89.7727	-2.84716	0.541231	-5.26052	1.43649e-07	3.27503e-05
chr12 17510171 17510579	168.616	-2.53648	0.482201	-5.26022	1.43885e-07	3.27534e-05
chr11 54841938 54842230	118.323	-2.59794	0.494066	-5.25828	1.45409e-07	3.2948e-05
chr2 166204152 166204690	215.056	-2.02893	0.386653	-5.24743	1.54233e-07	3.45764e-05
chr19 29493358 29493662	123.394	-2.50372	0.477627	-5.24198	1.58859e-07	3.55055e-05
chr4 124915093 124915610	90.3859	-2.86881	0.547415	-5.24064	1.60018e-07	3.56568e-05
chr11 71225956 71226150	42.4904	-8.21887	1.56892	-5.23857	1.61826e-07	3.59423e-05
chr7 28971059 28971405	126.805	-2.53394	0.483807	-5.2375	1.6277e-07	3.60525e-05
chr1 80453057 80453384	95.1105	-2.96588	0.566868	-5.23206	1.67635e-07	3.6799e-05
chr16 89899745 89900170	97.5318	-2.86311	0.548102	-5.22368	1.75398e-07	3.82457e-05
chr11 31734094 31734509	208.602	-2.14292	0.410608	-5.2189	1.79987e-07	3.88861e-05
chr13 64252221 64252498	167.282	-2.26907	0.434784	-5.21885	1.80038e-07	3.88861e-05
chr19 3996228 3996565	111.757	-2.70034	0.517517	-5.21787	1.80996e-07	3.90359e-05
chr15 31337576 31337821	109.711	-2.46598	0.47269	-5.21691	1.81929e-07	3.9123e-05
chr11 71285232 71285648	62.6372	-7.97174	1.52866	-5.21487	1.83951e-07	3.94406e-05
chr15 38323256 38323506	44.913	-4.50674	0.864614	-5.21243	1.86388e-07	3.97778e-05
chr1 155442319 155442708	87.4146	-2.92114	0.560878	-5.20815	1.90731e-07	4.05437e-05
chr11 60761801 60761999	55.7744	-4.19227	0.80552	-5.20442	1.94602e-07	4.10124e-05
chr8 106364169 106364582	145.922	-2.27051	0.436322	-5.20375	1.95309e-07	4.10444e-05
chr11 109704655 109704949	78.8288	-2.6964	0.518365	-5.20174	1.97429e-07	4.11969e-05
chr1 40412409 40412746	132.441	-2.33286	0.44885	-5.19741	2.02086e-07	4.20499e-05
chr19 47572428 47572732	57.3303	-3.68624	0.70953	-5.19533	2.04355e-07	4.24621e-05
chr16 45651471 45651872	58.8342	-4.33875	0.835469	-5.19319	2.06725e-07	4.28943e-05
chr15 100245990 100246302	120.322	-2.40185	0.463209	-5.18524	2.15741e-07	4.41451e-05
chr8 27108010 27108457	187.151	-2.08478	0.402192	-5.18354	2.17718e-07	4.4488e-05
chr6 49022690 49023024	71.3252	-3.26454	0.630121	-5.18081	2.20928e-07	4.49574e-05
chr17 3490230 3490689	85.319	-2.63449	0.509048	-5.17534	2.27498e-07	4.62307e-05
chr2 103004698 103004905	62.7406	-3.38347	0.654165	-5.1722	2.31349e-07	4.6756e-05
chr19 32494660 32494942	96.2864	-2.73303	0.529	-5.16641	2.38632e-07	4.79653e-05
chr16 59559583 59560252	278.771	-1.92579	0.372828	-5.16534	2.39996e-07	4.81087e-05
chr9 3036507 3036595	77.7597	-3.44989	0.668242	-5.16263	2.43505e-07	4.85485e-05
chr19 53251057 53251331	91.8261	-2.81103	0.544669	-5.16099	2.45653e-07	4.88449e-05
chr14 46790776 46791027	104.092	-2.44005	0.473071	-5.15788	2.49758e-07	4.95278e-05
chr17 34072098 34072396	106.539	-2.53814	0.492788	-5.15057	2.5969e-07	5.09628e-05
chr2 91984522 91985073	390.915	-1.78309	0.346281	-5.14926	2.61518e-07	5.11326e-05
chr15 99001374 99001934	98.6113	-2.83645	0.550945	-5.14833	2.62818e-07	5.12239e-05
chr5 136030008 136030389	166.596	-2.13689	0.41532	-5.14518	2.6727e-07	5.18862e-05
chr4 58470256 58470544	93.1347	-2.62722	0.510836	-5.14298	2.70413e-07	5.22903e-05
chr6 129216193 129216648	169.017	-2.14154	0.416395	-5.14305	2.70309e-07	5.22903e-05
chr17 43327200 43328125	225.025	-1.98305	0.386084	-5.13632	2.80175e-07	5.34779e-05
chr6 134556204 134556559	77.6129	-3.17305	0.617762	-5.13635	2.80122e-07	5.34779e-05
chr11 69423958 69424270	241.846	-1.96602	0.382934	-5.13409	2.83516e-07	5.39405e-05
chr4 58462346 58462833	99.6932	-2.50756	0.488441	-5.13381	2.83935e-07	5.39405e-05
chr8 35556118 35556622	246.858	-1.91469	0.373137	-5.13133	2.87705e-07	5.42148e-05
chr11 71252909 71253102	43.6578	-7.96505	1.55257	-5.13024	2.89366e-07	5.4386e-05
chr15 5950886 5951323	50.6468	-7.91306	1.54433	-5.12396	2.99186e-07	5.56768e-05
chr6 100402553 100402997	178.518	-2.17055	0.423765	-5.12206	3.0222e-07	5.60914e-05
chr2 167358427 167359005	605.456	-1.61101	0.314675	-5.11959	3.06208e-07	5.67604e-05
chr16 37689298 37689635	140.402	-2.32761	0.4547	-5.11899	3.07174e-07	5.6868e-05
chr3 84703383 84703725	140.771	-2.24794	0.439194	-5.11833	3.08246e-07	5.69951e-05
chr2 71343960 71344238	104.255	-2.5411	0.496989	-5.11299	3.17106e-07	5.83412e-05
chr1 85258195 85258476	65.138	-3.518	0.688184	-5.112	3.18769e-07	5.84106e-05
chr9 56094840 56095095	157.916	-2.21244	0.43318	-5.10745	3.26535e-07	5.941e-05
chr12 98677510 98677688	47.8628	-4.164	0.818036	-5.09025	3.576e-07	6.40862e-05
chr3 130235286 130235655	63.5048	-3.33295	0.654833	-5.08978	3.58478e-07	6.40862e-05
chr4 150804124 150804471	128.578	-2.31373	0.454722	-5.08821	3.6145e-07	6.4315e-05
chr1 72013909 72014273	133.098	-2.2124	0.435098	-5.08483	3.6796e-07	6.51029e-05
chr9 40576157 40576594	229.561	-1.97828	0.389329	-5.08126	3.74931e-07	6.59414e-05
chr4 8811060 8811403	103.759	-2.50669	0.493568	-5.07872	3.79982e-07	6.6653e-05
chr5 31926642 31926924	62.7287	-2.97554	0.586772	-5.07103	3.95673e-07	6.89329e-05
chr1 82793151 82793577	187.811	-2.12522	0.419321	-5.06825	4.01482e-07	6.98497e-05
chr11 71320816 71321119	44.9558	-7.86357	1.55178	-5.06747	4.03142e-07	6.99866e-05
chr16 85145801 85146197	125.674	-2.38989	0.472047	-5.06282	4.13102e-07	7.12136e-05
chr4 112244018 112244371	37.9386	-7.982	1.57698	-5.06157	4.15814e-07	7.15275e-05
chr5 112264098 112264463	269.573	-1.88517	0.372701	-5.05812	4.23403e-07	7.25087e-05
chr6 124202024 124202519	121.22	-2.5181	0.497939	-5.05704	4.2581e-07	7.28096e-05
chr5 32733966 32734286	163.492	-2.27056	0.449246	-5.05417	4.32267e-07	7.33417e-05
chr6 134087713 134087987	116.743	-2.40691	0.47664	-5.04974	4.42407e-07	7.4272e-05
chr10 22148436 22149222	293.733	-1.83661	0.363791	-5.04853	4.45227e-07	7.45357e-05
chr11 31796118 31796575	236.298	-1.87744	0.372115	-5.04532	4.52763e-07	7.54108e-05
chr10 77266181 77266628	389.51	-1.72139	0.341535	-5.04016	4.65138e-07	7.71951e-05
chr13 45950545 45950867	125.506	-2.20358	0.43722	-5.03999	4.65566e-07	7.71951e-05
chr10 116930160 116930406	103.039	-2.47191	0.490632	-5.03822	4.69887e-07	7.74768e-05
chr19 10268069 10268307	68.2212	-2.8532	0.566342	-5.03795	4.7054e-07	7.7498e-05
chr11 106994281 106994647	221.804	-2.09057	0.415023	-5.03723	4.72318e-07	7.77042e-05
chr8 90378931 90379431	108.534	-2.77262	0.550532	-5.03625	4.74736e-07	7.79284e-05
chr16 91540792 91541011	42.9753	-4.21519	0.837219	-5.03476	4.78454e-07	7.81048e-05
chr13 107601004 107601314	65.6992	-2.8781	0.571934	-5.03222	4.84825e-07	7.88834e-05
chr19 14614848 14615252	104.627	-2.50489	0.497846	-5.03145	4.86778e-07	7.9071e-05
chr9 44552283 44552610	159.787	-2.07004	0.411641	-5.02875	4.937e-07	7.99427e-05
chr13 52488843 52489121	41.8591	-3.89517	0.77531	-5.02402	5.06008e-07	8.16109e-05
chr2 22811498 22811840	286.652	-1.8493	0.368132	-5.02347	5.07449e-07	8.1754e-05
chr15 79104924 79105116	91.2357	-2.53524	0.504871	-5.02156	5.12526e-07	8.23535e-05
chr1 71988028 71988413	170.128	-1.99506	0.39777	-5.01561	5.28657e-07	8.42521e-05
chr2 52734563 52734835	87.0438	-2.85009	0.568434	-5.01393	5.33294e-07	8.48995e-05
chr4 139330598 139331052	190.02	-2.06012	0.411068	-5.01161	5.39756e-07	8.56446e-05
chr1 151188066 151188293	33.5086	-7.95335	1.58796	-5.00853	5.48476e-07	8.66628e-05
chr14 19416559 19416640	117.826	-3.10311	0.61964	-5.00792	5.50218e-07	8.68451e-05
chr11 110563909 110564144	67.44	-3.11533	0.622447	-5.00498	5.58679e-07	8.78604e-05
chr10 67618103 67618406	80.664	-2.68251	0.536386	-5.00108	5.70113e-07	8.92226e-05
chr5 136632232 136632730	126.793	-2.28396	0.456681	-5.00122	5.69696e-07	8.92226e-05
chr17 75112924 75113248	82.5446	-2.56324	0.512724	-4.99927	5.75485e-07	8.95889e-05
chr13 100317609 100317804	60.3112	-3.28597	0.657349	-4.99882	5.76833e-07	8.96541e-05
chr12 100326774 100327114	181.436	-2.01929	0.404294	-4.99461	5.89542e-07	9.0915e-05
chr6 115015520 115015850	231.653	-2.01038	0.402534	-4.99431	5.90464e-07	9.09622e-05
chr5 34233860 34234071	68.4311	-3.16136	0.6332	-4.99268	5.95468e-07	9.14471e-05
chr11 58959152 58959455	176.516	-2.13806	0.428329	-4.99164	5.98673e-07	9.17485e-05
chr13 36940364 36940720	107.292	-2.41156	0.483112	-4.99172	5.98453e-07	9.17485e-05
chr6 134824494 134824756	82.7935	-2.86334	0.574433	-4.98463	6.20791e-07	9.45497e-05
chr1 88158435 88158751	69.9675	-3.01704	0.605967	-4.97889	6.39492e-07	9.64557e-05
chr10 39957829 39958062	85.5464	-2.59307	0.520805	-4.97897	6.39246e-07	9.64557e-05
chr1 161281063 161281421	60.2234	-3.0881	0.620491	-4.97686	6.46225e-07	9.72207e-05
chr4 53201652 53201929	49.097	-3.59546	0.722513	-4.97633	6.4802e-07	9.72925e-05
chr15 19675629 19675989	72.3647	-3.36305	0.676155	-4.97379	6.56571e-07	9.82498e-05
chr19 16123112 16123460	99.8387	-2.44074	0.491018	-4.97077	6.66875e-07	9.9316e-05
chr10 67633122 67633757	304.712	-2.05677	0.414161	-4.96612	6.83065e-07	0.000101351
chr11 59141846 59142299	110.679	-2.53126	0.509864	-4.96457	6.8852e-07	0.000101923
chr10 67640743 67640989	74.7787	-2.7112	0.546326	-4.9626	6.95552e-07	0.000102771
chr4 55722473 55722796	62.2187	-3.29522	0.6646	-4.95821	7.11474e-07	0.0001049
chr14 51132453 51132753	87.4426	-2.58129	0.520677	-4.95756	7.13828e-07	0.000105143
chr13 112349193 112349401	78.3642	-2.82039	0.568935	-4.95731	7.14758e-07	0.000105175
chr11 117242262 117242802	161.859	-2.13443	0.430681	-4.95593	7.19837e-07	0.000105397
chr5 21283687 21284126	160.383	-2.07409	0.418548	-4.95545	7.21631e-07	0.000105555
chr5 136014771 136015281	198.123	-2.40846	0.486102	-4.95464	7.24655e-07	0.000105893
chr3 130359848 130360157	84.531	-2.83157	0.572366	-4.94713	7.5315e-07	0.0001093
chr1 72000811 72001068	58.2709	-3.22708	0.652408	-4.94641	7.55939e-07	0.000109343
chr7 97032469 97032686	57.3508	-3.09683	0.626092	-4.94629	7.56404e-07	0.000109343
chr19 53408453 53408772	184.953	-2.10923	0.426452	-4.94599	7.57571e-07	0.000109402
chr17 8856313 8856791	158.252	-2.29399	0.463947	-4.9445	7.63411e-07	0.000109622
chr4 58288744 58289186	163.188	-2.06311	0.417257	-4.94446	7.63534e-07	0.000109622
chr4 132599552 132600046	165.636	-2.19024	0.442937	-4.9448	7.62228e-07	0.000109622
chr4 55778676 55779101	162.881	-2.0191	0.408905	-4.93783	7.89977e-07	0.000112653
chr8 34592644 34593032	115.062	-2.41937	0.490029	-4.93719	7.92544e-07	0.00011291
chr8 34762801 34763008	85.3689	-2.84217	0.575878	-4.93536	8.00041e-07	0.000113696
chr5 37000254 37000455	43.263	-4.53243	0.918652	-4.93378	8.06547e-07	0.000114463
chr13 55895456 55895979	169.397	-2.02283	0.410091	-4.93264	8.11276e-07	0.000115024
chr13 73693271 73693608	93.0367	-2.49446	0.505999	-4.92978	8.23224e-07	0.00011648
chr2 166127105 166127406	89.81	-2.56287	0.519892	-4.92962	8.23916e-07	0.00011648
chr10 93945862 93946276	156.977	-2.04561	0.415159	-4.92731	8.33712e-07	0.000117489
chr2 73029686 73030219	338.964	-1.80227	0.365766	-4.9274	8.33296e-07	0.000117489
chr7 101523175 101523516	58.0084	-3.04489	0.618173	-4.92563	8.40881e-07	0.000118088
chr16 59610821 59611148	56.6391	-3.22781	0.655494	-4.92424	8.46888e-07	0.000118593
chr7 104167271 104168019	245.714	-2.05845	0.418602	-4.91743	8.76862e-07	0.000121524
chr1 179045896 179046187	103.654	-2.36165	0.480469	-4.91531	8.86411e-07	0.000122502
chr13 95494933 95495390	61.8284	-4.13555	0.841515	-4.91441	8.90508e-07	0.000122838
chr8 70529871 70530165	58.3255	-2.9314	0.596609	-4.91343	8.94946e-07	0.000123336
chr10 22059496 22059695	48.5263	-4.25906	0.866877	-4.91311	8.96428e-07	0.000123425
chr19 32523802 32524121	114.434	-2.33443	0.475202	-4.9125	8.99201e-07	0.000123576
chr5 137159556 137159826	78.6906	-2.62821	0.535065	-4.91195	9.0176e-07	0.000123813
chr13 95941246 95941525	42.0548	-4.94034	1.0063	-4.90939	9.13617e-07	0.000125208
chr5 32034381 32034869	78.8084	-2.59262	0.528166	-4.90872	9.16709e-07	0.000125408
chr4 58467813 58468085	55.636	-3.43748	0.700479	-4.90733	9.23262e-07	0.000125857
chr9 3026648 3026811	143.522	-3.06338	0.624275	-4.9071	9.24318e-07	0.000125857
chr5 23878917 23879118	30.8642	-7.7743	1.58557	-4.90318	9.42996e-07	0.000128164
chr3 122378632 122379000	144.214	-2.30343	0.469873	-4.90223	9.47526e-07	0.000128543
chr15 100251346 100251788	137.9	-2.10074	0.428563	-4.90183	9.4948e-07	0.00012869
chr3 10020432 10020657	62.3381	-2.97386	0.607141	-4.89814	9.67501e-07	0.000130415
chr13 44384904 44385051	40.8239	-3.76832	0.769704	-4.8958	9.79064e-07	0.000131494
chr16 50096416 50096909	172.863	-2.16153	0.441528	-4.89556	9.80241e-07	0.000131532
chr13 31004943 31005368	84.834	-2.62175	0.535712	-4.89396	9.88248e-07	0.000132486
chr17 13590356 13590769	93.2555	-2.76189	0.564524	-4.89241	9.9607e-07	0.000133172
chr6 90740381 90741056	403.543	-1.70779	0.349168	-4.89103	1.0031e-06	0.000133646
chr12 25382050 25382433	103.405	-2.32292	0.475087	-4.88946	1.01113e-06	0.000134335
chr12 98832515 98832725	34.8967	-4.60757	0.942705	-4.88761	1.02068e-06	0.000134997
chr19 4244818 4245310	163.301	-1.98945	0.407021	-4.88783	1.01951e-06	0.000134997
chr13 21913874 21914210	56.6095	-3.043	0.62268	-4.88694	1.02416e-06	0.000135336
chr15 31312062 31312309	88.7968	-2.42121	0.495599	-4.88542	1.0321e-06	0.000136142
chr16 32634262 32634522	77.1285	-3.21053	0.657322	-4.88426	1.03818e-06	0.000136551
chr15 31329838 31330156	146.961	-2.55437	0.523184	-4.88235	1.04829e-06	0.000137326
chr6 121223860 121224135	75.521	-2.58474	0.529411	-4.88231	1.04852e-06	0.000137326
chr7 58686667 58686948	100.44	-2.59485	0.531766	-4.87968	1.06257e-06	0.000138552
chr8 70705423 70705692	95.4412	-2.55083	0.522734	-4.87979	1.062e-06	0.000138552
chr6 116022092 116022407	67.7042	-3.10081	0.635842	-4.87669	1.07879e-06	0.000140296
chr8 41217870 41218344	73.3762	-3.22444	0.661384	-4.8753	1.08644e-06	0.000140797
chr1 177598199 177598640	115.73	-2.34352	0.480769	-4.87453	1.09069e-06	0.000141221
chr6 128786537 128786891	44.2255	-7.57595	1.55438	-4.87394	1.09393e-06	0.000141517
chr13 75796720 75796893	77.2039	-2.52909	0.519344	-4.86978	1.11722e-06	0.000143525
chr9 61378468 61379045	381.63	-1.7038	0.350121	-4.8663	1.13707e-06	0.000145594
chr2 91081904 91082199	166.873	-2.11078	0.433987	-4.86369	1.15216e-06	0.000146864
chr3 97935036 97935308	179.871	-1.96156	0.403535	-4.86095	1.16823e-06	0.000148491
chr19 30125299 30125614	84.6375	-2.62181	0.539484	-4.85985	1.17474e-06	0.000148971
chr18 62799744 62800012	46.9301	-3.27241	0.673691	-4.85744	1.18914e-06	0.000150281
chr10 41665583 41665858	51.6195	-3.57315	0.73565	-4.85714	1.19095e-06	0.000150381
chr6 128788551 128788870	55.3545	-7.46964	1.53823	-4.85601	1.19777e-06	0.000150727
chr4 140766019 140766257	64.0377	-3.21624	0.662786	-4.8526	1.21851e-06	0.000152502
chr13 96106491 96106785	89.4431	-2.46765	0.50857	-4.85214	1.22138e-06	0.000152529
chr10 96656135 96656686	229.791	-1.89435	0.390434	-4.8519	1.22283e-06	0.000152581
chr9 71805604 71805962	156.822	-2.02198	0.416792	-4.85129	1.22662e-06	0.000152796
chr10 87687882 87688148	55.1622	-3.06059	0.63104	-4.85008	1.23415e-06	0.000153475
chr11 59531637 59531859	71.282	-3.45388	0.712195	-4.84963	1.23689e-06	0.000153687
chr7 29008231 29008528	63.724	-2.82104	0.582143	-4.84596	1.25999e-06	0.000156032
chr5 148724556 148724816	93.6053	-2.50834	0.517814	-4.84409	1.27194e-06	0.000156985
chr11 22949146 22949542	140.991	-2.21839	0.458006	-4.84358	1.27519e-06	0.000157213
chr15 31325805 31326239	87.0355	-2.43684	0.503174	-4.84294	1.27935e-06	0.000157374
chr10 22074041 22074294	37.1577	-4.96937	1.02652	-4.84096	1.2921e-06	0.000158548
chr7 80419192 80419764	297.845	-1.98024	0.409061	-4.84094	1.29229e-06	0.000158548
chr10 127114312 127114777	181.985	-1.95503	0.403927	-4.84007	1.29796e-06	0.00015887
chr3 90594507 90594732	85.0734	-2.57944	0.533123	-4.83836	1.30914e-06	0.000160072
chr4 150733441 150733664	50.6727	-3.14706	0.650647	-4.83681	1.31939e-06	0.000160948
chr4 53238194 53238453	60.2238	-3.02353	0.625198	-4.83611	1.32403e-06	0.000161126
chr7 101466284 101467105	798.694	-1.58257	0.327348	-4.8345	1.33478e-06	0.000162301
chr6 17520629 17521021	161.357	-1.94693	0.402763	-4.83395	1.33851e-06	0.000162487
chr11 115184866 115185285	349.93	-1.65247	0.342075	-4.83073	1.36033e-06	0.000164999
chr18 88826716 88827146	85.5489	-2.61527	0.541476	-4.8299	1.36603e-06	0.000165419
chr19 53547543 53547905	108.681	-2.36378	0.489519	-4.82879	1.37367e-06	0.00016575
chr9 71697272 71697520	69.9933	-2.59848	0.538201	-4.82808	1.37855e-06	0.000166119
chr13 37237203 37237659	78.6008	-2.93766	0.608502	-4.8277	1.38122e-06	0.000166169
chr3 149203444 149203760	80.3156	-2.47137	0.511961	-4.82725	1.38428e-06	0.000166403
chr17 45758844 45759144	122.875	-2.37731	0.492721	-4.82485	1.40109e-06	0.000168012
chr5 138775100 138775455	175.718	-2.20301	0.456582	-4.825	1.40006e-06	0.000168012
chr13 107607340 107607702	72.5078	-2.79445	0.579218	-4.82453	1.40333e-06	0.000168145
chr12 12164471 12164723	50.7736	-3.51871	0.72957	-4.82299	1.41419e-06	0.000168762
chr6 136654138 136654910	337.815	-1.82691	0.378781	-4.82314	1.41319e-06	0.000168762
chr4 95083959 95084341	138.561	-2.09901	0.435346	-4.82147	1.42502e-06	0.000169495
chr16 59583522 59584027	338.711	-1.95591	0.405933	-4.81829	1.44791e-06	0.000171127
chr5 137179535 137180316	143.153	-2.17569	0.451658	-4.81713	1.45641e-06	0.000171865
chr1 60746052 60746548	196.291	-1.98171	0.411457	-4.81632	1.46233e-06	0.000172142
chr4 59455537 59455842	90.6103	-2.42399	0.503403	-4.8152	1.4705e-06	0.000172691
chr11 52056074 52056479	68.9977	-2.72145	0.565415	-4.81319	1.48538e-06	0.000174162
chr13 108667137 108667405	47.5786	-3.37317	0.70123	-4.81037	1.50651e-06	0.00017608
chr18 3890863 3891210	70.9305	-2.67043	0.555222	-4.80967	1.51181e-06	0.000176282
chr8 122436688 122436907	126.662	-2.18795	0.455141	-4.8072	1.5306e-06	0.000178051
chr2 160221894 160222085	74.8781	-2.62946	0.547063	-4.80652	1.53583e-06	0.000178519
chr8 24725698 24726095	180.893	-2.10843	0.438734	-4.80571	1.542e-06	0.000178954
chr2 45133180 45133511	56.4415	-3.27458	0.681848	-4.80251	1.5669e-06	0.000181416
chr7 142949569 142949838	57.1961	-3.12018	0.650229	-4.79858	1.59791e-06	0.000184717
chr17 87313109 87313893	549.166	-1.5781	0.329018	-4.79638	1.61558e-06	0.000186323
chr1 34827927 34828308	152.761	-2.02782	0.422898	-4.79506	1.62626e-06	0.000187116
chr4 32046844 32047158	31.0871	-7.67488	1.60074	-4.79458	1.63016e-06	0.000187375
chr13 108775689 108776253	107.583	-2.21765	0.462925	-4.79051	1.66359e-06	0.000190521
chr13 115138639 115138961	64.4399	-2.79108	0.582762	-4.7894	1.67283e-06	0.000191304
chr17 65649158 65649425	133.173	-2.16047	0.451096	-4.78937	1.67302e-06	0.000191304
chr8 39152837 39153059	37.4042	-7.49877	1.56693	-4.78564	1.70442e-06	0.000193994
chr13 95382284 95382721	85.479	-2.43107	0.508038	-4.78521	1.70809e-06	0.000194195
chr1 191850709 191851105	255.534	-1.84741	0.386163	-4.78401	1.7183e-06	0.000194973
chr2 28796199 28796867	308.913	-1.74488	0.364974	-4.78083	1.74577e-06	0.000197635
chr18 37741917 37742118	42.1763	-4.83314	1.01099	-4.78058	1.74793e-06	0.000197728
chr15 64331078 64331374	105.006	-2.34576	0.490702	-4.78041	1.74934e-06	0.000197736
chr13 48645057 48645387	118.392	-2.20934	0.462258	-4.77945	1.75778e-06	0.000198538
chr1 181415001 181415394	103.524	-2.41358	0.505074	-4.77865	1.76474e-06	0.000198946
chr4 101141892 101142172	87.7916	-2.70233	0.565487	-4.77877	1.76372e-06	0.000198946
chr5 136760402 136760700	117.549	-2.09647	0.438722	-4.77857	1.76543e-06	0.000198946
chr9 67011513 67011957	86.04	-2.63009	0.550514	-4.77752	1.77469e-06	0.000199684
chr11 31850369 31850759	98.0885	-2.34923	0.491814	-4.77666	1.78232e-06	0.000200285
chr12 112863544 112863852	188.783	-2.00761	0.420301	-4.77661	1.78274e-06	0.000200285
chr12 87488837 87489043	32.3394	-7.55791	1.58233	-4.77645	1.78416e-06	0.000200292
chr4 139430184 139430499	253.29	-1.75158	0.366816	-4.7751	1.79621e-06	0.000201187
chr3 82793693 82793973	82.4492	-2.56292	0.537057	-4.77216	1.82263e-06	0.000203068
chr4 143281393 143281595	49.4534	-3.12168	0.65413	-4.77226	1.82172e-06	0.000203068
chr5 100860640 100861155	279.302	-1.68936	0.354197	-4.76955	1.84639e-06	0.000205023
chr9 40841405 40841648	44.6957	-4.45964	0.935215	-4.76858	1.85533e-06	0.000205472
chr6 100509596 100509888	137.924	-2.28551	0.479317	-4.76826	1.85823e-06	0.000205638
chr12 79862726 79863007	97.4568	-2.42776	0.509346	-4.76643	1.87523e-06	0.000207364
chr9 40556523 40556727	34.2743	-3.93819	0.82669	-4.76381	1.8997e-06	0.0002096
chr2 144294331 144294700	123.323	-2.2374	0.469704	-4.76343	1.90332e-06	0.000209842
chr10 60250490 60250764	89.2311	-2.43617	0.511692	-4.761	1.92633e-06	0.000211221
chr11 31726015 31726267	56.9419	-2.99998	0.630121	-4.76095	1.92681e-06	0.000211221
chr8 106381024 106381266	54.3524	-3.09342	0.649725	-4.76112	1.9252e-06	0.000211221
chr9 63674515 63674942	301.871	-1.63591	0.34363	-4.76068	1.92942e-06	0.000211301
chr1 120532492 120532914	115.413	-2.31192	0.485675	-4.76023	1.93375e-06	0.00021147
chr4 140584312 140584781	140.661	-2.19441	0.461048	-4.75962	1.93957e-06	0.000211941
chr11 106562848 106563092	68.4544	-2.88154	0.605869	-4.75605	1.97417e-06	0.000215244
chr5 139702247 139702753	180.6	-1.9782	0.416188	-4.75315	2.00271e-06	0.000217553
chr11 101645395 101645666	68.5509	-3.12502	0.657568	-4.75239	2.01023e-06	0.00021821
chr8 41138511 41138817	84.8949	-2.3793	0.500897	-4.75009	2.03331e-06	0.000220391
chr14 119787666 119787971	32.7452	-4.43084	0.933918	-4.74435	2.09174e-06	0.000224745
chr8 70605651 70605820	78.4534	-2.57978	0.543731	-4.7446	2.08923e-06	0.000224745
chr10 118611001 118611374	72.645	-2.81222	0.592836	-4.74368	2.09868e-06	0.000225327
chr10 18935138 18935439	64.3587	-2.90998	0.613734	-4.74143	2.12212e-06	0.000227268
chr8 34762083 34762390	80.9909	-2.77964	0.586407	-4.74012	2.13588e-06	0.000227831
chr15 76643437 76643624	43.9252	-3.28571	0.693368	-4.73877	2.15017e-06	0.000228696
chr15 99017338 99017599	56.0675	-3.03248	0.640184	-4.73688	2.17031e-06	0.000230505
chr13 51398857 51399016	87.8901	-2.49504	0.526796	-4.73624	2.17716e-06	0.000231067
chr1 92725058 92725474	121.726	-2.43152	0.513578	-4.73448	2.19619e-06	0.000232752
chr19 36364802 36365133	69.1064	-2.84662	0.601648	-4.73136	2.23017e-06	0.000236014
chr14 74689628 74689956	96.3118	-2.26093	0.478023	-4.72975	2.24796e-06	0.000237387
chr13 15853083 15853532	94.7246	-2.38405	0.504148	-4.72887	2.25775e-06	0.00023808
chr14 51942319 51942567	98.4991	-2.23706	0.473213	-4.72738	2.27434e-06	0.000238897
chr3 109361936 109362264	160.322	-1.91521	0.405166	-4.72697	2.279e-06	0.000238957
chr1 71974779 71975094	141.749	-2.27963	0.48259	-4.72374	2.31542e-06	0.000242006
chr7 114016311 114016812	132.083	-2.06965	0.438203	-4.72304	2.32349e-06	0.000242418
chr4 137890625 137891105	307.801	-1.62979	0.345246	-4.72067	2.35073e-06	0.000244913
chr19 21459044 21459233	55.9088	-3.0364	0.643292	-4.72009	2.35735e-06	0.00024543
chr2 35756519 35756850	259.161	-1.72186	0.364825	-4.71969	2.36206e-06	0.000245466
chr1 62715040 62715335	119.879	-2.1868	0.46347	-4.71832	2.37806e-06	0.000246543
chr18 39201936 39202272	51.7947	-5.477	1.16095	-4.71767	2.38566e-06	0.000247159
chr8 117079661 117080078	330.247	-1.66995	0.354064	-4.71653	2.39899e-06	0.000248017
chr17 31838411 31838624	93.4928	-2.48415	0.526714	-4.71632	2.40145e-06	0.000248099
chr13 52568039 52568340	134.516	-2.26579	0.48046	-4.71587	2.40678e-06	0.000248302
chr18 4304055 4304346	144.956	-2.01655	0.427803	-4.71372	2.43231e-06	0.000250264
chr2 167590474 167590784	150.768	-2.01166	0.427143	-4.70957	2.48242e-06	0.000254682
chr17 45953603 45953971	121.313	-2.18487	0.463935	-4.70942	2.48426e-06	0.000254695
chr5 136212811 136213040	73.5204	-2.59214	0.550478	-4.7089	2.49062e-06	0.000254882
chr9 123187521 123187963	55.9692	-2.83608	0.602288	-4.70884	2.49126e-06	0.000254882
chr16 44832376 44832626	39.8623	-3.89319	0.826817	-4.70865	2.49363e-06	0.000254947
chr14 31482452 31482765	155.056	-2.20343	0.468337	-4.7048	2.54115e-06	0.00025891
chr6 135350065 135350509	142.152	-2.16863	0.460979	-4.70439	2.54623e-06	0.000259249
chr2 30407114 30407542	181.932	-1.92812	0.409985	-4.7029	2.5649e-06	0.00026079
chr1 135633382 135633814	274.02	-2.75195	0.58523	-4.70234	2.57196e-06	0.000261328
chr11 58143756 58144447	102.346	-2.52117	0.536244	-4.70154	2.58204e-06	0.000261992
chr9 106332776 106333156	115.894	-2.19215	0.466346	-4.70069	2.59282e-06	0.000262243
chr4 32206570 32206889	54.0981	-3.48197	0.741022	-4.69888	2.61597e-06	0.000264164
chr10 87639334 87639612	34.7122	-4.47153	0.952472	-4.69466	2.67051e-06	0.000268936
chr11 118147961 118148199	100.032	-2.24134	0.477495	-4.69395	2.67976e-06	0.000269684
chr8 104116314 104116815	93.6516	-2.46861	0.526131	-4.69201	2.70533e-06	0.000271918
chr14 63157582 63157838	74.2086	-2.52193	0.537548	-4.69155	2.71148e-06	0.000272136
chr8 36238103 36238454	178.94	-1.83972	0.392393	-4.68847	2.75254e-06	0.000275495
chr13 51317179 51317406	61.7429	-3.19023	0.680758	-4.68629	2.78202e-06	0.000277885
chr14 66561516 66562079	99.914	-2.18638	0.46662	-4.68557	2.79175e-06	0.000278489
chr4 152260493 152260850	127.997	-2.18518	0.466435	-4.68486	2.80157e-06	0.000279279
chr13 112018603 112019158	141.188	-2.01043	0.42919	-4.68425	2.80985e-06	0.000279727
chr13 33952126 33952409	102.371	-2.66463	0.569533	-4.67863	2.88795e-06	0.000285961
chr9 67140556 67140876	33.6198	-5.64597	1.20688	-4.67817	2.89453e-06	0.000286421
chr10 121705794 121706095	104.21	-2.37584	0.50799	-4.67694	2.91194e-06	0.000287711
chr13 112551630 112552212	146.157	-2.05462	0.43932	-4.67683	2.91341e-06	0.000287711
chr11 43451401 43451628	44.601	-4.76142	1.01825	-4.67609	2.92397e-06	0.000288208
chr13 108787781 108788255	77.6265	-2.49197	0.532932	-4.67596	2.92581e-06	0.000288208
chr7 139377387 139377832	301.094	-1.67845	0.358956	-4.67593	2.92624e-06	0.000288208
chr15 59930398 59930702	43.3084	-3.45893	0.739972	-4.67441	2.94807e-06	0.000289777
chr11 69692220 69692697	431.997	-1.60862	0.344333	-4.67171	2.98705e-06	0.000292054
chr12 35734436 35734766	148.181	-2.06253	0.441483	-4.67182	2.9854e-06	0.000292054
chr15 95873275 95873543	46.9013	-3.59187	0.769026	-4.67067	3.00218e-06	0.000293146
chr2 50982479 50983135	246.48	-1.79255	0.383855	-4.66987	3.01389e-06	0.000294095
chr11 3125565 3125685	131.586	-2.2548	0.483123	-4.66715	3.05409e-06	0.000296842
chr6 100435278 100435516	90.0357	-2.3559	0.505019	-4.66498	3.0865e-06	0.000298616
chr1 184471364 184471771	182.977	-1.9301	0.413838	-4.66391	3.1026e-06	0.000299282
chr4 141994061 141994591	129.145	-2.12859	0.456429	-4.66358	3.10756e-06	0.000299282
chr5 62755892 62756473	166.735	-2.01204	0.431385	-4.66413	3.09922e-06	0.000299282
chr8 25468824 25469153	98.5015	-2.62745	0.563449	-4.66316	3.1139e-06	0.000299697
chr18 77954405 77954770	105.435	-2.5349	0.543796	-4.66149	3.13934e-06	0.000301164
chr18 39673962 39674270	97.8572	-2.2131	0.474852	-4.66061	3.15268e-06	0.000302248
chr5 36996325 36996957	219.937	-2.02099	0.43369	-4.65998	3.16246e-06	0.000302989
chr14 72753019 72753319	69.8195	-2.59814	0.557635	-4.65922	3.17413e-06	0.000303873
chr2 156222161 156222496	77.5006	-2.61685	0.561682	-4.65895	3.17827e-06	0.000303873
chr1 151917816 151918047	30.8305	-7.41067	1.5911	-4.65756	3.19974e-06	0.00030557
chr4 109257645 109257968	115.399	-2.40992	0.517472	-4.65709	3.2071e-06	0.000306075
chr13 37045461 37045692	87.3812	-2.65445	0.570209	-4.65522	3.23627e-06	0.000307865
chr13 112318082 112318545	220.889	-1.74125	0.374137	-4.65403	3.25508e-06	0.000308627
chr17 35200416 35200840	557.119	-1.50809	0.32405	-4.65387	3.25757e-06	0.000308627
chr17 65663774 65664043	150.203	-2.25196	0.48408	-4.65203	3.28683e-06	0.000309683
chr9 14772138 14772406	111.827	-2.37307	0.510151	-4.6517	3.2921e-06	0.000309863
chr18 62744214 62744570	45.1265	-3.43271	0.738015	-4.65128	3.29883e-06	0.000310221
chr17 24344736 24345006	104.403	-2.29605	0.494054	-4.64737	3.36193e-06	0.000315351
chr3 108933636 108933918	63.448	-3.02719	0.651581	-4.64591	3.38577e-06	0.0003173
chr15 76473758 76473954	62.073	-3.02462	0.651246	-4.64435	3.41143e-06	0.000318592
chr5 53187216 53187576	115.343	-2.182	0.470107	-4.6415	3.45884e-06	0.000321988
chr18 82885289 82885682	78.3305	-2.59045	0.558325	-4.63967	3.4896e-06	0.000324443
chr1 36129196 36129502	147.958	-2.0146	0.434225	-4.63953	3.4921e-06	0.000324471
chr3 149329672 149329986	68.103	-2.54908	0.549613	-4.63794	3.51892e-06	0.000326347
chr6 135002049 135002265	46.4817	-3.26003	0.702885	-4.63807	3.51675e-06	0.000326347
chr13 15907714 15908109	43.3093	-3.27539	0.706259	-4.63767	3.52365e-06	0.000326376
chr14 76687886 76688342	131.547	-2.14326	0.462231	-4.63676	3.53912e-06	0.000327399
chr13 17950733 17951033	55.8524	-2.94866	0.635963	-4.63652	3.54328e-06	0.000327579
chr10 24931562 24931824	99.1364	-2.26602	0.488918	-4.63477	3.57338e-06	0.00032945
chr11 71251834 71252012	33.2891	-7.30071	1.5761	-4.63213	3.61922e-06	0.000332932
chr16 31187196 31187521	229.088	-1.77499	0.383495	-4.62847	3.68382e-06	0.000337127
chr1 164135252 164135851	438.929	-1.59704	0.345274	-4.62543	3.7383e-06	0.000340962
chr10 24930214 24930604	194.189	-1.90479	0.411884	-4.62457	3.75375e-06	0.000341902
chr4 55098493 55098705	32.4279	-4.45884	0.96423	-4.62424	3.75966e-06	0.000342229
chr1 133118227 133118483	80.2672	-2.53702	0.548705	-4.62366	3.77029e-06	0.000342897
chr5 100718235 100718503	60.2117	-2.70229	0.584925	-4.6199	3.83929e-06	0.00034755
chr12 85182958 85183357	184.307	-1.94296	0.420766	-4.61767	3.88078e-06	0.000350447
chr4 59807640 59807812	109.308	-2.32662	0.503945	-4.61681	3.89682e-06	0.00035168
chr1 177571011 177571342	126.013	-2.07277	0.449049	-4.61592	3.91366e-06	0.000352769
chr8 124201646 124201964	82.6067	-2.30524	0.499433	-4.61571	3.91749e-06	0.000352899
chr13 108686832 108687071	56.9012	-2.7726	0.60117	-4.61201	3.9879e-06	0.000357498
chr6 54132824 54133114	64.8185	-2.87277	0.623093	-4.61051	4.01686e-06	0.000359439
chr16 90185086 90185416	73.1158	-2.79366	0.606012	-4.60991	4.02841e-06	0.000360037
chr10 93444496 93444824	105.747	-2.30457	0.500049	-4.6087	4.052e-06	0.000361053
chr16 49957022 49957248	45.1646	-3.45237	0.749084	-4.60879	4.05023e-06	0.000361053
chr2 167352533 167352896	424.273	-1.52316	0.330562	-4.60778	4.0699e-06	0.000361775
chr17 34298695 34298937	105.944	-2.4761	0.537625	-4.60563	4.11225e-06	0.000364881
chr15 66931859 66932215	138.509	-2.10906	0.458007	-4.60487	4.12727e-06	0.000365774
chr12 92916361 92916634	54.1249	-3.20095	0.695536	-4.60214	4.18177e-06	0.00036799
chr19 4262908 4263246	115.773	-2.10338	0.457039	-4.60218	4.18082e-06	0.00036799
chr4 53832404 53832642	56.5506	-2.78412	0.604964	-4.60212	4.18215e-06	0.00036799
chr5 3195495 3195749	72.5683	-2.57873	0.56029	-4.60249	4.17471e-06	0.00036799
chr5 114965421 114965720	98.8914	-2.29265	0.498096	-4.60283	4.16784e-06	0.00036799
chr1 60621823 60622117	99.1802	-2.48677	0.540507	-4.60081	4.2086e-06	0.00036915
chr15 3259125 3259711	94.6598	-2.35763	0.512447	-4.60072	4.21033e-06	0.00036915
chr4 58540481 58540747	57.0994	-2.8148	0.61201	-4.59928	4.23963e-06	0.000370838
chr3 137810220 137810483	63.1716	-3.51844	0.76508	-4.59879	4.2496e-06	0.000371491
chr16 4756752 4756929	32.9812	-7.27403	1.58199	-4.59803	4.26515e-06	0.000372629
chr10 25128353 25128932	356.864	-1.64132	0.357085	-4.59643	4.29785e-06	0.000374421
chr2 50939280 50939601	59.2655	-2.9657	0.645223	-4.59639	4.29865e-06	0.000374421
chr9 124071581 124071848	84.6614	-2.41132	0.524681	-4.59578	4.31127e-06	0.000375106
chr16 32666278 32666558	57.3464	-2.88901	0.628743	-4.5949	4.32965e-06	0.00037582
chr5 149221495 149221741	43.1322	-3.93783	0.857164	-4.59402	4.3479e-06	0.000377183
chr15 31331736 31332105	172.276	-1.94977	0.424546	-4.59259	4.3778e-06	0.000379044
chr10 23840485 23840938	72.3046	-2.7612	0.601856	-4.5878	4.47942e-06	0.000385873
chr5 105409182 105409421	105.933	-2.19738	0.479077	-4.58669	4.5033e-06	0.000387704
chr11 105408828 105409241	55.1964	-2.80897	0.612984	-4.58245	4.59565e-06	0.000393591
chr5 138776383 138776954	175.613	-2.01443	0.439691	-4.58147	4.61713e-06	0.000394515
chr11 106971090 106971355	81.3284	-3.05891	0.667719	-4.58113	4.62469e-06	0.000394704
chr13 30565034 30565427	116.812	-2.04276	0.445992	-4.58027	4.64369e-06	0.000395868
chr13 53024323 53024609	94.9288	-2.5227	0.550835	-4.57977	4.65488e-06	0.000396593
chr9 46091020 46091269	39.8906	-3.74269	0.817292	-4.57938	4.66361e-06	0.00039688
chr1 43461662 43461944	58.8278	-2.82831	0.61774	-4.57848	4.68365e-06	0.000397972
chr6 134253646 134253998	118.533	-2.10152	0.459004	-4.57844	4.68453e-06	0.000397972
chr10 12874903 12875220	185.675	-1.839	0.40171	-4.57792	4.69622e-06	0.000398507
chr15 38342784 38343126	72.4037	-2.45549	0.536459	-4.57723	4.71181e-06	0.000399094
chr2 3050130 3050390	177.58	-1.9639	0.429068	-4.57713	4.71394e-06	0.000399094
chr2 84404948 84405126	41.2613	-3.35408	0.73296	-4.57608	4.73767e-06	0.000400186
chr8 117070732 117070999	104.951	-2.32888	0.509078	-4.5747	4.7691e-06	0.00040238
chr2 79757740 79758007	49.3664	-3.47535	0.760081	-4.57234	4.82299e-06	0.000406695
chr4 28944304 28944614	74.6911	-2.48042	0.54292	-4.56868	4.90814e-06	0.000412932
chr3 69527353 69527703	109.304	-2.11784	0.463729	-4.56697	4.94825e-06	0.000415833
chr12 17455111 17455609	111.977	-2.61566	0.572965	-4.56513	4.99181e-06	0.000418779
chr10 51534620 51535021	176.13	-1.87354	0.410424	-4.56489	4.9976e-06	0.000419027
chr8 94530693 94530966	83.3112	-2.29549	0.503023	-4.56339	5.03347e-06	0.00042084
chr9 61511393 61511791	102.697	-2.15675	0.472666	-4.56295	5.0441e-06	0.00042149
chr8 94437005 94437275	110.121	-2.30079	0.504406	-4.56139	5.08166e-06	0.000423431
chr11 62209746 62209932	23.0135	-7.45987	1.63631	-4.55895	5.14097e-06	0.000427291
chr15 91254207 91254412	39.4443	-3.53983	0.776452	-4.55898	5.14034e-06	0.000427291
chr17 88209496 88209883	76.959	-2.59902	0.570098	-4.55889	5.14244e-06	0.000427291
chr7 3799991 3800322	107.996	-2.27531	0.499165	-4.55823	5.15863e-06	0.000427914
chr5 72781874 72782283	71.2783	-3.11217	0.682907	-4.55723	5.18329e-06	0.00042959
chr8 117066921 117067415	246.719	-2.04777	0.449478	-4.55588	5.21668e-06	0.000431518
chr17 27171189 27171469	153.387	-1.91855	0.421153	-4.55546	5.22712e-06	0.000431771
chr4 32542981 32543322	50.4002	-2.7944	0.613426	-4.5554	5.22851e-06	0.000431771
chr6 116733582 116733950	137.147	-2.22973	0.489689	-4.55337	5.27931e-06	0.000435237
chr5 52794107 52794733	176.838	-1.78478	0.39204	-4.55256	5.2998e-06	0.000435468
chr5 24687807 24688086	249.5	-1.84554	0.405396	-4.55242	5.30313e-06	0.000435499
chr2 32320153 32320717	143.757	-2.07148	0.455043	-4.55228	5.30687e-06	0.000435564
chr10 87678921 87679409	125.766	-2.02431	0.444714	-4.55194	5.31539e-06	0.000435779
chr18 76200459 76201077	66.74	-2.81269	0.617908	-4.55196	5.3148e-06	0.000435779
chr18 15265585 15265824	45.4932	-3.27087	0.719285	-4.54739	5.43165e-06	0.000442609
chr11 54693727 54694075	245.348	-1.69337	0.372405	-4.54712	5.43859e-06	0.00044293
chr2 122418263 122418701	76.8394	-2.34244	0.515174	-4.54688	5.44462e-06	0.000443168
chr2 164941097 164941352	168.78	-2.04101	0.448892	-4.54677	5.44751e-06	0.000443168
chr5 138707406 138707655	40.6053	-3.2936	0.724497	-4.54605	5.46629e-06	0.000443962
chr5 33803286 33803742	96.8282	-2.29205	0.504324	-4.54481	5.49856e-06	0.000445777
chr4 46668544 46668985	109.622	-2.31831	0.510269	-4.54332	5.53759e-06	0.000447784
chr19 21441896 21442207	59.7379	-2.90021	0.638686	-4.54089	5.6016e-06	0.000451724
chr9 122230595 122231261	215.384	-1.72122	0.379048	-4.54092	5.60105e-06	0.000451724
chr3 55828843 55829196	119.827	-2.20282	0.48513	-4.54067	5.60756e-06	0.000451958
chr17 88130384 88130519	39.0693	-3.74728	0.825521	-4.53929	5.64443e-06	0.000454475
chr7 47108970 47109221	99.1694	-2.18266	0.481081	-4.53698	5.70656e-06	0.000458437
chr9 21740440 21740819	130.538	-1.9604	0.43232	-4.53461	5.77113e-06	0.000462961
chr15 36937079 36937371	180.222	-1.83578	0.404951	-4.53334	5.8057e-06	0.000464632
chr17 88115330 88115470	56.512	-2.8112	0.620143	-4.53314	5.81126e-06	0.000464826
chr2 32894094 32894366	316.679	-1.67769	0.370204	-4.53179	5.84852e-06	0.000467553
chr15 79139589 79140046	139.644	-2.03156	0.448348	-4.53122	5.86453e-06	0.000468199
chr8 13028471 13028961	199.854	-1.77802	0.392394	-4.53121	5.86467e-06	0.000468199
chr3 132021934 132022404	83.612	-2.53572	0.559737	-4.53019	5.89297e-06	0.000469705
chr1 154064688 154064968	95.7371	-2.16878	0.478795	-4.52966	5.90798e-06	0.00047027
chr3 97991513 97991827	143.686	-2.14184	0.472845	-4.5297	5.90683e-06	0.00047027
chr14 27182071 27182619	298.544	-1.65166	0.364746	-4.52824	5.9476e-06	0.00047266
chr4 117167351 117167620	44.2146	-3.22531	0.712362	-4.52762	5.96517e-06	0.000473292
chr10 67579704 67580229	105.884	-2.20284	0.486659	-4.52646	5.99799e-06	0.000475386
chr6 100418552 100418797	60.2315	-3.01854	0.666992	-4.5256	6.02245e-06	0.000476786
chr1 131050112 131050351	62.4611	-3.13631	0.693423	-4.52294	6.09859e-06	0.000481808
chr1 89563483 89563752	77.0566	-2.66334	0.58903	-4.52156	6.13852e-06	0.000483928
chr2 153216990 153217206	90.8522	-2.27531	0.503251	-4.52122	6.14833e-06	0.000484442
chr17 24260623 24260865	47.7888	-3.61587	0.799867	-4.52059	6.16669e-06	0.000485113
chr3 138544022 138544320	84.0329	-2.39087	0.529073	-4.51898	6.21384e-06	0.000488562
chr12 112581723 112582130	126.536	-1.99649	0.441984	-4.51712	6.26866e-06	0.000491825
chr10 62320264 62320712	249.73	-1.89415	0.419405	-4.51627	6.29372e-06	0.000493267
chr13 37718412 37718649	106.281	-2.1532	0.476831	-4.51565	6.31239e-06	0.000493944
chr4 6347045 6347798	212.698	-1.68787	0.373773	-4.51575	6.30938e-06	0.000493944
chr8 36223154 36223432	51.7743	-3.60274	0.797971	-4.51488	6.33529e-06	0.00049495
chr13 44703914 44704447	139.507	-2.14761	0.476	-4.51178	6.42856e-06	0.000500912
chr8 94429283 94429611	105.5	-2.32992	0.516453	-4.51139	6.44037e-06	0.00050131
chr3 105815272 105815627	275.809	-1.69221	0.375138	-4.5109	6.45531e-06	0.000501938
chr10 122815138 122815554	289.673	-1.72164	0.382117	-4.50554	6.62057e-06	0.000512772
chr6 123255343 123255565	49.6256	-2.86673	0.636254	-4.50564	6.61745e-06	0.000512772
chr11 31786557 31786816	84.4863	-2.50879	0.55741	-4.5008	6.76982e-06	0.000521759
chr19 9026224 9026581	145.864	-2.03991	0.453392	-4.4992	6.82083e-06	0.000524834
chr2 117989294 117989654	90.1659	-2.25973	0.502405	-4.49783	6.86511e-06	0.000526869
chr4 102617375 102617700	70.1959	-2.45655	0.546483	-4.49521	6.95025e-06	0.000532022
chr13 92722443 92722761	43.3437	-3.41336	0.759545	-4.49396	6.99113e-06	0.000534874
chr13 93007178 93007434	39.3085	-3.93911	0.876739	-4.49291	7.02574e-06	0.000536966
chr5 147060106 147060336	77.0929	-3.53605	0.787125	-4.49236	7.04383e-06	0.000537792
chr10 120625483 120625818	91.0254	-2.62383	0.584202	-4.49131	7.07867e-06	0.000539894
chr6 91715150 91715388	182.795	-1.97378	0.439541	-4.49054	7.10416e-06	0.000541559
chr11 78447156 78447548	152.418	-1.88123	0.418952	-4.49032	7.11173e-06	0.000541576
chr11 116142653 116142912	128.232	-2.08916	0.465349	-4.48946	7.14042e-06	0.000543202
chr7 100047536 100047743	40.2158	-3.18539	0.709797	-4.48775	7.19793e-06	0.000546451
chr7 101343140 101343626	271.145	-1.76211	0.39267	-4.48751	7.20603e-06	0.000546785
chr10 93191056 93191314	45.2142	-3.20572	0.714589	-4.48611	7.25354e-06	0.000549543
chr5 93032644 93033116	201.933	-1.75548	0.391564	-4.48326	7.35114e-06	0.000554378
chr7 121047257 121047872	97.5566	-2.33354	0.520498	-4.48329	7.35013e-06	0.000554378
chr10 22036360 22036561	25.0052	-7.25967	1.62027	-4.48053	7.44591e-06	0.000559478
chr7 66144630 66144822	57.0916	-2.86131	0.638623	-4.48044	7.44905e-06	0.000559478
chr1 191559723 191560149	83.4886	-2.3094	0.515484	-4.48006	7.46204e-06	0.0005596
chr18 4248356 4248602	42.1489	-3.28882	0.734075	-4.48022	7.45662e-06	0.0005596
chrX 101201474 101201844	144.36	-2.00757	0.448105	-4.48012	7.46005e-06	0.0005596
chr11 22891924 22892219	104.548	-2.18674	0.488218	-4.47902	7.49854e-06	0.000561661
chr17 75199436 75200137	203.748	-2.04014	0.455609	-4.47783	7.54049e-06	0.000564052
chr2 78054009 78054266	76.9063	-2.52108	0.563113	-4.47704	7.56854e-06	0.000565577
chr5 75990258 75990623	127.566	-2.0247	0.452454	-4.47492	7.64384e-06	0.000570051
chr11 90029424 90029809	124.114	-2.04208	0.45642	-4.47413	7.67232e-06	0.000571597
chr11 71224744 71224906	24.9515	-7.19709	1.60916	-4.47258	7.72814e-06	0.000574597
chr10 93267544 93267800	82.7181	-2.66919	0.597004	-4.47099	7.78598e-06	0.000577444
chr11 101979507 101979713	96.4517	-2.22094	0.496749	-4.47095	7.78744e-06	0.000577444
chr18 46450702 46451020	207.702	-1.73723	0.388575	-4.47077	7.79379e-06	0.000577444
chr3 8245777 8246097	83.5041	-2.55003	0.570362	-4.4709	7.78928e-06	0.000577444
chr12 73818837 73819205	87.8986	-2.20563	0.493364	-4.47058	7.80064e-06	0.000577662
chr17 5560181 5560545	80.7131	-2.49483	0.558121	-4.47005	7.82012e-06	0.000578815
chr18 56370364 56370729	61.6769	-2.54213	0.568929	-4.46826	7.88569e-06	0.0005825
chr17 12790257 12790666	72.5941	-2.39759	0.537023	-4.46459	8.02208e-06	0.000591392
chr6 39552041 39552570	334.143	-1.53704	0.344318	-4.46402	8.04361e-06	0.000592388
chr14 25865403 25865621	155.777	-2.00592	0.449431	-4.46324	8.07291e-06	0.000594106
chr6 121191540 121191938	162.325	-1.90846	0.427601	-4.46319	8.07498e-06	0.000594106
chr2 52524743 52524997	84.9721	-2.49951	0.560117	-4.46248	8.10155e-06	0.000594876
chr3 129657844 129658015	33.6684	-4.27012	0.95689	-4.46249	8.10111e-06	0.000594876
chr6 38360151 38360470	65.479	-2.78723	0.624695	-4.46175	8.12928e-06	0.000596024
chr13 44231246 44231393	35.6139	-4.59757	1.03052	-4.46141	8.14236e-06	0.000596095
chr9 3015953 3016159	338.87	-2.51392	0.563472	-4.46149	8.13935e-06	0.000596095
chr16 49819542 49819931	99.018	-2.13395	0.478365	-4.46092	8.16071e-06	0.000597143
chr17 31836376 31836522	73.581	-2.64878	0.593797	-4.46075	8.16736e-06	0.000597333
chr11 113758986 113759172	42.6209	-3.25635	0.730128	-4.45997	8.19715e-06	0.000598623
chr4 108380204 108380699	164.235	-1.92953	0.432656	-4.45972	8.20659e-06	0.000598721
chr1 82832550 82833034	149.707	-1.94275	0.435633	-4.45959	8.21151e-06	0.000598784
chr1 93166656 93167036	207.208	-1.8745	0.420426	-4.45857	8.25066e-06	0.000600749
chr4 55102431 55102845	56.9673	-2.64918	0.594234	-4.45815	8.26709e-06	0.000601057
chr5 76175089 76175375	90.5383	-2.22175	0.498441	-4.4574	8.29603e-06	0.000602864
chr1 191559278 191559477	38.0742	-3.41251	0.765874	-4.45571	8.36143e-06	0.000605735
chr3 69214690 69215223	117.632	-2.13884	0.480006	-4.45587	8.35529e-06	0.000605735
chr2 69574968 69575218	38.3674	-3.4424	0.772634	-4.45541	8.37319e-06	0.000605789
chr7 101360526 101360795	243.5	-1.79565	0.403024	-4.45545	8.37156e-06	0.000605789
chr10 94093470 94093920	86.4822	-2.6909	0.604261	-4.45322	8.45939e-06	0.000610233
chr4 105263575 105264078	220.099	-1.7583	0.394881	-4.45274	8.47803e-06	0.00061077
chr13 119805564 119805989	137.45	-2.20665	0.495599	-4.45249	8.48804e-06	0.000611106
chr11 35841921 35842290	170.706	-1.80209	0.404761	-4.45224	8.49802e-06	0.000611113
chr3 27773148 27773497	88.9028	-2.18128	0.489935	-4.45217	8.50055e-06	0.000611113
chr1 88224226 88224404	57.9232	-3.11987	0.70118	-4.44945	8.60904e-06	0.000616858
chr1 88285035 88285143	59.6888	-2.70306	0.607852	-4.4469	8.71185e-06	0.000622366
chr10 93441842 93442019	29.5284	-4.82241	1.0844	-4.44707	8.70502e-06	0.000622366
chr18 38352190 38352377	59.096	-2.58833	0.582037	-4.44701	8.70726e-06	0.000622366
chr2 135059762 135060101	81.3675	-2.2402	0.50374	-4.44713	8.70271e-06	0.000622366
chr1 154043033 154043303	52.4864	-2.90195	0.652654	-4.44637	8.73317e-06	0.000623588
chr1 39594283 39594534	93.1747	-2.17951	0.490545	-4.44304	8.86982e-06	0.000631819
chr5 124012915 124013173	89.0731	-2.29872	0.517403	-4.44281	8.87913e-06	0.000632177
chr1 136429767 136430730	329.582	-1.82617	0.411159	-4.44153	8.93233e-06	0.000634195
chr2 117977039 117977534	217.12	-1.94642	0.438234	-4.4415	8.93323e-06	0.000634195
chr16 4839447 4839999	173.6	-2.01734	0.45434	-4.44014	8.99007e-06	0.0006367
chr2 134763894 134764321	61.861	-2.65237	0.597397	-4.43988	9.00106e-06	0.000637173
chr16 89835584 89836052	184.635	-1.90297	0.428686	-4.43908	9.03454e-06	0.000638931
chr9 65772240 65772512	62.8265	-2.73924	0.617066	-4.43913	9.03233e-06	0.000638931
chr16 90137291 90137942	187.403	-1.77827	0.400721	-4.43768	9.09335e-06	0.000641861
chr1 177644259 177644546	148.141	-1.89142	0.426278	-4.43705	9.11989e-06	0.000642813
chr17 74018205 74018614	301.956	-1.61509	0.364061	-4.43631	9.15159e-06	0.000644125
chr18 55248331 55248718	53.7343	-2.66128	0.600342	-4.43294	9.2955e-06	0.00065177
chr2 98663782 98663978	1080.29	-2.06975	0.466914	-4.43282	9.30072e-06	0.000651827
chr13 91727924 91728411	118.459	-2.09711	0.473111	-4.4326	9.31024e-06	0.000652184
chr9 124080591 124080780	29.8578	-7.0466	1.58982	-4.43233	9.3219e-06	0.000652551
chr3 89347252 89347480	158.895	-1.99051	0.449336	-4.4299	9.42771e-06	0.000658852
chr2 32899963 32900184	128.545	-1.96869	0.444448	-4.4295	9.44502e-06	0.000659126
chr6 89262953 89263366	170.82	-2.15018	0.485419	-4.42953	9.44371e-06	0.000659126
chr13 119600074 119600153	74.9344	-2.47685	0.55935	-4.42808	9.50738e-06	0.000662851
chr2 158144346 158144553	86.1084	-2.27843	0.514651	-4.42714	9.54912e-06	0.00066357
chr1 71814363 71814668	50.6407	-2.77999	0.628035	-4.4265	9.57765e-06	0.000663935
chr11 24357300 24357742	89.5544	-2.24032	0.506114	-4.42652	9.57651e-06	0.000663935
chr13 3519512 3519661	26.078	-7.16138	1.62001	-4.42058	9.84354e-06	0.000678175
chr7 24852931 24853202	68.1525	-2.58737	0.585309	-4.42052	9.84652e-06	0.000678175
chr15 31336681 31337003	317.591	-1.53792	0.347926	-4.42025	9.85887e-06	0.000678393
chr8 25445120 25445498	121.871	-2.36495	0.535051	-4.42005	9.86771e-06	0.000678685
chr12 8844811 8845137	90.547	-2.1613	0.489035	-4.41953	9.8918e-06	0.000680026
chr4 55117796 55118154	61.693	-2.4685	0.558586	-4.41919	9.90694e-06	0.00068075
chr4 141427132 141427304	81.0806	-2.38653	0.540142	-4.41835	9.94589e-06	0.000683108
chr10 39957085 39957363	97.6559	-2.30824	0.522456	-4.41805	9.95957e-06	0.000683413
chr12 12162601 12162932	33.4926	-4.62818	1.04772	-4.41738	9.99059e-06	0.000684467
chr2 117912829 117913067	47.2672	-3.02786	0.685853	-4.41473	1.01136e-05	0.000691412
chr11 53539186 53539442	54.1328	-2.66734	0.60434	-4.41364	1.01646e-05	0.000693891
chr12 35228740 35228975	43.7493	-3.3405	0.756895	-4.41343	1.01748e-05	0.000693989
chr15 31338876 31339192	193.426	-1.6992	0.385109	-4.41226	1.02299e-05	0.000695821
chr17 34746472 34746991	90.2323	-2.36285	0.535555	-4.41196	1.0244e-05	0.000695821
chr17 45401216 45401450	55.3762	-2.75566	0.624553	-4.41221	1.02321e-05	0.000695821
chr4 142082834 142083016	71.4007	-2.48248	0.562615	-4.41241	1.02228e-05	0.000695821
chr7 27575219 27575447	87.0476	-2.74741	0.622656	-4.41241	1.02225e-05	0.000695821
chr13 101547931 101548247	119.847	-1.97058	0.446703	-4.4114	1.02706e-05	0.000696983
chr6 99019374 99019605	53.508	-3.02571	0.685924	-4.41115	1.02823e-05	0.000697461
chr18 34732407 34732701	55.3489	-2.71	0.614447	-4.41046	1.03149e-05	0.000698711
chr2 45234979 45235171	74.1949	-2.50237	0.567541	-4.40914	1.03782e-05	0.000702349
chr1 181316665 181316924	75.8326	-2.42154	0.549264	-4.4087	1.03993e-05	0.000703457
chr12 51429057 51429424	111.107	-2.10267	0.477196	-4.40629	1.05155e-05	0.000710342
chr8 117121310 117121570	165.017	-1.79694	0.408028	-4.40397	1.06288e-05	0.000716034
chr4 58275548 58275904	45.8276	-3.02974	0.688186	-4.40251	1.07007e-05	0.00071956
chr5 24040723 24040833	40.6284	-3.51293	0.798062	-4.40183	1.07343e-05	0.000720857
chr2 112433363 112433710	76.7122	-2.28681	0.519628	-4.40086	1.07821e-05	0.00072306
chr1 163382344 163382778	170.396	-1.8268	0.415178	-4.40004	1.08231e-05	0.000725479
chr2 52523065 52523589	236.039	-1.6315	0.37083	-4.39958	1.08459e-05	0.000726021
chr13 37019387 37019937	183.715	-1.75336	0.398565	-4.39918	1.08662e-05	0.000726598
chr3 59054655 59055270	152.731	-1.8492	0.420413	-4.39854	1.0898e-05	0.000728192
chr11 6520852 6521080	167.897	-1.88392	0.428385	-4.39772	1.09396e-05	0.000729979
chr5 117417446 117417738	50.4238	-2.76552	0.629077	-4.39615	1.10186e-05	0.000734256
chr8 72013567 72013818	51.4056	-4.43495	1.0092	-4.39452	1.11019e-05	0.000738805
chr6 32184428 32184941	313.731	-1.5835	0.360438	-4.39326	1.11665e-05	0.000741438
chr8 128239077 128239275	44.4471	-2.97664	0.677644	-4.39263	1.1199e-05	0.000743256
chr8 72013896 72014147	33.7953	-6.92326	1.577	-4.39015	1.13273e-05	0.000750761
chr3 21958698 21958952	86.8264	-2.24136	0.510622	-4.38947	1.13625e-05	0.000752084
chr5 25088129 25088414	138.145	-2.10346	0.479447	-4.38725	1.14791e-05	0.000757426
chr8 117384104 117384502	93.2115	-2.44183	0.556651	-4.38665	1.15111e-05	0.000758181
chr6 134205169 134205485	238.78	-1.99471	0.454806	-4.38585	1.15535e-05	0.000759234
chr12 8831788 8832100	151.453	-2.42433	0.5529	-4.38476	1.16116e-05	0.000762082
chr9 62360849 62361188	70.4156	-2.74147	0.625257	-4.38456	1.16223e-05	0.000762447
chr7 25217748 25217975	124.359	-2.07999	0.474467	-4.38386	1.16597e-05	0.000764564
chr19 53479513 53479981	187.904	-1.90449	0.434476	-4.38342	1.16832e-05	0.000765423
chr13 73680354 73680796	88.1249	-2.20776	0.503686	-4.3832	1.16948e-05	0.000765844
chr1 182867943 182868190	94.2512	-2.12491	0.484799	-4.38307	1.17018e-05	0.00076596
chr11 35844349 35844697	142.938	-1.87648	0.428228	-4.38196	1.17617e-05	0.000769199
chr12 112631448 112631868	181.064	-1.81224	0.413641	-4.38119	1.18032e-05	0.000770891
chr18 12152380 12152610	82.1039	-2.16277	0.49379	-4.37994	1.18713e-05	0.000774311
chr4 143277328 143277640	134.409	-2.09455	0.478241	-4.37969	1.1885e-05	0.000774864
chr5 136007720 136008458	487.228	-1.46785	0.335272	-4.37809	1.19723e-05	0.000780186
chr6 54021399 54021894	124.732	-2.09657	0.478888	-4.378	1.19772e-05	0.000780186
chr2 92066077 92066349	75.6932	-2.42645	0.554284	-4.37764	1.19972e-05	0.000780801
chr13 37181519 37181799	60.5453	-2.76923	0.632645	-4.37722	1.20203e-05	0.000781962
chr11 103396733 103396998	124.747	-2.21343	0.505767	-4.37638	1.20666e-05	0.000784279
chr10 96227583 96227890	67.996	-2.41233	0.551251	-4.3761	1.20821e-05	0.000784941
chr13 44328578 44328939	72.5864	-2.5093	0.573547	-4.37506	1.214e-05	0.000788358
chr14 19416394 19416501	146.698	-2.6801	0.612938	-4.37254	1.22808e-05	0.000796101
chr15 96655490 96655876	226.855	-1.65163	0.378146	-4.3677	1.25559e-05	0.000810788
chr6 53993440 53993719	56.3205	-2.86437	0.655809	-4.36769	1.25567e-05	0.000810788
chr8 117084379 117084536	33.7261	-3.46093	0.792362	-4.36786	1.25471e-05	0.000810788
chr1 88267305 88267406	44.0154	-3.07425	0.703971	-4.36701	1.2596e-05	0.00081261
chr16 90090373 90090634	60.8641	-2.63207	0.602938	-4.36541	1.26884e-05	0.000816935
chr15 35515378 35515869	71.9583	-2.34541	0.537323	-4.36498	1.27133e-05	0.000817678
chr8 117085566 117085766	44.6628	-2.95262	0.676814	-4.36252	1.28572e-05	0.000823353
chr13 44416118 44416310	44.2156	-3.73404	0.856022	-4.36208	1.28832e-05	0.0008244
chr10 22074588 22074896	35.5732	-6.67889	1.5317	-4.36045	1.29795e-05	0.000830106
chr1 152621901 152622294	98.7689	-2.22004	0.509387	-4.35826	1.31103e-05	0.000835212
chr12 8805395 8805720	142.103	-1.91311	0.438936	-4.3585	1.30955e-05	0.000835212
chr12 83860748 83861048	81.441	-2.26322	0.519307	-4.35816	1.3116e-05	0.000835212
chr4 108369245 108369587	197.64	-1.82007	0.417715	-4.35721	1.31728e-05	0.000837753
chr15 38413303 38413640	84.7264	-2.49282	0.572187	-4.35664	1.32072e-05	0.000839575
chr13 6516913 6517279	58.0611	-2.55045	0.585479	-4.35617	1.32359e-05	0.000840677
chr13 51404545 51404934	187.764	-1.88136	0.431877	-4.35625	1.32308e-05	0.000840677
chr8 13036176 13036866	368.321	-1.55222	0.356482	-4.35426	1.33516e-05	0.000845844
chr10 121732667 121732902	46.0154	-2.90836	0.668044	-4.35355	1.33953e-05	0.00084825
chr5 121721799 121722147	235.51	-1.78194	0.409333	-4.35328	1.34118e-05	0.000848567
chr14 121435791 121436095	100.266	-2.3894	0.549075	-4.35168	1.35096e-05	0.000853659
chr14 21302876 21303265	121.87	-1.97204	0.453246	-4.35093	1.35561e-05	0.000856072
chr17 87403655 87404180	133.395	-2.05487	0.472357	-4.35025	1.35984e-05	0.000857802
chr17 26230750 26230981	69.5425	-2.44008	0.560966	-4.34979	1.36268e-05	0.000858858
chr13 113456425 113456690	52.929	-2.71721	0.624759	-4.34922	1.36623e-05	0.000860732
chr10 99443483 99443757	70.8528	-2.50304	0.576037	-4.34528	1.39099e-05	0.000873722
chr13 51962672 51963058	138.828	-1.81837	0.418497	-4.34501	1.39267e-05	0.000874034
chr15 53134303 53134474	59.6563	-2.78475	0.640942	-4.34477	1.39419e-05	0.000874245
chr15 62301116 62301447	65.2749	-2.39414	0.551032	-4.34484	1.39378e-05	0.000874245
chr9 69656054 69656505	134.264	-2.05379	0.472749	-4.34435	1.3969e-05	0.000875575
chr3 97961093 97961320	78.3042	-2.44714	0.563416	-4.3434	1.40292e-05	0.000878599
chr14 103840367 103840906	205.554	-1.70402	0.39241	-4.34245	1.40901e-05	0.000880918
chr12 91710895 91711160	70.9017	-2.50372	0.576654	-4.3418	1.41321e-05	0.0008828
chr9 106386118 106386805	363.707	-1.4693	0.338444	-4.34133	1.41622e-05	0.000883559
chr10 119040300 119040590	62.0884	-2.81951	0.649516	-4.34094	1.41871e-05	0.00088474
chr10 93265835 93266156	115.183	-1.91445	0.441084	-4.34033	1.42271e-05	0.000886112
chr1 39771922 39772188	37.0872	-3.21799	0.74185	-4.33779	1.43923e-05	0.000892265
chr1 131700488 131700904	173.269	-2.10717	0.485762	-4.33786	1.43876e-05	0.000892265
chr8 68348506 68348771	87.8045	-2.22615	0.513198	-4.33779	1.43921e-05	0.000892265
chr1 184558197 184558699	194.192	-1.74575	0.402479	-4.3375	1.44113e-05	0.000892706
chr10 39407589 39408079	96.9822	-2.42714	0.559572	-4.3375	1.44115e-05	0.000892706
chr15 80649979 80650254	61.9611	-2.67547	0.616983	-4.33637	1.44853e-05	0.000896294
chr6 89042905 89043338	101.032	-2.05833	0.474895	-4.33428	1.46241e-05	0.00090096
chr13 112251355 112251786	161.083	-1.83563	0.423628	-4.33313	1.47003e-05	0.000904525
chr14 25513729 25513981	90.5475	-2.1521	0.49681	-4.33185	1.47864e-05	0.000909444
chr17 5573050 5573364	137.875	-1.90455	0.43971	-4.33138	1.4818e-05	0.00091025
chr4 141477388 141478192	452.221	-1.41917	0.327734	-4.33024	1.48945e-05	0.000913183
chr8 71586970 71587197	60.7107	-2.52254	0.582564	-4.33007	1.49065e-05	0.000913405
chr15 79893092 79893279	60.1489	-2.79876	0.64639	-4.32983	1.49225e-05	0.000914011
chr2 32912337 32912718	275.417	-1.53794	0.355429	-4.327	1.51155e-05	0.000923264
chr4 150843158 150843589	85.6545	-2.21263	0.511357	-4.32697	1.51173e-05	0.000923264
chr6 121338185 121338509	179.824	-1.89275	0.437423	-4.32706	1.51114e-05	0.000923264
chr15 31332504 31332805	180.817	-1.95552	0.45198	-4.32656	1.51454e-05	0.000924598
chr8 39655601 39655878	37.7964	-5.17313	1.19575	-4.32626	1.5166e-05	0.00092547
chr6 39535081 39535404	60.1021	-3.17901	0.734937	-4.32556	1.52144e-05	0.00092715
chr2 45352562 45352747	18.8077	-7.18564	1.66176	-4.3241	1.53153e-05	0.000931502
chr2 166462000 166462251	85.9168	-2.41235	0.558035	-4.32294	1.53967e-05	0.000935297
chr1 60658403 60658847	220.051	-1.69237	0.391505	-4.32273	1.54108e-05	0.000935388
chr19 47519285 47519591	84.6419	-2.16502	0.501151	-4.32008	1.55969e-05	0.000944742
chr12 25054557 25054877	62.7253	-2.73241	0.63251	-4.31995	1.56064e-05	0.000944929
chr4 155571309 155571769	198.545	-1.74977	0.405123	-4.31912	1.5665e-05	0.000947699
chr2 84048796 84049170	136.361	-1.88724	0.436998	-4.31865	1.56989e-05	0.000948974
chrY 90767870 90768026	73.3898	-2.50836	0.581083	-4.31669	1.58385e-05	0.00095429
chr3 152928610 152928895	73.133	-2.47008	0.572404	-4.31528	1.59401e-05	0.000959236
chr9 71756918 71757291	173.958	-1.7186	0.398256	-4.3153	1.59384e-05	0.000959236
chr3 121591072 121591499	80.7073	-2.43837	0.565414	-4.31253	1.61394e-05	0.000970046
chr18 55087947 55088256	42.5272	-2.85026	0.660958	-4.31231	1.61555e-05	0.000970618
chr1 191254465 191254809	258.315	-1.58639	0.367922	-4.31175	1.61965e-05	0.000972288
chr14 73408279 73408616	73.8638	-2.41447	0.560103	-4.31076	1.62695e-05	0.000975879
chr3 8245290 8245455	58.8573	-2.78783	0.646793	-4.31023	1.63082e-05	0.000977013
chr5 53191284 53191464	97.1076	-2.07331	0.481011	-4.31031	1.63028e-05	0.000977013
chr3 108717903 108718178	166.839	-1.87825	0.435809	-4.30979	1.63408e-05	0.000977772
chr2 92066989 92067228	90.5263	-2.41068	0.55938	-4.30956	1.63576e-05	0.000977773
chr9 66876164 66876450	100.086	-2.35929	0.547548	-4.30884	1.64115e-05	0.000979625
chr3 61392992 61393316	151.419	-1.88565	0.437681	-4.30828	1.64529e-05	0.000980509
chr8 8973837 8974077	67.1863	-2.57086	0.596723	-4.30829	1.6452e-05	0.000980509
chr3 52360833 52361335	133.462	-2.0404	0.473745	-4.30696	1.6551e-05	0.000985561
chr2 163516451 163516843	64.0553	-2.74005	0.636243	-4.30661	1.65779e-05	0.000986366
chr8 69866901 69867090	23.7976	-7.01671	1.62949	-4.30608	1.66174e-05	0.000988323
chr3 101799723 101800192	322.092	-1.53199	0.355786	-4.30594	1.6628e-05	0.00098855
chr12 35338268 35338908	273.563	-1.68857	0.392222	-4.30514	1.66879e-05	0.000990918
chr1 177732011 177732222	55.1296	-2.54789	0.591953	-4.3042	1.67588e-05	0.00099296
chr6 49209060 49209270	56.1282	-3.87473	0.90024	-4.3041	1.67664e-05	0.00099296
chr15 9858322 9858635	46.6595	-2.98948	0.69489	-4.30209	1.69197e-05	0.000999458
chr16 90112871 90113166	76.8814	-2.22817	0.517986	-4.3016	1.69572e-05	0.00100087
chr16 45644448 45644821	150.264	-1.98099	0.460937	-4.29774	1.72549e-05	0.00101278
chr7 27577027 27577253	129.114	-1.95093	0.454077	-4.29646	1.73546e-05	0.00101742
chr13 44546831 44547157	65.5304	-2.42359	0.564109	-4.29632	1.73656e-05	0.00101758
chr15 98941613 98941908	111.762	-1.97102	0.45878	-4.29621	1.73746e-05	0.00101758
chr6 108630805 108631074	50.0911	-2.94586	0.685876	-4.29503	1.74673e-05	0.0010224
chr16 20316858 20317098	47.2123	-2.98851	0.695825	-4.29491	1.74763e-05	0.00102253
chr2 50833858 50834226	184.622	-1.92821	0.449095	-4.29355	1.75841e-05	0.00102648
chr18 34557683 34557897	32.336	-5.23725	1.21982	-4.29344	1.75925e-05	0.00102648
chr6 89255555 89255738	114.581	-2.11603	0.492928	-4.29278	1.76447e-05	0.0010283
chr16 56729147 56729585	130.313	-1.88777	0.439867	-4.29168	1.77324e-05	0.00103179
chr12 32501147 32501429	55.9388	-2.70175	0.629584	-4.29133	1.77608e-05	0.00103303
chr18 60696540 60697103	312.091	-1.48307	0.34574	-4.28956	1.79028e-05	0.00103884
chr19 23521957 23522152	43.7665	-3.02595	0.705506	-4.28905	1.79435e-05	0.00104039
chr4 117381912 117382192	37.409	-3.14945	0.734474	-4.28804	1.80259e-05	0.00104393
chr17 34366621 34366793	49.6714	-2.82898	0.659786	-4.28772	1.80516e-05	0.00104501
chr17 75217532 75217835	38.4064	-3.47014	0.809615	-4.28616	1.81789e-05	0.00105087
chr19 36018130 36018484	114.261	-1.94028	0.452688	-4.28613	1.81812e-05	0.00105087
chr18 46476062 46476387	117.558	-2.4725	0.577209	-4.28355	1.83935e-05	0.00105982
chr1 191599089 191599608	152.961	-1.83619	0.428822	-4.28193	1.85281e-05	0.00106467
chr15 67415253 67415445	41.786	-3.72218	0.869406	-4.28129	1.85812e-05	0.00106635
chr2 45121596 45121839	60.7919	-2.45317	0.573061	-4.28082	1.86204e-05	0.00106707
chr10 45821368 45821550	32.861	-3.63063	0.848277	-4.28001	1.86885e-05	0.00107005
chr17 5967791 5968131	49.1049	-2.87162	0.671128	-4.27881	1.87899e-05	0.00107413
chr7 140051656 140052146	207.102	-1.75577	0.410347	-4.27875	1.87946e-05	0.00107413
chr13 30576844 30577432	170.379	-1.76566	0.412686	-4.27845	1.882e-05	0.00107476
chr1 135675448 135676055	216.648	-1.74373	0.4076	-4.27803	1.88554e-05	0.00107553
chr5 52476221 52476694	197.113	-1.71373	0.400596	-4.27794	1.88631e-05	0.00107555
chr9 55259879 55260060	56.1675	-2.74384	0.641424	-4.27774	1.88801e-05	0.00107569
chr1 155493380 155493664	48.0445	-2.69247	0.629669	-4.27601	1.90274e-05	0.00108045
chr12 20990246 20990564	56.0567	-3.97858	0.930465	-4.2759	1.90368e-05	0.00108045
chr16 22116091 22116443	206.062	-1.74876	0.408965	-4.27606	1.90226e-05	0.00108045
chr11 50105285 50105592	100.152	-2.10988	0.493626	-4.27425	1.91782e-05	0.00108681
chr3 95497693 95497986	82.9329	-2.29138	0.53614	-4.27385	1.92124e-05	0.00108833
chr5 92254495 92254852	208.421	-1.63656	0.382997	-4.27303	1.92834e-05	0.0010911
chr7 123431218 123431641	154.98	-1.83754	0.430177	-4.27158	1.94095e-05	0.00109739
chr17 29449197 29449459	29.9212	-3.94813	0.924774	-4.26929	1.96098e-05	0.0011066
chr15 58263980 58264108	24.9651	-5.32278	1.24695	-4.26866	1.96655e-05	0.00110927
chr8 119712000 119712565	307.638	-1.59191	0.373166	-4.26596	1.99044e-05	0.0011198
chr2 165946224 165946507	70.4135	-2.41111	0.565285	-4.2653	1.99635e-05	0.00112185
chr10 96550292 96550619	88.5424	-2.10129	0.492749	-4.26442	2.0042e-05	0.00112583
chr2 6284584 6285073	131.295	-2.02855	0.475879	-4.26274	2.01938e-05	0.00113312
chr10 67046968 67047169	41.8119	-3.56527	0.836413	-4.26257	2.02086e-05	0.00113316
chr15 55388138 55388411	35.4748	-3.12234	0.732574	-4.26215	2.02466e-05	0.00113387
chr19 11928172 11928411	62.298	-2.58999	0.607744	-4.26165	2.02924e-05	0.001135
chr7 99215600 99216025	163.678	-1.73491	0.407174	-4.26086	2.03641e-05	0.00113743
chr3 136235708 136235884	34.0016	-3.32014	0.779355	-4.26011	2.04329e-05	0.00114041
chr8 72032974 72033193	37.6245	-4.37668	1.02762	-4.25903	2.0532e-05	0.00114421
chr9 3005911 3005990	175.178	-2.38857	0.560921	-4.25831	2.05979e-05	0.00114573
chr11 106890541 106890784	43.3633	-3.15819	0.741756	-4.25772	2.06521e-05	0.00114788
chr14 30433856 30434241	162.036	-1.72143	0.404354	-4.25723	2.06971e-05	0.00114914
chr6 7733756 7734329	229.568	-1.63538	0.384143	-4.25722	2.06982e-05	0.00114914
chr13 24487112 24487338	70.3847	-2.30059	0.54046	-4.25672	2.07449e-05	0.00115087
chr2 32585333 32585689	370.127	-1.45186	0.341245	-4.25461	2.09415e-05	0.00115917
chr17 26609042 26609247	59.9813	-2.57488	0.605328	-4.2537	2.10268e-05	0.00116258
chr6 92199446 92199958	200.214	-1.71863	0.40409	-4.25308	2.10846e-05	0.0011649
chr11 6666631 6666950	63.4656	-2.52636	0.594032	-4.2529	2.11017e-05	0.00116541
chr15 10759978 10760353	101.065	-2.04662	0.481291	-4.25235	2.11535e-05	0.0011674
chr1 91088116 91088325	83.6421	-2.40317	0.565322	-4.25097	2.12846e-05	0.00117316
chr10 67590282 67590630	62.9216	-2.58213	0.607428	-4.25092	2.12896e-05	0.00117316
chr9 106296684 106297078	172.676	-1.75364	0.41253	-4.25094	2.12878e-05	0.00117316
chr15 79757156 79757524	109.515	-2.22481	0.523394	-4.25074	2.13068e-05	0.00117367
chr2 28242141 28242498	199.094	-1.67946	0.395132	-4.25037	2.13414e-05	0.00117408
chr4 136120073 136120361	129.675	-1.96805	0.463027	-4.2504	2.13393e-05	0.00117408
chr1 92751781 92752152	111.427	-1.94251	0.457069	-4.24992	2.13851e-05	0.00117535
chr11 103982374 103982496	43.7507	-3.38021	0.795515	-4.24908	2.14649e-05	0.00117843
chr14 30931877 30932122	60.2935	-2.60027	0.612099	-4.24812	2.15573e-05	0.00118261
chr13 35478280 35478481	45.4132	-2.98796	0.703451	-4.24758	2.16095e-05	0.00118416
chr11 72536722 72536907	49.948	-2.76726	0.651635	-4.24664	2.17003e-05	0.00118782
chr4 86676758 86677103	114.392	-2.0002	0.471159	-4.24527	2.18329e-05	0.00119351
chr10 58231716 58232020	100.542	-1.99275	0.469576	-4.24372	2.19845e-05	0.00119893
chr6 135338194 135338413	33.4902	-3.78157	0.891158	-4.24343	2.20127e-05	0.00119959
chr11 117245467 117245715	76.2844	-2.39692	0.564961	-4.24263	2.20913e-05	0.00120342
chr3 95478962 95479316	43.7538	-2.96615	0.699242	-4.24195	2.21582e-05	0.00120618
chr17 34510883 34511178	47.5349	-3.30812	0.779918	-4.24163	2.21901e-05	0.00120731
chr8 91502085 91502331	39.2851	-3.86121	0.910324	-4.24158	2.21954e-05	0.00120731
chr6 49743123 49743536	70.6242	-2.33339	0.550137	-4.24147	2.22063e-05	0.00120746
chr11 77196827 77197107	118.249	-2.0184	0.47595	-4.24079	2.22737e-05	0.00120816
chr15 36879541 36879991	127.67	-1.85067	0.436495	-4.23985	2.2367e-05	0.00121218
chr7 27577717 27577951	110.451	-2.1511	0.507567	-4.23807	2.2545e-05	0.0012196
chr7 3400025 3400238	77.9246	-2.20737	0.521007	-4.23673	2.26795e-05	0.00122552
chr8 35639073 35639316	32.7786	-6.71729	1.58565	-4.23631	2.27223e-05	0.00122739
chr2 5659294 5659570	41.8016	-2.90013	0.6848	-4.235	2.28556e-05	0.00123264
chr10 82780350 82780655	139.392	-1.83543	0.433418	-4.23479	2.28763e-05	0.001233
chr1 91278419 91278796	67.249	-2.5948	0.612801	-4.23432	2.29242e-05	0.00123401
chr8 13039186 13039400	60.4271	-2.47057	0.58348	-4.2342	2.29368e-05	0.00123401
chr12 55457664 55457976	106.602	-1.95145	0.460958	-4.23347	2.30116e-05	0.00123713
chr14 77877944 77878214	103.169	-2.02575	0.478603	-4.23263	2.30978e-05	0.00123754
chr15 77855265 77855642	153.349	-1.86366	0.440302	-4.2327	2.30903e-05	0.00123754
chr17 29837490 29837791	128.113	-1.97992	0.467782	-4.23258	2.3103e-05	0.00123754
chr17 31227027 31227187	45.6549	-2.88478	0.681467	-4.23319	2.30398e-05	0.00123754
chr2 26657207 26657659	91.1688	-2.15318	0.508637	-4.23323	2.30362e-05	0.00123754
chr7 82876653 82876911	47.2162	-3.49623	0.825959	-4.23294	2.30657e-05	0.00123754
chr8 128204871 128205160	60.8571	-2.44781	0.57826	-4.23306	2.30532e-05	0.00123754
chr8 24923470 24923819	70.9328	-2.74726	0.649131	-4.23221	2.31405e-05	0.00123866
chr16 45389759 45390093	97.2859	-2.48323	0.586841	-4.23152	2.32118e-05	0.00124199
chr2 50687328 50688161	535.983	-1.4865	0.351362	-4.23068	2.32988e-05	0.00124532
chr8 13023132 13023496	73.5419	-2.37689	0.562097	-4.22862	2.35129e-05	0.00125495
chr10 44651420 44651883	72.0895	-2.21968	0.525039	-4.22765	2.36147e-05	0.00125947
chr6 108812233 108812420	44.0883	-2.94116	0.695763	-4.22724	2.36572e-05	0.00126128
chr13 51539849 51540127	49.6682	-2.7942	0.661233	-4.22574	2.38153e-05	0.0012682
chr4 109126119 109126456	126.588	-1.8935	0.448121	-4.22543	2.38482e-05	0.00126826
chr2 26754154 26754441	53.9596	-2.59528	0.614244	-4.22517	2.38765e-05	0.00126886
chr10 62323740 62324160	320.399	-1.47269	0.34863	-4.22423	2.39763e-05	0.00127324
chr10 67388485 67388805	98.4503	-2.05483	0.486483	-4.22386	2.40158e-05	0.00127396
chr4 139336970 139337391	97.1036	-2.1243	0.502975	-4.22346	2.40576e-05	0.00127496
chr6 52529309 52529605	39.2679	-3.16431	0.749332	-4.22284	2.4124e-05	0.00127706
chr2 45216401 45216727	40.5131	-3.51364	0.832112	-4.22256	2.41543e-05	0.0012781
chr10 23858189 23858398	20.1384	-6.97895	1.65317	-4.22155	2.42631e-05	0.00128281
chr1 177723408 177723619	32.2318	-3.69033	0.874247	-4.22116	2.43053e-05	0.00128379
chr1 181408076 181408586	114.176	-1.90617	0.451685	-4.22014	2.44153e-05	0.0012873
chr12 55450345 55450787	212.342	-1.60671	0.380723	-4.22015	2.44135e-05	0.0012873
chr17 45852431 45852743	98.9806	-1.91522	0.453844	-4.21999	2.44309e-05	0.00128766
chr4 120879317 120879792	93.0989	-2.33712	0.553894	-4.21944	2.44914e-05	0.00128993
chr9 77834594 77834995	146.493	-1.92311	0.455819	-4.21902	2.45363e-05	0.00129045
chr17 24037090 24037627	142.747	-1.8362	0.435266	-4.21857	2.45856e-05	0.00129259
chr11 117807611 117807836	54.7264	-2.58546	0.612911	-4.21833	2.46121e-05	0.00129281
chr5 136143448 136143811	174.613	-1.77066	0.419758	-4.21829	2.4616e-05	0.00129281
chr6 115946425 115946777	86.7265	-2.21751	0.525687	-4.2183	2.46152e-05	0.00129281
chr9 40638294 40638541	89.1654	-2.22633	0.527865	-4.21762	2.46893e-05	0.00129574
chr18 60718663 60718879	64.3923	-2.42209	0.57441	-4.21666	2.4795e-05	0.00129944
chr13 30566826 30567093	95.8658	-2.05029	0.486293	-4.21617	2.48485e-05	0.00130132
chr17 43540702 43541007	86.1097	-2.15536	0.511236	-4.21598	2.48698e-05	0.00130151
chr2 163583834 163584062	120.934	-1.93476	0.458964	-4.2155	2.49229e-05	0.00130375
chr19 42015140 42015302	56.9784	-2.57548	0.611022	-4.21504	2.49739e-05	0.00130506
chr8 57507781 57507907	46.9581	-2.67863	0.635504	-4.21496	2.49818e-05	0.00130506
chr16 33777226 33777924	211.143	-1.58928	0.377087	-4.21461	2.50209e-05	0.00130664
chr5 136978134 136978319	43.1674	-2.85967	0.678608	-4.21403	2.50858e-05	0.00130911
chr10 120151647 120152073	127.817	-1.8877	0.448128	-4.21241	2.52663e-05	0.0013162
chr9 3007575 3007653	30.1283	-4.46228	1.05937	-4.21222	2.52875e-05	0.00131684
chr11 88970520 88970625	29.6116	-4.15797	0.987578	-4.21027	2.55067e-05	0.00132639
chr17 66048839 66049360	115.942	-1.94835	0.462852	-4.20946	2.55987e-05	0.00132976
chr4 58461893 58462051	45.9508	-2.67735	0.636264	-4.20792	2.57728e-05	0.00133599
chr8 80919125 80919394	71.6915	-2.30381	0.547523	-4.2077	2.57989e-05	0.00133664
chr18 40308015 40308335	293.097	-1.77425	0.421685	-4.20753	2.58173e-05	0.00133689
chr3 27956633 27956976	49.3033	-2.54175	0.604196	-4.20682	2.58986e-05	0.00134022
chr16 44951463 44952043	172.214	-1.71548	0.407809	-4.20657	2.59277e-05	0.00134026
chr4 88878364 88878560	34.303	-4.01133	0.953825	-4.20553	2.60477e-05	0.00134505
chr6 136499236 136499633	242.668	-1.52785	0.363398	-4.20435	2.61828e-05	0.00135061
chr3 89515286 89515886	170.971	-2.0648	0.491195	-4.20363	2.6267e-05	0.00135212
chr13 49678552 49678775	59.8142	-2.4297	0.57804	-4.20335	2.62998e-05	0.00135334
chr10 93138345 93139164	274.096	-1.56677	0.37295	-4.20101	2.65726e-05	0.00136595
chr14 62888258 62888494	46.9963	-3.29248	0.784162	-4.19873	2.68417e-05	0.00137738
chr7 99060927 99061407	180.26	-1.73188	0.412512	-4.19837	2.68843e-05	0.00137861
chr17 31789197 31789617	150.617	-1.79503	0.427675	-4.19719	2.70244e-05	0.00138484
chr15 38558383 38558677	65.3972	-2.23814	0.533442	-4.19567	2.72068e-05	0.00139227
chr6 53968275 53968798	213.306	-1.58779	0.378444	-4.19557	2.72187e-05	0.00139237
chr4 119177841 119178008	41.9622	-4.30505	1.02628	-4.19481	2.73098e-05	0.00139607
chr18 38960451 38960685	80.6564	-2.3329	0.556278	-4.19376	2.74368e-05	0.00140111
chr17 71127491 71127770	152.482	-1.76076	0.419866	-4.19362	2.74536e-05	0.0014013
chr7 92832463 92832903	162.155	-1.66374	0.3968	-4.1929	2.75408e-05	0.00140383
chr6 134558788 134559061	43.8524	-3.36696	0.803297	-4.19142	2.77211e-05	0.00140881
chr19 4090436 4090951	140.696	-1.90419	0.454339	-4.19112	2.77582e-05	0.00141021
chr17 25136449 25136693	92.1029	-2.11488	0.504682	-4.19051	2.78326e-05	0.00141166
chr1 79848588 79849098	138.417	-1.81943	0.434219	-4.19012	2.7881e-05	0.00141305
chr15 73442427 73442715	170.185	-1.72471	0.411741	-4.18883	2.80391e-05	0.00141904
chr18 4312012 4312238	109.672	-2.1185	0.505758	-4.18877	2.80473e-05	0.00141904
chr1 71940594 71940865	53.3515	-2.53295	0.604808	-4.18803	2.81385e-05	0.00141937
chr11 120924081 120924492	68.9421	-2.25182	0.537643	-4.18832	2.81025e-05	0.00141937
chr13 44610689 44611028	56.8719	-2.45208	0.585468	-4.18824	2.81127e-05	0.00141937
chr6 86517275 86517517	74.4056	-2.35381	0.56199	-4.18834	2.80997e-05	0.00141937
chr8 125416103 125416544	277.378	-1.51794	0.362468	-4.18779	2.81682e-05	0.00141981
chr1 127493872 127494134	34.0853	-3.77767	0.902341	-4.18652	2.83269e-05	0.00142538
chr14 77911540 77911759	39.5124	-3.37039	0.805209	-4.18574	2.84242e-05	0.00142812
chr16 11343194 11343828	281.444	-1.52984	0.365492	-4.1857	2.84285e-05	0.00142812
chr2 24304623 24305158	301.21	-1.89846	0.45356	-4.18569	2.84298e-05	0.00142812
chr10 120120589 120120796	40.7891	-3.27519	0.782516	-4.18546	2.84594e-05	0.00142874
chr4 8894946 8895249	73.3114	-2.38007	0.568662	-4.18539	2.84681e-05	0.00142874
chr10 22142520 22143064	322.101	-2.13909	0.511119	-4.18511	2.85031e-05	0.00142895
chr7 81904254 81904501	51.9353	-3.11069	0.743444	-4.18416	2.86226e-05	0.00143293
chr17 73070513 73070764	70.6632	-2.23041	0.533071	-4.18407	2.86331e-05	0.00143298
chr7 123081589 123081767	37.0082	-2.97513	0.711189	-4.18331	2.87293e-05	0.0014373
chr5 124512944 124513267	90.1125	-2.13465	0.510363	-4.18261	2.88183e-05	0.00143932
chr13 95988205 95988497	57.7107	-2.55753	0.611547	-4.18207	2.88864e-05	0.00144077
chr9 40521143 40521462	116.689	-1.86353	0.445619	-4.18189	2.89094e-05	0.00144094
chr12 54825339 54825471	29.8184	-3.99232	0.954783	-4.18139	2.8973e-05	0.00144211
chr16 35907522 35907762	113.052	-2.00567	0.479787	-4.18034	2.91071e-05	0.00144738
chr11 83527989 83528304	86.4522	-2.25404	0.539245	-4.17999	2.91524e-05	0.00144805
chr11 88970177 88970334	30.776	-4.25164	1.01716	-4.17993	2.91597e-05	0.00144805
chr17 27527235 27527521	98.4769	-2.03879	0.487811	-4.17946	2.92196e-05	0.00144907
chr4 140688155 140688630	320.744	-1.43792	0.34404	-4.17952	2.92124e-05	0.00144907
chr8 116552859 116553117	56.0456	-2.6934	0.644471	-4.17925	2.92475e-05	0.00144997
chr16 17089681 17089931	36.5497	-3.20343	0.766972	-4.17672	2.95737e-05	0.00146221
chr6 108327693 108327909	82.2393	-2.16802	0.51914	-4.17618	2.96451e-05	0.00146378
chr17 35392849 35393117	48.6821	-3.10351	0.743211	-4.17581	2.96931e-05	0.00146469
chr1 88287527 88287834	165.337	-1.72948	0.414287	-4.17461	2.985e-05	0.00146948
chr18 57254992 57255385	69.5822	-2.23835	0.536252	-4.17406	2.99225e-05	0.0014725
chr1 74001509 74001739	92.8857	-2.31008	0.553938	-4.1703	3.04203e-05	0.00149258
chr4 55925018 55925302	54.3667	-2.61691	0.627534	-4.17015	3.04406e-05	0.00149308
chr10 116931631 116932055	142.383	-2.09986	0.503583	-4.16984	3.0481e-05	0.00149374
chr3 52557234 52557484	69.3681	-2.46828	0.591935	-4.16986	3.04789e-05	0.00149374
chr10 62299841 62300876	769.359	-1.3541	0.324814	-4.16884	3.06155e-05	0.00149857
chr4 58718384 58718625	73.474	-2.40469	0.576826	-4.16882	3.06177e-05	0.00149857
chr1 167288703 167288973	136.145	-1.76409	0.423273	-4.16774	3.0764e-05	0.00150395
chr13 29627331 29627770	121.428	-1.79308	0.430275	-4.1673	3.08228e-05	0.00150534
chr6 124311530 124312051	128.013	-2.12941	0.510978	-4.16733	3.08187e-05	0.00150534
chr10 82899759 82900430	359.12	-2.13156	0.511613	-4.16634	3.09522e-05	0.00150966
chr16 50632673 50633004	75.946	-2.27889	0.547036	-4.16589	3.10135e-05	0.00151215
chr16 30984209 30984432	73.8165	-2.35493	0.565337	-4.16554	3.10623e-05	0.00151359
chr4 108371333 108371734	128.908	-1.78658	0.428896	-4.16553	3.10636e-05	0.00151359
chr4 132449873 132450111	48.6074	-2.87429	0.690171	-4.16461	3.11883e-05	0.00151866
chr13 37052044 37052405	85.8026	-2.18294	0.524226	-4.16412	3.12552e-05	0.00151997
chr16 45657640 45657870	45.202	-3.43286	0.824747	-4.16232	3.15024e-05	0.00152742
chr2 92483564 92483897	156.541	-1.73902	0.41788	-4.16153	3.16116e-05	0.00153221
chr17 13550704 13550828	42.4953	-3.40177	0.817488	-4.16124	3.16519e-05	0.00153286
chr7 135509311 135509589	126.61	-1.84925	0.444401	-4.16123	3.16535e-05	0.00153286
chr1 128768496 128768748	57.5808	-2.37991	0.572058	-4.16025	3.17899e-05	0.00153782
chr18 79247329 79247712	68.1681	-2.47447	0.59483	-4.15996	3.18298e-05	0.00153925
chr6 100167482 100167807	95.9237	-2.05018	0.492871	-4.15968	3.18695e-05	0.00154067
chr4 58581281 58581580	58.1938	-2.42677	0.583783	-4.15697	3.2249e-05	0.00155385
chr10 89680572 89680813	83.2575	-2.24524	0.540154	-4.15667	3.2292e-05	0.00155498
chr11 118135263 118135590	156.255	-1.70479	0.410192	-4.15607	3.23768e-05	0.00155704
chr12 74804161 74804351	47.4422	-3.36418	0.809458	-4.15609	3.23733e-05	0.00155704
chr13 92053127 92053420	62.6882	-2.4111	0.580153	-4.15597	3.23912e-05	0.00155722
chr11 117786422 117786576	47.1683	-3.15901	0.760169	-4.15566	3.24344e-05	0.00155829
chr11 119524534 119524954	108.222	-1.97645	0.475633	-4.15542	3.24695e-05	0.00155845
chr14 76778784 76779138	109.003	-1.9456	0.468325	-4.15438	3.26178e-05	0.00156455
chr1 107503403 107503623	58.8611	-2.43643	0.586499	-4.15419	3.2644e-05	0.0015653
chr16 51985534 51985822	42.4892	-3.0557	0.735601	-4.15401	3.26694e-05	0.00156601
chr17 69181242 69181588	94.3987	-2.00182	0.481916	-4.15388	3.26885e-05	0.00156642
chr3 121358361 121358663	74.2472	-2.33863	0.563133	-4.1529	3.28294e-05	0.00157035
chr8 117087945 117088145	29.4158	-3.51079	0.84547	-4.15247	3.28908e-05	0.00157162
chr18 25883440 25883854	135.152	-1.87513	0.451761	-4.1507	3.31454e-05	0.00158215
chr6 136541351 136541624	48.4066	-2.91641	0.702687	-4.15036	3.31951e-05	0.00158374
chr1 37419465 37419753	140.402	-1.72472	0.415582	-4.15012	3.32303e-05	0.00158416
chr12 112643169 112643408	123.482	-1.83687	0.442691	-4.14931	3.33474e-05	0.00158803
chr13 52884008 52884226	31.7232	-3.41371	0.82271	-4.14935	3.33425e-05	0.00158803
chr14 106012017 106012521	109.338	-1.92978	0.465089	-4.14927	3.33544e-05	0.00158803
chr8 35707016 35707303	56.8137	-2.68076	0.64615	-4.14881	3.34202e-05	0.00159014
chr6 89415238 89415677	123.512	-2.05118	0.494443	-4.14845	3.34728e-05	0.00159149
chr1 128016122 128016431	173.356	-1.66979	0.40285	-4.14493	3.39918e-05	0.00161318
chr19 21457520 21457862	122.232	-2.22925	0.537819	-4.14498	3.39837e-05	0.00161318
chr2 168429685 168429919	61.3296	-2.58972	0.624852	-4.14453	3.40515e-05	0.00161549
chr16 10945800 10946037	129.724	-1.96283	0.473714	-4.1435	3.42051e-05	0.00162199
chr10 117984778 117985200	172.256	-1.75375	0.423376	-4.14229	3.43855e-05	0.00162914
chr19 11267029 11267461	141.018	-1.85304	0.447578	-4.14015	3.47078e-05	0.00163978
chr9 21715191 21715639	335.179	-1.48331	0.358336	-4.13943	3.48165e-05	0.00164277
chr12 72843979 72844613	353.404	-1.73289	0.418681	-4.13892	3.48947e-05	0.00164388
chr4 66894570 66894921	73.2485	-2.13299	0.515421	-4.13835	3.49818e-05	0.00164693
chr8 115522526 115522844	147.286	-1.80083	0.435151	-4.1384	3.49739e-05	0.00164693
chr18 4311176 4311576	300.108	-1.6375	0.395702	-4.13821	3.50032e-05	0.00164742
chr5 136451340 136451721	210.363	-1.75242	0.42355	-4.13746	3.51168e-05	0.00165171
chr9 62366740 62366991	75.4451	-2.12463	0.513562	-4.13705	3.51806e-05	0.00165418
chr13 35482414 35482667	32.6582	-3.30495	0.79893	-4.13672	3.52307e-05	0.00165601
chr15 58798120 58798364	49.1435	-2.69841	0.652402	-4.13612	3.53228e-05	0.00165929
chr3 149338638 149339112	221.428	-1.63722	0.395874	-4.13571	3.53856e-05	0.00166118
chr19 9075549 9075853	106.771	-2.00186	0.484052	-4.13562	3.53995e-05	0.0016613
chr6 100380915 100381439	305.387	-1.4885	0.360002	-4.13471	3.55402e-05	0.00166579
chr12 103327656 103327849	43.94	-2.8975	0.700832	-4.13437	3.55929e-05	0.00166635
chr18 54838020 54838240	42.7672	-2.74897	0.664897	-4.13443	3.55836e-05	0.00166635
chr2 72852570 72852910	70.0278	-2.15434	0.521067	-4.13448	3.55756e-05	0.00166635
chr16 93225195 93225481	63.1205	-2.37166	0.573808	-4.13319	3.57764e-05	0.00167156
chr5 112923139 112923542	122.094	-1.93719	0.468692	-4.13319	3.57764e-05	0.00167156
chr10 88383554 88383835	64.5244	-2.36399	0.571992	-4.13291	3.58203e-05	0.00167308
chr1 181332704 181332926	62.9957	-2.40101	0.580981	-4.13268	3.5856e-05	0.00167369
chr14 61968467 61968765	103.505	-2.06319	0.499258	-4.1325	3.58835e-05	0.00167444
chr13 113466536 113467043	135.383	-2.10844	0.510532	-4.12989	3.62942e-05	0.00169147
chr11 4294043 4294242	97.6916	-2.00856	0.48637	-4.12969	3.63257e-05	0.0016924
chr7 44908673 44909274	254.349	-1.67637	0.405966	-4.12934	3.63805e-05	0.00169389
chr8 55346637 55346749	18.8	-6.90365	1.67203	-4.12891	3.6448e-05	0.0016949
chr5 119634972 119635216	36.8213	-3.44751	0.835392	-4.12682	3.6781e-05	0.00170662
chr16 49907385 49907655	123.936	-2.04644	0.49592	-4.12655	3.6824e-05	0.00170744
chr15 64336989 64337245	70.8164	-2.34328	0.568125	-4.12459	3.71391e-05	0.00171838
chr3 127299430 127299746	103.841	-2.12479	0.515311	-4.12331	3.7346e-05	0.00172633
chr14 70798614 70798927	144.722	-1.82012	0.441492	-4.12265	3.74541e-05	0.00173024
chr2 69392943 69393224	42.6154	-2.82552	0.685481	-4.12195	3.75672e-05	0.0017333
chr7 135628371 135628654	52.3601	-2.73695	0.664333	-4.11984	3.79128e-05	0.00174326
chr11 88968996 88969205	43.2861	-3.12805	0.759306	-4.11961	3.79507e-05	0.00174446
chr5 97959564 97959972	121.567	-1.91275	0.464321	-4.11946	3.79759e-05	0.00174507
chr3 97965992 97966380	272.573	-1.49195	0.362245	-4.11864	3.81119e-05	0.00174969
chr18 55275932 55276360	53.3027	-2.55251	0.619871	-4.1178	3.82503e-05	0.00175441
chr6 100779923 100780200	50.2718	-2.50571	0.608606	-4.11713	3.83624e-05	0.00175846
chr9 3032364 3032530	271.393	-2.02414	0.49198	-4.11426	3.8842e-05	0.00177549
chr6 129402493 129402726	44.4387	-4.80256	1.16744	-4.11376	3.89264e-05	0.00177824
chr4 9015798 9016037	55.247	-2.61441	0.635689	-4.11271	3.91034e-05	0.00178302
chr8 123754103 123754365	54.994	-2.5797	0.627261	-4.11264	3.91164e-05	0.00178306
chr7 100082914 100083151	44.2665	-2.89955	0.705155	-4.11194	3.92356e-05	0.00178629
chr2 128316520 128316775	79.509	-2.26346	0.550482	-4.11177	3.9263e-05	0.00178644
chr8 77504346 77504714	113.732	-1.90849	0.464152	-4.11178	3.92615e-05	0.00178644
chr1 60904607 60904822	32.0125	-3.58615	0.872251	-4.11138	3.93309e-05	0.00178843
chr10 67036251 67036450	77.2154	-2.32471	0.565503	-4.11088	3.94158e-05	0.00179173
chr1 71887906 71888176	48.9742	-2.5738	0.626394	-4.10891	3.97535e-05	0.00180265
chr4 28812676 28813278	245.103	-1.59947	0.389283	-4.10877	3.97775e-05	0.00180309
chr5 53441324 53441545	41.1761	-2.85834	0.695754	-4.10827	3.98635e-05	0.00180505
chr2 92065351 92065621	156.05	-1.77426	0.431915	-4.10789	3.99294e-05	0.00180674
chr8 33666333 33666504	32.0159	-3.28578	0.80037	-4.10533	4.03744e-05	0.00182297
chr12 26439878 26440097	75.1886	-2.24971	0.548111	-4.10449	4.05209e-05	0.00182562
chr13 64439176 64439368	70.2186	-2.19768	0.535424	-4.10455	4.051e-05	0.00182562
chr4 55541094 55541516	105.184	-1.96813	0.479511	-4.10445	4.0527e-05	0.00182562
chr6 38912849 38913352	254.808	-1.49532	0.364308	-4.10454	4.05113e-05	0.00182562
chr13 108553048 108553404	111.699	-1.91521	0.46668	-4.1039	4.06243e-05	0.00182866
chr2 117981270 117981559	98.8407	-2.07835	0.506496	-4.10339	4.07147e-05	0.00183052
chr9 55114843 55115070	109.451	-1.88984	0.46056	-4.10336	4.07188e-05	0.00183052
chr19 5944981 5945503	472.556	-1.44263	0.351603	-4.10302	4.07794e-05	0.00183118
chr2 78580110 78580409	136.971	-1.81009	0.441156	-4.10306	4.07727e-05	0.00183118
chr6 17800726 17801093	173.893	-1.90549	0.464497	-4.10226	4.09135e-05	0.00183665
chr5 135705429 135705651	138.083	-2.09211	0.510024	-4.10198	4.09633e-05	0.00183832
chr11 113063010 113063776	434.237	-1.49361	0.364302	-4.09992	4.13292e-05	0.00185137
chr4 138951735 138951995	53.6201	-2.68604	0.655183	-4.09968	4.13728e-05	0.00185163
chr4 59301070 59301407	104.238	-1.97703	0.482303	-4.09915	4.14667e-05	0.0018544
chr13 36947814 36948037	34.8128	-3.18147	0.77651	-4.09715	4.18276e-05	0.00186577
chr2 117970715 117970942	51.4296	-2.50393	0.611272	-4.09627	4.19867e-05	0.00187118
chr14 77897247 77897591	180.977	-1.64082	0.400668	-4.09522	4.21771e-05	0.00187796
chr13 44828975 44829189	45.5693	-2.90156	0.708595	-4.0948	4.22529e-05	0.00188077
chr18 55238210 55238444	38.2164	-2.97353	0.726574	-4.09253	4.26691e-05	0.00189497
chr13 96967874 96968171	25.6031	-4.2694	1.04367	-4.09076	4.29955e-05	0.00190407
chr1 13363721 13364007	50.6213	-2.60121	0.636062	-4.08955	4.32213e-05	0.00191166
chr18 64510989 64511251	141.983	-1.73733	0.424835	-4.08942	4.32445e-05	0.00191166
chr8 122912145 122912411	89.459	-2.11545	0.517314	-4.08929	4.32692e-05	0.00191218
chr6 39246626 39246907	110.123	-2.04325	0.499704	-4.08891	4.33399e-05	0.00191329
chr9 60492269 60492656	176.064	-1.7782	0.434871	-4.08903	4.3319e-05	0.00191329
chr4 155582224 155582655	454.192	-1.45085	0.354889	-4.08819	4.34753e-05	0.00191694
chr8 26706511 26706837	59.8933	-2.55961	0.626089	-4.08824	4.34653e-05	0.00191694
chr3 123256427 123256642	50.06	-2.59979	0.635978	-4.08787	4.35359e-05	0.0019188
chr5 24303286 24303533	54.4825	-2.51782	0.616195	-4.08608	4.38731e-05	0.00192906
chrX 170673248 170673635	97.8645	-2.15309	0.527014	-4.08546	4.39896e-05	0.00193235
chr9 90430754 90431317	148.948	-1.77485	0.43446	-4.08518	4.40429e-05	0.00193307
chr13 15848064 15848396	86.3593	-2.13158	0.521893	-4.08433	4.42048e-05	0.00193903
chr2 166228464 166228696	71.6171	-2.26111	0.553693	-4.0837	4.43246e-05	0.00194313
chr11 106542387 106542795	201.823	-1.62659	0.39836	-4.0832	4.4419e-05	0.00194631
chr17 48166156 48166701	105.244	-1.9156	0.469291	-4.0819	4.46686e-05	0.00195531
chr6 32569946 32570214	45.1171	-2.74374	0.67221	-4.08168	4.47115e-05	0.00195661
chr2 6325718 6325932	87.0335	-2.00536	0.491352	-4.08131	4.47824e-05	0.00195797
chr8 34744750 34745007	66.7508	-2.36177	0.578755	-4.08077	4.48863e-05	0.00196077
chr14 55171916 55172223	57.681	-2.37815	0.582852	-4.0802	4.49965e-05	0.0019609
chr19 37254888 37255047	28.2969	-5.1832	1.27027	-4.08039	4.49603e-05	0.0019609
chr8 123292867 123293105	94.6237	-2.07086	0.507592	-4.07977	4.50806e-05	0.00196229
chr2 143846709 143847306	217.485	-1.79735	0.440563	-4.07967	4.51002e-05	0.00196249
chr6 137483379 137483852	83.4911	-2.33838	0.573279	-4.07896	4.52385e-05	0.00196627
chr1 135634566 135634680	65.2564	-2.35693	0.57784	-4.07887	4.52557e-05	0.00196644
chr1 160284309 160284522	54.7531	-2.53578	0.621953	-4.07712	4.55975e-05	0.00197838
chr6 90754969 90755251	83.6335	-2.08304	0.510932	-4.07695	4.56307e-05	0.00197924
chr10 77199410 77199605	27.7054	-4.46481	1.09531	-4.07628	4.57613e-05	0.00198432
chr4 101312172 101312380	49.7643	-2.91548	0.715251	-4.07617	4.57845e-05	0.00198475
chr10 57760775 57761187	154.565	-1.6488	0.404588	-4.07525	4.59657e-05	0.00199083
chr18 46161933 46162200	71.5773	-2.26786	0.556698	-4.07377	4.62572e-05	0.00200054
chr8 94953686 94954027	113.133	-1.94289	0.477048	-4.07274	4.64639e-05	0.00200772
chr16 32568453 32568873	68.0162	-2.49936	0.613758	-4.07222	4.65668e-05	0.00200922
chr14 31597555 31597851	98.3958	-1.96702	0.483156	-4.07119	4.6774e-05	0.00201699
chr19 23150842 23151209	128.787	-1.79587	0.441221	-4.07023	4.69659e-05	0.00202307
chr2 51150285 51150543	124.896	-1.87676	0.461111	-4.07008	4.69973e-05	0.00202307
chr17 71260217 71260597	163.613	-1.84786	0.454053	-4.06971	4.7071e-05	0.00202489
chr6 125532345 125532678	75.4604	-2.30872	0.567394	-4.06899	4.72169e-05	0.00202957
chr10 70199222 70199399	78.6182	-2.12299	0.521821	-4.06842	4.73329e-05	0.0020316
chr8 68378013 68378232	32.9205	-3.08538	0.758372	-4.06842	4.73325e-05	0.0020316
chr11 4718654 4718855	35.225	-3.01566	0.741492	-4.06702	4.76188e-05	0.00204133
chr4 115281276 115281453	20.586	-6.74055	1.65734	-4.06709	4.76044e-05	0.00204133
chr11 117241409 117241680	86.4255	-2.06432	0.507724	-4.06582	4.78634e-05	0.00204842
chr16 92788267 92788730	100	-1.96306	0.48285	-4.06557	4.7915e-05	0.00204944
chr8 126628650 126628977	245.108	-1.56373	0.384658	-4.06524	4.79839e-05	0.00205179
chr14 30407356 30407647	50.3089	-2.84145	0.698997	-4.06504	4.80247e-05	0.00205256
chr10 88491702 88491853	29.362	-3.79601	0.933935	-4.06453	4.81285e-05	0.0020556
chr10 69309152 69309486	90.8125	-2.02735	0.498922	-4.06347	4.83481e-05	0.002062
chr13 95943953 95944334	112.58	-2.06154	0.507363	-4.06325	4.8394e-05	0.00206217
chr15 78321884 78322055	59.3212	-2.42645	0.59725	-4.0627	4.85078e-05	0.00206622
chr4 59455041 59455312	98.5352	-1.90776	0.46959	-4.06261	4.85276e-05	0.00206622
chr8 78623952 78624334	103.076	-1.96399	0.483466	-4.06231	4.85895e-05	0.00206811
chr2 44818726 44819036	69.1234	-2.34186	0.576496	-4.06224	4.86047e-05	0.00206816
chr13 12626144 12626514	90.4169	-2.20789	0.543658	-4.06117	4.8828e-05	0.00207587
chr1 176851493 176851697	36.2629	-2.95269	0.727207	-4.06031	4.9007e-05	0.00207989
chr17 6477017 6477442	44.8852	-3.45546	0.851281	-4.05913	4.92556e-05	0.00208744
chr11 76642279 76642572	91.7179	-2.00406	0.493756	-4.05881	4.93232e-05	0.00208911
chr15 77891762 77892106	122.741	-1.73167	0.426735	-4.05796	4.95038e-05	0.00209556
chr7 100046979 100047485	123.35	-1.81474	0.447326	-4.05686	4.97363e-05	0.002102
chr9 58273888 58274005	65.1129	-2.48655	0.612932	-4.05681	4.97468e-05	0.002102
chr13 44419117 44419576	298.565	-1.4854	0.366165	-4.05665	4.97814e-05	0.00210209
chr6 5103829 5104110	58.7365	-2.3643	0.582945	-4.05579	4.9965e-05	0.00210783
chr7 139246094 139246325	117.41	-1.75079	0.431692	-4.05565	4.99957e-05	0.00210792
chr8 11048810 11049308	155.088	-1.88093	0.463978	-4.05392	5.0366e-05	0.00212051
chr12 111449298 111449755	162.366	-1.70715	0.421125	-4.05378	5.03956e-05	0.00212055
chr9 110937987 110938366	60.1693	-2.25585	0.556566	-4.05316	5.05305e-05	0.00212453
chr8 70643118 70643319	64.7588	-2.28928	0.564985	-4.05194	5.07945e-05	0.00213429
chr11 110562371 110562615	79.164	-2.14464	0.529414	-4.05098	5.10045e-05	0.00214129
chr6 89260439 89260581	58.2706	-2.57824	0.636492	-4.05071	5.10634e-05	0.00214315
chr1 88267786 88267926	48.6258	-2.75671	0.680725	-4.04967	5.12907e-05	0.00215147
chr10 22140791 22141243	113.527	-2.16405	0.534386	-4.04959	5.13066e-05	0.00215153
chr4 59855508 59855768	48.9267	-2.92934	0.723425	-4.04927	5.13777e-05	0.0021539
chr9 71015952 71016293	85.8345	-2.28155	0.563515	-4.04879	5.14836e-05	0.0021565
chr2 30087155 30087813	299.779	-1.68056	0.415113	-4.04844	5.15601e-05	0.00215809
chr8 72583059 72583382	132.524	-1.77574	0.438627	-4.04842	5.15652e-05	0.00215809
chr4 127327332 127327544	54.7259	-2.42817	0.599823	-4.04814	5.16268e-05	0.00216005
chr19 11372878 11373148	66.1379	-2.40833	0.594983	-4.04774	5.17151e-05	0.0021613
chr8 126557219 126557354	28.1178	-3.78744	0.935693	-4.04774	5.17149e-05	0.0021613
chr4 134772768 134773646	445.445	-1.54981	0.383066	-4.0458	5.21443e-05	0.00217186
chr4 134759678 134759891	180.965	-1.76036	0.435215	-4.04481	5.2366e-05	0.00217986
chr11 24397049 24397293	63.9102	-2.34625	0.580158	-4.04416	5.25108e-05	0.0021823
chr8 120322929 120323388	397.069	-1.54612	0.382314	-4.04411	5.2522e-05	0.0021823
chr5 139734716 139735086	147.492	-1.8345	0.453662	-4.04377	5.25994e-05	0.00218315
chr8 33629540 33629803	73.3255	-2.09656	0.51858	-4.04288	5.27991e-05	0.00218864
chr1 138940465 138940670	36.1388	-3.38306	0.837007	-4.04185	5.30307e-05	0.00219578
chr11 31787490 31787731	54.2677	-2.50979	0.620989	-4.04161	5.30866e-05	0.00219748
chr4 54481597 54482184	147.961	-1.72229	0.426187	-4.04116	5.31869e-05	0.00220101
chr17 62627629 62628032	113.468	-1.82098	0.450626	-4.041	5.3223e-05	0.00220189
chr13 91682865 91683100	52.0248	-2.6761	0.662327	-4.04046	5.33474e-05	0.0022058
chr8 79443573 79443773	33.1633	-4.26875	1.05681	-4.03929	5.36125e-05	0.00221428
chr3 97967729 97967918	105.676	-1.91076	0.473079	-4.03899	5.36814e-05	0.00221651
chr19 56391779 56392008	71.5582	-2.37327	0.587602	-4.03891	5.37006e-05	0.00221669
chr1 82798363 82798721	94.4158	-1.91367	0.473937	-4.03781	5.39519e-05	0.00222333
chr12 17522616 17522834	40.6017	-2.90648	0.719936	-4.03714	5.41067e-05	0.00222784
chr19 43709402 43709958	259.543	-1.54995	0.383921	-4.03716	5.41019e-05	0.00222784
chr2 126474513 126474775	77.0206	-2.16562	0.536432	-4.03707	5.4122e-05	0.00222785
chr14 48421954 48422425	418.011	-1.32653	0.328608	-4.03681	5.41825e-05	0.0022291
chr7 92837262 92837737	265.032	-1.44404	0.35781	-4.03576	5.44266e-05	0.00223541
chr2 167785247 167785440	38.915	-2.86071	0.709052	-4.03455	5.4706e-05	0.0022436
chr9 57168467 57168753	50.6339	-2.61276	0.647604	-4.03451	5.4717e-05	0.0022436
chr6 54075438 54075870	250.289	-1.54139	0.382085	-4.03415	5.48005e-05	0.00224499
chr12 40125621 40126145	84.7259	-2.06717	0.512439	-4.03398	5.48404e-05	0.00224554
chr9 110862249 110862614	53.8428	-2.89402	0.717467	-4.03366	5.49149e-05	0.00224787
chr3 135672333 135672696	104.233	-1.96455	0.487101	-4.03314	5.50363e-05	0.00225044
chr1 177742247 177742464	36.4651	-2.91116	0.721876	-4.03277	5.51228e-05	0.00225271
chr17 47260686 47260878	53.5191	-2.36549	0.586576	-4.03271	5.51376e-05	0.00225271
chr8 91392978 91393056	17.9504	-6.75755	1.67607	-4.03177	5.53579e-05	0.00225984
chr9 119375824 119376086	34.8674	-3.03877	0.753839	-4.03107	5.55245e-05	0.00226351
chr10 17221493 17222008	177.232	-1.58712	0.393768	-4.0306	5.56355e-05	0.00226679
chr1 135631458 135631794	184.514	-1.9072	0.473201	-4.03042	5.56761e-05	0.00226719
chr4 130806901 130807269	149.522	-1.94959	0.483714	-4.03046	5.56685e-05	0.00226719
chr19 53281106 53281408	124.575	-1.77719	0.440967	-4.03022	5.57239e-05	0.00226851
chr1 62521422 62521773	60.4146	-2.38729	0.592526	-4.02901	5.60126e-05	0.00227713
chr4 88395799 88396065	84.5716	-2.15765	0.535562	-4.02877	5.60702e-05	0.00227884
chr3 79864816 79865102	79.4743	-2.34924	0.583135	-4.02864	5.61009e-05	0.00227946
chr2 45352803 45353138	62.0918	-2.44258	0.606327	-4.02848	5.61382e-05	0.00227976
chr9 13904392 13904684	69.8613	-2.16717	0.538144	-4.02712	5.64636e-05	0.00228979
chr4 109132795 109133096	97.7395	-2.00806	0.49879	-4.02586	5.67664e-05	0.00230018
chr16 50588125 50588555	97.3687	-1.88051	0.467216	-4.02493	5.69916e-05	0.0023074
chr10 14192098 14192449	89.0839	-2.57286	0.639489	-4.0233	5.73879e-05	0.00232015
chr18 54762245 54762463	25.126	-4.0735	1.01279	-4.02208	5.76877e-05	0.00232984
chr12 84275142 84275680	252.416	-1.63209	0.405832	-4.02159	5.78073e-05	0.00233276
chr4 108370475 108370791	83.0487	-2.49271	0.619829	-4.02161	5.78025e-05	0.00233276
chr17 28495991 28496157	16.8332	-7.01238	1.7438	-4.02132	5.78727e-05	0.00233304
chr17 8868968 8869196	46.8887	-2.64667	0.658255	-4.02073	5.80183e-05	0.0023368
chr1 43465996 43466194	68.3698	-2.1283	0.529342	-4.02066	5.80358e-05	0.00233687
chr1 131252625 131253391	361.451	-1.40723	0.350103	-4.01947	5.83282e-05	0.00234452
chr17 31793590 31793778	56.1836	-2.54534	0.633267	-4.01938	5.83517e-05	0.00234452
chr17 89120072 89120399	64.945	-2.31692	0.576436	-4.01938	5.83504e-05	0.00234452
chr17 43234536 43234808	31.617	-3.45129	0.858715	-4.01913	5.84128e-05	0.00234566
chr2 153092681 153092986	91.4298	-2.11621	0.526662	-4.01815	5.8656e-05	0.00235415
chr14 76073240 76073537	49.5053	-2.74665	0.683722	-4.01719	5.88954e-05	0.00235927
chr3 61409569 61410058	198.957	-1.55997	0.388347	-4.01694	5.89599e-05	0.00236121
chr14 73449182 73449389	73.6415	-2.16388	0.538766	-4.01636	5.91034e-05	0.00236567
chr14 61689345 61689883	247.12	-1.79608	0.447349	-4.01495	5.94584e-05	0.00237538
chr6 135371150 135371419	135.854	-1.9093	0.475556	-4.01488	5.94761e-05	0.00237544
chr9 101097521 101097892	106.854	-1.91144	0.476126	-4.01457	5.95545e-05	0.00237793
chr13 6897713 6897974	94.3412	-2.06739	0.515008	-4.01428	5.96269e-05	0.0023797
chr10 118011887 118012656	471.639	-1.48582	0.370215	-4.01339	5.98522e-05	0.00238595
chr9 61424329 61424729	120.615	-1.78499	0.444751	-4.01345	5.98369e-05	0.00238595
chr17 18558749 18559114	93.1293	-2.0898	0.520724	-4.01326	5.98855e-05	0.00238663
chr7 117516961 117517279	67.1635	-2.32905	0.580471	-4.01234	6.01206e-05	0.00239283
chr1 135095296 135095504	43.6635	-3.32681	0.829311	-4.01154	6.03249e-05	0.00240026
chr11 70166197 70166955	382.258	-1.39578	0.34796	-4.01131	6.03825e-05	0.00240126
chr2 154785374 154785677	120.126	-1.80558	0.450167	-4.0109	6.0487e-05	0.00240412
chr16 33781983 33782336	172.728	-1.83344	0.457125	-4.01081	6.05114e-05	0.00240444
chr10 96404721 96405280	89.5483	-2.166	0.540151	-4.00998	6.0724e-05	0.0024103
chr10 83155955 83156130	39.3116	-3.18812	0.795145	-4.00948	6.08517e-05	0.00241407
chr10 26577124 26577415	74.7025	-2.22588	0.555191	-4.00921	6.09213e-05	0.00241553
chr2 61563158 61563600	125.355	-1.89227	0.472166	-4.00763	6.13308e-05	0.00242916
chr13 64413357 64413651	70.1754	-2.19534	0.547802	-4.00754	6.13552e-05	0.00242948
chr13 64382797 64383111	61.8095	-2.25336	0.562428	-4.00648	6.16297e-05	0.00243578
chr8 120620364 120620799	164.638	-1.64994	0.411842	-4.00625	6.16902e-05	0.00243731
chr13 108716512 108716759	41.3295	-2.71664	0.678191	-4.00571	6.1831e-05	0.00244177
chr10 23840958 23841359	77.8155	-2.23905	0.559064	-4.005	6.20175e-05	0.00244783
chr12 35564582 35564906	69.5653	-2.37358	0.5927	-4.00469	6.20979e-05	0.00244945
chr5 136628646 136628808	51.4582	-2.73629	0.683277	-4.00465	6.21083e-05	0.00244945
chr2 98662229 98662983	27521	-1.7959	0.448644	-4.00295	6.25567e-05	0.00246516
chr3 69439162 69439394	60.3815	-2.62657	0.656199	-4.00271	6.26217e-05	0.00246706
chr2 94251964 94252433	67.2521	-2.27837	0.569327	-4.00187	6.2845e-05	0.00247322
chr9 56204408 56204584	70.7422	-2.3113	0.577581	-4.00169	6.28925e-05	0.00247443
chr19 21440917 21441138	30.9302	-3.40336	0.850978	-3.99935	6.35159e-05	0.00249431
chr1 92755296 92755532	49.5098	-2.52461	0.631458	-3.99806	6.38648e-05	0.00250534
chr5 52786601 52786812	46.534	-2.61182	0.65332	-3.99777	6.39431e-05	0.00250775
chr7 30393212 30393498	114.326	-1.94808	0.487404	-3.99685	6.41897e-05	0.00251475
chr1 135677369 135677754	74.9192	-2.25429	0.564153	-3.99589	6.44519e-05	0.00252302
chr17 35766472 35766761	125.178	-1.84201	0.460975	-3.9959	6.44493e-05	0.00252302
chr7 101547687 101548015	154.555	-1.59415	0.399037	-3.995	6.46937e-05	0.00253047
chr14 73160715 73160928	39.872	-2.81711	0.705226	-3.99462	6.47977e-05	0.00253387
chr4 142017688 142018255	411.783	-1.3488	0.33768	-3.9943	6.48854e-05	0.00253663
chr10 118318985 118319438	84.8742	-2.09911	0.525547	-3.99415	6.49272e-05	0.00253759
chr9 124033463 124033744	64.1257	-2.25074	0.563522	-3.99405	6.49538e-05	0.00253796
chr6 48686948 48687391	102.818	-2.01874	0.505451	-3.99393	6.49859e-05	0.00253854
chr5 23850320 23851165	639.452	-1.32026	0.330584	-3.99374	6.50397e-05	0.00253962
chr13 95921373 95921709	42.797	-2.96796	0.74325	-3.99322	6.51818e-05	0.00254223
chr3 136385140 136385409	28.2387	-3.55404	0.890404	-3.99149	6.56588e-05	0.00255335
chr15 83602728 83603107	170.274	-1.6483	0.413042	-3.99064	6.58946e-05	0.0025578
chr1 166799096 166799361	55.9235	-2.31919	0.581174	-3.99053	6.59259e-05	0.00255806
chr4 56133293 56133618	61.9234	-2.44557	0.612849	-3.99049	6.59359e-05	0.00255806
chr2 6335183 6335701	133.008	-1.84868	0.463366	-3.98969	6.6161e-05	0.00256343
chr13 13889474 13890035	207.86	-1.50764	0.377899	-3.98953	6.6205e-05	0.00256446
chr4 59436007 59436329	141.048	-1.81417	0.454866	-3.98836	6.65307e-05	0.00257255
chr14 70927162 70927785	189.863	-1.64798	0.413288	-3.98749	6.67759e-05	0.00257969
chr5 122318181 122318471	183.696	-1.57121	0.394039	-3.98744	6.67903e-05	0.00257969
chr17 8864649 8864988	57.1185	-2.2775	0.571263	-3.98678	6.69747e-05	0.00258415
chr11 54140053 54140725	241.376	-2.02625	0.508284	-3.98645	6.70683e-05	0.00258638
chr13 52277168 52277620	183.121	-1.67194	0.419399	-3.98651	6.70537e-05	0.00258638
chr4 55763129 55763616	91.2709	-2.01819	0.506307	-3.98611	6.71667e-05	0.002589
chr3 122322157 122322676	237.071	-1.84042	0.461876	-3.98466	6.75763e-05	0.00260053
chr1 184478051 184478349	213.003	-1.56525	0.392885	-3.98399	6.77675e-05	0.00260654
chr10 26496412 26496623	30.2145	-3.19066	0.80099	-3.9834	6.79377e-05	0.00261104
chr11 96399999 96400279	45.3556	-2.61477	0.656483	-3.98299	6.80526e-05	0.00261342
chr17 10702772 10703333	198.893	-1.73947	0.436767	-3.9826	6.8166e-05	0.00261709
chr1 53872326 53872567	48.2993	-2.65464	0.666673	-3.98192	6.83614e-05	0.00262266
chr11 110697092 110697470	117.385	-1.79244	0.450284	-3.98068	6.87182e-05	0.00263487
chr11 77622065 77622450	90.9544	-2.02942	0.509887	-3.98014	6.88738e-05	0.00263807
chr2 32905432 32905644	88.1274	-2.05297	0.515811	-3.98008	6.88909e-05	0.00263807
chr13 44330752 44331106	81.3594	-2.04455	0.513713	-3.97995	6.89288e-05	0.00263884
chr18 46264326 46264648	92.8279	-2.1284	0.534927	-3.97887	6.92447e-05	0.00264607
chr3 96026677 96027003	115.191	-2.02225	0.508255	-3.97881	6.9261e-05	0.00264607
chr4 48554222 48554478	53.3317	-2.38785	0.600122	-3.97894	6.92243e-05	0.00264607
chr6 134279094 134279329	34.2904	-3.17291	0.797467	-3.97873	6.92835e-05	0.00264624
chr16 76530912 76531215	63.1324	-2.18264	0.548588	-3.97864	6.93096e-05	0.00264656
chr13 44304804 44304936	24.2391	-5.03422	1.26535	-3.97854	6.93406e-05	0.00264706
chr17 83809253 83809531	95.9753	-2.26768	0.570046	-3.97807	6.94764e-05	0.00265087
chr17 73971352 73971667	221.118	-1.61145	0.405115	-3.97777	6.95639e-05	0.0026523
chr8 68392616 68393235	153.81	-1.61232	0.405356	-3.97754	6.9633e-05	0.0026541
chr3 109135451 109135639	30.618	-3.95748	0.995122	-3.97688	6.98256e-05	0.00266076
chr10 75318293 75318561	104.246	-1.83793	0.462214	-3.97637	6.99764e-05	0.00266452
chr13 52903481 52904124	144.985	-1.74921	0.439903	-3.97636	6.99784e-05	0.00266452
chr13 52913450 52913692	47.6724	-2.52709	0.635524	-3.97639	6.99704e-05	0.00266452
chr1 6481372 6481543	33.9069	-3.22912	0.812235	-3.9756	7.02023e-05	0.00267019
chr3 149291371 149291677	63.6062	-2.21775	0.557833	-3.97565	7.01872e-05	0.00267019
chr1 153351641 153351935	32.7022	-3.22478	0.811285	-3.9749	7.04095e-05	0.00267344
chr11 67045731 67045946	29.3663	-3.18924	0.802347	-3.97489	7.04112e-05	0.00267344
chr6 119376497 119376789	64.4634	-2.25195	0.566545	-3.97489	7.04117e-05	0.00267344
chr3 88031197 88031560	71.371	-2.11974	0.533347	-3.97441	7.0553e-05	0.00267717
chr11 103403812 103404167	171.481	-1.78126	0.448309	-3.97329	7.08867e-05	0.00268457
chr13 44174382 44174773	77.1954	-2.5643	0.645409	-3.97314	7.09302e-05	0.00268484
chr15 54929411 54929785	93.0547	-2.1224	0.534184	-3.97316	7.09246e-05	0.00268484
chr10 118095203 118095335	42.9155	-2.77144	0.697641	-3.97259	7.10957e-05	0.00268629
chr13 12264777 12265277	89.1001	-2.54749	0.641285	-3.97248	7.11287e-05	0.00268685
chr1 135273411 135273623	25.3276	-3.93325	0.990248	-3.97199	7.12762e-05	0.00269173
chr19 46944401 46944662	70.6608	-2.18987	0.551384	-3.9716	7.13926e-05	0.00269544
chr11 33931892 33932281	123.894	-1.82448	0.459549	-3.97015	7.18286e-05	0.00270913
chr11 114898072 114898445	382.849	-1.34207	0.338121	-3.9692	7.21135e-05	0.00271511
chr12 75291636 75291983	39.7476	-3.15217	0.794171	-3.96913	7.21357e-05	0.00271511
chr2 92478396 92478628	68.1631	-2.50626	0.631435	-3.96916	7.21279e-05	0.00271511
chr7 92715147 92715413	54.6592	-2.49492	0.628589	-3.96907	7.21525e-05	0.00271511
chr15 84610139 84610491	117.575	-1.95086	0.491643	-3.96803	7.24678e-05	0.0027242
chr2 58137549 58137992	143.141	-1.72221	0.434056	-3.96771	7.25664e-05	0.00272652
chr11 110781937 110782231	96.1363	-1.91515	0.482998	-3.96514	7.3354e-05	0.00274905
chr7 47112627 47112821	46.6719	-2.55821	0.645189	-3.96505	7.33794e-05	0.00274905
chr4 53464402 53464590	32.6555	-3.03589	0.765811	-3.96428	7.36192e-05	0.00275487
chr11 120359817 120360390	208.226	-1.56388	0.394506	-3.96414	7.3662e-05	0.00275544
chr2 181930869 181930998	66.3434	-2.87636	0.725913	-3.9624	7.41999e-05	0.00276719
chr9 120546007 120546375	146.629	-1.62634	0.410449	-3.96235	7.42161e-05	0.00276719
chr17 6177411 6177600	43.2246	-3.21987	0.812721	-3.96184	7.43756e-05	0.00276984
chr8 40610308 40610620	100.884	-1.92093	0.484897	-3.96153	7.44704e-05	0.00277127
chr6 6542200 6542472	99.2758	-1.93502	0.488474	-3.96137	7.45207e-05	0.00277178
chr10 43034494 43035167	315.826	-1.45294	0.366807	-3.96105	7.46209e-05	0.00277338
chr4 137857276 137857403	36.6314	-2.9861	0.753864	-3.96105	7.46195e-05	0.00277338
chr4 46664672 46664997	208.101	-1.56315	0.394653	-3.96082	7.4694e-05	0.0027754
chr13 104074690 104075106	94.2961	-1.93203	0.487815	-3.96057	7.47722e-05	0.00277731
chr6 121343149 121343458	105.106	-1.9924	0.503084	-3.96038	7.4831e-05	0.00277839
chr14 120876082 120876285	32.5941	-3.36328	0.849364	-3.95977	7.50224e-05	0.0027848
chr6 53562640 53563090	71.6245	-2.16162	0.545929	-3.95953	7.50982e-05	0.00278691
chr2 34599951 34600171	47.9055	-2.65161	0.669697	-3.95942	7.5131e-05	0.00278743
chr18 79181388 79181687	43.0788	-2.59495	0.655428	-3.95916	7.52134e-05	0.00278979
chr9 110685628 110685969	229.532	-1.56914	0.396406	-3.95843	7.54453e-05	0.00279488
chr1 13513816 13514166	68.9439	-2.27677	0.575314	-3.95745	7.57551e-05	0.00280495
chr2 143854717 143854907	38.8143	-2.86629	0.724505	-3.9562	7.61519e-05	0.00281189
chr3 52859464 52859718	63.4266	-2.41342	0.61003	-3.95623	7.61414e-05	0.00281189
chr3 69440219 69440430	46.2894	-2.60757	0.659099	-3.95626	7.61319e-05	0.00281189
chr11 60185984 60186262	161.291	-1.80031	0.455129	-3.95561	7.63407e-05	0.00281745
chr2 22816323 22816533	59.1853	-2.63796	0.666884	-3.95566	7.63251e-05	0.00281745
chr3 89896639 89896894	72.1677	-2.24969	0.568753	-3.95548	7.63818e-05	0.00281827
chr18 61921509 61921827	57.3141	-2.27371	0.574885	-3.95506	7.65144e-05	0.00282175
chr4 123340282 123340574	105.292	-1.90335	0.481271	-3.95484	7.65868e-05	0.00282372
chr8 41057368 41057710	102.467	-1.86747	0.472258	-3.95434	7.6745e-05	0.00282743
chr19 29466919 29467058	32.7142	-3.12934	0.791632	-3.95303	7.71693e-05	0.00284023
chr10 13948209 13948343	19.4862	-6.53231	1.65273	-3.95243	7.73622e-05	0.00284449
chr18 55446976 55447258	28.4424	-3.35341	0.84873	-3.95109	7.77963e-05	0.00285575
chr2 128058664 128058869	111.634	-1.82128	0.460947	-3.95118	7.77682e-05	0.00285575
chr5 139830758 139830979	107.774	-1.85752	0.470298	-3.94967	7.82582e-05	0.00286745
chr10 117687677 117687879	57.3725	-2.29897	0.582163	-3.94901	7.84747e-05	0.00287253
chr1 154065316 154065961	356.074	-2.05925	0.521571	-3.94818	7.8748e-05	0.00288084
chr6 100311284 100311668	78.9083	-1.98705	0.503326	-3.94785	7.88574e-05	0.00288368
chr17 24540448 24540655	60.6948	-2.40622	0.609615	-3.94712	7.90964e-05	0.00288952
chr18 64913034 64913334	44.4677	-2.73463	0.692838	-3.94701	7.91343e-05	0.00288952
chr3 98000387 98000714	84.0719	-1.98271	0.502328	-3.94705	7.912e-05	0.00288952
chr1 88046575 88046849	62.1939	-2.25609	0.571604	-3.94694	7.91556e-05	0.00288958
chr4 132446172 132446439	38.8025	-2.75618	0.698367	-3.94661	7.92665e-05	0.00289149
chr17 29009259 29009570	209.518	-1.73472	0.439623	-3.94592	7.94934e-05	0.0028969
chr3 146134917 146135289	116.858	-1.93735	0.491036	-3.94543	7.96556e-05	0.00290066
chr16 90196545 90196721	58.8183	-2.30162	0.58344	-3.94492	7.98275e-05	0.00290478
chr10 75473466 75473794	88.7423	-1.98783	0.503969	-3.94435	8.00178e-05	0.00290934
chr5 64346617 64346760	30.7525	-3.1543	0.799768	-3.94402	8.01269e-05	0.00291065
chr1 132264656 132265006	100.482	-1.91673	0.486009	-3.94382	8.0195e-05	0.00291241
chr6 100510033 100510351	118.201	-2.2736	0.576634	-3.94289	8.05068e-05	0.00292014
chr17 31722442 31722745	77.676	-2.08583	0.529033	-3.94273	8.056e-05	0.00292136
chr2 157153248 157153559	52.1609	-2.76209	0.700752	-3.94161	8.09373e-05	0.00293144
chr3 58559935 58560256	70.8272	-2.13507	0.541684	-3.94153	8.09633e-05	0.00293166
chr13 35131031 35132072	312.161	-1.3905	0.352887	-3.94037	8.13573e-05	0.00294305
chr19 53486802 53487023	68.9867	-2.56202	0.650251	-3.94004	8.14676e-05	0.00294416
chr6 85382772 85383109	178.215	-1.64191	0.416713	-3.94015	8.14313e-05	0.00294416
chr4 101132069 101132533	44.8151	-3.69672	0.938436	-3.93924	8.17418e-05	0.00295262
chr1 82799042 82799166	43.2422	-2.70973	0.688184	-3.9375	8.23335e-05	0.00297036
chr17 28766299 28766547	72.7014	-2.18284	0.554531	-3.93637	8.27228e-05	0.00298149
chr17 84249441 84249658	32.3468	-3.4476	0.875863	-3.93623	8.27705e-05	0.00298248
chr13 44305240 44305484	73.002	-2.1195	0.538475	-3.93612	8.2809e-05	0.00298314
chr10 41579541 41579907	82.0915	-2.32129	0.589755	-3.93602	8.28445e-05	0.00298369
chr16 59468822 59468982	28.9595	-3.69546	0.939072	-3.93522	8.31201e-05	0.0029907
chr3 55660342 55660604	57.9211	-2.28681	0.581187	-3.93472	8.32934e-05	0.00299475
chr11 71279670 71279791	15.3276	-6.63814	1.68717	-3.93448	8.33785e-05	0.00299708
chr17 73927047 73927344	112.131	-1.95731	0.497526	-3.93409	8.35129e-05	0.00299972
chr11 20158831 20159372	155.171	-1.77356	0.450895	-3.93342	8.37442e-05	0.00300511
chr13 51858596 51859028	114.778	-1.79572	0.456743	-3.93158	8.43899e-05	0.00302387
chr16 45645466 45645618	27.1354	-3.51422	0.893923	-3.93123	8.45107e-05	0.00302673
chr10 62505416 62505784	223.178	-1.63496	0.415908	-3.93107	8.45691e-05	0.00302801
chr12 79356205 79356495	73.3433	-2.20231	0.560279	-3.93074	8.46845e-05	0.00303011
chr9 70318560 70319004	96.3863	-1.83396	0.466636	-3.93018	8.48811e-05	0.00303558
chr1 43521058 43521320	64.4066	-2.38953	0.608068	-3.92971	8.50482e-05	0.00304082
chr16 32572574 32572785	46.2528	-3.02691	0.770366	-3.92919	8.52336e-05	0.00304524
chr10 83946605 83946931	89.3471	-1.98457	0.505161	-3.9286	8.54428e-05	0.00304925
chr15 64103456 64103824	130.226	-1.74064	0.44307	-3.92858	8.5449e-05	0.00304925
chr2 57117660 57117857	122.176	-1.78003	0.453092	-3.92862	8.54357e-05	0.00304925
chr10 17852671 17852810	22.7084	-6.15205	1.56613	-3.92818	8.55894e-05	0.00305279
chr19 6876820 6877349	157.904	-1.5725	0.400342	-3.92789	8.56926e-05	0.00305499
chr7 80176253 80176417	72.6152	-2.21624	0.56428	-3.92755	8.58154e-05	0.00305858
chr7 82894421 82894760	54.0086	-2.59778	0.66155	-3.92681	8.60806e-05	0.0030666
chr1 39583265 39583491	77.2438	-2.13968	0.544956	-3.92634	8.62486e-05	0.00307037
chr12 4505224 4505782	299.683	-1.42786	0.363661	-3.92636	8.62406e-05	0.00307037
chr2 61489765 61490083	75.8848	-2.26193	0.576169	-3.92581	8.644e-05	0.00307496
chr11 97657427 97657543	68.4278	-2.31255	0.589101	-3.92555	8.65316e-05	0.00307748
chr3 96087890 96088100	96.5399	-1.92726	0.491095	-3.92442	8.69385e-05	0.00308749
chr10 10296898 10297143	43.118	-2.76484	0.704585	-3.92407	8.70657e-05	0.00308903
chr2 24315419 24315742	70.9542	-2.2009	0.560873	-3.92407	8.70671e-05	0.00308903
chr5 134539976 134540363	156.364	-1.87994	0.479094	-3.92395	8.71075e-05	0.00308903
chr4 55541723 55542018	97.1051	-1.87553	0.477986	-3.92381	8.71586e-05	0.00308935
chr6 17363819 17364106	64.2304	-2.21231	0.563823	-3.92376	8.71792e-05	0.00308935
chr17 50330229 50330588	159.654	-1.63384	0.416437	-3.92337	8.73194e-05	0.00309209
chr10 89615930 89616268	49.8052	-2.63675	0.672077	-3.92328	8.73508e-05	0.00309246
chr6 40890930 40891485	149.397	-1.609	0.41015	-3.92296	8.74694e-05	0.00309592
chr2 6730878 6731159	100.488	-1.94049	0.494692	-3.92263	8.75878e-05	0.00309863
chr3 52882050 52882272	35.7575	-2.98123	0.760085	-3.92224	8.77312e-05	0.00310221
chr1 179010765 179011019	49.8859	-2.35045	0.599418	-3.92122	8.8102e-05	0.00311309
chr12 8875632 8875953	71.473	-2.12523	0.541976	-3.92126	8.80857e-05	0.00311309
chr3 96228910 96229082	49.2579	-2.79823	0.713668	-3.92091	8.82144e-05	0.00311632
chr18 54881034 54881229	32.1915	-3.08633	0.787223	-3.92053	8.83554e-05	0.00311832
chr13 43774146 43774633	385.228	-1.31139	0.334537	-3.92002	8.854e-05	0.00312334
chr4 134299086 134299389	83.5666	-1.90237	0.485439	-3.91886	8.89671e-05	0.00313276
chr8 13031673 13031910	77.1251	-2.06311	0.5265	-3.91853	8.909e-05	0.00313526
chr16 91964506 91965000	166.958	-1.56557	0.399588	-3.91797	8.92982e-05	0.00314037
chr8 117061372 117061761	69.8774	-2.15569	0.550192	-3.91807	8.92605e-05	0.00314037
chr17 84647800 84647956	37.2637	-2.91146	0.743162	-3.91766	8.94127e-05	0.00314287
chr17 31971166 31971366	58.0372	-2.32614	0.593783	-3.91749	8.94772e-05	0.00314431
chr4 58268996 58269190	32.2069	-3.1487	0.803836	-3.91709	8.96225e-05	0.00314575
chr13 104606803 104607140	239.422	-1.60369	0.409425	-3.91694	8.96784e-05	0.0031463
chr9 121675038 121675292	86.0273	-2.02839	0.517885	-3.91668	8.97777e-05	0.00314821
chr7 97028215 97028417	37.7539	-2.88007	0.735385	-3.91641	8.98776e-05	0.00314905
chr1 136194445 136194809	116.296	-1.72406	0.440245	-3.91614	8.99773e-05	0.00314979
chr13 108480503 108480687	28.4245	-3.43259	0.876532	-3.9161	8.99935e-05	0.00314979
chr17 12174305 12174807	208.306	-1.61259	0.411854	-3.91544	9.02405e-05	0.00315694
chr3 89980665 89981066	113.927	-1.80457	0.460914	-3.9152	9.03306e-05	0.0031586
chr6 135406762 135406968	27.6802	-3.47563	0.887803	-3.91487	9.04534e-05	0.0031614
chr15 95807953 95808200	112.844	-1.77298	0.452979	-3.91404	9.07637e-05	0.00316625
chr10 10287330 10287893	233.999	-1.53222	0.391518	-3.91354	9.09535e-05	0.00317062
chr13 35452554 35452787	47.7772	-2.51785	0.643546	-3.91247	9.1357e-05	0.00318169
chr11 117259233 117259428	121.309	-1.70724	0.436371	-3.91236	9.13998e-05	0.00318171
chr13 95961250 95961454	32.4742	-3.53768	0.90425	-3.91228	9.14289e-05	0.00318171
chr2 166237992 166238199	59.4267	-2.348	0.600212	-3.91195	9.15546e-05	0.00318482
chr5 135707831 135708153	347.611	-1.56413	0.399841	-3.91187	9.15858e-05	0.00318515
chr1 179073015 179073272	75.3674	-2.08216	0.532285	-3.91174	9.16329e-05	0.00318604
chr4 105291316 105291824	84.195	-1.93267	0.494094	-3.91155	9.1707e-05	0.00318787
chr13 47228219 47228576	138.027	-1.68315	0.430388	-3.91077	9.20009e-05	0.00319583
chr15 31364104 31364206	28.9552	-3.4949	0.893763	-3.91032	9.21723e-05	0.00320028
chr6 89413641 89413968	200.338	-1.51815	0.388292	-3.90982	9.23658e-05	0.00320548
chr9 110849247 110849614	98.7832	-1.82402	0.466579	-3.90935	9.25463e-05	0.003211
chr5 5334001 5334259	45.4701	-2.63454	0.674196	-3.90768	9.3185e-05	0.00323088
chr4 119663476 119663744	82.977	-2.57363	0.658722	-3.907	9.34497e-05	0.00323778
chr8 70645887 70646244	250.454	-1.63082	0.417618	-3.90505	9.42074e-05	0.00325633
chr4 46869415 46869549	32.7829	-3.45825	0.885709	-3.9045	9.44197e-05	0.00326144
chr8 40610022 40610205	21.8304	-6.38729	1.63628	-3.90355	9.47931e-05	0.00327281
chr4 131910283 131911040	409.913	-1.32092	0.338456	-3.9028	9.50863e-05	0.00328063
chr4 88179403 88179641	63.3046	-2.29803	0.58913	-3.90072	9.59087e-05	0.00329899
chr5 63929760 63930020	37.9892	-2.68001	0.687199	-3.8999	9.62319e-05	0.00330857
chr2 84064493 84064653	31.6436	-3.43716	0.881362	-3.89983	9.62614e-05	0.00330881
chr8 122848177 122848449	43.5171	-2.94022	0.753948	-3.89977	9.62857e-05	0.00330888
chr3 126944884 126945334	99.193	-2.18571	0.560517	-3.89946	9.64081e-05	0.00331077
chr6 100164148 100164407	102.551	-2.04098	0.523437	-3.89918	9.65195e-05	0.00331192
chr8 8973307 8973638	67.3238	-2.25308	0.577847	-3.89909	9.65535e-05	0.00331192
chr2 135731621 135731808	23.0798	-4.10324	1.05252	-3.89851	9.67873e-05	0.00331513
chr8 34878706 34878925	53.0825	-2.45979	0.631009	-3.89818	9.69168e-05	0.00331822
chr14 25488113 25488413	153.754	-1.61119	0.413404	-3.89738	9.72382e-05	0.00332614
chr8 107467449 107468077	100.839	-1.92997	0.495189	-3.89743	9.72188e-05	0.00332614
chr13 77438918 77439074	61.5079	-2.67901	0.687503	-3.89673	9.75009e-05	0.00333358
chr6 84392763 84393143	61.9919	-2.31727	0.594858	-3.8955	9.79973e-05	0.00334668
chr16 94234464 94234592	31.1315	-3.30956	0.849767	-3.89467	9.83342e-05	0.00335636
chr8 70614549 70614706	144.739	-1.79997	0.462166	-3.89463	9.83488e-05	0.00335636
chr15 6533941 6534144	34.8546	-3.18232	0.817206	-3.89414	9.85477e-05	0.00336236
chr18 5402478 5402783	132.094	-1.64666	0.422891	-3.89381	9.86812e-05	0.00336537
chr12 8801832 8802081	44.0738	-2.69773	0.692906	-3.89336	9.88636e-05	0.00337003
chr11 3905444 3905727	73.968	-2.05464	0.527822	-3.89268	9.91426e-05	0.00337548
chr17 87979752 87979985	52.8916	-2.78461	0.715353	-3.89264	9.91606e-05	0.00337548
chr8 77434990 77435370	208.664	-1.49261	0.38344	-3.89268	9.91449e-05	0.00337548
chr6 49107172 49107592	66.7622	-2.38124	0.611838	-3.89195	9.94398e-05	0.00338343
chr3 84129358 84129595	72.5294	-2.15102	0.5527	-3.89184	9.94882e-05	0.0033841
chr8 94564492 94564755	78.111	-2.09981	0.539653	-3.89104	9.98164e-05	0.00339155
chr7 24977665 24977930	68.0603	-2.18038	0.560565	-3.88961	0.000100407	0.0034068
chr19 31834361 31834584	33.5023	-3.15167	0.810391	-3.88907	0.00010063	0.00341214
chr1 163383526 163383917	120.4	-1.72073	0.44248	-3.88882	0.000100731	0.0034139
chr7 100990981 100991270	107.718	-1.80487	0.464139	-3.88864	0.000100809	0.0034139
chr2 118122425 118122668	57.2406	-2.44268	0.628206	-3.88834	0.000100932	0.00341612
chr3 82800482 82800756	32.9789	-3.08353	0.793064	-3.88812	0.000101024	0.00341764
chr3 129296955 129297344	56.8788	-2.28629	0.588016	-3.88815	0.000101012	0.00341764
chr16 17090343 17090552	39.1744	-2.65161	0.682027	-3.88784	0.000101142	0.00342007
chr18 80224314 80224647	176.267	-1.64842	0.424007	-3.88772	0.000101191	0.00342093
chr9 114812035 114812325	100.982	-1.7848	0.459126	-3.88737	0.000101334	0.00342423
chr12 91710592 91710774	34.7067	-4.65977	1.19878	-3.88711	0.000101446	0.00342716
chr18 62699700 62700194	71.9914	-2.02659	0.521368	-3.88706	0.000101467	0.00342716
chr4 53238671 53239231	265.164	-1.4776	0.3802	-3.88638	0.000101752	0.00343519
chr6 41385374 41385509	15.7384	-6.63069	1.70621	-3.88621	0.000101823	0.00343682
chr9 40607996 40608309	52.2028	-2.49614	0.642358	-3.8859	0.000101951	0.00344034
chr7 80965915 80966181	56.2561	-2.35891	0.60712	-3.88541	0.000102159	0.00344658
chr1 80493952 80494188	29.6753	-3.57802	0.920953	-3.88512	0.000102278	0.00344901
chr13 36200521 36200798	68.854	-2.64011	0.679653	-3.88449	0.000102545	0.00345645
chr17 84099743 84100019	158.275	-1.60998	0.414478	-3.88436	0.000102601	0.00345753
chr15 98417161 98417543	102.898	-1.88969	0.486576	-3.88365	0.000102901	0.00346605
chr18 39560731 39561107	110.875	-1.78109	0.458618	-3.88359	0.000102924	0.00346605
chr5 147736783 147737174	73.7186	-2.14321	0.551877	-3.8835	0.000102964	0.0034666
chr2 156418458 156418743	111.121	-2.01149	0.518019	-3.88304	0.00010316	0.00347005
chr5 139061142 139061406	117.068	-1.7638	0.454233	-3.88304	0.000103159	0.00347005
chr8 104333785 104334291	270.576	-1.42748	0.36766	-3.88261	0.00010334	0.00347451
chr12 86955896 86956256	101.547	-1.80806	0.465698	-3.88247	0.000103401	0.00347579
chr10 83149633 83150044	225.828	-1.68722	0.434614	-3.88212	0.000103551	0.00347844
chr17 8867975 8868209	64.8174	-2.15318	0.55481	-3.88094	0.000104055	0.00348903
chr19 12029477 12029630	26.191	-3.48857	0.898896	-3.88095	0.00010405	0.00348903
chr7 3903778 3904048	63.9109	-2.23801	0.576646	-3.88108	0.000103994	0.00348903
chr8 77497558 77497815	70.7975	-2.10351	0.542031	-3.88079	0.000104118	0.00349036
chr15 55829015 55829301	83.8846	-1.94208	0.500493	-3.88032	0.000104317	0.00349465
chr10 10304464 10304669	45.3022	-2.53765	0.654008	-3.88016	0.000104389	0.00349625
chr8 68837783 68837981	48.6325	-2.73516	0.704933	-3.88003	0.000104444	0.0034973
chr1 106163442 106163700	80.4921	-2.01231	0.518706	-3.87948	0.000104681	0.00350365
chr2 84094781 84095115	109.843	-1.83172	0.472181	-3.87928	0.000104768	0.00350498
chr12 17578720 17578923	39.3707	-2.86979	0.739822	-3.87903	0.000104874	0.00350514
chr18 32552652 32553015	71.5673	-2.17734	0.561287	-3.87919	0.000104806	0.00350514
chr9 50490867 50491118	46.5763	-2.60397	0.6713	-3.87899	0.000104891	0.00350514
chr12 35420209 35420500	40.3596	-2.62001	0.675546	-3.87836	0.000105162	0.00351179
chr9 50546190 50546473	54.9169	-2.58146	0.665666	-3.87801	0.000105316	0.00351614
chr17 48285692 48285801	22.7698	-4.51835	1.16521	-3.8777	0.000105447	0.0035188
chr18 60744632 60744968	346.359	-1.32598	0.342036	-3.87672	0.000105874	0.00352918
chr6 125644872 125645171	57.2932	-2.37864	0.613556	-3.87681	0.000105834	0.00352918
chr7 25624539 25624732	52.1028	-2.51386	0.648522	-3.87629	0.000106062	0.00353388
chr3 153480553 153480907	62.5505	-2.28377	0.589274	-3.87557	0.000106375	0.00354191
chr9 60972372 60972637	40.3227	-3.00339	0.77495	-3.87559	0.000106365	0.00354191
chr4 59324371 59324590	37.9334	-2.85878	0.737794	-3.87478	0.000106723	0.00355188
chr5 100583238 100583457	65.3312	-2.1256	0.548602	-3.87457	0.000106813	0.00355358
chr1 51789303 51789790	161.704	-1.64511	0.424616	-3.87435	0.000106908	0.00355483
chr10 21849296 21849547	81.5811	-2.03322	0.524804	-3.87424	0.000106957	0.00355568
chr6 134133835 134134058	76.4442	-2.26651	0.585029	-3.87419	0.000106982	0.0035557
chr5 21348022 21348797	221.124	-1.41206	0.364516	-3.87379	0.000107157	0.00355911
chr15 31342056 31342934	725.382	-1.23744	0.319522	-3.87279	0.000107597	0.00357052
chr8 71814846 71814924	14.6993	-6.63681	1.71389	-3.87238	0.000107779	0.00357497
chr10 118121174 118121387	74.3847	-2.06477	0.533217	-3.87229	0.000107819	0.00357548
chr3 69241226 69241412	40.4185	-2.63125	0.679599	-3.87177	0.000108047	0.00358063
chr4 117484329 117485011	105.807	-2.00077	0.516792	-3.87151	0.000108161	0.00358097
chr7 81727758 81728038	82.1412	-1.98282	0.512162	-3.87148	0.000108178	0.00358097
chr9 44528408 44528594	40.8642	-2.86152	0.739238	-3.87091	0.00010843	0.00358687
chr2 166330638 166330825	35.4651	-2.98082	0.770123	-3.87058	0.000108579	0.003591
chr3 98032293 98032561	177.266	-1.62493	0.41984	-3.87035	0.000108681	0.00359358
chr3 109273066 109273797	394.638	-1.30447	0.337054	-3.87021	0.000108741	0.00359476
chr5 3247421 3247648	54.493	-2.4283	0.627548	-3.8695	0.000109058	0.0036028
chr19 23187765 23188188	84.3565	-2.05523	0.531178	-3.86919	0.000109198	0.00360663
chr12 21613949 21614022	14.0795	-6.64552	1.71771	-3.86882	0.000109364	0.00361049
chr15 98715119 98715281	40.8324	-2.70245	0.698644	-3.86814	0.000109671	0.00361802
chr17 32108744 32109068	108.699	-1.81506	0.469231	-3.86815	0.000109666	0.00361802
chr1 181327723 181327992	44.865	-2.81659	0.728206	-3.86785	0.0001098	0.00362084
chr15 82351556 82351786	47.5921	-2.99369	0.774162	-3.867	0.000110183	0.0036278
chr2 140784673 140784968	193.505	-1.68948	0.436895	-3.86702	0.000110172	0.0036278
chr16 93547174 93547650	101.764	-1.86374	0.482004	-3.86666	0.000110338	0.0036313
chr1 7395502 7395878	196.42	-1.49185	0.385833	-3.86658	0.000110374	0.00363167
chr1 80389443 80390062	105.504	-1.94026	0.501832	-3.86636	0.000110472	0.00363388
chr16 19768098 19768454	87.1228	-1.90623	0.493087	-3.86591	0.000110676	0.00363757
chr10 51426399 51426727	60.9916	-2.21649	0.573372	-3.86572	0.000110761	0.00363779
chr11 34072334 34072677	149.979	-1.62093	0.419301	-3.8658	0.000110728	0.00363779
chr13 88810179 88810422	39.566	-2.73155	0.706616	-3.86568	0.000110782	0.00363779
chr12 40712394 40712681	36.6103	-3.19654	0.827036	-3.86506	0.000111063	0.00364216
chr6 130285676 130285876	19.0068	-6.45123	1.66907	-3.86516	0.000111015	0.00364216
chr15 53130727 53131237	213.677	-1.46966	0.380257	-3.86492	0.000111126	0.00364264
chr14 70791492 70791683	61.7652	-2.26036	0.584914	-3.86444	0.000111346	0.00364669
chr2 22822312 22822711	215.909	-1.56997	0.406323	-3.86385	0.000111614	0.00365268
chr4 55655380 55655688	115.862	-1.74235	0.450934	-3.86386	0.000111608	0.00365268
chr2 32341497 32341905	162.7	-1.85721	0.480722	-3.86338	0.000111828	0.00365671
chr16 4265395 4265677	41.7272	-2.72076	0.704275	-3.8632	0.00011191	0.00365781
chrX 103549586 103549928	79.9647	-2.10736	0.545504	-3.86315	0.000111936	0.00365781
chr16 45645921 45646163	72.1645	-2.05257	0.531407	-3.86253	0.000112221	0.00366388
chr1 160280659 160281026	176.925	-1.55114	0.401614	-3.86225	0.000112345	0.00366713
chr11 97115886 97116102	57.553	-2.40718	0.623288	-3.86207	0.000112429	0.00366904
chr4 133353231 133353752	323.277	-1.44727	0.374759	-3.86187	0.000112523	0.00367132
chr9 123808667 123808850	59.2911	-2.40918	0.624054	-3.86054	0.000113137	0.00368645
chr9 123500529 123500884	134.817	-1.65695	0.429236	-3.86023	0.000113278	0.00368862
chr4 55575418 55575628	33.2594	-2.8952	0.750239	-3.85904	0.000113833	0.00370586
chr10 4469471 4469831	60.645	-2.40371	0.623057	-3.85793	0.00011435	0.00372131
chr10 22050133 22050339	29.5732	-3.59123	0.930878	-3.8579	0.000114367	0.00372131
chr13 49190092 49190307	264.46	-1.45485	0.377113	-3.85785	0.000114388	0.00372131
chr2 52031545 52031734	31.7961	-3.094	0.802173	-3.85702	0.000114778	0.0037284
chr5 147698214 147698426	31.6501	-3.04067	0.788531	-3.85611	0.000115205	0.00374064
chr16 92789850 92790124	91.7772	-2.1314	0.55287	-3.85516	0.000115652	0.00375341
chr2 51022576 51022832	37.2972	-2.80951	0.728852	-3.8547	0.000115871	0.00375896
chr14 31786977 31787212	52.2387	-2.35706	0.611606	-3.85389	0.000116256	0.00376912
chr8 72359857 72360154	122.926	-1.93061	0.500989	-3.85359	0.000116398	0.00377193
chr3 121841502 121841885	134.777	-1.58833	0.412191	-3.85338	0.000116499	0.00377213
chr1 164071814 164072180	64.3383	-2.12053	0.550322	-3.85325	0.000116562	0.00377309
chr17 31788328 31788579	92.8366	-1.87843	0.487566	-3.85268	0.000116834	0.00377858
chr13 119601456 119601555	115.048	-1.93341	0.501851	-3.85257	0.000116886	0.00377863
chr16 22461018 22461315	127.21	-1.63877	0.425368	-3.85258	0.000116878	0.00377863
chr12 70251135 70251861	116.973	-1.93829	0.503204	-3.8519	0.000117207	0.00378651
chr5 123897241 123897840	328.478	-1.45281	0.377244	-3.85111	0.000117582	0.00379282
chr8 77447878 77447963	34.6158	-3.66845	0.952546	-3.8512	0.00011754	0.00379282
chr11 106033540 106033779	37.8063	-3.46201	0.899011	-3.85091	0.000117681	0.00379518
chr1 84561842 84562243	229.278	-1.4831	0.385233	-3.84988	0.000118174	0.00380857
chr10 78264783 78265103	86.036	-1.97141	0.512167	-3.84915	0.000118529	0.00381504
chr13 44937700 44938066	119.354	-1.85022	0.480783	-3.84835	0.000118914	0.00382576
chr10 23851288 23851520	50.2592	-2.49643	0.648835	-3.84756	0.000119301	0.00383488
chr6 86777321 86777568	147.612	-1.69154	0.439654	-3.84744	0.000119359	0.0038359
chr2 126491466 126491955	207.992	-1.61591	0.420165	-3.8459	0.00012011	0.00385314
chr7 99780163 99780367	36.4081	-2.96126	0.77013	-3.84515	0.000120481	0.00386019
chr5 64024329 64024724	139.988	-1.7647	0.459009	-3.84459	0.000120752	0.00386471
chr4 101155207 101156097	564.872	-1.46024	0.379843	-3.84432	0.00012089	0.00386742
chr4 40818451 40818739	101.773	-1.88593	0.490674	-3.84356	0.000121263	0.00387685
chr2 71718971 71719262	47.1776	-2.62958	0.684277	-3.84285	0.000121612	0.00388631
chr12 35520497 35520789	49.4971	-2.84227	0.739712	-3.8424	0.000121837	0.00389267
chr5 25127772 25128239	102.164	-1.78383	0.464363	-3.84145	0.00012231	0.00390523
chr15 10819418 10819749	57.5968	-2.30148	0.599147	-3.84127	0.000122401	0.00390647
chr5 100706782 100707012	53.7121	-2.3551	0.613175	-3.84083	0.000122617	0.00391167
chr18 65747383 65747647	42.463	-2.90403	0.756162	-3.84049	0.000122791	0.00391637
chr11 4674640 4674926	31.6118	-3.8459	1.0016	-3.83976	0.000123155	0.00392461
chr10 75288540 75288930	170.039	-1.68046	0.437665	-3.8396	0.000123235	0.00392546
chr4 150215993 150216175	82.0198	-1.97129	0.513409	-3.83961	0.000123229	0.00392546
chr4 142054622 142054869	66.0044	-2.52072	0.656526	-3.83948	0.000123293	0.00392645
chr13 3373009 3373370	210.177	-2.10517	0.548459	-3.83834	0.000123868	0.00394137
chr19 6475194 6475687	140.794	-1.76139	0.45894	-3.83795	0.000124068	0.00394517
chr13 88821664 88822105	85.3056	-1.90966	0.497583	-3.83788	0.000124101	0.00394539
chr8 72008382 72008822	207.858	-1.4564	0.379515	-3.83753	0.000124277	0.00395012
chr16 32795254 32795688	73.5147	-2.3022	0.600069	-3.83655	0.000124773	0.00396163
chr2 156199945 156200157	86.4881	-1.91629	0.499508	-3.83636	0.000124874	0.00396397
chr1 181395250 181395737	162.249	-1.52258	0.396906	-3.83612	0.000124991	0.00396601
chr11 115439432 115439679	59.2874	-2.26677	0.590901	-3.83613	0.000124986	0.00396601
chr2 56304976 56305154	30.1932	-4.70295	1.22622	-3.83534	0.000125392	0.00397158
chr3 41244902 41245377	125.615	-1.66923	0.435229	-3.83529	0.000125416	0.00397158
chr6 99616612 99616882	59.3769	-2.27985	0.594499	-3.83492	0.000125608	0.00397617
chr18 3008613 3008930	160.565	-1.60027	0.417336	-3.83448	0.000125828	0.00397911
chr2 128464854 128464949	22.5501	-4.25012	1.1084	-3.83447	0.000125835	0.00397911
chr5 132300853 132301127	50.2253	-2.41739	0.630427	-3.83452	0.000125808	0.00397911
chr3 40500217 40500782	345.201	-1.50244	0.391906	-3.83368	0.000126241	0.00399022
chr14 20363363 20363566	32.3294	-3.04416	0.794158	-3.83319	0.000126494	0.00399736
chr17 13552606 13552684	47.1854	-3.02556	0.78943	-3.83259	0.0001268	0.00400566
chr6 136721114 136721339	55.0018	-2.44879	0.638969	-3.83241	0.000126895	0.00400746
chr9 102860000 102860346	122.257	-1.77683	0.463696	-3.83188	0.000127169	0.00401417
chr9 110893597 110893760	38.2818	-3.01426	0.786646	-3.83179	0.000127216	0.00401417
chr15 31347450 31347528	55.6366	-2.46523	0.643392	-3.83161	0.000127308	0.00401431
chr16 51921109 51921400	47.6046	-2.45633	0.641062	-3.83166	0.000127284	0.00401431
chr5 53430136 53430405	84.042	-2.06049	0.537859	-3.83092	0.000127667	0.0040224
chr10 94333382 94333683	165.443	-1.6233	0.423761	-3.83071	0.000127776	0.00402498
chr10 83217488 83217714	68.5473	-2.02431	0.528467	-3.83054	0.000127864	0.00402604
chr2 58166885 58167092	42.5134	-3.02817	0.791222	-3.82721	0.000129603	0.0040695
chr5 129977891 129978064	32.1877	-3.16694	0.828009	-3.82476	0.000130897	0.0041023
chr1 36133205 36133391	57.4951	-2.63933	0.690225	-3.82386	0.000131376	0.00411323
chr3 84748197 84748483	46.0101	-2.73819	0.71624	-3.82301	0.000131833	0.0041255
chr16 91794362 91794612	75.531	-2.0361	0.532618	-3.82281	0.000131939	0.00412732
chr14 33276271 33276793	268.493	-1.47741	0.386496	-3.82258	0.000132061	0.00412984
chr7 132358783 132359135	72.1512	-2.1129	0.552747	-3.82254	0.000132083	0.00412984
chr17 44727740 44728130	85.1587	-2.0599	0.539073	-3.82119	0.000132807	0.00414719
chr13 56549458 56549759	83.2976	-2.08095	0.544681	-3.8205	0.000133182	0.00415539
chr8 128065070 128065403	42.0524	-2.75063	0.72	-3.82031	0.000133283	0.00415766
chr17 48354271 48354498	48.6859	-2.38431	0.624201	-3.81978	0.000133569	0.00416464
chr7 100100074 100100379	87.1157	-1.89532	0.496189	-3.81974	0.000133591	0.00416464
chr7 99982237 99982431	50.0648	-2.40087	0.628672	-3.81895	0.00013402	0.00417536
chr17 83348222 83348324	26.6352	-3.53942	0.927098	-3.81774	0.000134681	0.00419199
chr16 57198940 57199273	33.8682	-2.78544	0.72972	-3.81713	0.000135011	0.00420005
chr12 100225279 100225435	18.1783	-6.41352	1.6803	-3.81689	0.000135142	0.00420234
chr12 17715749 17716046	242.556	-1.40727	0.368729	-3.81654	0.000135338	0.00420578
chr10 118411520 118411667	32.1651	-3.2482	0.851126	-3.81635	0.000135438	0.00420757
chr11 89031249 89031493	154.449	-1.55768	0.408172	-3.81623	0.000135504	0.0042083
chr2 51982311 51982583	64.6253	-2.19918	0.576324	-3.81588	0.000135699	0.00421256
chr9 85458434 85458648	37.6531	-2.80791	0.735877	-3.81574	0.000135778	0.00421325
chr7 98321129 98321382	222.228	-1.46592	0.384243	-3.81509	0.000136133	0.00422246
chr10 116505414 116505657	70.0212	-2.21832	0.581645	-3.81387	0.000136807	0.00423687
chr2 76620305 76620545	49.4463	-2.44421	0.640897	-3.81373	0.000136883	0.00423687
chr8 119442094 119442361	101.266	-1.82429	0.478434	-3.81305	0.00013726	0.00424233
chr10 22169752 22169975	43.7843	-2.7124	0.711492	-3.81227	0.000137697	0.00425314
chr13 18785761 18785966	27.1333	-4.1427	1.08672	-3.8121	0.000137794	0.00425444
chr14 30415792 30416235	110.378	-1.77278	0.46509	-3.8117	0.000138017	0.00426012
chr3 84716037 84716250	49.6247	-2.34254	0.614571	-3.81166	0.000138038	0.00426012
chr13 35952944 35953097	29.4493	-3.76049	0.986629	-3.81145	0.000138152	0.00426156
chr2 46244739 46244970	42.9283	-2.72353	0.71458	-3.81137	0.0001382	0.00426156
chr2 127508028 127508304	193.051	-1.48009	0.388332	-3.81141	0.000138179	0.00426156
chr1 51480507 51480692	148.47	-1.60283	0.420565	-3.81114	0.000138326	0.0042619
chr4 117330970 117331192	22.068	-3.9591	1.03882	-3.81116	0.000138314	0.0042619
chr6 136543190 136543574	166.582	-1.73921	0.456356	-3.81107	0.000138367	0.00426226
chr12 45137837 45138249	71.6974	-2.4147	0.63371	-3.81042	0.000138734	0.0042691
chr9 46026520 46026749	102.322	-1.90979	0.501239	-3.81014	0.000138888	0.00427297
chr8 105261728 105261895	45.3984	-2.61142	0.685458	-3.80974	0.000139112	0.00427629
chr3 69060793 69061067	87.8336	-1.92893	0.506359	-3.80941	0.000139298	0.00427933
chr5 114337294 114337465	21.3081	-4.81904	1.26507	-3.80932	0.00013935	0.00428005
chr7 3506000 3506318	130.828	-1.8302	0.480469	-3.80919	0.000139424	0.00428142
chr13 3742170 3742307	24.1824	-4.82679	1.26723	-3.80893	0.000139567	0.00428315
chr1 62679531 62679857	70.5309	-2.12421	0.55777	-3.8084	0.000139869	0.00428922
chr13 40317191 40317375	22.8268	-3.696	0.970569	-3.80807	0.000140053	0.0042936
chr10 87830000 87830334	113.176	-1.94193	0.51011	-3.80688	0.000140731	0.00431171
chr4 25292945 25293060	13.558	-6.53925	1.71803	-3.80625	0.000141092	0.00431738
chr8 35842392 35842685	41.883	-2.58502	0.679295	-3.80545	0.000141547	0.00432774
chr4 88005826 88006190	75.8876	-2.09727	0.551275	-3.80441	0.000142144	0.00434058
chr18 32647327 32647463	39.7936	-2.86041	0.75195	-3.80399	0.000142382	0.00434608
chr1 36130348 36130715	232.332	-1.61476	0.424526	-3.80369	0.000142557	0.00434872
chr1 79753941 79754327	114.346	-1.86765	0.491048	-3.80339	0.000142727	0.00435299
chr5 125305308 125305653	88.8445	-1.99076	0.523458	-3.8031	0.000142898	0.00435732
chr12 73898775 73899032	37.3465	-2.84304	0.747625	-3.80276	0.00014309	0.00436227
chr14 103984412 103984805	64.4738	-2.04324	0.537516	-3.80126	0.000143962	0.00438163
chr16 95436654 95436985	91.5419	-1.78863	0.47056	-3.80107	0.00014407	0.004384
chr5 137305795 137306084	190.061	-1.48291	0.390216	-3.80022	0.000144568	0.00439528
chr7 106612731 106613026	131.869	-1.74279	0.458606	-3.80018	0.000144589	0.00439528
chr11 102425359 102425952	493.784	-1.26276	0.332356	-3.79943	0.000145029	0.00440412
chr1 138939789 138940114	41.4855	-2.98928	0.78685	-3.79905	0.000145254	0.00440723
chr3 116081801 116082401	69.0231	-2.17607	0.572909	-3.79829	0.0001457	0.00441631
chr8 68740129 68740453	57.0659	-2.18579	0.575506	-3.79803	0.000145851	0.00442
chr9 55296290 55296824	218.192	-1.45438	0.382955	-3.79778	0.000145997	0.00442352
chr11 62217658 62218098	295.18	-1.40373	0.369641	-3.79756	0.000146127	0.00442562
chr14 10209073 10209321	45.6992	-2.8622	0.75373	-3.79738	0.000146234	0.00442796
chr6 129513888 129514662	342.467	-1.4094	0.371263	-3.79624	0.000146908	0.00444473
chr1 177707671 177707870	73.9633	-2.03017	0.534892	-3.79547	0.000147363	0.00444672
chr11 106704739 106705017	78.1759	-1.98268	0.52236	-3.79561	0.00014728	0.00444672
chr12 35546105 35546328	37.4087	-2.85821	0.753038	-3.79557	0.000147302	0.00444672
chr13 58999660 58999975	98.7272	-1.89152	0.49834	-3.79564	0.000147262	0.00444672
chr16 22148035 22148368	70.3539	-2.11627	0.55757	-3.79553	0.000147328	0.00444672
chr18 12158588 12158928	95.7347	-1.81604	0.478413	-3.79598	0.000147064	0.00444672
chr8 75067350 75067621	141.94	-1.73792	0.458131	-3.7935	0.000148536	0.0044711
chr16 90177209 90177837	389.222	-1.34975	0.355899	-3.79251	0.00014913	0.00448623
chr17 34364633 34364967	119.17	-1.73448	0.457341	-3.79252	0.000149127	0.00448623
chr2 166290117 166290231	30.2298	-3.52629	0.929952	-3.7919	0.000149497	0.00449545
chr13 51963806 51963993	49.567	-2.51816	0.664156	-3.79153	0.000149723	0.00449954
chr2 126391551 126392256	82.3884	-2.29261	0.604674	-3.79147	0.000149756	0.00449957
chr17 17634117 17634397	99.2056	-1.78147	0.469878	-3.79136	0.000149827	0.00449987
chr5 38402366 38402585	46.8781	-2.5951	0.684556	-3.79093	0.000150084	0.00450485
chr2 155367688 155367916	61.0352	-2.15489	0.568472	-3.79068	0.000150235	0.00450847
chr10 98725213 98725420	47.9574	-2.52391	0.666047	-3.78939	0.000151017	0.00452547
chr3 68632568 68632925	95.6677	-1.85153	0.488641	-3.78915	0.000151164	0.00452897
chr11 4257151 4257435	147.144	-1.61115	0.425244	-3.78876	0.0001514	0.00453338
chr19 12029204 12029358	31.8926	-3.00376	0.792813	-3.78873	0.000151417	0.00453338
chr6 49031305 49031497	46.1666	-2.40888	0.635805	-3.78871	0.000151434	0.00453338
chr4 58341807 58341986	24.0803	-3.69661	0.975773	-3.78839	0.000151624	0.00453539
chr13 92939142 92939384	34.6675	-2.94326	0.776937	-3.78829	0.000151689	0.00453643
chr12 32774508 32775110	169.77	-1.63005	0.430301	-3.78816	0.000151767	0.00453784
chr8 27060785 27061005	40.8533	-2.67925	0.707339	-3.78778	0.000151996	0.00454378
chr1 160293392 160293849	134.269	-1.61431	0.4262	-3.78767	0.000152065	0.00454489
chr9 59527960 59528586	142.748	-1.80233	0.47588	-3.78737	0.000152251	0.00454863
chr10 14303490 14303841	55.7824	-2.51219	0.663441	-3.78661	0.000152714	0.00455784
chr11 77483074 77483351	64.143	-2.24096	0.591805	-3.78666	0.000152689	0.00455784
chr10 81178689 81178765	58.6412	-2.65728	0.701771	-3.78653	0.000152764	0.00455844
chr11 109696489 109696969	133.341	-1.62291	0.428614	-3.78641	0.000152837	0.00455874
chr6 37223065 37223335	61.6532	-2.53738	0.670153	-3.78627	0.000152924	0.00456042
chr11 97821813 97822057	148.182	-1.69088	0.446653	-3.78567	0.000153293	0.00456775
chr12 20614885 20615017	16.8702	-6.32856	1.67193	-3.78518	0.0001536	0.00457598
chr5 136979831 136980027	31.2905	-3.19408	0.843878	-3.785	0.000153709	0.0045783
chr13 106880934 106881082	28.6019	-3.31236	0.875161	-3.78486	0.000153795	0.00457992
chr11 106284258 106284523	45.9735	-2.3735	0.627224	-3.78414	0.000154243	0.00458958
chr13 102895882 102896132	127.378	-1.68502	0.445356	-3.78353	0.00015462	0.00459987
chr2 112443431 112443882	316.968	-1.35161	0.357333	-3.78249	0.000155264	0.00461439
chr18 67460485 67461153	374.835	-1.27818	0.337967	-3.78198	0.000155586	0.00462022
chr7 80813496 80813740	38.0853	-2.71191	0.717167	-3.78143	0.000155931	0.00462804
chr14 31596532 31596814	107.643	-1.74444	0.461357	-3.78111	0.000156131	0.00463192
chr5 53314439 53315128	193.809	-1.63652	0.432817	-3.7811	0.000156136	0.00463192
chr16 51934059 51934315	32.1256	-3.1245	0.826472	-3.78052	0.0001565	0.00463923
chr17 79135849 79136112	65.7716	-2.10408	0.556673	-3.77974	0.000156995	0.00465084
chr12 28800515 28800733	41.4624	-2.76226	0.731135	-3.77804	0.000158065	0.004676
chr17 87343281 87343570	61.9358	-2.16008	0.571806	-3.77764	0.000158321	0.00467982
chr4 134744531 134744743	84.1137	-2.01555	0.533546	-3.77766	0.000158311	0.00467982
chr6 54160727 54161199	292.191	-1.45674	0.385644	-3.77743	0.000158457	0.00468196
chr2 126316473 126316611	23.9989	-3.80296	1.00702	-3.77644	0.000159085	0.00469301
chr19 12802931 12803102	49.9807	-2.46656	0.653194	-3.77614	0.000159274	0.00469766
chr16 33745146 33745782	249.294	-1.38276	0.366203	-3.77595	0.0001594	0.00469948
chr6 53759646 53760181	148.505	-1.77832	0.471	-3.77563	0.000159606	0.00470453
chrX 159849261 159849701	100.661	-1.80192	0.477269	-3.77547	0.000159703	0.00470561
chr2 71377496 71377709	47.6889	-2.55496	0.677055	-3.77364	0.000160885	0.00473211
chr4 129268749 129269115	132.449	-1.68488	0.44649	-3.77362	0.000160896	0.00473211
chr16 91015796 91016039	100.282	-1.80177	0.477507	-3.77328	0.000161118	0.00473574
chr5 121122323 121122587	88.063	-1.98088	0.525039	-3.77282	0.000161414	0.00474222
chr2 24186555 24186854	65.9575	-2.08768	0.553614	-3.77099	0.000162599	0.00477001
chr13 108825583 108825795	37.5904	-2.74704	0.728522	-3.7707	0.000162787	0.00477373
chr16 92731040 92731254	35.7558	-2.84707	0.755113	-3.77039	0.00016299	0.00477864
chr15 76219125 76219511	282.372	-1.31405	0.348537	-3.77019	0.000163121	0.00478151
chr11 119807744 119808099	156.1	-1.5374	0.407831	-3.7697	0.000163444	0.00478625
chr11 67537452 67537691	85.0959	-1.97372	0.523659	-3.76909	0.000163844	0.00479321
chr14 106193336 106193705	53.6165	-2.2315	0.59207	-3.76899	0.000163912	0.00479423
chr10 68706395 68706677	27.519	-3.32581	0.882472	-3.76874	0.000164075	0.00479805
chr11 87030811 87031183	132.819	-1.63851	0.434799	-3.76844	0.000164274	0.00480198
chr7 27572261 27572448	62.0076	-2.27742	0.60436	-3.76832	0.000164351	0.00480327
chr3 108093318 108093721	72.402	-1.93299	0.512987	-3.76811	0.000164486	0.00480532
chr9 71663413 71663866	142.104	-1.76955	0.469665	-3.76769	0.000164763	0.00481056
chr15 8462820 8463354	103.6	-2.25663	0.599158	-3.76634	0.000165657	0.00482778
chr18 6295885 6296113	41.7803	-2.8088	0.745709	-3.76662	0.000165475	0.00482778
chr5 38493881 38494222	73.6492	-1.90815	0.506604	-3.76655	0.000165521	0.00482778
chr6 108231970 108232412	260.491	-1.39665	0.370837	-3.76621	0.000165745	0.00482778
chr10 96213544 96213713	52.0349	-2.29726	0.61001	-3.76593	0.000165928	0.00483025
chr2 102034469 102034816	168.312	-1.58414	0.420644	-3.76598	0.000165897	0.00483025
chr12 11329004 11329157	33.0391	-2.96075	0.786205	-3.76587	0.000165968	0.00483046
chr13 91206255 91206582	96.1032	-1.81712	0.482631	-3.76503	0.000166527	0.00484358
chr4 86679782 86680204	152.175	-1.91602	0.508915	-3.76492	0.000166605	0.00484423
chr17 13551860 13551974	76.7718	-2.44947	0.650616	-3.76485	0.00016665	0.0048446
chr10 42680592 42681009	160.322	-1.62656	0.432074	-3.76454	0.000166855	0.00484958
chr3 101055359 101055592	40.1977	-2.6145	0.69465	-3.76377	0.000167371	0.00486173
chr2 132203806 132204152	186.445	-1.57042	0.417259	-3.76365	0.000167452	0.00486313
chr10 40152230 40152926	234.176	-1.44479	0.38389	-3.76355	0.000167518	0.00486408
chr2 69676805 69676979	34.6281	-2.86245	0.760793	-3.76246	0.000168252	0.00488348
chr10 118470428 118471042	166.607	-1.46683	0.389886	-3.76219	0.000168431	0.00488772
chr13 95888241 95888562	318.045	-1.36806	0.363667	-3.76185	0.000168662	0.00489154
chr9 72660126 72660499	181.982	-1.54989	0.412054	-3.76137	0.000168985	0.00489706
chr16 32398211 32398465	140.809	-1.69044	0.449648	-3.75947	0.000170275	0.00492381
chr13 52921542 52921732	46.6093	-2.69014	0.715652	-3.75901	0.000170585	0.00492987
chr4 58469715 58469929	59.6871	-2.18698	0.582004	-3.75767	0.000171502	0.00494767
chr7 81577949 81578238	60.5069	-2.15161	0.572642	-3.75734	0.000171731	0.00495137
chr1 125513752 125514115	61.8489	-2.15566	0.573792	-3.75687	0.000172054	0.00495681
chr4 141833975 141834256	93.0946	-1.8823	0.501088	-3.75643	0.000172351	0.00496151
chr1 39834856 39835063	49.126	-2.48432	0.661386	-3.75624	0.000172485	0.0049644
chr3 65816071 65816244	37.2003	-3.8696	1.03025	-3.75598	0.000172665	0.00496861
chr17 33565033 33565242	69.5833	-2.13385	0.568154	-3.75576	0.000172814	0.00497096
chr2 30487614 30488021	392.98	-1.49079	0.397021	-3.75494	0.000173384	0.00498348
chr12 32011230 32011399	38.7208	-2.71528	0.723253	-3.75426	0.000173852	0.00499207
chr15 31338619 31338774	85.6333	-1.8869	0.502652	-3.75388	0.000174116	0.00499621
chr8 123671570 123671839	36.682	-2.87175	0.765026	-3.75379	0.000174181	0.00499667
chr1 71912403 71912797	49.5215	-2.43017	0.647467	-3.75335	0.000174485	0.00500246
chr7 84188243 84188550	67.1402	-2.25754	0.601511	-3.75312	0.000174648	0.0050052
chr17 44708056 44708339	94.7429	-1.7435	0.464647	-3.75231	0.000175214	0.00501654
chr5 129954947 129955309	85.6148	-1.81765	0.484444	-3.75204	0.000175403	0.00502001
chr14 60427981 60428133	36.9331	-2.60087	0.693224	-3.75185	0.000175532	0.00502272
chr6 54933744 54934197	111.932	-1.78802	0.476601	-3.75161	0.000175702	0.00502663
chr5 100728862 100729070	46.9329	-2.61202	0.696268	-3.75146	0.00017581	0.00502874
chr10 84774575 84775041	344.578	-1.49257	0.397877	-3.75135	0.000175888	0.00502987
chr18 39272087 39272572	61.1918	-2.24963	0.599709	-3.7512	0.000175991	0.00503005
chr4 32160895 32161165	78.3948	-2.08255	0.555217	-3.75087	0.000176223	0.0050347
chr1 120293923 120294080	33.2916	-3.00203	0.800382	-3.75074	0.00017631	0.00503525
chr10 22142301 22142404	39.4158	-3.43701	0.916424	-3.75046	0.000176512	0.00503908
chr17 35762659 35762954	163.093	-1.51564	0.404164	-3.75007	0.000176784	0.00504587
chr4 134113520 134113621	22.4431	-3.84516	1.02547	-3.74966	0.000177073	0.00505057
chr11 71145802 71145875	15.0188	-6.36698	1.69817	-3.74933	0.000177308	0.0050522
chr10 68472717 68473118	80.3168	-1.86139	0.496496	-3.74905	0.000177508	0.00505358
chr13 34079874 34080216	205.557	-1.42087	0.379005	-3.74896	0.000177568	0.00505358
chr2 128315181 128315382	65.4875	-2.04061	0.544364	-3.74862	0.000177812	0.00505844
chr10 39418385 39418730	334.072	-1.28705	0.343364	-3.74835	0.000177998	0.00506096
chr4 143271569 143272043	103.855	-1.75216	0.467447	-3.74837	0.000177988	0.00506096
chr8 25448017 25448237	91.8674	-1.92578	0.513817	-3.74799	0.00017826	0.00506742
chr6 17380151 17380466	56.2208	-2.30892	0.616057	-3.74789	0.000178327	0.00506835
chr19 3951509 3951755	49.0539	-2.37781	0.634448	-3.74784	0.000178361	0.00506836
chr4 115035111 115035371	75.9255	-1.95932	0.52288	-3.74716	0.000178847	0.00508022
chr9 14124358 14124572	37.1209	-2.90492	0.775252	-3.74707	0.000178915	0.00508116
chr12 100353525 100353740	82.4853	-2.11496	0.564452	-3.74693	0.000179012	0.00508294
chr15 67158656 67158880	89.2878	-1.82575	0.487326	-3.74647	0.000179341	0.00508977
chr2 46149933 46150208	36.5105	-2.69113	0.718325	-3.7464	0.00017939	0.00508977
chr12 38904515 38905026	120.736	-1.61166	0.430211	-3.74621	0.000179526	0.00509264
chr3 106832171 106832506	92.6802	-1.87304	0.500001	-3.74608	0.000179622	0.00509339
chr4 48542360 48542697	88.491	-1.78853	0.477439	-3.74609	0.000179613	0.00509339
chr16 59529548 59530027	116.956	-1.65171	0.440929	-3.74598	0.000179693	0.00509444
chr8 8984780 8985187	85.4713	-2.02916	0.541961	-3.7441	0.000181039	0.00512605
chr17 47454770 47455014	63.0802	-2.16831	0.579235	-3.74341	0.000181541	0.00513305
chr8 122110885 122111358	351.628	-1.26465	0.337848	-3.74325	0.000181656	0.00513532
chr11 34012036 34012329	128.372	-1.67159	0.446598	-3.74293	0.000181884	0.0051398
chr10 69218803 69219112	105.858	-1.8394	0.491483	-3.74255	0.00018216	0.00514169
chr18 34675498 34676028	188.456	-1.69122	0.451875	-3.74267	0.000182077	0.00514169
chr2 143853473 143853914	152.907	-1.64636	0.439903	-3.74255	0.000182159	0.00514169
[truncated: 769 more rows]
