# Supplementary material for: Skin basal cell carcinomas assemble a pro-tumorigenic spatially organized and self-propagating Trem2+ myeloid niche
Source: Nat Commun. 2023 May 10;14:2685. doi: 10.1038/s41467-023-37993-w (PMC10172319; doi:10.1038/s41467-023-37993-w)
Supplement: Supplementary file 12 — Supplementary Data 9 [file 41467_2023_37993_MOESM12_ESM.xlsx]

## Sheet: AP1_up_genes
	Genename
1	4930503F20Rik
2	Rhbdl2
3	Dclk1
4	Mir7677
5	Tll1
6	Tpm1
7	Gm20125
8	Mir297c
9	Gm525
10	Lingo1
11	Nedd9
12	7420700N18Rik
13	Gm16796
14	Pcdh20
15	Ccdc34
16	Bcas1
17	Ldhd
18	Gm1653
19	Cxxc4
20	Rasl11b
21	Ldhal6b
22	Podxl
23	Nat10
24	Mybph
25	Neurl1a
26	Rasa2
27	Eif1
28	Nudt14
29	Dock9
30	Hand1
31	Gata3
32	Tead4
33	C1d
34	F11r
35	Terf1
36	Vav3
37	Clu
38	2310043O21Rik
39	Clvs1
40	Ezr
41	B930025P03Rik
42	Prkca
43	Mir1901
44	Gm8267
45	Arg1
46	D630010B17Rik
47	Chst3
48	Prr30
49	Fam107b
50	Nrg1
51	Sdr9c7
52	Pianp
53	Fam161a
54	Plxna2
55	Rapgef2
56	Stard6
57	2810001G20Rik
58	Gm36595
59	Prkab1
60	Plekhg4
61	1700027J07Rik
62	2310034O05Rik
63	Creb5
64	Rps6ka3
65	Cpsf2
66	Setbp1
67	Slc1a4
68	Cartpt
69	Amigo2
70	Crnde
71	Bcl10
72	Hdac7
73	4930404A05Rik
74	Steap4
75	Mmaa
76	Slc39a14
77	4930447F24Rik
78	5430403N17Rik
79	Mettl2
80	Kcnj12
81	Gabrb3
82	Elac1
83	Zfp750
84	Sdk2
85	Fam180a
86	Add2
87	Gna12
88	Rnf32
89	Phactr2
90	Epcam
91	Mir7243
92	Lamb1
93	Cxcr4
94	Tmem45b
95	Fam189a2
96	Tbccd1
97	4932435O22Rik
98	Ssu2
99	Serpina11
100	Ppp1cb
101	Camk2b
102	Klhl25
103	Il17c
104	Bace2
105	Rad21
106	Ccl22
107	Pwp1
108	Cadm1
109	Ccdc80
110	Ldlrad4
111	Ruvbl1
112	Creb3l1
113	Tmprss11e
114	Papss2
115	Tmem154
116	Map4k3
117	Myh9
118	Fndc3a
119	Slpi
120	Nav2
121	Kcna10
122	4930486F22Rik
123	Plcg2
124	Spn
125	Bbox1
126	Gprc5b
127	Tab2
128	0610039H22Rik
129	Mtss2
130	4930405A10Rik
131	Smad7
132	Ank
133	9530052E02Rik
134	Cbx5
135	Fat1
136	Fez2
137	Rbms3
138	Fam209
139	Rap2b
140	Shroom2
141	Mterf1b
142	Trhr2
143	Cbx2
144	Snph
145	Adrb1
146	Mrpl33
147	Tnk1
148	Mfge8
149	Btbd3
150	Mir6346
151	Cxcl2
152	Bpifc
153	Slitrk1
154	Micalcl
155	Sipa1l3
156	Pabpc6
157	Nhej1
158	Nr2f2
159	Smoc2
160	Sfmbt2
161	Nectin3
162	Gm35978
163	Jag1
164	1700012I11Rik
165	Platr4
166	Trim72
167	Upf1
168	Mir5624
169	Mir684-1
170	Thumpd3
171	Cbfb
172	Metrnl
173	Aldh8a1
174	4930567H12Rik
175	Cenpf
176	Slf2
177	Tln2
178	B930018H19Rik
179	Epgn
180	Sspn
181	Smurf1
182	Mir7661
183	Mir6951
184	Odaph
185	Zc3hc1
186	Fndc1
187	Gsg1l
188	Gm4371
189	Tnip1
190	Mir205
191	Thnsl2
192	Mmd
193	2610035D17Rik
194	Myh15
195	Gm36283
196	Gm2447
197	Tcaf3
198	A330015K06Rik
199	1700065J11Rik
200	Gm13547
201	Txn2
202	Mir5127
203	Osbpl1a
204	Chn2
205	Plk3
206	Qsox1
207	Cdkn2b
208	Gpr151
209	Micall2
210	Abca4
211	Rnf152
212	Ifng
213	Atp13a5
214	Gm536
215	Gm29811
216	LOC215458
217	Mrpl13
218	Maf
219	Efna1
220	Deptor
221	Eepd1
222	E230013L22Rik
223	Cers4
224	Fam83b
225	Dipk2a
226	Glis1
227	Yae1d1
228	Clip4
229	Ehd3
230	Chmp4c
231	Galnt15
232	Hs2st1
233	C630031E19Rik
234	D030018L15Rik
235	Fabp12
236	Slc5a3
237	Bcar3
238	Arhgap24
239	Mir710
240	Ier2
241	Schip1
242	1700021F02Rik
243	Ripk4
244	Nlrp10
245	Hic2
246	Cldn16
247	Rassf3
248	Pcmtd1
249	Trabd2b
250	4930432M17Rik
251	Eln
252	Cxcl1
253	Myl10
254	Otud4
255	Mylk3
256	Pmepa1
257	Sorcs2
258	Gm8633
259	Fgfr2
260	Smad1
261	Dnah2
262	Gm9961
263	Col4a1
264	Fbxl22
265	Sgk1
266	Rap2a
267	Usp47
268	Arnt2
269	Oca2
270	Hs1bp3
271	Stox2
272	Mgat4a
273	Nsmce3
274	4930461G14Rik
275	Gde1
276	Dst
277	Zc2hc1a
278	Tekt5
279	Gm38414
280	Comt
281	Rftn1
282	Ndufaf6
283	Eps8l3
284	1700047E10Rik
285	AU018091
286	Themis
287	Dusp14
288	Cryl1
289	AU023762
290	Mir7090
291	App
292	5330411J11Rik
293	Borcs5
294	Cracr2a
295	Akap13
296	Kcne4
297	Gsr
298	Fkbp5
299	Hephl1
300	Pja2
301	Nectin1
302	Lmcd1
303	Retreg1
304	Plagl1
305	Cpxm2
306	Hunk
307	Cdh6
308	Ankfn1
309	St6galnac5
310	Abcc3
311	Abhd8
312	Fnbp1l
313	Arsa
314	Gga2
315	Inpp4b
316	Sh3rf2
317	Katnb1
318	Lsm11
319	Setd4
320	Ect2
321	Nnat
322	Pxdn
323	Usp50
324	Igfbp3
325	Frmd4a
326	Arhgef26
327	4931408C20Rik
328	Aopep
329	Pla2g7
330	Rbfox3
331	Bhlhe23
332	4930425L21Rik
333	Ank1
334	Wwtr1
335	Arsg
336	Scrg1
337	Cyp11a1
338	Gm15941
339	Slc26a4
340	Gatad1
341	Cd1d1
342	Gm20110
343	Tarbp1
344	Clrn3
345	9430083A17Rik
346	Atp6v0e
347	Rnf144b
348	Mmp14
349	Slc14a2
350	Arl8b
351	Olfml3
352	Stbd1
353	Npnt
354	Naa20
355	2210409D07Rik
356	Sall3
357	Lmx1b
358	Ndst1
359	Pou2f1
360	Wnt5b
361	Il17rd
362	Lhfp
363	Pex3
364	Sema6a
365	Tpgs2
366	1700049E15Rik
367	4732490B19Rik
368	H2afy3
369	Fgf2
370	Tspan3
371	Garem1
372	BC006965
373	Aknad1
374	Dut
375	Prss48
376	Nedd4l
377	Mad1l1
378	Tfdp2
379	Palld
380	C230014O12Rik
381	Kcnk2
382	Rasgrp1
383	Pdzd2
384	Ghsr
385	Scfd2
386	Chpf
387	Vangl1
388	Rcc1l
389	4921511I17Rik
390	Gm8179
391	Tbc1d30
392	Cblb
393	Sox18
394	Gclm
395	9630028I04Rik
396	1600002D24Rik
397	Slc35g2
398	Dleu7
399	Herc2
400	Cd109
401	Pbdc1
402	Tsc22d2
403	Rab6b
404	Cacna1d
405	Bcor
406	Mir2136
407	Afap1l2
408	Klra2
409	Rims1
410	Speer9-ps1
411	Bmerb1
412	E330012B07Rik
413	Fam76b
414	A730056A06Rik
415	Mapkbp1
416	Cyp2s1
417	Gm4598
418	Prep
419	Mnd1-ps
420	Ndufa11b
421	Mir6398
422	Pi15
423	Smarcd3
424	Edn1
425	Mir6343
426	Fbxo32
427	Adamts20
428	Col6a2
429	Aqp2
430	D930032P07Rik
431	Wnt7b
432	Zscan22
433	Lhfpl2
434	Pik3ip1
435	Daw1
436	Ism1
437	Hipk2
438	Lrig3
439	Mrtfb
440	Gm15401
441	Fam114a2
442	Mturn
443	Spred2
444	Zfat
445	Srp9
446	Rubcn
447	Gabbr1
448	Pla2g4a
449	Ghr
450	Rtkn2
451	Snai2
452	A730035I17Rik
453	Irs2
454	Crybg1
455	Pabpc2
456	Gm35725
457	Gm11201
458	Mepe
459	Dzip1l
460	Slc25a4
461	Atp10a
462	Gm5334
463	Spred1
464	Gramd3
465	Sh3bp1
466	Zfp316
467	Dcun1d3
468	Wdr1
469	1700073E17Rik
470	Farp1
471	Lcp1
472	Kif28
473	Amigo1
474	Cpne8
475	Pyroxd1
476	Stxbp5l
477	Mgat5
478	Itgb4
479	Cx3cl1
480	4930500F04Rik
481	Gm15997
482	Dad1
483	Slc22a15
484	Trio
485	Gm4832
486	Prrg4
487	Mdga1
488	Dnajb6
489	Pnp2
490	Rap1gap2
491	Pard6g
492	4921513I03Rik
493	Trps1
494	Myo10
495	Ankef1
496	Maml3
497	Mtmr6
498	Cfap69
499	Mir3072
500	Pon2
501	Gclc
502	Mill1
503	Golph3
504	Krt42
505	Slc30a3
506	Iqce
507	Cdkl3
508	Psmb7
509	Arrb2
510	1700129C05Rik
511	Gm4791
512	Ston2
513	Adamtsl3
514	Gpam
515	S100a6
516	Arg2
517	Cluh
518	Pfdn4
519	Cdh3
520	Zfp608
521	Sorl1
522	Pdpn
523	Fgf5
524	Axl
525	Scgb1c1
526	Frg1
527	Gm15413
528	Ppp3cc
529	Gjb6
530	Acp7
531	Synm
532	Lipc
533	Ppp2r5d
534	Shfl
535	Slc39a6
536	Mir378b
537	Cdc14a
538	Zdhhc19
539	Zfp324
540	Dscam
541	Chst2
542	Odf1
543	Tnks1bp1
544	Lyrm9
545	Pla2g4d
546	Atp8b1
547	Olfml2b
548	1810046K07Rik
549	Tbc1d7
550	1700092K14Rik
551	Kctd3
552	Gatd3a
553	Tmem163
554	Smarce1
555	Cbr4
556	Clca4a
557	Mir29b-1
558	Slc22a22
559	Slc38a2
560	Adgrg5
561	Pdlim2
562	Phtf2
563	Mir3962
564	Per2
565	Xdh
566	Itpr2
567	Alcam
568	Ccdc91
569	Tstd1
570	Irx5
571	Csnk1e
572	Pkp2
573	Nckap5l
574	Cyyr1
575	Lpcat4
576	F930015N05Rik
577	Cdhr3
578	Pex7
579	Klhl29
580	Miga1
581	Lncppara
582	Arhgap29
583	Nebl
584	Stard4
585	Ctsf
586	Rapgef5
587	Hykk
588	Col24a1
589	C030013C21Rik
590	Slc7a11
591	B930092H01Rik
592	Lpp
593	Cnksr3
594	Gm15713
595	Mir12205
596	Tcerg1
597	Ywhaz
598	Cat
599	Rfc5
600	Basp1
601	Etnk2
602	Bst2
603	Mir6387
604	Cldn1
605	Tprg
606	Efna5
607	Egr3
608	Dnm3os
609	Camkk1
610	Pabpn1l
611	Rnf19a
612	Itga6
613	Cmtm4
614	Slc7a8
615	Erbin
616	Srpk2
617	Ywhaq
618	Ncald
619	Mir6380
620	Ido2
621	Dennd2a
622	Arhgap18
623	Magef1
624	Mir7226
625	Tmem144
626	Primpol
627	Snord83b
628	Jup
629	Alg13
630	Ift57
631	2900041M22Rik
632	Aebp2
633	Pisd-ps1
634	Pde4b
635	Erg
636	Slc44a2
637	Rapgef3
638	Gm17745
639	Mei4
640	Sash1
641	Gm6194
642	Gata5
643	Samd5
644	Wdr70
645	Mrtfa
646	Tmcc3
647	Spry2
648	Klhl31
649	Fscn1
650	Scnn1b
651	Taf8
652	1700012H19Rik
653	Ppm1d
654	Fez1
655	Sox9
656	Arhgap32
657	Vps13c
658	Cpd
659	F2
660	Cdc42ep3
661	Tmem270
662	Vps26c
663	Glrp1
664	Pxylp1
665	Shroom3
666	Nudt11
667	Gm16291
668	Pawr
669	Efnb2
670	Cnot8
671	Plb1
672	Uchl5
673	Tmem121
674	Scamp1
675	Dot1l
676	Yes1
677	Ets1
678	Tspan9
679	Mpo
680	Cldn14
681	Ppp2r1b
682	Fam126a
683	Rufy3
684	4933427D14Rik
685	Gm38407
686	4933440J02Rik
687	9130015G15Rik
688	Cxcl12
689	Nedd1
690	Nipal4
691	Azin1
692	Atp5l
693	Pabpc1
694	Mir1952
695	Dock10
696	Gm31763
697	Etv4
698	8430430B14Rik
699	Numbl
700	Gm17751
701	Gm4262
702	4931403E22Rik
703	4930542C21Rik
704	Fignl1
705	Gm13986
706	Ccn2
707	Sppl3
708	Wnt5a
709	Plagl2
710	Rpl31
711	Ngfr
712	Atp1a1
713	9430069I07Rik
714	Dsg3
715	Srgap1
716	Txk
717	Crim1
718	Brwd1
719	9030616G12Rik
720	Prss8
721	Lclat1
722	Mab21l3
723	Parm1
724	Mir6378
725	B4galnt3
726	Cspg4
727	Snrk
728	Mir3090
729	1700067P10Rik
730	Rorb
731	Col14a1
732	Smim20
733	Dreh
734	Dbx1
735	Zfp566
736	Mn1
737	Dvl1
738	Jtb
739	Cnp
740	Plcb1
741	Tmem211
742	Rnf180
743	Lgr5
744	Nup210
745	Dhx32
746	Aff1
747	Zfc3h1
748	Dcaf4
749	4930552P12Rik
750	Clip1
751	Snora31
752	Fam136a
753	Ankrd33
754	Cd200
755	Pex26
756	Celsr1
757	Syne2
758	Noct
759	Mir125b-1
760	Rapgef4
761	Mir6395
762	Rnf157
763	Glp2r
764	Cxcl17
765	Apbb2
766	Bnipl
767	Kif6
768	Ets2
769	Tm4sf1
770	B3galt2
771	Mir568
772	Myl7
773	Stard13
774	Fhl2
775	Fryl
776	Gm12159
777	Smox
778	Klrb1b
779	Trib2
780	Tdp1
781	Cacna1a
782	Gm41289
783	Ppfia1
784	Mfsd10
785	Slc9a9
786	Ube2h
787	Naprt
788	Bach2
789	Mb21d2
790	Cmtm8
791	B430010I23Rik
792	Tgfb3
793	Mical2
794	Mir145b
795	Rin2
796	Atxn7l1
797	D17Ertd648e
798	Filip1l
799	Lmna
800	Tcof1
801	Adat2
802	Gm28856
803	Mir7041
804	Gm31592
805	Lama3
806	Mir152
807	Ctnnd1
808	Elf3
809	Rgs22
810	Itgb5
811	Gng12
812	Edn2
813	Gm15350
814	Tcf7l2
815	Mir218-2
816	Golga3
817	Tedc1
818	Tars2
819	Ttf2
820	Lamc2
821	Hivep2
822	Prokr2
823	Plac8
824	Marcks
825	B3galt5
826	Lypd3
827	Zswim7
828	B3gnt2
829	Pkd2l2
830	Wincr1
831	Slc24a5
832	Cdc42se1
833	Phldb2
834	Krt5
835	Ndufa12
836	Clybl
837	Sh3tc2
838	Adgrl3
839	Zfp612
840	Vdr
841	Slc37a2
842	4930524C18Rik
843	Osgin2
844	Klhl2
845	Olfr412
846	Arhgap44
847	Kat6b
848	Gap43
849	Trim29
850	Arid3b
851	Zfp704
852	1110002E22Rik
853	Mmp2
854	Gpc1
855	A630001O12Rik
856	Cecr2
857	Kcnc4
858	Foxp1
859	Mtcl1
860	Dnpep
861	Bcl2l14
862	Gng5-ps
863	Gsta2
864	Gdnf
865	Abr
866	Fam83g
867	Snx16
868	Wipi1
869	Zfp572
870	Atg7
871	Lgals7
872	Gpr87
873	Gm6402
874	Zswim1
875	Rngtt
876	Gm15638
877	Mmp13
878	Tgfbr2
879	Ephb3
880	Gm15506
881	Cdh1
882	Rassf2
883	Dusp6
884	Fbln1
885	Tns3
886	Pla2g3
887	Unc93a2
888	Lelp1
889	Gm19299
890	Tacc3
891	Itga5
892	Frmd6
893	Ccsap
894	Cpeb2
895	Tmem243
896	4930571K23Rik
897	Rock2
898	A330093E20Rik
899	Gm20139
900	Man2a1
901	Tnk2
902	Ykt6
903	Anxa3
904	Kpnb1
905	Ucp3
906	Bend7
907	Nek7
908	Igsf8
909	Lhfpl4
910	Slc16a1
911	Gm973
912	Nrep
913	Wwc1
914	Comp
915	Mettl4
916	Herc3
917	Greb1
918	Usf3
919	Rbfox1
920	Zfp652
921	Galr3
922	Jade1
923	Has2
924	Mrln
925	Lrrtm2
926	Cisd2
927	Mtg1
928	Tmem115
929	Lrtm1
930	Smim23
931	Lypd6
932	Ccny
933	Tead1
934	Ntsr2
935	Bmp7
936	Snora3
937	8430423G03Rik
938	Hspb3
939	Ret
940	Mrpl57
941	S100a11
942	Mir7089
943	Yipf5
944	Lox
945	Syde2
946	Fam133b
947	Ryk
948	Ywhah
949	Zwint
950	Specc1
951	Lbh
952	Fbxw27
953	Mir3472
954	4930470P17Rik
955	Fam155a
956	Selenok
957	Extl2
958	Btbd9
959	Gjb2
960	Gm4632
961	Gtf3c1
962	Adgra3
963	Sec1
964	Ccdc81
965	Apol7d
966	Slc39a4
967	1700001D01Rik
968	Ifnar2
969	Prune2
970	She
971	Strip1
972	Wdfy3
973	Stk39
974	Fstl1
975	Mir28b
976	Hivep3
977	Mir3109
978	Arhgef37
979	Gm17746
980	Mpzl1
981	Top1
982	Mir365-2
983	Smim38
984	Ccl25
985	Gm31641
986	Krt17
987	Ext1
988	Sgms2
989	Ctsc
990	Epsti1
991	2410131K14Rik
992	Nfkb1
993	Dynlrb2
994	Trpm8
995	Psd3
996	1700034H15Rik
997	Antxr1
998	Eri1
999	Bcl2l11
1000	Tbc1d1
1001	Thsd1
1002	Ppp1r3b
1003	Fbxo11
1004	Cntnap1
1005	4930505K14Rik
1006	Ptprz1
1007	Hpf1
1008	2510009E07Rik
1009	Plekha5
1010	Dhrs4
1011	Epb41l4a
1012	Blmh
1013	Mir12198
1014	Gm19276
1015	Rffl
1016	Lyplal1
1017	C2cd4d
1018	Vwa8
1019	Krt14
1020	Vgf
1021	Shisa9
1022	Tbcc
1023	Tagln2
1024	Umps
1025	Wdr75
1026	Casp1
1027	4930583K01Rik
1028	Tmem65
1029	4930542M03Rik
1030	Cdh5
1031	C030013G03Rik
1032	Arid5b
1033	Mob4
1034	Fads1
1035	Ceacam1
1036	Rpp25l
1037	Cyp1b1
1038	Itgav
1039	1700061F12Rik
1040	Stk3
1041	Sord
1042	Rai14
1043	Tns4
1044	Lrrc1
1045	Neurl1b
1046	Ccdc83
1047	Acacb
1048	Tfap2c
1049	Gm7607
1050	Osbpl3
1051	Smad3
1052	Kalrn
1053	Mir1953
1054	Flrt3
1055	Dsg1b
1056	Lsm6
1057	Zdhhc1
1058	Tuba3b
1059	Lpl
1060	Krt8
1061	Stat4
1062	Atp6v1e1
1063	Vac14
1064	Upp2
1065	Ethe1
1066	Zfp532
1067	N4bp2
1068	Gm6260
1069	Zfp326
1070	Mtfp1
1071	Thnsl1
1072	Zc3h14
1073	Dab2ip
1074	Prss35
1075	4933416E03Rik
1076	Grin2b
1077	Fbxw7
1078	Ptch2
1079	Fadd
1080	Mir499
1081	Tcte2
1082	Inpp5a
1083	Ptpn2
1084	Tmprss2
1085	Slc38a4
1086	Cdc7
1087	9530068E07Rik
1088	Ppfibp1
1089	Snrpf
1090	4930425O10Rik
1091	Dnajb1
1092	Lamc1
1093	Fzd10os
1094	Cd93
1095	Mpp4
1096	Gpr137b
1097	Ckmt2
1098	Mir214
1099	Fos
1100	Ppif
1101	Stk24
1102	Tnfaip8
1103	Mbp
1104	Gm19519
1105	Gm30173
1106	Stx8
1107	Cntnap2
1108	Prss53
1109	Smad2
1110	Psapl1
1111	Sdc1
1112	Slc30a6
1113	Fmnl3
1114	Tmem196
1115	Mir3098
1116	Plekhg1
1117	Pelo
1118	Gss
1119	Zc3h7b
1120	E030018B13Rik
1121	4930554I06Rik
1122	Rnf145
1123	4930527F14Rik
1124	Kcnip3
1125	Pvr
1126	D030047H15Rik
1127	Ucp2
1128	Tiam1
1129	Myo6
1130	Ext2
1131	Fem1b
1132	44630
1133	1700012D14Rik
1134	1700042O10Rik
1135	Smtn
1136	Atp6v0d1
1137	Cep63
1138	B930095G15Rik
1139	Mchr1
1140	Thap7
1141	0610009B22Rik
1142	Gm19589
1143	Lmo4
1144	Abtb2
1145	Lhx5
1146	Rnf222
1147	Kif14
1148	Gtf2ird1
1149	Xxylt1
1150	Zfhx3
1151	Raet1c
1152	Mzt1
1153	Gm10677
1154	Mroh3
1155	Elmo1
1156	Tmigd1
1157	Arhgap42
1158	Gm5512
1159	Perp
1160	Gpr135
1161	9330111N05Rik
1162	Npas2
1163	Nhsl1
1164	Capn13
1165	Bmp3
1166	Robo1
1167	Gm10549
1168	Tmem182
1169	Lpar3
1170	Arsj
1171	Itga11
1172	3110021A11Rik
1173	1700017B05Rik
1174	Mir151
1175	1700016K05Rik
1176	Slc7a1
1177	Fry
1178	5830418P13Rik
1179	Mir1951
1180	Gm8013
1181	Bnc1
1182	Wnt10a
1183	Mettl16
1184	Ubtd2
1185	Ttpal
1186	Zfp597
1187	Ccne1
1188	Cask
1189	Serbp1
1190	Tor3a
1191	Slc7a6
1192	D830031N03Rik
1193	Ltbp1
1194	Ptk7
1195	Limd1
1196	Mir680-3
1197	Cyb5a
1198	Sntb2
1199	Baalc
1200	Snhg20
1201	Snx19
1202	Fam3c
1203	Adgrg6
1204	Hbegf
1205	Tcim
1206	Ptpn14
1207	4930556N13Rik
1208	Fam83d
1209	F3
1210	Mir7681
1211	Btbd19
1212	Osgepl1
1213	Mir7008
1214	Serpinh1
1215	Phrf1
1216	Rtcb
1217	Tmem17
1218	Micall1
1219	Phlda3
1220	Cyp2b10
1221	Plxnb1
1222	Maml2
1223	Fam214a
1224	Zfp112
1225	Ccdc82
1226	Sypl
1227	Rusc2
1228	Rgs12
1229	Bcl2a1c
1230	Henmt1
1231	Gm30570
1232	Slc22a2
1233	Cars
1234	Rfx8
1235	Shf
1236	Manba
1237	Adamts12
1238	D030024E09Rik
1239	Pvt1
1240	Bcl11a
1241	Celsr2
1242	Gm12925
1243	Gm15915
1244	Slc25a13
1245	Galnt18
1246	Ntm
1247	Git2
1248	Calhm5
1249	Cobl
1250	Otol1
1251	Mir6933
1252	Sphk1
1253	Mir664
1254	Cd47
1255	Bcl2l10
1256	Oacyl
1257	1700007J10Rik
1258	Cpa4
1259	Adamts1
1260	Hyal1
1261	Tmem92
1262	Dnajc13
1263	Mir6896
1264	Phtf1os
1265	Cdc5l
1266	Nefl
1267	Ank3
1268	Gm5434
1269	Txndc16
1270	4930429H19Rik
1271	Mtbp
1272	Tmem171
1273	Hes1
1274	Fkbp11
1275	Pla2g4f
1276	Dcakd
1277	Gm13420
1278	Ap3s2
1279	Nmt2
1280	Slc39a10
1281	Gm4251
1282	Msx2

## Sheet: AP1_down_genes
	Genename
1	Mat2a
2	Rasl10a
3	Tyrobp
4	Ralgps2
5	Bank1
6	Actn4
7	Syne3
8	Rab7
9	Parp14
10	Dbi
11	Mir6541
12	Arfgap2
13	Scpep1
14	1700029H14Rik
15	St6gal1
16	Commd9
17	Hibadh
18	Adgrf5
19	Fcrla
20	Hpse
21	4930563M21Rik
22	Sh3bgrl2
23	Gm13498
24	Tacc1
25	Tril
26	Klra4
27	Filip1l
28	C1qtnf1
29	Csrp1
30	Gm4827
31	Pola2
32	Ang6
33	Raph1
34	2700038G22Rik
35	Rybp
36	Arhgef3
37	Dok2
38	Asic2
39	Ppp3ca
40	Arhgap18
41	1700099I09Rik
42	Ppp1r15a
43	Camkmt
44	Ankrd55
45	Apbb1ip
46	Pik3r1
47	Tet2
48	Eps8
49	Xxylt1
50	St6galnac5
51	Sh3bp5
52	Irf4
53	Zmynd8
54	Kif23
55	44813
56	Ubash3b
57	Stk24
58	Zfp462
59	Nags
60	Vrk1
61	2310022A10Rik
62	Capn2
63	Arhgef10l
64	Pepd
65	Prep
66	Traf1
67	Mgl2
68	Usp36
69	Gm11468
70	Ccl7
71	Actb
72	Tmem154
73	Atf7ip
74	Ica1l
75	Mir6994
76	S100a10
77	Dcun1d4
78	Ifngas1
79	Zfp365
80	Cfl2
81	Gm19589
82	Dyrk2
83	Crybb1
84	6030407O03Rik
85	Igsf5
86	Oas3
87	Snord93
88	Lgmn
89	Sqstm1
90	Myb
91	Gm5544
92	Nfam1
93	Rab3il1
94	Impg1
95	Il6ra
96	Pltp
97	Slc25a24
98	1810034E14Rik
99	Mir680-3
100	Mir3065
101	Gapvd1
102	Mdfic
103	Glrp1
104	Slc39a12
105	Btnl1
106	Spg21
107	Clec2g
108	Gm9159
109	Lncbate10
110	Dazl
111	Ube2q2
112	Pik3cd
113	F13a1
114	Cxcl13
115	Arhgap26
116	Unc50
117	Bsx
118	Raver2
119	Ubr4
120	Ndufa6
121	Kpna2
122	Tns1
123	Tuba1c
124	Cdk1
125	Agpat4
126	Chn2
127	Mindy3
128	Phf20
129	Nlrp1b
130	Ece1
131	Adgrv1
132	Slc25a12
133	Cxcr5
134	Bco1
135	Gpr68
136	4930559C10Rik
137	Myo1e
138	2610035D17Rik
139	4933416E03Rik
140	Olfr701
141	Klf4
142	Adgrb2
143	Inpp5a
144	1700020D05Rik
145	4930512J16Rik
146	Calr4
147	Csf3r
148	Lbh
149	Mcl1
150	Ahnak
151	Ninj2
152	Pf4
153	Utrn
154	Slc17a8
155	1110046J04Rik
156	Ttpal
157	Hk1
158	Hmox1
159	Tmem236
160	4930519D14Rik
161	Manbal
162	Bbs9
163	Setbp1
164	Abca6
165	Mir8104
166	Foxp1
167	Mir6897
168	Lpxn
169	Nek2
170	Sh2d4a
171	Pla2g5
172	Rnf144b
173	Odaph
174	Bfsp1
175	Gm19410
176	Slc22a5
177	Cd163
178	Olfr1423
179	Ptp4a2
180	Sapcd1
181	Exoc6
182	Ptafr
183	Sardh
184	S1pr1
185	Emilin2
186	Odc1
187	Mfhas1
188	Zfp706
189	Gm10825
190	Lmo4
191	2210417A02Rik
192	Tns3
193	Fgl2
194	Arhgap22
195	Mir511
196	Helb
197	Plxna1
198	Dolpp1
199	Jak1
200	Mindy4
201	Gm38397
202	Fgfr1
203	Creb3l1
204	4933427D14Rik
205	Mcub
206	Gm4832
207	Dusp4
208	Zdhhc14
209	Tm4sf20
210	Ahr
211	BC016579
212	Stac2
213	4933400F21Rik
214	Mir5126
215	Sod3
216	4933411E08Rik
217	Olfm1
218	Dock1
219	Rab7b
220	Fcgr3
221	Gm29683
222	Yae1d1
223	Tmc3
224	Tmcc3
225	E230029C05Rik
226	Mcoln2
227	Gm33677
228	Gnai2
229	Prdm1
230	Icos
231	Ndufaf2
232	Snx30
233	Ccdc12
234	Tank
235	D730003I15Rik
236	Arf2
237	Entpd7
238	Os9
239	Gm16336
240	Sowahb
241	Stk40
242	Tfrc
243	Myrip
244	Cyba
245	Caly
246	Ank2
247	2010315B03Rik
248	Ap2m1
249	Dab2ip
250	Rtl5
251	Gtpbp4
252	Ndst3
253	Pcgf5
254	NA
255	Malsu1
256	Kdm7a
257	Rptoros
258	Lncbate1
259	Arhgap10
260	Ston2
261	Sik1
262	Klf6
263	Slc39a13
264	Cdkn3
265	Plekhb2
266	5031425F14Rik
267	Ptk2
268	Pde4d
269	Gm35725
270	Itga9
271	Nlrp1c-ps
272	Mir7009
273	Rarb
274	Iqgap2
275	Zcchc24
276	Sh3bp2
277	Celf4
278	Maf
279	Scfd1
280	Scly
281	Nlrp3
282	Mir30a
283	Mamdc2
284	1700112H15Rik
285	Rnasel
286	Ryk
287	Grk5
288	Foxb1
289	S100a6
290	Ttc39c
291	Grm5
292	Cd28
293	Gtf3c5
294	Hspb7
295	Sbno2
296	Tnxb
297	Dusp7
298	Krt8
299	Rap2b
300	Gm11747
301	Rala
302	1600010M07Rik
303	4930430F21Rik
304	Ugcg
305	Tle3
306	Gm5547
307	Rreb1
308	Gypc
309	Pigz
310	Aldh2
311	Xpr1
312	Bcl2l14
313	Skint3
314	Ccdc80
315	Ldlrad3
316	Dapp1
317	Tmem50b
318	Oxr1
319	Tpsab1
320	Pcgf6
321	Oga
322	Ly86
323	Baiap3
324	Aph1c
325	Kcnq1
326	Atp6v1h
327	Ndrg1
328	Fam49a
329	Tppp
330	Sh3tc1
331	Bop1
332	Gpr15
333	Glrx
334	BC031361
335	Thsd4
336	Commd2
337	Tulp4
338	B3gntl1
339	Zeb2
340	Fam3c
341	Blnk
342	Gm11978
343	Fgd6
344	Scgb1a1
345	4933431G14Rik
346	Mir7028
347	Gm17634
348	Pik3cg
349	Pparg
350	Stac
351	Sertad2
352	Tspan3
353	Gcnt1
354	Olfr267
355	Hnf1a
356	Gramd3
357	Il15
358	Appl2
359	Cers2
360	Akap7
361	Gm10432
362	Ahctf1
363	Pfkfb3
364	1700027F09Rik
365	Gm1966
366	Gm19557
367	Adam3
368	Mnd1-ps
369	Cdrt4os1
370	Gm2087
371	Kcnip3
372	Ankrd44
373	Snx8
374	Il6st
375	Mir7676-1
376	Gm15326
377	Capg
378	Mir1190
379	Tiam1
380	Bmpr1b
381	Celf2
382	Map2k3os
383	Il1rl1
384	Nfyb
385	Snx20
386	Cdc42se2
387	4921509O07Rik
388	Parp9
389	Mcm5
390	Nrg2
391	Fem1c
392	Gpat3
393	Hpgd
394	Arid3a
395	Gm16063
396	Ear4
397	Gm2447
398	Epsti1
399	Map3k7
400	Klhdc4
401	Mmd
402	Tmem131l
403	Cox15
404	Reps1
405	Trim36
406	Polk
407	Adam15
408	Dnmt3a
409	Rfk
410	Mrc1
411	Top1
412	B4galt5
413	LOC100862268
414	Wfs1
415	S1pr3
416	Dyrk1a
417	C330024D21Rik
418	Gm20750
419	Ankrd29
420	Insyn2b
421	Ago3
422	Ccnl1
423	Irf8
424	Gk2
425	Rell1
426	Agfg1
427	Prok2
428	9130015A21Rik
429	Nrp2
430	Aktip
431	Cd209a
432	Dhrs7b
433	Prkag2
434	Ptger3
435	Cript
436	4933430N04Rik
437	Rab11fip1
438	Nqo2
439	Map2k6
440	Fhl3
441	Ugt1a5
442	Ankrd33b
443	C030029H02Rik
444	Mex3b
445	Mpp6
446	Hip1
447	Evx1
448	Ttll1
449	Mir687
450	Wnt5b
451	9130015L21Rik
452	Galnt2
453	Stk3
454	Dtl
455	Foxn2
456	Minpp1
457	Crybg3
458	Mir6951
459	Plxnb2
460	Lyrm7
461	Gprc5c
462	Tbxas1
463	Stim2
464	Mir466h
465	Emp1
466	Abca1
467	Pak1
468	Cd47
469	Selenok
470	Eya3
471	Mir7681
472	Smad2
473	Sdcbp
474	Dagla
475	H2-Q5
476	Clmn
477	9330175E14Rik
478	Rnase6
479	Hmgb1-rs17
480	Cd209c
481	Grhl3
482	4930412C18Rik
483	Pdxk-ps
484	Col25a1
485	Tmem72
486	Nup50
487	Snx11
488	Asap1
489	Slc6a1
490	1110002J07Rik
491	Gm1647
492	Arhgap31
493	Uvrag
494	Pcdh17
495	Mir199b
496	Rbpj
497	1700017J07Rik
498	Rasa3
499	Ppp1r26
500	Ezh2
501	Xdh
502	Acer3
503	Psap
504	Snord118
505	Mir6353
506	Ninj1
507	Tnfsf18
508	Rgl1
509	Tmod1
510	Slc27a3
511	Cd200r4
512	Sema4b
513	Elac1
514	Gpr137b-ps
515	Hapln1
516	Sv2c
517	4933430M04Rik
518	Lta4h
519	Herpud2
520	Ms4a4a
521	2310001H17Rik
522	4930471G03Rik
523	Ank
524	Larp4b
525	Limd1
526	Ankrd12
527	Pgf
528	Slc30a1
529	Tnk2
530	Atp10a
531	Mir1927
532	Nadk
533	Mt2
534	Il20ra
535	Clec4b2
536	4930435F18Rik
537	Rab3ip
538	Ywhag
539	Snx9
540	Nars
541	9230116N13Rik
542	Map3k8
543	Ldlr
544	Atg4c
545	Sec24d
546	Kcne4
547	Nat9
548	Mab21l3
549	Gimap4
550	Nck2
551	D630024D03Rik
552	Slc22a21
553	Pdhx
554	Pnn
555	Msh6
556	Tut4
557	Slu7
558	9130401M01Rik
559	Ccdc57
560	Rab31
561	Ramp1
562	Gsap
563	Ccl28
564	Gtf3c4
565	A930007I19Rik
566	Irf2
567	Ext1
568	Sp3
569	Klhl3
570	Mras
571	Abcc2
572	Ccr2
573	Mir378a
574	Mir8106
575	Rnd3
576	Selenoi
577	Gm4793
578	Nhlrc2
579	Dennd2a
580	Chpt1
581	Gemin5
582	Artn
583	Ube2e3
584	Psd3
585	Mir3964
586	Gm19461
587	Bco2
588	Sec61b
589	Lilrb4a
590	Mir5131
591	Mospd4
592	C130074G19Rik
593	Osbpl9
594	Muc13
595	Cnot2
596	Nr4a3
597	1700008O03Rik
598	Mindy1
599	Rfx8
600	Cers6
601	Mir7040
602	Pkd1l2
603	Pde9a
604	Usp6nl
605	Alox5ap
606	Lncbate3
607	Cd160
608	Adcy3
609	Ifi202b
610	D1Ertd622e
611	P2ry6
612	Snw1
613	4930432J09Rik
614	Pdxk
615	Grk3
616	Clmp
617	Gm35496
618	Dennd1b
619	Rsc1a1
620	Ankrd2
621	Cpeb4
622	Morf4l1-ps1
623	Spef2
624	Tmem51
625	Klf10
626	Appbp2
627	Gng2
628	Tmem39a
629	Ccl2
630	Otulinl
631	Anpep
632	Lbx1
633	Hmces
634	Parvb
635	Pou2f2
636	Tox3
637	Agap1
638	Nedd4l
639	Serpinb9b
640	Gm36582
641	Ermn
642	Itpr1
643	Tnf
644	Cd200r3
645	Klf3
646	Nrxn2
647	Lcmt1
648	Cyp2r1
649	Adamts7
650	Hivep2
651	Zranb3
652	Zfp459
653	Slc1a2
654	Irf2bp2
655	Loxl4
656	Atp8b4
657	Id3
658	Ticam2
659	Tff3
660	Cbfa2t3
661	Cacna2d2
662	Gabbr2
663	Lnx2
664	Primpol
665	Plekhg5
666	Nrn1
667	Adgrg1
668	Gga1
669	Ric1
670	Zdhhc12
671	Baz2b
672	Calm2
673	Lats2
674	C730036E19Rik
675	Umodl1
676	Mir7032
677	Rab11a
678	Dennd1c
679	Pheta2
680	Tmem165
681	Fabp7
682	Ctsk
683	Flrt3
684	Fyn
685	Med13l
686	Klf2
687	Gatad2a
688	4921525O09Rik
689	Ust
690	Itm2b
691	Pde4c
692	Gm41259
693	Tox
694	Sel1l3
695	Ccl8
696	Btnl2
697	Mir721
698	Gm19723
699	Insig1
700	Lncpint
701	Runx1
702	Mcc
703	Zdhhc17
704	Ccdc162
705	Map4k1
