# Supplementary material for: Skin basal cell carcinomas assemble a pro-tumorigenic spatially organized and self-propagating Trem2+ myeloid niche
Source: Nat Commun. 2023 May 10;14:2685. doi: 10.1038/s41467-023-37993-w (PMC10172319; doi:10.1038/s41467-023-37993-w)
Supplement: Supplementary file 13 — Supplementary Data 10 [file 41467_2023_37993_MOESM13_ESM.xlsx]

## Sheet: Cd45.2_Merge
gene	p_val	avg_log2FC	pct.1	pct.2	p_val_adj	cluster
Il1a	0	1.44492	0.721	0.26	0	C1
Cxcl14	0	1.29859	0.816	0.333	0	C1
C1qc	0	1.25456	0.992	0.664	0	C1
C1qa	0	1.22953	0.997	0.758	0	C1
Pmepa1	0	1.20782	0.896	0.452	0	C1
C1qb	0	1.20277	0.995	0.691	0	C1
Dcstamp	0	1.19672	0.938	0.553	0	C1
AW112010	0	1.11043	0.767	0.357	0	C1
Bcl2a1b	0	1.10808	0.973	0.822	0	C1
Hexb	0	1.07705	0.934	0.716	0	C1
Zmynd15	0	1.07626	0.947	0.48	0	C1
Cd63	0	0.959494	0.975	0.711	0	C1
Aif1	0	0.951816	0.971	0.784	0	C1
Rgs1	5.07778e-306	0.857151	0.963	0.824	8.95873e-302	C1
Dnase1l3	7.58411e-303	1.1666	0.505	0.138	1.33807e-298	C1
Mmp12	7.55452e-301	1.30495	0.84	0.475	1.33284e-296	C1
Itgb5	8.70989e-270	0.782353	0.87	0.524	1.53669e-265	C1
Man2b1	3.91213e-269	0.716478	0.961	0.863	6.90217e-265	C1
Tyrobp	2.08504e-268	0.513432	0.996	0.977	3.67863e-264	C1
Gatm	3.93147e-262	0.784829	0.862	0.569	6.93629e-258	C1
Tlr12	5.59067e-261	0.608147	0.359	0.068	9.86361e-257	C1
Olfml3	2.92937e-248	0.723735	0.523	0.178	5.16829e-244	C1
Basp1	1.0394e-241	0.68419	0.983	0.891	1.83381e-237	C1
Serpinf1	9.24878e-225	0.671434	0.549	0.222	1.63176e-220	C1
Ctss	1.6398e-218	0.559032	0.989	0.962	2.89309e-214	C1
Npnt	2.46009e-214	0.658666	0.32	0.065	4.34033e-210	C1
Acp5	1.00205e-208	0.970044	0.829	0.55	1.76792e-204	C1
Bcl2a1a	4.12521e-202	0.836596	0.858	0.659	7.27811e-198	C1
Ocstamp	5.43614e-199	0.69944	0.529	0.227	9.59098e-195	C1
Procr	4.59023e-197	0.907154	0.435	0.153	8.09854e-193	C1
Dhx40	2.32295e-193	0.798256	0.724	0.442	4.09838e-189	C1
Cxcl1	2.50298e-189	0.807677	0.925	0.801	4.41601e-185	C1
Axl	2.26104e-187	0.581137	0.829	0.532	3.98916e-183	C1
Tmem119	2.5456e-186	0.641187	0.582	0.267	4.4912e-182	C1
Ctsz	4.02655e-186	0.467718	0.993	0.966	7.10404e-182	C1
BC018473	1.34613e-181	1.18912	0.703	0.43	2.37499e-177	C1
Ms4a7	8.27002e-181	0.685874	0.867	0.523	1.45908e-176	C1
Slamf9	1.99509e-180	0.720354	0.861	0.6	3.51993e-176	C1
Tnfsf13b	3.14838e-180	0.529176	0.477	0.192	5.5547e-176	C1
Mmp13	3.72856e-179	0.883511	0.381	0.119	6.5783e-175	C1
Fam189a2	4.28071e-177	0.567418	0.562	0.254	7.55246e-173	C1
Glul	2.87642e-169	0.785677	0.778	0.545	5.07487e-165	C1
Cd207	4.61724e-169	0.587571	0.836	0.517	8.14619e-165	C1
Rgs10	9.34222e-165	0.553138	0.944	0.808	1.64825e-160	C1
Rtcb	1.55631e-156	0.605245	0.638	0.384	2.74581e-152	C1
Bcl2a1d	8.13006e-156	0.642981	0.904	0.767	1.43439e-151	C1
Il1b	1.16452e-154	0.795045	0.931	0.817	2.05457e-150	C1
Sec14l1	3.58991e-151	0.55178	0.71	0.443	6.33368e-147	C1
Siglech	2.77638e-150	0.675108	0.435	0.184	4.89837e-146	C1
Mgat4a	1.93703e-148	0.550565	0.683	0.434	3.4175e-144	C1
Rpl32	3.55987e-148	0.348273	0.996	0.978	6.28068e-144	C1
Itgax	1.45958e-147	0.529192	0.808	0.549	2.57514e-143	C1
AU020206	4.0271e-146	0.494054	0.549	0.288	7.10501e-142	C1
Lair1	4.50871e-143	0.490748	0.57	0.296	7.95472e-139	C1
Itga9	3.70354e-137	0.435548	0.473	0.21	6.53416e-133	C1
Tnfaip2	2.0328e-135	0.609258	0.905	0.793	3.58647e-131	C1
Dtx4	2.04589e-135	0.491507	0.44	0.197	3.60957e-131	C1
Blnk	7.85694e-132	0.510944	0.697	0.437	1.3862e-127	C1
Rab20	3.58219e-131	0.494857	0.825	0.58	6.32006e-127	C1
Igsf8	7.79299e-130	0.504595	0.801	0.616	1.37492e-125	C1
Lap3	8.31381e-130	0.51211	0.561	0.32	1.46681e-125	C1
Tnf	1.68855e-128	0.763072	0.783	0.603	2.9791e-124	C1
Fth1	4.48978e-128	0.345233	1	0.996	7.92132e-124	C1
Tmcc3	9.78688e-128	0.593352	0.682	0.448	1.7267e-123	C1
Rpl12	1.5301e-125	0.331102	0.995	0.971	2.69955e-121	C1
Rps29	3.78493e-123	0.284356	0.999	0.988	6.67775e-119	C1
Glipr1	6.57074e-122	0.540959	0.774	0.56	1.15928e-117	C1
Cadm1	2.70897e-119	0.450465	0.763	0.502	4.77943e-115	C1
Rpl10a	3.73901e-118	0.369087	0.991	0.961	6.59674e-114	C1
mt-Co1	5.68372e-117	0.309619	0.997	0.997	1.00278e-112	C1
Rcan1	6.74868e-117	0.648464	0.604	0.372	1.19067e-112	C1
Hivep3	4.73283e-115	0.636603	0.642	0.405	8.35014e-111	C1
Rnf121	4.75221e-115	0.459377	0.533	0.307	8.38432e-111	C1
Cd300c2	5.9115e-112	0.433999	0.923	0.802	1.04297e-107	C1
Mpeg1	1.08141e-111	0.501355	0.924	0.717	1.90793e-107	C1
Rps12	1.3641e-110	0.29399	0.997	0.977	2.40667e-106	C1
Mzt2	1.44338e-110	0.387335	0.369	0.163	2.54656e-106	C1
Ube2j1	2.9685e-110	0.510794	0.631	0.419	5.23733e-106	C1
Pea15a	3.16414e-110	0.51221	0.771	0.568	5.5825e-106	C1
mt-Co3	4.34893e-110	0.304554	1	0.997	7.67282e-106	C1
Dusp2	7.64869e-110	0.63802	0.791	0.629	1.34946e-105	C1
Slc7a2	8.89567e-110	0.486621	0.322	0.126	1.56946e-105	C1
Ccl3	1.22805e-109	0.978804	0.676	0.447	2.16664e-105	C1
Tmem176a	5.35951e-109	0.458638	0.925	0.713	9.45578e-105	C1
Sdc4	9.03553e-107	0.548747	0.951	0.881	1.59414e-102	C1
Cxcl16	3.30824e-106	0.407745	0.985	0.862	5.83673e-102	C1
Rpl3	6.46159e-106	0.331977	0.989	0.961	1.14002e-101	C1
Tnfaip8	1.11783e-104	0.435738	0.828	0.661	1.97218e-100	C1
Tanc2	1.28654e-103	0.384328	0.484	0.256	2.26984e-99	C1
Eef1a1	5.86665e-102	0.295884	0.998	0.988	1.03505e-97	C1
Ucp2	1.55043e-101	0.328576	0.991	0.972	2.73542e-97	C1
Plk3	7.84551e-101	0.599543	0.524	0.317	1.38418e-96	C1
Camk1	1.7455e-100	0.416426	0.884	0.711	3.07959e-96	C1
Cd72	3.28574e-100	0.503911	0.922	0.691	5.79704e-96	C1
St3gal6	1.66523e-99	0.403237	0.347	0.151	2.93797e-95	C1
Rps20	1.52947e-98	0.270259	0.996	0.978	2.69845e-94	C1
Tmsb4x	2.19283e-98	0.303034	1	0.997	3.86881e-94	C1
Vcam1	6.00983e-98	0.599252	0.419	0.204	1.06031e-93	C1
Lpcat2	4.52248e-97	0.418014	0.593	0.378	7.97901e-93	C1
Pdlim7	1.2173e-96	0.404347	0.638	0.404	2.14769e-92	C1
Unc93b1	2.86329e-95	0.423004	0.892	0.712	5.0517e-91	C1
Lilra5	4.86717e-95	0.403064	0.393	0.187	8.58716e-91	C1
mt-Co2	8.97808e-95	0.268243	0.997	0.995	1.584e-90	C1
Ccl4	1.0097e-94	0.896747	0.812	0.642	1.78141e-90	C1
Cst3	7.47356e-94	0.356354	0.999	0.987	1.31856e-89	C1
Tmem176b	7.5723e-93	0.396971	0.953	0.784	1.33598e-88	C1
Lgmn	1.4515e-92	0.35324	0.962	0.863	2.56088e-88	C1
Scimp	4.27692e-91	0.446738	0.584	0.376	7.54577e-87	C1
Pik3r1	5.67284e-91	0.470545	0.8	0.661	1.00086e-86	C1
Ctsa	5.69799e-91	0.346389	0.962	0.91	1.0053e-86	C1
Ppfia4	2.34973e-89	0.445683	0.561	0.364	4.14564e-85	C1
H2-M2	1.10216e-87	0.772139	0.569	0.351	1.94453e-83	C1
Cx3cr1	1.10354e-87	0.41401	0.656	0.41	1.94697e-83	C1
Plau	1.22002e-84	0.641578	0.504	0.312	2.15248e-80	C1
Hebp1	1.29281e-84	0.384873	0.784	0.608	2.28091e-80	C1
Rnf180	5.73948e-83	0.324175	0.311	0.142	1.01262e-78	C1
Cd33	1.45404e-82	0.307963	0.5	0.293	2.56537e-78	C1
Lacc1	5.92617e-82	0.305051	0.695	0.477	1.04555e-77	C1
Parvg	3.87085e-81	0.354923	0.377	0.199	6.82935e-77	C1
Rapgef2	4.79209e-81	0.42388	0.726	0.546	8.45469e-77	C1
Rpl39	1.17967e-80	0.271601	0.995	0.976	2.0813e-76	C1
Rps26	1.86392e-80	0.304472	0.994	0.968	3.28852e-76	C1
Nlrp3	2.94409e-80	0.483096	0.872	0.791	5.19426e-76	C1
Gdf3	2.34153e-79	0.610167	0.261	0.106	4.13116e-75	C1
Mmp14	1.16304e-78	0.251944	0.718	0.485	2.05196e-74	C1
Ntpcr	6.12168e-78	0.405853	0.593	0.405	1.08005e-73	C1
Apbb2	1.51224e-77	0.310191	0.378	0.201	2.66805e-73	C1
Dbn1	3.08156e-77	0.278494	0.271	0.115	5.4368e-73	C1
Tbc1d10a	3.60625e-77	0.383716	0.653	0.475	6.36251e-73	C1
Mif	3.03221e-76	0.383091	0.891	0.744	5.34973e-72	C1
Ldlrad4	7.75168e-76	0.315626	0.282	0.126	1.36763e-71	C1
Bcl2l1	1.4653e-75	0.344473	0.576	0.382	2.58523e-71	C1
Ighm	3.81614e-73	0.416741	0.673	0.468	6.73282e-69	C1
Zfhx3	4.23686e-73	0.336925	0.654	0.46	7.47508e-69	C1
Cotl1	5.90572e-73	0.355055	0.931	0.818	1.04195e-68	C1
Cebpzos	5.33177e-72	0.343999	0.384	0.217	9.40685e-68	C1
Cib1	9.66626e-72	0.384434	0.626	0.454	1.70542e-67	C1
Cd74	1.25572e-71	0.359461	0.999	0.983	2.21547e-67	C1
Xlr	1.27259e-71	0.300382	0.513	0.303	2.24523e-67	C1
Col14a1	1.59766e-71	0.356855	0.261	0.11	2.81875e-67	C1
Itm2c	3.89114e-71	0.371317	0.759	0.643	6.86514e-67	C1
Gbp2	1.09008e-70	0.303228	0.309	0.146	1.92323e-66	C1
Frmd4b	2.82832e-70	0.298343	0.603	0.401	4.99001e-66	C1
Pdcl3	8.22192e-70	0.338666	0.602	0.409	1.45059e-65	C1
Ccl5	1.02394e-68	0.87272	0.452	0.273	1.80654e-64	C1
Psap	1.08083e-68	0.278622	0.993	0.976	1.90691e-64	C1
Gbp3	3.40339e-68	0.303196	0.348	0.182	6.00461e-64	C1
Il10	6.23895e-68	0.578565	0.547	0.36	1.10074e-63	C1
Fnbp1	6.72688e-68	0.364152	0.73	0.577	1.18682e-63	C1
Arl5c	1.22186e-66	0.391271	0.687	0.496	2.15572e-62	C1
Anxa3	1.46459e-66	0.340341	0.476	0.298	2.58398e-62	C1
Ly86	1.74401e-66	0.360953	0.786	0.64	3.07696e-62	C1
Lgals9	5.83802e-66	0.350767	0.64	0.474	1.03e-61	C1
Snx24	3.79396e-65	0.285933	0.335	0.173	6.69369e-61	C1
Gpr65	8.80512e-65	0.327356	0.671	0.483	1.55349e-60	C1
Frmd4a	1.53585e-64	0.372397	0.416	0.251	2.7097e-60	C1
Ada	9.96316e-64	0.298978	0.279	0.132	1.7578e-59	C1
Mvb12b	4.58672e-63	0.302043	0.35	0.193	8.09235e-59	C1
Rpl22l1	9.12412e-63	0.327314	0.92	0.84	1.60977e-58	C1
B3gnt8	3.35146e-62	0.308505	0.362	0.204	5.91298e-58	C1
Fam129a	4.98953e-62	0.322691	0.741	0.587	8.80303e-58	C1
Dpys	4.97289e-61	0.34766	0.337	0.187	8.77367e-57	C1
Gpr183	1.85554e-60	0.488253	0.859	0.74	3.27374e-56	C1
Cd82	3.05436e-60	0.284333	0.67	0.477	5.38881e-56	C1
Gna12	1.51942e-59	0.330011	0.462	0.297	2.68071e-55	C1
Siglece	7.91681e-59	0.318573	0.447	0.286	1.39676e-54	C1
Klra17	1.17201e-58	0.297728	0.31	0.164	2.06778e-54	C1
Ctsf	9.13225e-58	0.273912	0.296	0.155	1.6112e-53	C1
Cxcl2	4.98663e-57	0.322827	0.964	0.967	8.79791e-53	C1
Rpl36a	5.3812e-57	0.265738	0.981	0.942	9.49405e-53	C1
Sap30	6.03835e-57	0.407296	0.588	0.432	1.06535e-52	C1
Gde1	1.12916e-55	0.353877	0.715	0.571	1.99218e-51	C1
Itgav	1.51888e-55	0.290489	0.619	0.453	2.67976e-51	C1
Grasp	2.56865e-55	0.350474	0.546	0.373	4.53187e-51	C1
Mylip	5.1537e-55	0.321013	0.459	0.296	9.09267e-51	C1
Adgre1	3.93881e-54	0.300988	0.665	0.481	6.94925e-50	C1
Adam19	4.92264e-54	0.29278	0.424	0.267	8.68502e-50	C1
Dnmt3a	6.98442e-54	0.335957	0.522	0.368	1.23226e-49	C1
Nfatc1	8.70574e-54	0.314224	0.443	0.291	1.53595e-49	C1
Rogdi	2.15982e-52	0.300601	0.462	0.309	3.81057e-48	C1
Cited2	3.31977e-52	0.297028	0.554	0.388	5.85707e-48	C1
Rtn1	5.50323e-52	0.281857	0.443	0.29	9.70935e-48	C1
Svbp	8.97256e-52	0.320842	0.568	0.419	1.58303e-47	C1
Tlr2	9.22705e-52	0.306631	0.87	0.795	1.62793e-47	C1
Ski	9.67082e-52	0.299977	0.524	0.372	1.70622e-47	C1
Myo1e	3.50438e-51	0.337013	0.624	0.47	6.18278e-47	C1
H2-Eb1	5.59e-51	0.302902	0.991	0.912	9.86244e-47	C1
Sgk1	9.3316e-51	0.340426	0.62	0.454	1.64637e-46	C1
Apobec1	3.13111e-50	0.2611	0.696	0.504	5.52422e-46	C1
Tnfaip3	3.40809e-50	0.259854	0.857	0.764	6.0129e-46	C1
Swap70	5.42912e-50	0.277672	0.738	0.6	9.5786e-46	C1
Gusb	7.1059e-50	0.303026	0.78	0.67	1.25369e-45	C1
Epb41	8.72871e-50	0.277386	0.482	0.328	1.54001e-45	C1
Gns	4.8979e-49	0.292987	0.78	0.651	8.64137e-45	C1
Taldo1	4.357e-48	0.261556	0.909	0.841	7.68706e-44	C1
Bcl2l11	4.61432e-48	0.307435	0.802	0.683	8.14105e-44	C1
Prdx1	1.11457e-47	0.321334	0.957	0.915	1.96644e-43	C1
Rps28	1.12471e-47	0.258664	0.98	0.946	1.98433e-43	C1
Serinc3	1.54637e-47	0.274838	0.85	0.73	2.72826e-43	C1
Tep1	2.96553e-47	0.328086	0.618	0.481	5.23208e-43	C1
Nars	2.16041e-46	0.294329	0.665	0.535	3.81161e-42	C1
Ggta1	2.4832e-46	0.284688	0.574	0.429	4.3811e-42	C1
Edem2	5.90717e-46	0.278562	0.499	0.359	1.0422e-41	C1
Stk38l	2.75516e-45	0.276086	0.426	0.287	4.86093e-41	C1
Cyfip1	4.93438e-45	0.269972	0.78	0.666	8.70574e-41	C1
H2-Aa	1.12445e-44	0.28371	0.992	0.931	1.98387e-40	C1
Cd14	2.09536e-44	0.27957	0.967	0.95	3.69684e-40	C1
F11r	5.37486e-43	0.25607	0.35	0.222	9.48287e-39	C1
Irf8	1.4195e-42	0.260625	0.753	0.61	2.50443e-38	C1
Tgfbr1	1.33998e-41	0.316246	0.638	0.493	2.36412e-37	C1
Ccl22	1.92086e-40	0.328533	0.29	0.165	3.38898e-36	C1
Gga2	3.34509e-40	0.250961	0.337	0.214	5.90174e-36	C1
Dok3	3.48977e-40	0.257887	0.519	0.379	6.157e-36	C1
Ppp1r15a	2.07486e-39	0.51149	0.821	0.778	3.66067e-35	C1
Kctd12	6.10615e-39	0.258729	0.835	0.734	1.07731e-34	C1
Rilpl2	6.99108e-39	0.314061	0.859	0.77	1.23344e-34	C1
Hsd17b4	3.02372e-38	0.255589	0.518	0.395	5.33474e-34	C1
Icosl	1.32529e-36	0.273595	0.324	0.207	2.33821e-32	C1
Rnf19b	1.31768e-33	0.287922	0.675	0.567	2.32479e-29	C1
Ncf1	3.95768e-33	0.255377	0.781	0.676	6.98253e-29	C1
Sqstm1	4.95199e-33	0.274027	0.879	0.827	8.73679e-29	C1
Bmyc	2.14155e-30	0.256023	0.4	0.289	3.77834e-26	C1
Tbc1d1	7.80038e-30	0.256967	0.369	0.259	1.37622e-25	C1
Plaur	3.25913e-27	0.286602	0.799	0.741	5.75008e-23	C1
Cxcl3	1.07902e-17	0.274642	0.357	0.271	1.90372e-13	C1
Pltp	0	1.63478	0.779	0.31	0	C2
Cd93	0	1.30425	0.716	0.28	0	C2
Mrc1	2.60004e-273	1.49361	0.669	0.248	4.58726e-269	C2
Ctsb	3.59925e-269	1.01039	0.988	0.972	6.35017e-265	C2
Apoe	5.15067e-255	2.83285	0.738	0.415	9.08733e-251	C2
Ccl7	4.80115e-239	2.31939	0.516	0.164	8.47066e-235	C2
Ahnak	3.54038e-230	1.19499	0.924	0.637	6.24628e-226	C2
Ier3	8.30325e-230	1.62381	0.733	0.416	1.46494e-225	C2
Lyz2	3.16402e-205	0.776904	0.969	0.768	5.58229e-201	C2
Gdf15	1.06421e-197	1.85682	0.602	0.262	1.87758e-193	C2
Plin2	5.8401e-195	1.15818	0.831	0.659	1.03037e-190	C2
Trem2	3.86891e-192	1.10976	0.732	0.429	6.82591e-188	C2
Cebpb	4.76087e-192	0.758431	0.946	0.842	8.3996e-188	C2
Pf4	2.58143e-171	1.87644	0.566	0.28	4.55441e-167	C2
Jund	1.07493e-170	0.86076	0.965	0.935	1.8965e-166	C2
C5ar1	3.66792e-167	1.00574	0.72	0.455	6.47132e-163	C2
Selenop	5.58816e-165	1.34716	0.819	0.686	9.85919e-161	C2
C3ar1	5.06974e-161	0.934423	0.77	0.554	8.94455e-157	C2
Ms4a7	1.54911e-160	1.02438	0.855	0.584	2.7331e-156	C2
Fcer1g	4.93372e-154	0.616537	0.975	0.96	8.70457e-150	C2
Raph1	1.60716e-152	1.00931	0.613	0.331	2.83551e-148	C2
Grn	2.44859e-150	0.871998	0.893	0.841	4.32004e-146	C2
Ctsd	3.18758e-149	1.1581	0.82	0.689	5.62384e-145	C2
Zeb2	1.51564e-141	0.675256	0.961	0.856	2.67404e-137	C2
Pmp22	5.8347e-141	1.10259	0.502	0.228	1.02942e-136	C2
Abca1	1.96619e-136	1.04837	0.579	0.327	3.46894e-132	C2
Itm2b	2.24684e-136	0.748122	0.962	0.966	3.96409e-132	C2
Dab2	3.75946e-135	0.878049	0.854	0.675	6.63282e-131	C2
Gm42418	5.28777e-135	0.94304	1	1	9.32921e-131	C2
Lilr4b	9.82456e-134	0.811279	0.864	0.682	1.73335e-129	C2
Cd68	5.55824e-131	0.660553	0.935	0.928	9.80641e-127	C2
Lgmn	3.25532e-130	0.688421	0.935	0.886	5.74337e-126	C2
Slfn2	2.80665e-121	0.639306	0.941	0.888	4.95178e-117	C2
Ftl1	1.61664e-117	0.44438	0.998	0.996	2.85223e-113	C2
Id2	1.53914e-113	0.816464	0.895	0.808	2.7155e-109	C2
Emp1	4.69805e-111	0.847497	0.706	0.505	8.28877e-107	C2
Syk	1.90341e-110	0.666657	0.869	0.79	3.35819e-106	C2
Ckb	9.27222e-109	0.85005	0.607	0.387	1.6359e-104	C2
Rgl1	3.69857e-108	0.812594	0.444	0.217	6.52538e-104	C2
Ccl12	1.75591e-107	1.4801	0.337	0.128	3.09794e-103	C2
Lrp1	6.75705e-104	0.794743	0.71	0.551	1.19215e-99	C2
Efhd2	2.49841e-103	0.549532	0.911	0.9	4.40794e-99	C2
Sirpa	6.24669e-99	0.717285	0.773	0.709	1.1021e-94	C2
Msr1	1.13227e-98	0.759662	0.492	0.278	1.99766e-94	C2
Maf	4.02287e-97	0.820611	0.349	0.146	7.09755e-93	C2
Fcrls	4.86132e-97	0.747399	0.391	0.162	8.57683e-93	C2
Fos	3.2213e-96	0.862463	0.824	0.71	5.68335e-92	C2
Cd81	4.67578e-94	0.809046	0.68	0.49	8.24948e-90	C2
Sdcbp	4.70401e-94	0.612113	0.825	0.779	8.29928e-90	C2
Atp2b1	6.02955e-94	0.549338	0.934	0.904	1.06379e-89	C2
Rnase4	5.08203e-93	0.759749	0.413	0.211	8.96622e-89	C2
Ctsl	1.2416e-92	0.838133	0.564	0.371	2.19056e-88	C2
Itgam	1.30351e-91	0.710934	0.595	0.397	2.29978e-87	C2
Junb	2.68323e-90	0.594265	0.956	0.94	4.73402e-86	C2
Ccl2	9.01756e-90	1.08726	0.434	0.215	1.59097e-85	C2
Ccrl2	4.8909e-89	0.73947	0.908	0.867	8.62902e-85	C2
Ninj1	1.37586e-86	0.644803	0.795	0.731	2.42743e-82	C2
Stab1	5.87627e-86	0.828793	0.39	0.201	1.03675e-81	C2
Mafb	3.2975e-81	0.747696	0.818	0.726	5.81778e-77	C2
Wnk1	2.4534e-79	0.670676	0.891	0.87	4.32854e-75	C2
Fyb	1.27745e-78	0.500668	0.922	0.888	2.2538e-74	C2
Clec4a1	1.36605e-78	0.701209	0.586	0.415	2.41012e-74	C2
Pla2g7	3.46427e-78	0.62218	0.628	0.446	6.11202e-74	C2
Ecm1	3.92779e-78	0.708188	0.282	0.111	6.92981e-74	C2
Ms4a6d	9.4212e-78	0.623457	0.807	0.788	1.66218e-73	C2
Ankrd33b	3.15642e-77	0.64173	0.253	0.093	5.56888e-73	C2
P2ry6	4.13438e-76	0.763182	0.585	0.441	7.29428e-72	C2
Rab7b	8.53638e-76	0.587313	0.778	0.686	1.50607e-71	C2
AY036118	4.49066e-72	0.741427	0.722	0.649	7.92288e-68	C2
Mcl1	9.80544e-72	0.421909	0.961	0.951	1.72997e-67	C2
Cxcl2	3.45141e-71	0.546468	0.985	0.961	6.08933e-67	C2
Malat1	8.40137e-71	0.335179	0.999	0.993	1.48225e-66	C2
Osm	4.58871e-69	0.733852	0.42	0.244	8.09586e-65	C2
Cd14	7.73403e-68	0.464023	0.97	0.952	1.36452e-63	C2
Cxcl1	4.35458e-67	0.62569	0.932	0.82	7.68279e-63	C2
Sash1	9.44676e-67	0.661196	0.438	0.278	1.66669e-62	C2
Zfp703	4.84534e-64	0.72739	0.619	0.51	8.54863e-60	C2
Clec4e	5.73784e-64	0.714839	0.487	0.285	1.01233e-59	C2
F13a1	1.21192e-63	0.839761	0.258	0.102	2.13818e-59	C2
Plec	6.40985e-63	0.705783	0.619	0.484	1.13089e-58	C2
Nfkbia	9.86212e-63	0.374458	0.986	0.966	1.73997e-58	C2
Metrnl	1.08998e-61	0.48712	0.754	0.657	1.92306e-57	C2
Cstb	1.56053e-59	0.617711	0.776	0.782	2.75325e-55	C2
Igfbp4	4.7514e-58	0.677335	0.314	0.168	8.3829e-54	C2
Sdc3	4.67993e-57	0.563667	0.561	0.418	8.2568e-53	C2
Fcgr1	1.03503e-56	0.638078	0.726	0.643	1.8261e-52	C2
Atp13a2	2.0214e-56	0.544715	0.384	0.23	3.56635e-52	C2
Dhrs3	3.76019e-56	0.545684	0.598	0.48	6.6341e-52	C2
Clec4n	1.84004e-55	0.618663	0.537	0.377	3.24638e-51	C2
H3f3b	4.19042e-55	0.404715	0.991	0.987	7.39316e-51	C2
Clec12a	3.62267e-54	0.468378	0.262	0.124	6.39147e-50	C2
Sgms1	4.45052e-54	0.355276	0.375	0.198	7.85205e-50	C2
Gadd45b	1.02484e-53	0.537959	0.887	0.863	1.80812e-49	C2
Pla2g15	4.09141e-53	0.564517	0.42	0.273	7.21847e-49	C2
Ifi207	5.00768e-53	0.559994	0.811	0.788	8.83504e-49	C2
Clec4d	4.70463e-52	0.599683	0.323	0.173	8.30037e-48	C2
Itpkb	1.01683e-50	0.557629	0.692	0.618	1.794e-46	C2
Fcgrt	1.64555e-50	0.587204	0.43	0.279	2.90324e-46	C2
Socs3	5.65066e-50	0.569382	0.776	0.742	9.96946e-46	C2
Ifitm2	1.6114e-49	0.346292	0.888	0.84	2.84299e-45	C2
Tpd52	2.13863e-49	0.420547	0.794	0.807	3.77319e-45	C2
Lrrc25	1.63279e-48	0.55448	0.616	0.552	2.88073e-44	C2
Pdxk	1.26614e-47	0.606749	0.479	0.354	2.23385e-43	C2
Ms4a6c	2.61235e-47	0.532974	0.796	0.792	4.60897e-43	C2
Tmem37	3.67415e-47	0.610653	0.411	0.279	6.4823e-43	C2
Nupr1	6.20346e-47	0.647469	0.426	0.277	1.09448e-42	C2
Id3	7.61892e-47	0.498725	0.362	0.21	1.34421e-42	C2
Lmna	6.54552e-46	0.517427	0.89	0.871	1.15483e-41	C2
Osbpl8	1.35239e-45	0.613446	0.476	0.355	2.38601e-41	C2
Hspa8	1.40625e-45	0.350171	0.99	0.982	2.48104e-41	C2
Kdm6b	2.29992e-45	0.404264	0.917	0.906	4.05775e-41	C2
Phlda1	2.4172e-45	0.719857	0.612	0.529	4.26466e-41	C2
Fabp5	2.66092e-45	1.01917	0.444	0.317	4.69466e-41	C2
Mpeg1	6.49701e-45	0.431771	0.852	0.769	1.14627e-40	C2
Lgals1	4.96776e-44	0.534543	0.853	0.811	8.76461e-40	C2
Slc11a1	5.48884e-44	0.44494	0.442	0.297	9.68397e-40	C2
Il10	2.26674e-43	0.841771	0.54	0.393	3.99921e-39	C2
Klf6	2.85296e-43	0.41969	0.887	0.843	5.03348e-39	C2
Gng12	4.7438e-43	0.389961	0.273	0.145	8.36949e-39	C2
Lpin2	9.41376e-43	0.531002	0.62	0.558	1.66087e-38	C2
Slc43a2	5.63168e-42	0.571068	0.519	0.424	9.93597e-38	C2
Npc2	2.30403e-41	0.297721	0.953	0.96	4.06501e-37	C2
Bach1	3.40825e-41	0.477973	0.777	0.747	6.01318e-37	C2
Mxd1	5.8291e-41	0.697457	0.486	0.379	1.02843e-36	C2
Mmp19	5.66503e-40	0.617236	0.287	0.158	9.99482e-36	C2
Eea1	1.57826e-39	0.5469	0.549	0.474	2.78452e-35	C2
Fcgr3	1.60892e-39	0.461352	0.699	0.648	2.83861e-35	C2
Nfkb1	7.59688e-39	0.450292	0.834	0.836	1.34032e-34	C2
Vat1	1.01414e-38	0.445538	0.339	0.214	1.78926e-34	C2
Ralgds	1.08399e-38	0.505817	0.327	0.207	1.91248e-34	C2
Atp6v1a	1.78374e-38	0.467299	0.672	0.638	3.14706e-34	C2
Runx1	1.97037e-38	0.499136	0.592	0.504	3.47632e-34	C2
Tmem65	2.29104e-38	0.409424	0.254	0.139	4.04208e-34	C2
Vsir	1.56038e-37	0.45759	0.564	0.485	2.75299e-33	C2
Marcksl1	2.41721e-37	0.55035	0.857	0.854	4.26468e-33	C2
Slamf7	5.76988e-37	0.600938	0.444	0.318	1.01798e-32	C2
Jdp2	1.16535e-36	0.579908	0.588	0.508	2.05603e-32	C2
Unc93b1	1.98027e-36	0.407493	0.808	0.763	3.4938e-32	C2
Neat1	3.15908e-36	0.63887	0.894	0.875	5.57356e-32	C2
Lamp1	4.02725e-36	0.324195	0.868	0.872	7.10528e-32	C2
Cyba	4.90489e-36	0.253876	0.969	0.955	8.65369e-32	C2
Cflar	7.22991e-36	0.403204	0.823	0.813	1.27557e-31	C2
Zfp36l1	1.30893e-35	0.588305	0.722	0.694	2.30934e-31	C2
Dusp1	3.29383e-35	0.334638	0.932	0.912	5.8113e-31	C2
Clec4b1	3.54081e-35	0.429431	0.376	0.232	6.24705e-31	C2
Nrp2	4.07234e-35	0.628027	0.432	0.325	7.18483e-31	C2
Lilrb4a	5.16811e-35	0.488776	0.625	0.544	9.1181e-31	C2
Il1rn	5.51375e-35	0.772777	0.428	0.312	9.7279e-31	C2
Mmp14	9.96868e-35	0.566291	0.604	0.552	1.75877e-30	C2
Cndp2	1.18734e-34	0.495155	0.51	0.436	2.09482e-30	C2
Hmox1	2.87109e-34	0.762532	0.529	0.408	5.06546e-30	C2
Clec4a2	3.88948e-34	0.462384	0.682	0.651	6.86221e-30	C2
Sgpl1	2.70735e-33	0.491439	0.517	0.453	4.77658e-29	C2
Zfp36	6.72131e-33	0.458989	0.835	0.84	1.18584e-28	C2
Cltc	1.04847e-32	0.469478	0.722	0.741	1.84981e-28	C2
Igsf6	2.8608e-32	0.493891	0.551	0.471	5.04731e-28	C2
Bri3	3.19397e-32	0.361933	0.829	0.869	5.63512e-28	C2
Plek	3.38318e-32	0.381496	0.858	0.867	5.96895e-28	C2
Slfn5	6.77058e-32	0.456746	0.365	0.246	1.19453e-27	C2
Pld3	7.94968e-32	0.532771	0.452	0.364	1.40256e-27	C2
2010111I01Rik	5.517e-31	0.53319	0.398	0.304	9.73364e-27	C2
Slc15a3	6.8071e-31	0.38478	0.771	0.773	1.20098e-26	C2
Ankrd11	2.05569e-30	0.363716	0.898	0.897	3.62685e-26	C2
Gna13	3.65455e-30	0.348236	0.818	0.838	6.44772e-26	C2
Ndrg1	3.68828e-30	0.568152	0.65	0.569	6.50724e-26	C2
Cdkn1a	5.00744e-30	0.442598	0.878	0.885	8.83463e-26	C2
Sbno2	5.04834e-30	0.531771	0.596	0.544	8.90678e-26	C2
Por	3.5942e-29	0.494648	0.442	0.366	6.34125e-25	C2
Ifi204	5.88329e-29	0.485084	0.468	0.376	1.03799e-24	C2
Tmem106a	7.20989e-29	0.45529	0.405	0.314	1.27204e-24	C2
Ctsa	7.82009e-29	0.305241	0.915	0.93	1.3797e-24	C2
Picalm	2.31227e-28	0.279946	0.899	0.922	4.07953e-24	C2
Fnip2	1.16114e-27	0.516964	0.434	0.348	2.0486e-23	C2
Tcirg1	2.7901e-27	0.45248	0.519	0.469	4.92258e-23	C2
Arl4c	3.92009e-27	0.32684	0.813	0.808	6.91622e-23	C2
Itga5	5.30144e-27	0.484516	0.564	0.527	9.35333e-23	C2
Tlr2	9.52815e-27	0.392533	0.819	0.82	1.68105e-22	C2
Il10rb	1.33611e-26	0.46021	0.481	0.424	2.3573e-22	C2
Ccr5	2.34996e-26	0.501601	0.507	0.428	4.14604e-22	C2
Trib1	2.71529e-26	0.409182	0.323	0.22	4.79058e-22	C2
Noct	1.27513e-25	0.383661	0.481	0.404	2.24972e-21	C2
Mefv	1.58549e-25	0.323604	0.253	0.15	2.79727e-21	C2
Pirb	1.66888e-25	0.420277	0.453	0.37	2.9444e-21	C2
Gpr65	4.52592e-25	0.433952	0.591	0.534	7.98508e-21	C2
Tnfsf9	7.63146e-25	0.600453	0.573	0.498	1.34642e-20	C2
Sik1	9.36252e-25	0.37685	0.354	0.261	1.65183e-20	C2
St3gal1	1.01187e-24	0.404732	0.474	0.391	1.78524e-20	C2
Cmtm3	1.20055e-24	0.369156	0.326	0.238	2.11814e-20	C2
Cebpa	3.26961e-24	0.462727	0.425	0.348	5.76858e-20	C2
Cux1	5.94159e-24	0.381751	0.563	0.522	1.04827e-19	C2
Rhob	1.35237e-23	0.560666	0.372	0.283	2.38599e-19	C2
Ets2	3.34555e-23	0.343966	0.654	0.626	5.90255e-19	C2
Pdlim4	5.28363e-23	0.380215	0.347	0.266	9.32191e-19	C2
Cdc42ep4	1.10376e-22	0.354804	0.269	0.181	1.94736e-18	C2
Ano6	1.32382e-22	0.427887	0.368	0.288	2.33561e-18	C2
Lars2	2.11713e-22	0.515882	0.613	0.607	3.73526e-18	C2
Ccr2	2.86324e-22	0.338517	0.339	0.235	5.05162e-18	C2
Cyth4	1.34469e-21	0.365758	0.571	0.52	2.37243e-17	C2
H2-K1	1.85511e-21	0.250805	0.93	0.963	3.27296e-17	C2
Eif4e	3.03284e-21	0.505317	0.614	0.616	5.35084e-17	C2
Rnf149	3.0456e-21	0.318215	0.73	0.763	5.37336e-17	C2
Adgre1	3.20093e-21	0.419963	0.567	0.536	5.6474e-17	C2
Plxnd1	4.11973e-21	0.427536	0.491	0.448	7.26844e-17	C2
Marcks	4.96009e-21	0.290863	0.85	0.863	8.75109e-17	C2
Aldh2	5.44876e-21	0.350045	0.491	0.437	9.61324e-17	C2
Cxcr4	7.99737e-21	0.344299	0.309	0.223	1.41098e-16	C2
Plekho2	8.47321e-21	0.344697	0.67	0.664	1.49493e-16	C2
Pid1	9.12308e-21	0.460558	0.35	0.266	1.60958e-16	C2
Kdm7a	5.5432e-20	0.348874	0.58	0.547	9.77988e-16	C2
Klf4	6.10787e-20	0.476093	0.308	0.218	1.07761e-15	C2
Npc1	1.25436e-19	0.458608	0.504	0.475	2.21307e-15	C2
Rasa4	1.2718e-19	0.368998	0.53	0.487	2.24384e-15	C2
Myo5a	1.71224e-19	0.463834	0.465	0.438	3.02091e-15	C2
Lfng	3.09648e-19	0.359521	0.306	0.227	5.46311e-15	C2
Hspa1a	5.39458e-18	0.778389	0.304	0.219	9.51766e-14	C2
Cx3cr1	7.47464e-18	0.404569	0.54	0.48	1.31875e-13	C2
Ptpre	7.87826e-18	0.388113	0.524	0.485	1.38996e-13	C2
Card19	8.12934e-18	0.396581	0.665	0.705	1.43426e-13	C2
Snx8	8.19981e-18	0.380548	0.349	0.286	1.44669e-13	C2
Jmjd1c	4.51096e-17	0.325469	0.75	0.787	7.95869e-13	C2
Pld4	4.7292e-17	0.330827	0.691	0.668	8.34373e-13	C2
Timp2	5.07831e-17	0.474647	0.569	0.566	8.95966e-13	C2
Srgap2	5.34679e-17	0.367452	0.386	0.332	9.43333e-13	C2
Hspa5	1.2311e-16	0.324694	0.958	0.966	2.17203e-12	C2
Notch1	1.42827e-16	0.344063	0.291	0.223	2.51989e-12	C2
Foxp1	2.69419e-16	0.361175	0.536	0.505	4.75336e-12	C2
Ptpra	2.86156e-16	0.350024	0.511	0.499	5.04865e-12	C2
Arap1	3.36528e-16	0.321799	0.298	0.227	5.93737e-12	C2
Ms4a6b	4.51566e-16	0.347476	0.487	0.451	7.96697e-12	C2
Zfand5	4.55024e-16	0.30447	0.769	0.781	8.02799e-12	C2
Clec4a3	6.04266e-16	0.373479	0.526	0.497	1.06611e-11	C2
Ctsc	9.9633e-16	0.323203	0.856	0.888	1.75783e-11	C2
Selenow	1.08539e-15	0.263416	0.754	0.797	1.91496e-11	C2
Snx18	1.18336e-15	0.315646	0.632	0.641	2.08779e-11	C2
Tet3	1.73265e-15	0.434739	0.456	0.434	3.05691e-11	C2
Il4ra	1.95792e-15	0.414188	0.511	0.496	3.45436e-11	C2
Zc3h12a	2.18861e-15	0.342303	0.746	0.776	3.86136e-11	C2
Hsp90aa1	2.24377e-15	0.441735	0.918	0.937	3.95868e-11	C2
Mdfic	2.49274e-15	0.422887	0.478	0.456	4.39793e-11	C2
Rab20	1.11906e-14	0.254858	0.683	0.656	1.97435e-10	C2
Cln8	1.31979e-14	0.34606	0.377	0.325	2.32851e-10	C2
Mef2a	1.64218e-14	0.316186	0.592	0.604	2.89729e-10	C2
Vim	2.10759e-14	0.25745	0.962	0.951	3.71843e-10	C2
Slc39a14	2.80478e-14	0.360886	0.336	0.279	4.94847e-10	C2
Pxn	3.73318e-14	0.379672	0.47	0.459	6.58645e-10	C2
Il17ra	4.34283e-14	0.34645	0.4	0.354	7.66205e-10	C2
Selenok	5.17741e-14	0.263666	0.733	0.793	9.1345e-10	C2
1700017B05Rik	6.18271e-14	0.291815	0.313	0.256	1.09082e-09	C2
Acp2	6.95219e-14	0.34485	0.325	0.274	1.22658e-09	C2
Gas2l3	1.12639e-13	0.330185	0.336	0.278	1.9873e-09	C2
Arid5b	1.45995e-13	0.373156	0.421	0.376	2.5758e-09	C2
Gmfg	1.66587e-13	0.281296	0.624	0.62	2.93909e-09	C2
App	2.10606e-13	0.311281	0.714	0.767	3.71573e-09	C2
Klf3	2.18969e-13	0.252035	0.498	0.453	3.86327e-09	C2
Fam214b	2.85402e-13	0.330697	0.319	0.261	5.03534e-09	C2
Acp5	3.21775e-13	0.469829	0.669	0.636	5.67708e-09	C2
Fosl2	4.87326e-13	0.371427	0.502	0.483	8.5979e-09	C2
B4galt1	4.89697e-13	0.366672	0.486	0.478	8.63972e-09	C2
Dennd1a	5.89853e-13	0.370836	0.275	0.22	1.04068e-08	C2
Rbm47	9.12989e-13	0.32151	0.46	0.436	1.61079e-08	C2
Qsox1	1.1089e-12	0.391189	0.417	0.387	1.95644e-08	C2
Capg	1.16456e-12	0.389887	0.497	0.454	2.05463e-08	C2
Rassf2	1.61434e-12	0.335856	0.407	0.375	2.84818e-08	C2
Rab1a	1.76821e-12	0.284857	0.553	0.576	3.11964e-08	C2
Mapkapk2	2.10499e-12	0.312113	0.691	0.745	3.71384e-08	C2
Tmbim1	2.46807e-12	0.331125	0.444	0.425	4.35442e-08	C2
Plagl2	4.43076e-12	0.316047	0.314	0.266	7.81719e-08	C2
Jak1	7.79119e-12	0.301293	0.546	0.554	1.3746e-07	C2
Capn2	1.20004e-11	0.314615	0.391	0.351	2.11723e-07	C2
Slc7a7	1.44822e-11	0.257735	0.269	0.216	2.55509e-07	C2
Slc6a6	1.62432e-11	0.260889	0.703	0.748	2.86578e-07	C2
Etv3	1.9137e-11	0.267447	0.725	0.733	3.37633e-07	C2
Dmxl1	2.09753e-11	0.445028	0.318	0.274	3.70067e-07	C2
Creb5	2.89682e-11	0.314296	0.581	0.583	5.11086e-07	C2
Adora2b	5.44551e-11	0.280916	0.256	0.2	9.60752e-07	C2
Lncpint	6.18607e-11	0.310373	0.539	0.546	1.09141e-06	C2
Cd300ld	7.05554e-11	0.268478	0.416	0.373	1.24481e-06	C2
BC005537	7.15568e-11	0.298563	0.63	0.677	1.26248e-06	C2
Pnrc1	1.32333e-10	0.306064	0.656	0.692	2.33475e-06	C2
Irf7	1.35667e-10	0.317419	0.259	0.2	2.39357e-06	C2
Nrp1	1.51414e-10	0.40116	0.285	0.243	2.6714e-06	C2
Zfp131	1.60086e-10	0.3339	0.348	0.318	2.8244e-06	C2
Hebp1	1.70545e-10	0.301894	0.64	0.672	3.00893e-06	C2
Laptm4a	1.99675e-10	0.252856	0.655	0.713	3.52286e-06	C2
Fcgr2b	2.03635e-10	0.334787	0.583	0.593	3.59273e-06	C2
Bmp2k	2.97034e-10	0.364607	0.396	0.38	5.24056e-06	C2
Camk2d	3.57753e-10	0.252299	0.368	0.324	6.31184e-06	C2
Atp2b4	3.66651e-10	0.326721	0.405	0.375	6.46883e-06	C2
Tnfrsf1b	3.66721e-10	0.279022	0.527	0.534	6.47006e-06	C2
4930523C07Rik	3.70421e-10	0.296449	0.286	0.229	6.53534e-06	C2
Tcf4	4.10306e-10	0.354014	0.499	0.504	7.23904e-06	C2
Ms4a4c	4.25343e-10	0.439201	0.359	0.309	7.50433e-06	C2
Ankrd12	4.88033e-10	0.354403	0.399	0.369	8.61036e-06	C2
Slc7a8	4.88961e-10	0.376767	0.392	0.374	8.62674e-06	C2
Kif1b	5.5166e-10	0.334719	0.452	0.45	9.73294e-06	C2
Atp6v1b2	8.20667e-10	0.344799	0.4	0.384	1.4479e-05	C2
Gla	1.66758e-09	0.29194	0.333	0.294	2.94212e-05	C2
Fam213b	1.70665e-09	0.276441	0.262	0.219	3.01104e-05	C2
Adam8	1.99198e-09	0.369605	0.361	0.321	3.51445e-05	C2
Rnf19b	2.02712e-09	0.275819	0.595	0.604	3.57645e-05	C2
Bcl3	2.24616e-09	0.308567	0.475	0.467	3.9629e-05	C2
Irf2bp2	4.11585e-09	0.27615	0.579	0.604	7.2616e-05	C2
Pira2	4.56127e-09	0.285883	0.389	0.352	8.04745e-05	C2
Elf2	6.02191e-09	0.334128	0.37	0.347	0.000106245	C2
Mafk	7.79265e-09	0.34143	0.346	0.317	0.000137486	C2
Fam107b	1.07729e-08	0.303157	0.482	0.498	0.000190067	C2
Vcam1	1.09989e-08	0.651254	0.312	0.266	0.000194054	C2
Dirc2	1.20487e-08	0.29107	0.428	0.417	0.000212575	C2
Nisch	2.66417e-08	0.323633	0.465	0.475	0.00047004	C2
Furin	3.06307e-08	0.365737	0.638	0.682	0.000540417	C2
Pdgfa	3.44772e-08	0.285035	0.317	0.281	0.000608281	C2
Vmp1	4.31512e-08	0.333223	0.491	0.514	0.000761316	C2
Birc3	4.41429e-08	0.33393	0.444	0.441	0.000778814	C2
Traf1	4.5029e-08	0.268526	0.555	0.557	0.000794447	C2
Rbms1	5.71607e-08	0.265892	0.581	0.626	0.00100849	C2
Atp6v1e1	5.86831e-08	0.255827	0.599	0.659	0.00103535	C2
Blvrb	6.05103e-08	0.330107	0.579	0.633	0.00106758	C2
Ap2a2	8.28634e-08	0.362329	0.457	0.463	0.00146196	C2
Adap2	1.23905e-07	0.262099	0.478	0.489	0.00218606	C2
Ppig	1.48509e-07	0.283651	0.63	0.688	0.00262015	C2
B4galt5	1.62709e-07	0.317885	0.515	0.549	0.00287067	C2
5031439G07Rik	2.04943e-07	0.293344	0.419	0.427	0.00361582	C2
Pcyt1a	2.0551e-07	0.329303	0.411	0.404	0.00362582	C2
Nfat5	2.36337e-07	0.264439	0.447	0.447	0.0041697	C2
Dnase2a	3.1688e-07	0.309581	0.398	0.394	0.00559071	C2
Tceal9	3.21706e-07	0.318303	0.392	0.39	0.00567587	C2
Rcsd1	3.46719e-07	0.305818	0.25	0.214	0.00611716	C2
Piezo1	3.99367e-07	0.256264	0.336	0.308	0.00704604	C2
Csrnp1	5.55477e-07	0.254734	0.612	0.664	0.00980028	C2
Pcgf5	6.77436e-07	0.275696	0.287	0.254	0.011952	C2
Baiap2	8.29716e-07	0.301691	0.326	0.3	0.0146387	C2
Lpcat1	9.73212e-07	0.286409	0.47	0.485	0.0171704	C2
Impact	1.54825e-06	0.29671	0.306	0.28	0.0273158	C2
Tpst2	2.14981e-06	0.283867	0.476	0.507	0.0379291	C2
Zbtb7a	3.04566e-06	0.266889	0.505	0.538	0.0537346	C2
Fam111a	3.05593e-06	0.319743	0.368	0.357	0.0539157	C2
Dot1l	3.68871e-06	0.257243	0.551	0.6	0.06508	C2
Rhoc	4.55446e-06	0.256291	0.256	0.223	0.0803544	C2
Ifi203	4.85556e-06	0.564768	0.38	0.369	0.0856666	C2
Nckap1l	5.16196e-06	0.254364	0.569	0.641	0.0910724	C2
Fem1b	5.33591e-06	0.290441	0.272	0.25	0.0941414	C2
Hivep2	7.69187e-06	0.319178	0.523	0.563	0.135708	C2
Sgk1	9.45405e-06	0.254346	0.507	0.509	0.166798	C2
Rufy3	1.04231e-05	0.260795	0.362	0.351	0.183895	C2
Rassf3	1.26899e-05	0.250581	0.411	0.414	0.223888	C2
Fnip1	1.31396e-05	0.254609	0.415	0.423	0.231821	C2
Man1a	1.33705e-05	0.394647	0.431	0.453	0.235896	C2
Ftl1-ps1	1.54414e-05	0.276297	0.317	0.301	0.272432	C2
Fam129b	1.55754e-05	0.25643	0.399	0.396	0.274796	C2
Rcbtb2	2.66884e-05	0.263793	0.254	0.233	0.470863	C2
Ehd4	3.23191e-05	0.324907	0.586	0.663	0.570205	C2
Arhgap17	3.25991e-05	0.256266	0.385	0.388	0.575146	C2
Pfkfb3	4.6441e-05	0.407277	0.356	0.355	0.819359	C2
Rock2	6.12516e-05	0.270175	0.497	0.535	1	C2
Nampt	8.09864e-05	0.256265	0.365	0.367	1	C2
Ugcg	9.60047e-05	0.290988	0.409	0.428	1	C2
Mdm2	9.79314e-05	0.329271	0.397	0.406	1	C2
Kctd12	0.000103417	0.275134	0.72	0.779	1	C2
Neu1	0.000117721	0.266868	0.417	0.436	1	C2
Mat2a	0.000132541	0.287911	0.383	0.398	1	C2
Grina	0.000148526	0.284655	0.434	0.467	1	C2
Tgfbi	0.000191002	0.290706	0.815	0.831	1	C2
Scamp2	0.000208992	0.261716	0.498	0.562	1	C2
Errfi1	0.000215881	0.344227	0.434	0.44	1	C2
Vegfa	0.000227402	0.311896	0.331	0.318	1	C2
Mef2c	0.000231778	0.261112	0.524	0.553	1	C2
Mapk6	0.000255676	0.252986	0.503	0.549	1	C2
Ccr1	0.000258113	0.353991	0.562	0.637	1	C2
Tgm2	0.000381127	0.258217	0.518	0.554	1	C2
Golga4	0.000404168	0.260538	0.452	0.483	1	C2
Irs2	0.000579433	0.300525	0.26	0.247	1	C2
Gm26917	0.000647549	0.337766	0.445	0.479	1	C2
Oasl1	0.00121274	0.309322	0.329	0.309	1	C2
Tank	0.00162802	0.269484	0.419	0.452	1	C2
Plk2	0.00163891	0.263867	0.32	0.309	1	C2
Tanc2	0.00238944	0.275288	0.329	0.332	1	C2
Clec2d	0.00390103	0.257116	0.311	0.317	1	C2
Uhrf2	0.00478881	0.266099	0.375	0.397	1	C2
Odc1	0.0079735	0.445303	0.372	0.4	1	C2
Stmn1	0	2.5663	0.981	0.193	0	C3
Hist1h2ap	0	2.55545	0.711	0.05	0	C3
Tubb5	0	2.52376	0.953	0.417	0	C3
Top2a	0	2.19676	0.867	0.062	0	C3
Tuba1b	0	2.17931	0.946	0.357	0	C3
Ube2c	0	2.13318	0.674	0.052	0	C3
Pclaf	0	2.04341	0.882	0.053	0	C3
Mki67	0	1.97532	0.947	0.317	0	C3
Hmgb2	0	1.9583	0.994	0.766	0	C3
Birc5	0	1.78632	0.853	0.036	0	C3
Hist1h1b	0	1.70823	0.625	0.018	0	C3
H2afx	0	1.50065	0.816	0.125	0	C3
Smc2	0	1.46994	0.831	0.083	0	C3
Cks1b	0	1.46685	0.869	0.111	0	C3
Hmgb1	0	1.41661	0.992	0.808	0	C3
H2afz	0	1.41168	0.999	0.916	0	C3
H2afv	0	1.38339	0.918	0.351	0	C3
Cenpf	0	1.38146	0.632	0.026	0	C3
Ube2s	0	1.37652	0.963	0.595	0	C3
Hist1h1e	0	1.37599	0.653	0.101	0	C3
Cdca8	0	1.36474	0.797	0.039	0	C3
Smc4	0	1.31455	0.835	0.263	0	C3
Nucks1	0	1.3053	0.952	0.53	0	C3
Pttg1	0	1.28496	0.695	0.081	0	C3
Ptma	0	1.23755	1	0.988	0	C3
Ran	0	1.23165	0.967	0.695	0	C3
Anp32b	0	1.20616	0.983	0.727	0	C3
Prc1	0	1.19981	0.678	0.034	0	C3
Selenoh	0	1.1762	0.893	0.304	0	C3
Cenpe	0	1.16967	0.675	0.036	0	C3
Tyms	0	1.14569	0.702	0.088	0	C3
Spc24	0	1.10337	0.723	0.034	0	C3
Tpx2	0	1.08335	0.664	0.031	0	C3
Ccnb2	0	1.08325	0.617	0.032	0	C3
Incenp	0	1.04948	0.745	0.148	0	C3
Hmgn2	0	1.04282	0.874	0.311	0	C3
Tmpo	0	1.04245	0.798	0.184	0	C3
Racgap1	0	1.00342	0.683	0.031	0	C3
Cdca3	0	0.975341	0.675	0.023	0	C3
Ppia	0	0.97518	0.999	0.975	0	C3
Cdk1	0	0.96002	0.667	0.034	0	C3
Tk1	0	0.959258	0.612	0.054	0	C3
Nusap1	0	0.948419	0.601	0.01	0	C3
Ccna2	0	0.93622	0.603	0.012	0	C3
Ckap2l	0	0.889488	0.625	0.049	0	C3
Ccdc34	0	0.850767	0.679	0.107	0	C3
Hmmr	0	0.849832	0.524	0.009	0	C3
Ezh2	0	0.842208	0.754	0.207	0	C3
Rrm1	0	0.838923	0.647	0.095	0	C3
Tacc3	0	0.831292	0.634	0.045	0	C3
Lsm2	0	0.809087	0.734	0.167	0	C3
Clspn	0	0.767693	0.487	0.027	0	C3
Kif15	0	0.727759	0.522	0.016	0	C3
Rrm2	0	0.718431	0.394	0.014	0	C3
Kif23	0	0.715641	0.532	0.04	0	C3
Cdc20	0	0.684933	0.37	0.01	0	C3
Sae1	0	0.673749	0.63	0.131	0	C3
Dnajc9	0	0.655883	0.579	0.096	0	C3
Bub1	0	0.620457	0.498	0.013	0	C3
Asf1b	0	0.614195	0.481	0.023	0	C3
Uhrf1	0	0.613909	0.481	0.055	0	C3
Gmnn	0	0.60966	0.476	0.043	0	C3
Knl1	0	0.605739	0.463	0.015	0	C3
Cenpm	0	0.58383	0.472	0.028	0	C3
Kif4	0	0.571839	0.433	0.009	0	C3
Cdkn3	0	0.561344	0.397	0.019	0	C3
Aurkb	0	0.551807	0.436	0.014	0	C3
Ccnb1	0	0.532507	0.371	0.008	0	C3
Cep55	0	0.527869	0.422	0.01	0	C3
Knstrn	0	0.518319	0.393	0.027	0	C3
Cenpw	0	0.508727	0.454	0.04	0	C3
Pbk	0	0.498517	0.368	0.008	0	C3
Nuf2	0	0.488128	0.384	0.008	0	C3
Plk4	0	0.486192	0.43	0.044	0	C3
Cit	0	0.473281	0.408	0.014	0	C3
Cdkn2c	0	0.450253	0.384	0.034	0	C3
Aspm	0	0.450216	0.305	0.005	0	C3
Kif20b	0	0.444353	0.338	0.013	0	C3
Bub1b	0	0.444116	0.349	0.013	0	C3
Rad51ap1	0	0.443852	0.352	0.015	0	C3
Spc25	0	0.441941	0.356	0.011	0	C3
Pkmyt1	0	0.440029	0.383	0.034	0	C3
Iqgap3	0	0.437735	0.333	0.005	0	C3
Kif11	0	0.436467	0.349	0.009	0	C3
Ncapg	0	0.427176	0.333	0.01	0	C3
Diaph3	0	0.422574	0.363	0.02	0	C3
Ndc80	0	0.411702	0.324	0.01	0	C3
Anln	0	0.409508	0.335	0.018	0	C3
Lockd	0	0.407355	0.324	0.021	0	C3
Mad2l1	0	0.400759	0.365	0.025	0	C3
Ncapd2	0	0.38952	0.354	0.016	0	C3
Dlgap5	0	0.386969	0.331	0.022	0	C3
Shcbp1	0	0.385379	0.335	0.007	0	C3
Cenpq	0	0.36935	0.348	0.025	0	C3
Kif22	0	0.361467	0.293	0.008	0	C3
Rad51	0	0.355062	0.294	0.013	0	C3
Melk	0	0.35205	0.309	0.009	0	C3
Ska1	0	0.344921	0.31	0.007	0	C3
Cenph	0	0.340262	0.303	0.016	0	C3
C330027C09Rik	0	0.333359	0.286	0.012	0	C3
Ncaph	0	0.301679	0.281	0.011	0	C3
Spag5	0	0.287466	0.258	0.005	0	C3
Hirip3	5.3841e-301	0.56811	0.48	0.074	9.49917e-297	C3
Brca1	1.33781e-296	0.336017	0.276	0.015	2.3603e-292	C3
Dek	5.36813e-296	1.2394	0.939	0.535	9.471e-292	C3
Dut	1.45394e-294	0.960338	0.633	0.156	2.56518e-290	C3
Pmf1	3.27063e-294	0.636294	0.643	0.149	5.77037e-290	C3
Cbx3	5.49807e-291	0.826523	0.805	0.265	9.70025e-287	C3
Hmgb3	1.01383e-290	0.392586	0.354	0.035	1.78869e-286	C3
Tubb4b	3.8664e-290	1.29123	0.818	0.333	6.8215e-286	C3
Cenpp	2.14184e-289	0.307538	0.276	0.016	3.77885e-285	C3
Ncapd3	1.15475e-285	0.460827	0.428	0.058	2.03733e-281	C3
Spdl1	7.04073e-284	0.44638	0.376	0.043	1.2422e-279	C3
Mcm5	1.21527e-281	0.570287	0.499	0.086	2.1441e-277	C3
Tubg1	3.15066e-281	0.429772	0.391	0.048	5.5587e-277	C3
Nt5dc2	5.38794e-279	0.696985	0.66	0.164	9.50593e-275	C3
Atad2	4.6183e-276	0.803304	0.647	0.163	8.14807e-272	C3
Mcm7	5.25001e-276	0.704358	0.535	0.106	9.2626e-272	C3
Mis18bp1	3.24262e-270	0.307351	0.28	0.02	5.72095e-266	C3
Exosc8	6.97239e-270	0.722171	0.766	0.243	1.23014e-265	C3
Psip1	1.06544e-269	0.720992	0.649	0.168	1.87975e-265	C3
Rfc5	2.40252e-269	0.426963	0.433	0.066	4.23877e-265	C3
Anp32e	5.27686e-268	1.0311	0.899	0.461	9.30997e-264	C3
Fen1	4.39936e-266	0.434368	0.438	0.068	7.76179e-262	C3
Lig1	1.92309e-265	0.895838	0.54	0.117	3.39291e-261	C3
Mcm3	2.90668e-264	0.731994	0.624	0.154	5.12825e-260	C3
Hmgn1	1.32032e-259	1.0422	0.947	0.587	2.32944e-255	C3
Rangap1	2.38766e-258	0.667923	0.68	0.187	4.21254e-254	C3
Tipin	2.94841e-254	0.565489	0.513	0.105	5.20189e-250	C3
Rfc4	5.22659e-250	0.435829	0.426	0.069	9.22128e-246	C3
Tagln2	2.32131e-249	1.00444	0.99	0.767	4.09548e-245	C3
Cbx5	4.08145e-249	0.546194	0.535	0.115	7.2009e-245	C3
Ranbp1	8.43332e-248	1.09167	0.933	0.586	1.48789e-243	C3
Slc43a3	2.82237e-245	0.288316	0.254	0.018	4.9795e-241	C3
Ybx1	6.88287e-245	0.730551	0.999	0.951	1.21434e-240	C3
Rpa2	6.30473e-244	0.386189	0.368	0.051	1.11234e-239	C3
Chaf1a	2.27712e-237	0.343277	0.313	0.035	4.01752e-233	C3
Cmc2	7.52682e-237	0.601388	0.607	0.162	1.32796e-232	C3
Cenps	2.27827e-236	0.345047	0.312	0.035	4.01956e-232	C3
Topbp1	9.03941e-235	0.491678	0.511	0.109	1.59482e-230	C3
Ndc1	2.36936e-233	0.280591	0.28	0.026	4.18027e-229	C3
Rad21	1.10004e-232	0.684776	0.69	0.216	1.9408e-228	C3
Lsm3	8.13194e-232	0.607031	0.698	0.217	1.43472e-227	C3
Prdx4	7.88718e-231	0.872753	0.878	0.427	1.39154e-226	C3
Pole	8.48663e-231	0.292153	0.264	0.023	1.4973e-226	C3
Syce2	1.49983e-230	0.617416	0.536	0.127	2.64615e-226	C3
Ckap5	1.08893e-227	0.580071	0.58	0.148	1.92121e-223	C3
Reep4	7.77891e-224	0.488603	0.495	0.107	1.37243e-219	C3
Atad5	1.96652e-215	0.373812	0.332	0.046	3.46953e-211	C3
Haus4	4.11477e-213	0.323889	0.326	0.044	7.2597e-209	C3
Hint1	3.5488e-211	0.772769	0.979	0.841	6.26114e-207	C3
Hells	1.36673e-210	0.421403	0.354	0.056	2.41132e-206	C3
Orc6	1.45062e-210	0.370279	0.349	0.053	2.55932e-206	C3
Smc1a	1.62269e-209	0.863739	0.895	0.483	2.86291e-205	C3
Ncapg2	3.53183e-208	0.398388	0.422	0.079	6.23121e-204	C3
Banf1	3.92342e-205	0.748642	0.897	0.453	6.92209e-201	C3
Cenpa	1.16361e-204	0.961064	0.762	0.327	2.05295e-200	C3
Ppih	2.75882e-204	0.422624	0.511	0.123	4.86739e-200	C3
Alyref	6.01353e-204	0.719494	0.801	0.338	1.06097e-199	C3
Rnaseh2c	9.62228e-204	0.630536	0.708	0.246	1.69766e-199	C3
Jpt1	6.88899e-202	0.951426	0.964	0.747	1.21542e-197	C3
Dhfr	2.24736e-201	0.363589	0.306	0.042	3.96501e-197	C3
E2f8	5.15039e-201	0.299144	0.296	0.038	9.08684e-197	C3
Snrpd1	1.25403e-200	0.821138	0.907	0.519	2.21249e-196	C3
Cep128	6.46995e-199	0.299337	0.307	0.042	1.14149e-194	C3
Dnmt1	7.22619e-199	0.584274	0.572	0.16	1.27492e-194	C3
Dtymk	1.15041e-196	0.587817	0.629	0.202	2.02967e-192	C3
Blm	3.88941e-195	0.274246	0.276	0.033	6.86208e-191	C3
Ssrp1	5.41309e-194	0.751401	0.817	0.376	9.55031e-190	C3
Pola1	1.91572e-193	0.406738	0.38	0.071	3.3799e-189	C3
Anapc5	4.0941e-192	0.740674	0.857	0.432	7.22323e-188	C3
Hnrnpab	1.74946e-191	0.801235	0.963	0.749	3.08657e-187	C3
Csrp1	1.33466e-190	0.438035	0.538	0.143	2.35473e-186	C3
Dctpp1	8.58335e-190	0.829289	0.812	0.378	1.51436e-185	C3
Cks2	4.88249e-188	0.648763	0.728	0.27	8.61418e-184	C3
Mrpl18	2.01302e-187	0.684149	0.797	0.346	3.55157e-183	C3
Arhgap11a	6.92909e-186	0.293992	0.296	0.042	1.2225e-181	C3
Ulbp1	7.22645e-186	0.279914	0.275	0.035	1.27496e-181	C3
Prim1	4.15892e-185	0.344544	0.342	0.06	7.33758e-181	C3
Smc3	1.94896e-184	0.656803	0.736	0.295	3.43856e-180	C3
Lbr	1.3373e-183	0.477571	0.584	0.17	2.3594e-179	C3
Rbbp7	3.06815e-182	0.589292	0.678	0.242	5.41313e-178	C3
Mis18a	5.14062e-181	0.328371	0.338	0.058	9.06959e-177	C3
Anapc11	6.84439e-178	0.694142	0.864	0.452	1.20756e-173	C3
Rfc3	1.90941e-177	0.321893	0.345	0.062	3.36877e-173	C3
Nudc	5.75289e-170	0.697769	0.87	0.468	1.01498e-165	C3
Lsm5	8.24764e-170	0.556134	0.715	0.277	1.45513e-165	C3
Nrm	2.048e-169	0.429339	0.453	0.115	3.61328e-165	C3
Eif1ad	2.08633e-169	0.502607	0.626	0.212	3.68091e-165	C3
Usp1	6.56815e-169	0.41641	0.507	0.141	1.15882e-164	C3
Dbf4	8.39619e-169	0.307892	0.351	0.067	1.48134e-164	C3
Rbmx2	3.74863e-166	0.258479	0.286	0.044	6.6137e-162	C3
Arl6ip1	1.79701e-165	1.13412	0.939	0.756	3.17047e-161	C3
Ncaph2	3.29584e-162	0.503739	0.641	0.227	5.81485e-158	C3
Mrpl51	3.43212e-162	0.615498	0.778	0.357	6.05529e-158	C3
Set	2.08277e-160	0.746757	0.966	0.75	3.67464e-156	C3
Hdgf	6.03329e-160	0.704063	0.884	0.516	1.06445e-155	C3
Rnaseh2b	2.207e-159	0.321817	0.397	0.091	3.89381e-155	C3
Nasp	5.84822e-158	0.58831	0.7	0.28	1.0318e-153	C3
Mcm6	7.20238e-157	0.510657	0.441	0.117	1.27072e-152	C3
Txn1	9.70095e-157	0.6758	0.97	0.783	1.71154e-152	C3
Cenpx	1.58637e-156	0.67239	0.887	0.53	2.79883e-152	C3
Ddx39	1.65371e-155	0.495446	0.636	0.237	2.91764e-151	C3
Mrpl13	3.29309e-154	0.519913	0.693	0.279	5.80999e-150	C3
Nde1	5.49025e-153	0.350496	0.368	0.082	9.68644e-149	C3
Lmnb1	1.7306e-151	0.67342	0.882	0.482	3.05329e-147	C3
Nsmce1	3.25533e-151	0.474291	0.572	0.193	5.74337e-147	C3
Cdk4	1.45575e-146	0.633522	0.78	0.381	2.56838e-142	C3
Snrpb	1.45809e-146	0.634061	0.953	0.74	2.57251e-142	C3
Snrnp25	8.79112e-146	0.40038	0.526	0.167	1.55102e-141	C3
Tfdp1	9.16725e-145	0.356078	0.405	0.104	1.61738e-140	C3
Slc25a10	1.41825e-144	0.252976	0.328	0.067	2.50223e-140	C3
Fam111a	4.04446e-144	0.554119	0.729	0.304	7.13565e-140	C3
Nup210	1.38218e-143	0.275966	0.368	0.084	2.43858e-139	C3
Dynlt1a	3.59689e-143	0.263235	0.309	0.061	6.346e-139	C3
Psat1	8.09131e-143	0.2724	0.34	0.074	1.42755e-138	C3
Pa2g4	6.21718e-142	0.680397	0.85	0.482	1.0969e-137	C3
Cdkn2d	8.67369e-142	0.336186	0.394	0.097	1.5303e-137	C3
Raly	6.02959e-141	0.628694	0.942	0.671	1.0638e-136	C3
Nsmce4a	2.60993e-140	0.383292	0.535	0.174	4.6047e-136	C3
Cntln	5.43422e-140	0.324118	0.375	0.091	9.58759e-136	C3
Pold2	8.64218e-140	0.283638	0.299	0.06	1.52474e-135	C3
Bex3	1.75927e-138	0.552641	0.718	0.31	3.10387e-134	C3
Bub3	3.9548e-138	0.55391	0.678	0.292	6.97744e-134	C3
Cxcl10	4.14536e-138	1.28484	0.714	0.334	7.31366e-134	C3
Cryl1	7.62198e-138	0.332152	0.499	0.153	1.34475e-133	C3
Haus8	1.96957e-137	0.378702	0.547	0.181	3.47491e-133	C3
Dpy30	5.52459e-136	0.521525	0.692	0.297	9.74703e-132	C3
Timm50	5.55954e-134	0.441766	0.606	0.23	9.8087e-130	C3
Erh	9.17133e-134	0.552376	0.792	0.401	1.6181e-129	C3
Serbp1	1.06572e-133	0.589404	0.976	0.841	1.88024e-129	C3
Sumo2	1.16119e-133	0.673518	0.951	0.768	2.04869e-129	C3
Rbm3	1.49694e-133	0.62809	0.98	0.812	2.64106e-129	C3
Hmgn5	2.70101e-133	0.441467	0.573	0.206	4.76539e-129	C3
Ssna1	1.09228e-132	0.504041	0.712	0.316	1.92711e-128	C3
Clic1	2.27744e-132	0.554047	0.99	0.917	4.0181e-128	C3
Mthfd2	1.43944e-131	0.432446	0.541	0.188	2.5396e-127	C3
Lmf2	9.29542e-131	0.288984	0.393	0.103	1.63999e-126	C3
Atp5o.1	6.79008e-130	0.606677	0.948	0.706	1.19797e-125	C3
Pcnt	2.92807e-129	0.356924	0.474	0.146	5.16599e-125	C3
Nsd2	5.51953e-129	0.460179	0.595	0.225	9.73811e-125	C3
Hnrnpa3	5.97954e-128	0.616994	0.972	0.762	1.05497e-123	C3
Larp7	7.82834e-128	0.42347	0.616	0.236	1.38115e-123	C3
Ptpa	3.15551e-127	0.468763	0.712	0.312	5.56727e-123	C3
Gins2	3.27862e-127	0.256628	0.289	0.06	5.78447e-123	C3
Pfdn6	1.38786e-126	0.499313	0.77	0.365	2.44859e-122	C3
Impdh2	1.89169e-126	0.526509	0.793	0.4	3.3375e-122	C3
Pole3	3.43992e-126	0.328539	0.442	0.133	6.06905e-122	C3
Nudt5	9.54814e-126	0.395966	0.536	0.19	1.68458e-121	C3
Ilf2	2.12075e-125	0.388494	0.621	0.241	3.74164e-121	C3
Rpa1	3.97643e-125	0.3215	0.396	0.112	7.01562e-121	C3
Ncl	4.62544e-125	0.633165	0.986	0.893	8.16067e-121	C3
Nap1l1	2.80797e-124	0.658488	0.964	0.798	4.9541e-120	C3
Lyar	1.41928e-122	0.465329	0.687	0.3	2.50404e-118	C3
Nmral1	1.31595e-121	0.314721	0.391	0.11	2.32173e-117	C3
Hpf1	2.13743e-121	0.559475	0.791	0.409	3.77106e-117	C3
Cbx1	6.96301e-121	0.517158	0.74	0.348	1.22848e-116	C3
Uchl5	1.0243e-120	0.418124	0.575	0.219	1.80716e-116	C3
Bckdk	1.04357e-120	0.347605	0.469	0.152	1.84116e-116	C3
Smc6	4.34418e-120	0.500931	0.683	0.311	7.66444e-116	C3
Fkbp3	5.8393e-120	0.488657	0.72	0.333	1.03023e-115	C3
Rad50	9.34539e-119	0.349437	0.474	0.154	1.64881e-114	C3
Mb21d1	1.05182e-117	0.26873	0.28	0.06	1.85572e-113	C3
Srsf3	5.05934e-117	0.639438	0.922	0.672	8.9262e-113	C3
Ssb	1.21614e-116	0.558495	0.902	0.603	2.14564e-112	C3
Nudcd2	1.1058e-114	0.348474	0.505	0.178	1.95096e-110	C3
Cdk5rap2	6.09458e-114	0.260976	0.341	0.089	1.07527e-109	C3
Ddx39b	1.10455e-113	0.537344	0.884	0.571	1.94875e-109	C3
Smarcc1	2.43493e-113	0.434688	0.626	0.265	4.29594e-109	C3
Fkbp4	1.14649e-112	0.448429	0.676	0.303	2.02276e-108	C3
Snrpe	2.52725e-112	0.547203	0.895	0.612	4.45883e-108	C3
Snrpa1	3.8495e-112	0.497829	0.77	0.414	6.79167e-108	C3
Xpo1	4.43944e-112	0.350791	0.585	0.226	7.83251e-108	C3
Pdap1	9.01845e-112	0.54086	0.895	0.562	1.59112e-107	C3
Pcbd2	7.25706e-111	0.438842	0.635	0.276	1.28036e-106	C3
Mcm4	1.13224e-110	0.324909	0.37	0.107	1.99762e-106	C3
Elof1	1.18664e-110	0.452359	0.722	0.351	2.09358e-106	C3
Anapc15	1.57289e-110	0.309891	0.472	0.16	2.77506e-106	C3
Csrp2	4.36977e-110	0.253412	0.359	0.099	7.70958e-106	C3
Actb	9.54337e-110	0.399235	1	0.994	1.68374e-105	C3
Srsf2	1.08541e-109	0.523095	0.914	0.618	1.91499e-105	C3
Aes	1.08788e-109	0.551216	0.939	0.72	1.91934e-105	C3
Plp2	1.14374e-109	0.464734	0.63	0.271	2.0179e-105	C3
Cdkn2aipnl	4.08023e-109	0.252695	0.356	0.099	7.19876e-105	C3
Vrk1	5.73831e-109	0.371578	0.566	0.223	1.01241e-104	C3
Casp8ap2	5.65206e-108	0.364925	0.495	0.179	9.97193e-104	C3
Prmt1	5.97557e-108	0.484117	0.765	0.399	1.05427e-103	C3
Mcm2	6.22762e-108	0.277534	0.319	0.084	1.09874e-103	C3
Dynll2	1.65743e-106	0.495241	0.729	0.356	2.92421e-102	C3
Nans	2.79645e-106	0.434842	0.693	0.327	4.93378e-102	C3
Mrpl28	6.09487e-106	0.453167	0.708	0.345	1.07532e-101	C3
Dkc1	1.80578e-105	0.295919	0.446	0.15	3.18594e-101	C3
Mrpl42	1.98526e-105	0.530135	0.791	0.448	3.5026e-101	C3
Pih1d1	2.29708e-105	0.333224	0.528	0.2	4.05275e-101	C3
Tmem109	7.04639e-105	0.441818	0.733	0.356	1.24319e-100	C3
Smchd1	7.55184e-105	0.449454	0.759	0.403	1.33237e-100	C3
Rfc2	1.53769e-104	0.415527	0.584	0.246	2.71294e-100	C3
Rdx	7.78268e-104	0.465886	0.8	0.428	1.3731e-99	C3
Kpnb1	1.24254e-103	0.373326	0.566	0.227	2.19221e-99	C3
Gpaa1	1.71312e-103	0.274033	0.469	0.163	3.02246e-99	C3
Sf3b5	4.79363e-103	0.501526	0.869	0.539	8.45739e-99	C3
Vars	5.24238e-103	0.303837	0.423	0.14	9.24914e-99	C3
Rnaseh2a	7.82743e-103	0.284304	0.411	0.133	1.38099e-98	C3
Mrps26	3.85176e-102	0.341897	0.571	0.233	6.79565e-98	C3
Alad	7.6597e-102	0.316971	0.417	0.139	1.3514e-97	C3
Atp5b	2.03276e-101	0.498672	0.98	0.862	3.58641e-97	C3
Fh1	2.36411e-101	0.408296	0.686	0.323	4.17099e-97	C3
Dynlt1f	2.61396e-101	0.30375	0.432	0.145	4.61181e-97	C3
Maz	5.42035e-101	0.327619	0.508	0.19	9.56312e-97	C3
Srsf7	1.6665e-100	0.50799	0.816	0.463	2.9402e-96	C3
Fkbp2	6.30027e-100	0.513568	0.919	0.619	1.11156e-95	C3
Rbbp4	7.01522e-100	0.503587	0.737	0.392	1.2377e-95	C3
Prpf19	7.05363e-100	0.336713	0.596	0.247	1.24447e-95	C3
Nop56	8.0757e-100	0.472105	0.77	0.407	1.4248e-95	C3
Dnajc2	8.28463e-100	0.400022	0.647	0.293	1.46166e-95	C3
Lsm4	7.24529e-98	0.511903	0.811	0.483	1.27829e-93	C3
Hnrnpa2b1	9.60655e-98	0.510821	0.975	0.855	1.69488e-93	C3
Psmc3	2.62056e-97	0.472204	0.846	0.509	4.62345e-93	C3
Hp1bp3	2.91096e-97	0.495517	0.729	0.372	5.13581e-93	C3
Atp5j	3.56896e-97	0.501932	0.967	0.794	6.29672e-93	C3
Eif5a	5.02803e-97	0.523933	0.98	0.866	8.87095e-93	C3
Ubl4a	7.95107e-97	0.37162	0.646	0.293	1.40281e-92	C3
Ptges3	1.26683e-96	0.513955	0.88	0.596	2.23507e-92	C3
Mrpl40	1.82975e-95	0.300478	0.507	0.196	3.22823e-91	C3
Tsn	1.9599e-95	0.456295	0.818	0.466	3.45784e-91	C3
Lsm6	2.86602e-95	0.484302	0.796	0.451	5.05652e-91	C3
Nop58	4.05466e-95	0.48656	0.749	0.397	7.15364e-91	C3
Uchl3	4.84313e-95	0.318075	0.539	0.218	8.54473e-91	C3
Commd1	9.63915e-95	0.432751	0.717	0.361	1.70064e-90	C3
Siva1	1.52886e-94	0.539143	0.696	0.376	2.69736e-90	C3
Cfl1	4.89647e-94	0.375343	0.998	0.965	8.63884e-90	C3
Cox5b	5.29413e-94	0.464833	0.983	0.839	9.34042e-90	C3
Sf3a3	8.15865e-94	0.308481	0.511	0.202	1.43943e-89	C3
Trim28	8.70054e-94	0.352505	0.603	0.262	1.53504e-89	C3
Timm8a1	9.7291e-94	0.284569	0.41	0.141	1.71651e-89	C3
Ndufab1	3.88658e-93	0.453945	0.833	0.501	6.85709e-89	C3
Stip1	5.88789e-93	0.459458	0.758	0.407	1.0388e-88	C3
Thoc3	5.96672e-93	0.254914	0.387	0.128	1.05271e-88	C3
Pfn1	6.0157e-93	0.378779	1	0.976	1.06135e-88	C3
Pgp	6.33505e-93	0.317444	0.455	0.169	1.11769e-88	C3
Slc29a1	1.19923e-92	0.365966	0.57	0.246	2.1158e-88	C3
Lsm8	1.5018e-92	0.332405	0.562	0.235	2.64963e-88	C3
Srsf1	1.57244e-92	0.281955	0.491	0.186	2.77425e-88	C3
Ruvbl2	2.26477e-92	0.252782	0.4	0.133	3.99574e-88	C3
Thoc7	2.39535e-92	0.431132	0.698	0.354	4.22612e-88	C3
Vps36	9.93595e-92	0.389742	0.675	0.322	1.753e-87	C3
Nme1	1.3469e-91	0.536854	0.881	0.591	2.37634e-87	C3
Supt16	2.22243e-91	0.452647	0.729	0.395	3.92103e-87	C3
Ctcf	2.527e-91	0.406762	0.639	0.298	4.45838e-87	C3
Snu13	5.77598e-91	0.505222	0.892	0.597	1.01906e-86	C3
Sf3b2	2.19342e-90	0.492869	0.894	0.641	3.86986e-86	C3
Atpif1	7.92785e-90	0.485713	0.981	0.821	1.39871e-85	C3
Apip	1.12148e-89	0.263479	0.454	0.168	1.97862e-85	C3
Baz1b	4.10995e-89	0.424213	0.689	0.341	7.25118e-85	C3
Calm3	5.01268e-89	0.508853	0.924	0.704	8.84388e-85	C3
Prpf31	5.26482e-89	0.303493	0.511	0.206	9.28872e-85	C3
Nudt21	1.09142e-88	0.348376	0.617	0.284	1.92559e-84	C3
0610010K14Rik	2.95092e-88	0.266154	0.462	0.174	5.2063e-84	C3
Vdac3	4.52002e-88	0.44263	0.829	0.509	7.97467e-84	C3
Lage3	2.54831e-87	0.323025	0.589	0.26	4.49599e-83	C3
Dcps	7.82295e-87	0.271343	0.475	0.183	1.3802e-82	C3
Rcc2	1.04099e-86	0.293223	0.551	0.229	1.83662e-82	C3
Atp5g3	1.82587e-86	0.475295	0.915	0.647	3.22139e-82	C3
Tcp1	2.84585e-86	0.450644	0.876	0.589	5.02093e-82	C3
Gtf3a	3.28205e-86	0.333229	0.602	0.27	5.79051e-82	C3
Actn4	3.29183e-86	0.404355	0.716	0.371	5.80778e-82	C3
Spn	6.78832e-86	0.287182	0.491	0.196	1.19766e-81	C3
Cdc123	2.32559e-85	0.293136	0.531	0.218	4.10304e-81	C3
H2afy	4.73076e-85	0.503892	0.95	0.773	8.34649e-81	C3
Actl6a	1.30387e-84	0.28073	0.514	0.212	2.30041e-80	C3
Hnrnpu	7.38211e-84	0.459649	0.959	0.766	1.30243e-79	C3
Uba2	7.89598e-84	0.291385	0.534	0.225	1.39309e-79	C3
Rnps1	8.58077e-84	0.31805	0.598	0.272	1.51391e-79	C3
Pin1	1.04366e-83	0.36831	0.644	0.318	1.84133e-79	C3
Srrt	1.2668e-83	0.371272	0.689	0.347	2.23502e-79	C3
Naxe	2.81241e-83	0.372577	0.665	0.327	4.96193e-79	C3
Cep83	3.38659e-83	0.340663	0.718	0.367	5.97495e-79	C3
Calm2	4.16137e-83	0.530597	0.925	0.715	7.3419e-79	C3
Mlec	1.08358e-82	0.431158	0.801	0.471	1.91177e-78	C3
Dazap1	1.47164e-82	0.357037	0.693	0.345	2.59642e-78	C3
Hsp90aa1	1.58208e-82	0.435396	0.991	0.925	2.79127e-78	C3
Snrnp40	1.83778e-82	0.274593	0.452	0.176	3.24239e-78	C3
Cbfb	2.85057e-82	0.286128	0.47	0.186	5.02927e-78	C3
Hspd1	5.17785e-82	0.528606	0.845	0.549	9.13529e-78	C3
Mbd3	9.435e-82	0.370531	0.665	0.334	1.66462e-77	C3
Hspa14	1.18168e-81	0.304985	0.566	0.249	2.08484e-77	C3
Atp5f1	1.57288e-81	0.453109	0.963	0.799	2.77502e-77	C3
Hnrnpa1	1.69614e-81	0.468058	0.908	0.643	2.9925e-77	C3
Ddx27	2.47735e-81	0.295637	0.531	0.228	4.37078e-77	C3
Serinc3	3.05979e-81	0.463634	0.946	0.743	5.39839e-77	C3
Tceal9	3.20598e-81	0.340684	0.698	0.345	5.65631e-77	C3
Idh2	5.8867e-81	0.410684	0.718	0.394	1.03859e-76	C3
Cct7	6.43683e-81	0.437637	0.884	0.602	1.13565e-76	C3
Slbp	9.36793e-81	0.403731	0.565	0.264	1.65278e-76	C3
Park7	1.02926e-80	0.448621	0.923	0.677	1.81593e-76	C3
Sfxn1	3.83639e-80	0.311136	0.514	0.22	6.76854e-76	C3
Uqcr10	8.85721e-80	0.457313	0.943	0.689	1.56268e-75	C3
Pkig	1.6151e-79	0.397312	0.677	0.355	2.84952e-75	C3
Mrpl12	3.13724e-79	0.404903	0.632	0.317	5.53503e-75	C3
Stub1	1.18147e-78	0.356545	0.713	0.367	2.08447e-74	C3
U2af1	1.50777e-78	0.432658	0.868	0.564	2.66016e-74	C3
Ak6	1.3648e-77	0.273298	0.539	0.233	2.40792e-73	C3
Tcof1	1.79697e-77	0.286386	0.58	0.266	3.1704e-73	C3
Nelfe	1.91956e-77	0.280193	0.487	0.205	3.38668e-73	C3
Ppp1ca	3.20041e-77	0.445747	0.946	0.78	5.64649e-73	C3
Eri1	3.47384e-77	0.270155	0.465	0.189	6.12889e-73	C3
Ahsa1	4.11356e-77	0.322314	0.594	0.28	7.25756e-73	C3
Zcchc17	5.37669e-77	0.342253	0.647	0.32	9.48609e-73	C3
Hikeshi	7.59261e-77	0.26814	0.461	0.185	1.33956e-72	C3
Pcmt1	7.93889e-77	0.335925	0.674	0.343	1.40066e-72	C3
Swi5	1.12172e-76	0.463342	0.91	0.665	1.97904e-72	C3
Commd8	3.11505e-76	0.377194	0.641	0.322	5.49588e-72	C3
Hnrnpd	3.48437e-76	0.461408	0.862	0.585	6.14748e-72	C3
Gnb2	5.70708e-76	0.386828	0.981	0.88	1.0069e-71	C3
Snrpd3	1.22143e-75	0.417531	0.798	0.486	2.15496e-71	C3
Mrps25	1.23947e-75	0.292905	0.618	0.29	2.1868e-71	C3
Ywhaq	5.23688e-75	0.382108	0.785	0.459	9.23942e-71	C3
Ywhae	1.6152e-74	0.410309	0.967	0.812	2.8497e-70	C3
Nol7	2.65386e-74	0.394409	0.854	0.556	4.68221e-70	C3
Fundc2	7.49547e-74	0.324463	0.685	0.357	1.32243e-69	C3
Eny2	8.66205e-74	0.31052	0.689	0.354	1.52824e-69	C3
Phf5a	1.3203e-73	0.354233	0.72	0.392	2.32941e-69	C3
Nhp2	3.55316e-73	0.411508	0.827	0.524	6.26884e-69	C3
Magoh	1.62388e-72	0.368637	0.715	0.381	2.86501e-68	C3
Parp1	1.76558e-72	0.351459	0.651	0.333	3.11501e-68	C3
Oaz1	2.10487e-72	0.387427	0.991	0.926	3.71363e-68	C3
Mrpl57	3.5193e-72	0.360883	0.754	0.43	6.2091e-68	C3
Snrpf	9.22203e-72	0.395545	0.782	0.446	1.62704e-67	C3
Arl6ip4	1.07673e-71	0.298086	0.568	0.268	1.89968e-67	C3
Emc8	1.10937e-71	0.258222	0.561	0.255	1.95726e-67	C3
Lamtor1	1.72152e-71	0.399711	0.798	0.483	3.03728e-67	C3
Eif4a3	2.04414e-71	0.314589	0.653	0.326	3.60648e-67	C3
Actn1	3.83829e-71	0.262607	0.376	0.142	6.7719e-67	C3
Tuba1c	4.85649e-71	0.388677	0.712	0.398	8.56831e-67	C3
Emg1	5.53964e-71	0.37781	0.758	0.439	9.77359e-67	C3
Ndufa5	7.06448e-71	0.395601	0.785	0.47	1.24639e-66	C3
Gapdh	1.19432e-70	0.471409	0.993	0.939	2.10714e-66	C3
Chchd1	1.26587e-70	0.338936	0.708	0.39	2.23337e-66	C3
Eif3b	2.34427e-70	0.367256	0.741	0.428	4.136e-66	C3
Tgfbi	2.42867e-70	0.461703	0.966	0.807	4.2849e-66	C3
Polr2f	2.93082e-70	0.358263	0.792	0.456	5.17084e-66	C3
Ppp1cc	3.09666e-70	0.371667	0.745	0.429	5.46343e-66	C3
Gps1	4.10153e-70	0.288677	0.515	0.236	7.23633e-66	C3
Snrpd2	4.35496e-70	0.403599	0.943	0.696	7.68345e-66	C3
Hsp90b1	5.03012e-70	0.440766	0.982	0.929	8.87464e-66	C3
Ndufc2	5.0669e-70	0.45227	0.906	0.672	8.93954e-66	C3
Hnrnpul2	5.19254e-70	0.392325	0.826	0.512	9.1612e-66	C3
Ppp1r7	8.79884e-70	0.262999	0.438	0.18	1.55238e-65	C3
Mrps17	8.86993e-70	0.326058	0.647	0.337	1.56492e-65	C3
Hnrnpf	1.02299e-69	0.402695	0.949	0.784	1.80487e-65	C3
Nolc1	2.69441e-69	0.308848	0.643	0.325	4.75374e-65	C3
Cyc1	2.94569e-69	0.402178	0.767	0.475	5.19708e-65	C3
Pop5	4.84697e-69	0.285176	0.603	0.295	8.55151e-65	C3
Psmb9	8.77598e-69	0.403124	0.819	0.495	1.54835e-64	C3
Trappc1	2.47342e-68	0.345456	0.678	0.369	4.36386e-64	C3
Ipo5	4.14051e-68	0.262524	0.519	0.236	7.30511e-64	C3
Suz12	4.8459e-68	0.27163	0.587	0.281	8.54961e-64	C3
Arhgdia	4.95358e-68	0.354524	0.971	0.876	8.73961e-64	C3
Ndufa4	5.7689e-68	0.434928	0.935	0.72	1.01781e-63	C3
Tap1	7.26337e-68	0.26989	0.535	0.245	1.28148e-63	C3
Anp32a	8.39427e-68	0.366679	0.87	0.579	1.481e-63	C3
Snrpc	8.68421e-68	0.379589	0.802	0.502	1.53216e-63	C3
Echs1	2.22954e-67	0.250705	0.436	0.183	3.93357e-63	C3
Rbm8a	3.13331e-67	0.372507	0.827	0.522	5.5281e-63	C3
Slc25a5	3.47693e-67	0.454935	0.963	0.817	6.13435e-63	C3
Psmb6	4.79483e-67	0.370858	0.951	0.771	8.45953e-63	C3
Nubp1	8.66565e-67	0.294942	0.632	0.324	1.52888e-62	C3
Tmco1	1.57368e-66	0.351321	0.804	0.486	2.77645e-62	C3
Snrpg	1.76241e-66	0.426128	0.888	0.609	3.10941e-62	C3
Atp5g2	1.84492e-66	0.375558	0.976	0.861	3.255e-62	C3
Rwdd1	1.85064e-66	0.350061	0.759	0.439	3.26509e-62	C3
Psmb8	5.41121e-66	0.425422	0.961	0.811	9.547e-62	C3
Tial1	5.68129e-66	0.257946	0.493	0.22	1.00235e-61	C3
Fam96a	5.8349e-66	0.409226	0.797	0.502	1.02945e-61	C3
Snrpa	6.44879e-66	0.331241	0.685	0.365	1.13776e-61	C3
Ndufv2	4.1891e-65	0.36561	0.813	0.513	7.39083e-61	C3
Gatm	5.67999e-65	0.522296	0.88	0.634	1.00212e-60	C3
Hprt	9.34919e-65	0.365122	0.739	0.429	1.64948e-60	C3
Mrps24	1.3435e-64	0.372081	0.801	0.515	2.37034e-60	C3
Hnrnpr	2.08238e-64	0.270996	0.603	0.303	3.67394e-60	C3
Dynll1	2.8277e-64	0.476942	0.964	0.801	4.98891e-60	C3
Sumo3	3.72513e-64	0.26205	0.586	0.286	6.57226e-60	C3
Cops6	4.00503e-64	0.358822	0.733	0.434	7.06607e-60	C3
Cct3	4.18e-64	0.356249	0.803	0.497	7.37478e-60	C3
Tmsb4x	7.48945e-64	0.316177	1	0.998	1.32136e-59	C3
Paics	7.58964e-64	0.306813	0.549	0.271	1.33904e-59	C3
Smarca5	9.87653e-64	0.395413	0.87	0.612	1.74252e-59	C3
Nono	1.18965e-63	0.353017	0.768	0.454	2.0989e-59	C3
Polr2c	1.28804e-63	0.276527	0.649	0.332	2.2725e-59	C3
Ndufa12	1.85141e-63	0.406147	0.865	0.601	3.26645e-59	C3
Idh3a	2.115e-63	0.261054	0.451	0.202	3.7315e-59	C3
Tcerg1	3.08845e-63	0.308432	0.646	0.343	5.44894e-59	C3
Mrpl20	7.27378e-63	0.361909	0.777	0.47	1.28331e-58	C3
Cox5a	9.6941e-63	0.449223	0.957	0.855	1.71033e-58	C3
Cox20	1.35672e-62	0.309437	0.601	0.305	2.39366e-58	C3
Kdelr2	4.10012e-62	0.335867	0.735	0.417	7.23384e-58	C3
Acp1	6.89839e-62	0.283999	0.636	0.338	1.21708e-57	C3
Psmc4	1.06801e-61	0.33094	0.768	0.454	1.88429e-57	C3
Osgep	1.4547e-61	0.29198	0.633	0.332	2.56653e-57	C3
Taf15	2.08972e-61	0.284459	0.687	0.37	3.6869e-57	C3
Cnih4	2.1527e-61	0.339294	0.784	0.473	3.79801e-57	C3
H3f3a	3.4692e-61	0.313028	0.998	0.971	6.1207e-57	C3
Arpp19	3.66269e-61	0.365582	0.914	0.663	6.46209e-57	C3
Polr2j	5.16547e-61	0.308977	0.686	0.383	9.11344e-57	C3
Cetn3	5.67964e-61	0.299741	0.655	0.353	1.00206e-56	C3
Tma7	9.49046e-61	0.377803	0.955	0.771	1.6744e-56	C3
Trp53	1.30012e-60	0.344424	0.731	0.429	2.29381e-56	C3
Coa3	1.3732e-60	0.280157	0.625	0.324	2.42273e-56	C3
Acat1	1.6764e-60	0.266879	0.609	0.309	2.95768e-56	C3
Smdt1	2.0856e-60	0.396198	0.952	0.779	3.67962e-56	C3
Got2	2.29847e-60	0.266875	0.604	0.306	4.0552e-56	C3
Cacybp	2.9352e-60	0.332303	0.713	0.4	5.17857e-56	C3
Smarca4	4.9123e-60	0.327438	0.779	0.472	8.66677e-56	C3
Ppm1g	5.71253e-60	0.298348	0.701	0.385	1.00786e-55	C3
Mrpl58	1.65044e-59	0.278307	0.498	0.232	2.91188e-55	C3
Mdh1	1.94533e-59	0.374399	0.808	0.52	3.43214e-55	C3
Apex1	2.38807e-59	0.25143	0.434	0.195	4.21327e-55	C3
Pnn	5.50227e-59	0.281215	0.701	0.391	9.70766e-55	C3
Clec5a	1.31141e-58	0.290801	0.569	0.289	2.31372e-54	C3
Bag1	2.13901e-58	0.379151	0.898	0.663	3.77386e-54	C3
Pbdc1	2.92728e-58	0.253493	0.572	0.286	5.16461e-54	C3
Usp14	8.48419e-58	0.303885	0.642	0.345	1.49687e-53	C3
Med21	1.11556e-57	0.413738	0.65	0.364	1.96818e-53	C3
Lgals1	1.60712e-57	0.49721	0.953	0.8	2.83544e-53	C3
Polr2e	1.78028e-57	0.304737	0.731	0.415	3.14095e-53	C3
Cox6a1	3.97525e-57	0.352351	0.948	0.773	7.01353e-53	C3
Psma4	6.00868e-57	0.377973	0.902	0.649	1.06011e-52	C3
Ndufb10	6.57117e-57	0.359949	0.9	0.645	1.15935e-52	C3
Rfc1	2.38365e-56	0.258089	0.457	0.213	4.20547e-52	C3
Psmb2	3.15508e-56	0.363936	0.912	0.691	5.5665e-52	C3
Ndufs7	4.18638e-56	0.32893	0.795	0.493	7.38603e-52	C3
Ap2s1	4.84233e-56	0.340266	0.916	0.667	8.54333e-52	C3
Pycard	1.61598e-55	0.38547	0.865	0.601	2.85107e-51	C3
Ndufb11	2.18402e-55	0.356098	0.909	0.687	3.85326e-51	C3
Mtch1	2.24891e-55	0.271791	0.624	0.336	3.96775e-51	C3
Sptssa	2.32357e-55	0.339842	0.819	0.528	4.09947e-51	C3
Npm3	2.74928e-55	0.320111	0.695	0.404	4.85055e-51	C3
Tkt	3.76667e-55	0.363922	0.913	0.696	6.64554e-51	C3
Tubb2a	3.93657e-55	0.287385	0.549	0.276	6.94529e-51	C3
Rnf187	7.03573e-55	0.27763	0.661	0.368	1.24131e-50	C3
Immt	7.19345e-55	0.261193	0.641	0.347	1.26914e-50	C3
Bcl7c	7.70791e-55	0.268886	0.617	0.333	1.35991e-50	C3
Nop10	8.91411e-55	0.38188	0.818	0.54	1.57272e-50	C3
Tpr	1.08116e-54	0.340637	0.948	0.762	1.90749e-50	C3
Atp5g1	1.22481e-54	0.373553	0.956	0.791	2.16093e-50	C3
Cox7a2	1.3776e-54	0.355071	0.954	0.783	2.4305e-50	C3
Psmb5	4.56192e-54	0.360224	0.892	0.664	8.04859e-50	C3
Rnf7	5.61373e-54	0.286714	0.722	0.419	9.9043e-50	C3
Fam162a	9.85534e-54	0.367301	0.753	0.469	1.73878e-49	C3
Psmc2	1.13626e-53	0.297304	0.668	0.379	2.0047e-49	C3
Mrps15	1.4019e-53	0.302338	0.767	0.467	2.47337e-49	C3
Cycs	1.45753e-53	0.378716	0.82	0.545	2.57152e-49	C3
Prdx1	1.74602e-53	0.285707	0.99	0.92	3.0805e-49	C3
Erp29	7.51971e-53	0.354168	0.961	0.837	1.3267e-48	C3
Sf3b6	1.00423e-52	0.325736	0.809	0.528	1.77176e-48	C3
Mrps36	1.44024e-52	0.275861	0.69	0.388	2.54101e-48	C3
Rpsa	1.91821e-52	0.30768	1	0.982	3.3843e-48	C3
Hnrnpul1	2.18119e-52	0.286843	0.762	0.476	3.84827e-48	C3
Mrps14	3.61e-52	0.325819	0.821	0.543	6.36912e-48	C3
Twf2	4.44835e-52	0.27045	0.668	0.37	7.84822e-48	C3
Ddb1	4.71232e-52	0.255528	0.66	0.367	8.31395e-48	C3
Npm1	8.0248e-52	0.362346	0.978	0.898	1.41582e-47	C3
Eif1ax	1.12416e-51	0.274045	0.72	0.424	1.98335e-47	C3
Minos1	1.39844e-51	0.320551	0.915	0.676	2.46726e-47	C3
Ndufb8	1.74508e-51	0.340734	0.9	0.706	3.07885e-47	C3
Eif4g2	3.23725e-51	0.324193	0.954	0.808	5.71149e-47	C3
Psmd13	4.10942e-51	0.287031	0.749	0.462	7.25024e-47	C3
Ndufc1	6.73538e-51	0.333032	0.876	0.614	1.18832e-46	C3
Ybx3	1.15858e-50	0.282983	0.653	0.371	2.04408e-46	C3
Akr1b3	1.1955e-50	0.328598	0.775	0.504	2.10923e-46	C3
Ddost	2.84753e-50	0.297962	0.861	0.565	5.02389e-46	C3
Rpn2	3.34462e-50	0.336344	0.816	0.567	5.90092e-46	C3
Sfpq	3.5581e-50	0.308172	0.914	0.693	6.27756e-46	C3
Rsl1d1	3.61411e-50	0.279421	0.705	0.417	6.37637e-46	C3
Ebp	4.28412e-50	0.299881	0.727	0.44	7.55848e-46	C3
Cenpb	6.50933e-50	0.275157	0.652	0.368	1.14844e-45	C3
Ubald2	7.35445e-50	0.296541	0.688	0.407	1.29755e-45	C3
Atp5k	9.75021e-50	0.349296	0.91	0.67	1.72023e-45	C3
Bola3	2.23651e-49	0.25844	0.585	0.313	3.94588e-45	C3
Mgst3	3.43472e-49	0.279668	0.513	0.263	6.05987e-45	C3
Dnajc19	3.45924e-49	0.296049	0.723	0.433	6.10314e-45	C3
Gspt1	3.56454e-49	0.289048	0.779	0.493	6.28893e-45	C3
Gpx1	5.485e-49	0.315031	0.993	0.938	9.67718e-45	C3
Eif3c	7.38696e-49	0.325005	0.943	0.782	1.30328e-44	C3
Gpx4	7.70806e-49	0.356026	0.945	0.798	1.35993e-44	C3
Arpc5l	1.96041e-48	0.272734	0.585	0.324	3.45875e-44	C3
Cotl1	2.75818e-48	0.359387	0.976	0.837	4.86626e-44	C3
1810037I17Rik	3.04927e-48	0.324106	0.776	0.502	5.37983e-44	C3
Vdac1	3.42321e-48	0.307513	0.799	0.519	6.03957e-44	C3
Pdcd5	3.83996e-48	0.297929	0.842	0.562	6.77484e-44	C3
Tpm4	6.23751e-48	0.325935	0.875	0.637	1.10048e-43	C3
Mpp6	7.73612e-48	0.276907	0.75	0.456	1.36488e-43	C3
Atp5d	8.77876e-48	0.316896	0.97	0.853	1.54884e-43	C3
Rpn1	1.10227e-47	0.294917	0.806	0.518	1.94474e-43	C3
Ndufb6	5.5755e-47	0.278771	0.769	0.492	9.83686e-43	C3
Psma6	6.69752e-47	0.296343	0.833	0.564	1.18164e-42	C3
Ndufb7	1.0251e-46	0.308971	0.937	0.732	1.80858e-42	C3
Metap2	1.61646e-46	0.286238	0.818	0.559	2.85192e-42	C3
Rps17	1.67069e-46	0.289857	0.994	0.95	2.9476e-42	C3
Tmed3	2.64312e-46	0.318573	0.754	0.498	4.66326e-42	C3
Srsf9	3.85294e-46	0.308431	0.745	0.479	6.79774e-42	C3
Pbrm1	4.09211e-46	0.275994	0.723	0.446	7.2197e-42	C3
Prelid1	6.92651e-46	0.362601	0.917	0.734	1.22204e-41	C3
Scaf11	1.0091e-45	0.253414	0.771	0.491	1.78035e-41	C3
Glipr1	1.0407e-45	0.354658	0.849	0.598	1.83611e-41	C3
Tmem119	1.29761e-45	0.286981	0.594	0.338	2.28937e-41	C3
Elob	1.38411e-45	0.321375	0.966	0.843	2.44199e-41	C3
Cct8	1.5335e-45	0.316456	0.839	0.59	2.70556e-41	C3
Rbx1	1.61031e-45	0.293044	0.936	0.737	2.84107e-41	C3
Pdlim7	1.96357e-45	0.320067	0.712	0.447	3.46433e-41	C3
Psma1	3.33844e-45	0.268629	0.821	0.554	5.89001e-41	C3
Mrpl17	3.79265e-45	0.253722	0.673	0.394	6.69137e-41	C3
Hnrnpk	4.33247e-45	0.281382	0.943	0.81	7.64377e-41	C3
Gusb	4.37317e-45	0.322893	0.896	0.678	7.71558e-41	C3
Ube2i	4.72415e-45	0.289579	0.921	0.711	8.33482e-41	C3
Psmc5	1.61325e-44	0.263283	0.713	0.434	2.84627e-40	C3
Ube2m	2.0284e-44	0.299573	0.797	0.537	3.5787e-40	C3
Trir	7.12832e-44	0.311766	0.829	0.581	1.25765e-39	C3
Atp5j2	1.10924e-43	0.31311	0.97	0.839	1.95703e-39	C3
Vdac2	1.43481e-43	0.316758	0.93	0.751	2.53143e-39	C3
Uqcc2	1.43648e-43	0.294501	0.781	0.513	2.53438e-39	C3
Cct5	2.03929e-43	0.330016	0.852	0.634	3.59793e-39	C3
Idh3g	2.34117e-43	0.257115	0.641	0.379	4.13052e-39	C3
Cwc15	2.41403e-43	0.284317	0.785	0.515	4.25907e-39	C3
Rex1bd	3.23387e-43	0.269818	0.781	0.502	5.70552e-39	C3
Mdh2	3.97886e-43	0.305707	0.86	0.626	7.01991e-39	C3
Atp5a1	8.91999e-43	0.306687	0.945	0.811	1.57375e-38	C3
Nedd8	1.38084e-42	0.293986	0.954	0.793	2.43622e-38	C3
Mrfap1	2.71795e-42	0.308229	0.903	0.699	4.79528e-38	C3
H3f3b	4.50835e-42	0.35893	0.997	0.987	7.95409e-38	C3
Reep5	1.58058e-41	0.290234	0.965	0.819	2.78862e-37	C3
Cpd	1.94113e-41	0.263248	0.741	0.472	3.42473e-37	C3
Uqcrq	5.13375e-41	0.294286	0.968	0.841	9.05748e-37	C3
Eif3l	6.12354e-41	0.262329	0.686	0.421	1.08038e-36	C3
Mrpl23	6.42971e-41	0.267081	0.82	0.558	1.13439e-36	C3
Uqcrc1	1.15167e-40	0.296692	0.821	0.568	2.03189e-36	C3
Hspa9	2.16936e-40	0.254468	0.743	0.469	3.8274e-36	C3
Csnk2b	2.27643e-40	0.260575	0.805	0.555	4.01631e-36	C3
Eif4h	7.77497e-40	0.273688	0.867	0.619	1.37174e-35	C3
Tpi1	7.88602e-40	0.403421	0.896	0.689	1.39133e-35	C3
Ndufs8	8.70887e-40	0.255968	0.784	0.509	1.53651e-35	C3
Tmsb10	1.97917e-39	0.295551	0.986	0.862	3.49185e-35	C3
Hnrnpm	2.59443e-39	0.266063	0.835	0.585	4.57735e-35	C3
Ptms	4.65128e-39	0.340452	0.99	0.911	8.20626e-35	C3
Zfp91	4.84041e-39	0.291871	0.903	0.699	8.53994e-35	C3
Psmd1	5.04348e-39	0.2527	0.734	0.469	8.89821e-35	C3
Ndufb9	5.35869e-39	0.294327	0.875	0.674	9.45433e-35	C3
Ssr2	2.65436e-38	0.272944	0.805	0.546	4.68308e-34	C3
Taf10	3.00146e-38	0.287685	0.924	0.747	5.29547e-34	C3
Ndufs6	9.88819e-38	0.266566	0.8	0.538	1.74457e-33	C3
Sdf2l1	1.75387e-37	0.294244	0.851	0.609	3.09435e-33	C3
Mlf2	2.10211e-37	0.258329	0.8	0.532	3.70875e-33	C3
Ndufa11	2.2075e-37	0.252939	0.857	0.614	3.8947e-33	C3
Abracl	3.76435e-37	0.279338	0.878	0.68	6.64144e-33	C3
C1qbp	1.04852e-36	0.283508	0.738	0.492	1.84991e-32	C3
Rpl4	3.37309e-36	0.260252	0.992	0.939	5.95114e-32	C3
Rps27l	3.55031e-36	0.277288	0.965	0.829	6.26382e-32	C3
Atp5h	1.19808e-35	0.26266	0.979	0.879	2.11378e-31	C3
Psmb3	1.31072e-35	0.27724	0.906	0.728	2.31251e-31	C3
Hcls1	2.41762e-35	0.252705	0.898	0.686	4.2654e-31	C3
H2-Q7	3.13809e-35	0.269305	0.834	0.607	5.53654e-31	C3
2022-09-07	6.74265e-35	0.251756	0.857	0.627	1.18961e-30	C3
Psma2	1.06581e-34	0.261179	0.881	0.665	1.8804e-30	C3
Manf	1.1544e-34	0.306018	0.923	0.738	2.03671e-30	C3
Ptpn6	5.44905e-34	0.252276	0.821	0.584	9.61376e-30	C3
Cx3cr1	6.00712e-34	0.301016	0.708	0.459	1.05984e-29	C3
Ppp1r14b	8.13232e-34	0.290023	0.817	0.583	1.43479e-29	C3
Cox8a	5.13322e-33	0.264859	0.987	0.916	9.05655e-29	C3
Eef1d	3.48417e-32	0.252501	0.914	0.733	6.14712e-28	C3
Cxcl14	7.82419e-32	0.253147	0.698	0.462	1.38042e-27	C3
Hspa8	8.79456e-32	0.299567	0.999	0.981	1.55162e-27	C3
Ndufa2	2.07442e-31	0.254827	0.965	0.811	3.65989e-27	C3
Ldha	2.24417e-30	0.362156	0.942	0.839	3.95938e-26	C3
Cox7b	6.15943e-30	0.263237	0.942	0.751	1.08671e-25	C3
Ccnd1	1.95857e-29	0.285674	0.83	0.586	3.4555e-25	C3
Actg1	2.82063e-29	0.256386	0.993	0.972	4.97643e-25	C3
Eno1	2.76267e-28	0.326755	0.949	0.812	4.87417e-24	C3
Cox7c	1.48633e-26	0.25661	0.974	0.871	2.62234e-22	C3
Jun	2.59557e-26	0.351082	0.573	0.367	4.57936e-22	C3
Ctsc	1.44466e-25	0.254732	0.966	0.87	2.54881e-21	C3
Mif	1.00606e-22	0.301991	0.925	0.773	1.77499e-18	C3
Pgam1	8.17253e-21	0.262453	0.915	0.767	1.44188e-16	C3
C1qc	4.71672e-19	0.280363	0.896	0.754	8.3217e-15	C3
Atf3	0.00957075	0.349216	0.609	0.52	1	C3
Mgl2	0	2.89551	0.915	0.352	0	C4
Cd209a	0	2.56288	0.597	0.036	0	C4
Cd209d	0	1.70956	0.407	0.022	0	C4
Eps8	0	1.68126	0.844	0.21	0	C4
Wfdc17	0	1.55627	0.969	0.522	0	C4
Clec4b1	0	1.54318	0.835	0.177	0	C4
Flrt3	0	1.38208	0.54	0.053	0	C4
Vps37b	0	1.3323	0.735	0.198	0	C4
Naaa	0	1.26817	0.82	0.317	0	C4
Mcub	0	1.20442	0.657	0.11	0	C4
Olfm1	0	1.18679	0.712	0.115	0	C4
Ltb4r1	0	1.15747	0.625	0.086	0	C4
Gpr171	0	1.11318	0.486	0.077	0	C4
Clec10a	0	1.04323	0.507	0.078	0	C4
Dok2	0	1.02697	0.554	0.081	0	C4
Ehf	0	0.912851	0.359	0.029	0	C4
Irf4	0	0.849826	0.466	0.062	0	C4
Lmo1	0	0.687846	0.351	0.031	0	C4
Fgfr1	0	0.683128	0.363	0.022	0	C4
Mrc1	2.74895e-307	1.12076	0.833	0.257	4.84997e-303	C4
Ccr2	3.45321e-271	0.99917	0.688	0.193	6.0925e-267	C4
Tiam1	7.8783e-263	0.585348	0.439	0.07	1.38997e-258	C4
St3gal5	1.79616e-261	0.613852	0.34	0.038	3.16896e-257	C4
Gda	2.30983e-256	0.94921	0.723	0.211	4.07524e-252	C4
Cd300lg	1.37864e-255	0.446067	0.295	0.027	2.43234e-251	C4
S100a6	1.13286e-247	1.16296	0.981	0.574	1.99871e-243	C4
Ccl9	6.88725e-238	1.70907	0.885	0.514	1.21512e-233	C4
Emb	2.01061e-237	1.07437	0.904	0.524	3.54732e-233	C4
Wnt11	2.46425e-233	0.523167	0.284	0.028	4.34767e-229	C4
A530064D06Rik	3.7978e-228	0.500627	0.269	0.025	6.70046e-224	C4
Crip1	8.44739e-226	1.2038	0.991	0.852	1.49037e-221	C4
4930523C07Rik	1.71622e-217	0.851318	0.622	0.184	3.02792e-213	C4
Ccr5	1.17817e-216	0.988102	0.821	0.389	2.07864e-212	C4
S100a10	2.08659e-208	1.14219	0.983	0.761	3.68137e-204	C4
Ahnak	3.43985e-207	1.05432	0.984	0.651	6.06893e-203	C4
Zyx	1.14339e-204	1.00897	0.758	0.352	2.01729e-200	C4
Lsp1	4.0006e-203	1.06178	0.964	0.81	7.05826e-199	C4
Clec4n	5.67979e-199	1.28872	0.763	0.357	1.00209e-194	C4
Capg	5.20272e-191	1.02683	0.804	0.413	9.17916e-187	C4
Ccl6	1.33693e-189	2.23923	0.665	0.29	2.35874e-185	C4
Tnip3	1.55439e-185	1.05044	0.935	0.621	2.7424e-181	C4
Plxdc2	3.33628e-184	0.77343	0.495	0.138	5.8862e-180	C4
Cd74	4.78636e-173	0.646239	0.999	0.987	8.44457e-169	C4
H2-Ab1	8.69564e-173	0.737982	0.999	0.937	1.53417e-168	C4
Cfp	1.99834e-167	1.05612	0.896	0.595	3.52567e-163	C4
Fcgrt	2.42026e-166	0.763216	0.652	0.259	4.27006e-162	C4
Actg1	1.01042e-164	0.765807	0.998	0.971	1.78268e-160	C4
Fcrls	3.02463e-161	1.40984	0.503	0.164	5.33635e-157	C4
Lyz2	6.59672e-160	1.31555	0.983	0.782	1.16386e-155	C4
Pltp	9.58723e-159	0.964042	0.77	0.348	1.69148e-154	C4
Rab11fip1	1.726e-156	0.771452	0.705	0.323	3.04518e-152	C4
Mcemp1	2.45164e-154	0.58838	0.398	0.1	4.32543e-150	C4
Fn1	6.61148e-151	1.69555	0.377	0.094	1.16646e-146	C4
Cd80	2.79058e-150	0.657117	0.496	0.164	4.92343e-146	C4
Vim	3.49887e-150	0.781135	0.999	0.947	6.17305e-146	C4
Crybg1	6.78865e-149	0.562412	0.409	0.11	1.19772e-144	C4
Glipr2	2.43502e-146	0.449207	0.343	0.076	4.29611e-142	C4
Avpi1	1.29772e-142	1.04382	0.76	0.459	2.28956e-138	C4
Tspo	3.17093e-141	0.730612	0.966	0.848	5.59447e-137	C4
Csf2rb	8.78822e-140	0.829587	0.891	0.617	1.55051e-135	C4
Etv3	9.49151e-139	0.808452	0.928	0.703	1.67459e-134	C4
Jund	3.89873e-133	0.656608	0.998	0.933	6.87852e-129	C4
Ifitm3	6.79924e-132	0.652735	0.82	0.439	1.19959e-127	C4
Traf1	1.43374e-131	0.847129	0.831	0.517	2.52955e-127	C4
Pira2	1.0406e-130	0.663471	0.676	0.313	1.83594e-126	C4
Sgms1	2.99982e-130	0.541771	0.546	0.187	5.29258e-126	C4
H2-DMb1	4.57756e-129	0.676881	0.976	0.813	8.07618e-125	C4
S100a4	1.48997e-128	0.697898	0.91	0.518	2.62875e-124	C4
Oxct1	6.81987e-128	0.571826	0.459	0.158	1.20323e-123	C4
Itgb7	1.83739e-127	0.539733	0.362	0.097	3.24171e-123	C4
Anxa2	5.87947e-127	0.871975	0.931	0.654	1.03732e-122	C4
Kdm7a	1.74417e-125	0.661273	0.828	0.514	3.07723e-121	C4
Btg1	1.66671e-124	0.616089	0.992	0.913	2.94058e-120	C4
Emilin2	1.77496e-123	0.539713	0.702	0.324	3.13156e-119	C4
Orai1	3.10013e-123	0.737529	0.614	0.294	5.46956e-119	C4
Fem1c	6.71684e-122	0.673975	0.755	0.431	1.18505e-117	C4
Adam8	7.38399e-122	0.667021	0.635	0.285	1.30276e-117	C4
Ramp3	1.72162e-120	0.620267	0.34	0.093	3.03746e-116	C4
Gm2a	5.34941e-118	0.680667	0.983	0.881	9.43796e-114	C4
H2-DMa	3.00293e-116	0.609594	0.986	0.854	5.29807e-112	C4
Ndrg1	1.85783e-115	0.848548	0.857	0.545	3.27778e-111	C4
Tbxas1	4.30081e-114	0.37804	0.262	0.056	7.58791e-110	C4
Tmsb10	4.34779e-114	0.579027	0.988	0.862	7.67081e-110	C4
Nav1	8.67698e-111	0.53424	0.511	0.203	1.53088e-106	C4
Gpx1	6.59389e-110	0.602193	0.991	0.938	1.16336e-105	C4
Fcgr2b	5.74754e-109	0.692732	0.822	0.557	1.01404e-104	C4
Vdr	9.79421e-108	0.537764	0.393	0.134	1.72799e-103	C4
H2-D1	1.0283e-107	0.426049	0.999	0.98	1.81423e-103	C4
Batf	1.08047e-107	0.588271	0.589	0.278	1.90627e-103	C4
Alox5ap	2.01602e-107	0.627525	0.953	0.784	3.55686e-103	C4
H2-Eb1	2.73717e-107	0.57848	1	0.929	4.82918e-103	C4
Ccl2	2.03599e-106	1.20913	0.524	0.219	3.5921e-102	C4
Arpc1b	8.22959e-106	0.45162	0.994	0.965	1.45195e-101	C4
Hopx	6.20807e-105	0.330805	0.26	0.058	1.09529e-100	C4
Raph1	8.22427e-104	0.613569	0.681	0.344	1.45101e-99	C4
Jarid2	4.01948e-103	0.594624	0.679	0.369	7.09157e-99	C4
Cyba	4.49442e-102	0.491963	0.994	0.953	7.9295e-98	C4
Plbd1	1.77914e-100	0.692568	0.794	0.532	3.13894e-96	C4
Fyn	1.13827e-99	0.527734	0.562	0.265	2.00825e-95	C4
Vat1	3.2606e-97	0.49915	0.492	0.201	5.75267e-93	C4
Sh3bgrl	4.57601e-97	0.583455	0.869	0.661	8.07345e-93	C4
Tspan3	1.19901e-96	0.429497	0.373	0.13	2.11541e-92	C4
Bach1	1.40503e-95	0.680497	0.905	0.731	2.47889e-91	C4
Nr4a3	1.9502e-95	0.804673	0.691	0.404	3.44074e-91	C4
Ubl3	2.22413e-95	0.551039	0.871	0.67	3.92403e-91	C4
Srgn	4.15392e-95	0.577185	0.998	0.931	7.32876e-91	C4
Foxp1	1.41221e-94	0.552513	0.776	0.473	2.49157e-90	C4
H2-Aa	3.94709e-94	0.539675	0.998	0.945	6.96386e-90	C4
H2afy	3.01829e-93	0.640195	0.931	0.777	5.32518e-89	C4
Tpt1	7.10117e-93	0.324656	1	0.989	1.25286e-88	C4
F10	1.26896e-92	0.851948	0.336	0.104	2.23883e-88	C4
Jaml	2.51166e-92	0.36178	0.354	0.112	4.43133e-88	C4
S100a11	5.36121e-92	0.611833	0.941	0.746	9.45878e-88	C4
Atp8b4	5.6322e-92	0.39617	0.377	0.129	9.9369e-88	C4
Pstpip1	2.688e-90	0.339162	0.312	0.093	4.74245e-86	C4
Stx3	6.91958e-90	0.469552	0.521	0.24	1.22082e-85	C4
Dusp5	1.56695e-88	0.704792	0.789	0.543	2.76457e-84	C4
Klf9	5.73384e-88	0.351633	0.335	0.107	1.01162e-83	C4
Emp1	6.61406e-88	0.621654	0.798	0.508	1.16692e-83	C4
Klf4	8.47683e-88	0.649597	0.474	0.201	1.49557e-83	C4
Glud1	3.47377e-85	0.542056	0.843	0.652	6.12878e-81	C4
Arhgap26	7.35769e-85	0.368911	0.403	0.155	1.29812e-80	C4
Svil	1.77191e-83	0.421241	0.464	0.201	3.12619e-79	C4
Cnn2	3.20339e-83	0.537788	0.666	0.392	5.65174e-79	C4
Sphk1	8.57744e-82	0.326548	0.272	0.079	1.51332e-77	C4
Aplp2	2.45717e-81	0.55958	0.781	0.55	4.33518e-77	C4
Arf5	2.80473e-81	0.496377	0.919	0.799	4.94838e-77	C4
Il1rn	3.53143e-81	0.721107	0.573	0.3	6.23051e-77	C4
Adora2b	3.58672e-81	0.417129	0.432	0.179	6.32805e-77	C4
2022-09-06	4.45347e-81	0.338784	0.251	0.071	7.85726e-77	C4
Rnh1	2.0992e-80	0.566937	0.909	0.781	3.70363e-76	C4
Hspa8	4.65076e-80	0.440878	0.999	0.981	8.20533e-76	C4
Pttg1ip	2.30795e-79	0.499712	0.573	0.313	4.07192e-75	C4
Gpr132	3.215e-79	0.516046	0.707	0.437	5.67223e-75	C4
Tle3	9.33103e-79	0.4479	0.554	0.28	1.64627e-74	C4
Mt2	2.53759e-78	0.941443	0.762	0.58	4.47706e-74	C4
Lrrfip2	3.07646e-78	0.423231	0.705	0.427	5.4278e-74	C4
Syngr2	4.26457e-78	0.622629	0.932	0.789	7.52398e-74	C4
Arpc2	6.30669e-78	0.421299	0.979	0.928	1.11269e-73	C4
Emp3	8.03335e-78	0.465189	0.978	0.915	1.41732e-73	C4
Pid1	1.48618e-77	0.379554	0.529	0.247	2.62207e-73	C4
Myl6	2.1786e-77	0.44953	0.99	0.951	3.8437e-73	C4
2022-09-09	2.78369e-77	0.410076	0.402	0.168	4.91127e-73	C4
Ifitm2	3.13883e-77	0.507313	0.973	0.831	5.53784e-73	C4
Rftn1	3.17582e-77	0.447563	0.539	0.264	5.60311e-73	C4
Itgb2	1.36717e-76	0.479097	0.777	0.543	2.4121e-72	C4
Rbpj	1.81006e-75	0.532493	0.863	0.695	3.19349e-71	C4
Ccdc88a	8.29784e-75	0.582206	0.754	0.531	1.46399e-70	C4
Ccr7	1.07919e-74	1.4268	0.325	0.127	1.90401e-70	C4
Slc48a1	1.62773e-74	0.522885	0.542	0.304	2.87181e-70	C4
Rnasel	1.77229e-74	0.439951	0.407	0.17	3.12685e-70	C4
Ap2a2	2.16167e-74	0.472424	0.676	0.43	3.81384e-70	C4
Cbfa2t3	4.48034e-74	0.402028	0.441	0.191	7.90467e-70	C4
St3gal1	6.91276e-74	0.445486	0.649	0.372	1.21962e-69	C4
Sema4a	1.67877e-72	0.330408	0.36	0.141	2.96185e-68	C4
Dtx2	3.77883e-72	0.296971	0.316	0.111	6.66699e-68	C4
Ralgds	7.5692e-72	0.382117	0.448	0.199	1.33543e-67	C4
Esyt1	7.6412e-72	0.426647	0.541	0.289	1.34814e-67	C4
Oasl1	1.01364e-71	0.749298	0.539	0.28	1.78837e-67	C4
Errfi1	1.43208e-70	0.717132	0.653	0.408	2.52661e-66	C4
Nfil3	3.54928e-70	0.420342	0.515	0.256	6.262e-66	C4
Anxa1	9.97094e-70	0.697884	0.794	0.564	1.75917e-65	C4
Cd9	2.39392e-69	0.426286	0.742	0.434	4.2236e-65	C4
Itpr1	1.38009e-68	0.309449	0.272	0.089	2.43489e-64	C4
Clec4a2	5.50671e-68	0.576308	0.829	0.632	9.71548e-64	C4
Plek	1.42896e-67	0.460703	0.948	0.853	2.52111e-63	C4
Agpat4	2.24424e-67	0.461061	0.679	0.418	3.95952e-63	C4
Bst1	2.98412e-67	0.279237	0.268	0.087	5.26488e-63	C4
Plec	4.52932e-67	0.432648	0.744	0.477	7.99107e-63	C4
Ubtd1	9.85272e-67	0.322851	0.359	0.146	1.73831e-62	C4
Ctnna1	1.78661e-66	0.443284	0.676	0.42	3.15212e-62	C4
Furin	2.67169e-66	0.600907	0.827	0.651	4.71367e-62	C4
Uck2	3.14901e-66	0.413709	0.444	0.214	5.5558e-62	C4
Pld4	3.55688e-66	0.447191	0.872	0.643	6.27541e-62	C4
Lpl	9.72122e-66	1.37048	0.358	0.161	1.71512e-61	C4
Mmp19	2.19484e-65	0.854535	0.363	0.157	3.87236e-61	C4
Cysltr1	5.70007e-65	0.394635	0.413	0.193	1.00566e-60	C4
Capn2	1.36116e-63	0.409114	0.572	0.328	2.4015e-59	C4
Gas7	1.42624e-63	0.331059	0.366	0.15	2.51632e-59	C4
Adcy7	1.57852e-63	0.463211	0.558	0.317	2.78499e-59	C4
Nectin1	2.53651e-63	0.399605	0.464	0.235	4.47516e-59	C4
Samhd1	4.97349e-63	0.443177	0.704	0.467	8.77473e-59	C4
Pgf	1.23989e-62	0.959099	0.361	0.158	2.18754e-58	C4
Vav3	1.3462e-62	0.345418	0.467	0.231	2.37509e-58	C4
Shisa5	2.31667e-62	0.415974	0.815	0.613	4.0873e-58	C4
Abca9	2.93382e-62	0.277355	0.279	0.099	5.17614e-58	C4
Csrnp1	3.32314e-62	0.443148	0.822	0.629	5.86302e-58	C4
Jak1	1.31025e-61	0.451577	0.747	0.524	2.31167e-57	C4
Alcam	1.61898e-61	0.43833	0.746	0.504	2.85636e-57	C4
Ptafr	2.82421e-61	0.45181	0.841	0.638	4.98275e-57	C4
Itgam	4.09098e-60	0.370557	0.675	0.401	7.21771e-56	C4
Ptprc	4.97221e-60	0.321898	0.976	0.897	8.77247e-56	C4
Pros1	7.40851e-60	0.266454	0.259	0.089	1.30708e-55	C4
H2-DMb2	9.35177e-60	0.508302	0.797	0.566	1.64993e-55	C4
Slfn2	2.12983e-59	0.413957	0.965	0.888	3.75765e-55	C4
Lilrb4a	2.92208e-58	0.380115	0.789	0.527	5.15542e-54	C4
Cd274	3.57834e-58	0.317853	0.436	0.202	6.31327e-54	C4
Hpcal1	5.55551e-58	0.318633	0.405	0.19	9.80159e-54	C4
Syk	1.03344e-57	0.353857	0.931	0.788	1.8233e-53	C4
Rpl13	1.66505e-57	0.292025	1	0.987	2.93765e-53	C4
Zc3hav1	1.89696e-57	0.478489	0.639	0.425	3.34681e-53	C4
App	2.61609e-57	0.401515	0.875	0.74	4.61556e-53	C4
Ccnd3	5.68751e-57	0.382762	0.534	0.301	1.00345e-52	C4
Clec4e	9.26565e-57	0.432106	0.546	0.292	1.63474e-52	C4
Gpr35	1.0285e-56	0.348195	0.428	0.207	1.81458e-52	C4
Ahcyl2	1.12219e-56	0.421181	0.517	0.3	1.97988e-52	C4
Sri	5.44104e-56	0.446935	0.816	0.66	9.59963e-52	C4
Odc1	6.71785e-56	0.820535	0.568	0.369	1.18523e-51	C4
Asap1	7.81859e-56	0.412362	0.573	0.351	1.37943e-51	C4
Metrnl	7.88544e-56	0.435078	0.838	0.652	1.39123e-51	C4
Slc39a14	1.23058e-55	0.371979	0.484	0.262	2.17111e-51	C4
Rps27l	2.85832e-55	0.451403	0.935	0.834	5.04293e-51	C4
Ifi27l2a	2.9001e-55	0.397774	0.954	0.82	5.11664e-51	C4
Stat2	3.17595e-55	0.375284	0.402	0.197	5.60333e-51	C4
Sde2	1.1309e-54	0.432506	0.741	0.552	1.99525e-50	C4
Rasgrp4	2.52987e-54	0.264497	0.307	0.125	4.46345e-50	C4
Samsn1	5.27833e-54	0.365715	0.611	0.375	9.31256e-50	C4
Napsa	1.05299e-53	0.620078	0.866	0.688	1.85779e-49	C4
Ube2h	2.88513e-53	0.411236	0.544	0.322	5.09024e-49	C4
Fgr	5.36825e-53	0.299844	0.526	0.293	9.4712e-49	C4
Cd53	1.88654e-52	0.357617	0.891	0.75	3.32843e-48	C4
Cast	2.46004e-52	0.374031	0.521	0.303	4.34025e-48	C4
Akap13	2.50481e-52	0.429301	0.934	0.838	4.41923e-48	C4
Wnk1	4.04766e-52	0.469402	0.949	0.863	7.14129e-48	C4
Stxbp3	8.24942e-52	0.36559	0.585	0.365	1.45544e-47	C4
Cd302	1.48364e-51	0.348576	0.428	0.223	2.61759e-47	C4
Cdc42ep4	2.12231e-51	0.288301	0.374	0.173	3.74439e-47	C4
Pmp22	8.23432e-51	0.371779	0.482	0.253	1.45278e-46	C4
Dapk1	1.18987e-50	0.364493	0.536	0.313	2.0993e-46	C4
Rhoc	3.12179e-50	0.484198	0.396	0.205	5.50777e-46	C4
Lilr4b	3.26875e-50	0.253893	0.912	0.69	5.76706e-46	C4
Unc119	5.14115e-50	0.411783	0.339	0.162	9.07054e-46	C4
Stat5a	2.70765e-49	0.396721	0.399	0.205	4.7771e-45	C4
Aph1c	4.59058e-49	0.354947	0.562	0.347	8.09915e-45	C4
Camk2g	7.49625e-49	0.282225	0.263	0.107	1.32256e-44	C4
Mpp6	1.64479e-48	0.371121	0.677	0.468	2.9019e-44	C4
Got1	1.9287e-48	0.420374	0.648	0.449	3.4028e-44	C4
Adam15	4.17677e-48	0.397738	0.563	0.363	7.36907e-44	C4
Rbms1	4.19509e-48	0.285398	0.791	0.592	7.40139e-44	C4
Plscr1	5.90105e-48	0.376202	0.345	0.167	1.04112e-43	C4
Etfb	6.05192e-48	0.412913	0.684	0.495	1.06774e-43	C4
Dirc2	1.07828e-47	0.331164	0.614	0.391	1.90241e-43	C4
Prkar2a	1.71269e-47	0.317639	0.408	0.213	3.02169e-43	C4
Lgals3	2.29318e-47	0.290509	0.99	0.939	4.04586e-43	C4
Dpep2	2.80708e-47	0.252628	0.251	0.097	4.95253e-43	C4
Ece1	9.70801e-47	0.285096	0.278	0.117	1.71278e-42	C4
Pirb	1.16562e-46	0.324433	0.583	0.358	2.0565e-42	C4
Nr4a2	2.19222e-46	0.411305	0.343	0.161	3.86773e-42	C4
Fxyd5	6.88743e-46	0.312826	0.994	0.961	1.21515e-41	C4
Mbnl1	1.30373e-45	0.37817	0.849	0.695	2.30017e-41	C4
Slk	2.14038e-45	0.392666	0.692	0.489	3.77626e-41	C4
A530032D15Rik	2.15864e-45	0.308044	0.309	0.141	3.80849e-41	C4
Ahr	1.09976e-44	0.431488	0.57	0.368	1.94031e-40	C4
Tmsb4x	1.38664e-44	0.2559	1	0.998	2.44645e-40	C4
Cd44	1.60292e-44	0.269229	0.892	0.761	2.82804e-40	C4
Pdxk	1.73405e-44	0.360362	0.57	0.351	3.05938e-40	C4
Slc25a3	1.77596e-44	0.348605	0.919	0.825	3.13333e-40	C4
Actb	3.17584e-44	0.254289	1	0.994	5.60313e-40	C4
Tmem176a	3.21486e-44	0.434355	0.903	0.765	5.67198e-40	C4
Rps4x	1.32608e-43	0.29307	0.995	0.975	2.3396e-39	C4
Psma7	2.11848e-43	0.38134	0.931	0.833	3.73763e-39	C4
Ank	3.03002e-43	0.305546	0.417	0.229	5.34587e-39	C4
Mt1	5.96115e-43	0.597874	0.971	0.918	1.05173e-38	C4
Ms4a4c	7.00752e-43	0.332617	0.499	0.293	1.23634e-38	C4
Med13l	8.61091e-43	0.312015	0.48	0.278	1.51922e-38	C4
Stk40	9.10366e-43	0.333223	0.598	0.395	1.60616e-38	C4
Eva1b	2.63133e-42	0.317972	0.429	0.243	4.64246e-38	C4
Tnip2	2.87676e-42	0.333261	0.426	0.244	5.07547e-38	C4
Arhgap31	3.1517e-42	0.330274	0.499	0.301	5.56054e-38	C4
Pfkp	6.50814e-42	0.35114	0.476	0.289	1.14823e-37	C4
Rel	7.37988e-42	0.390135	0.941	0.894	1.30203e-37	C4
Pnrc1	1.32341e-41	0.376122	0.815	0.666	2.3349e-37	C4
Cd47	1.35481e-41	0.292937	0.953	0.866	2.3903e-37	C4
Slc5a3	1.74042e-41	0.263712	0.261	0.112	3.07063e-37	C4
Mrps6	4.87005e-41	0.307645	0.349	0.183	8.59223e-37	C4
Ptp4a2	7.49735e-41	0.316558	0.892	0.772	1.32276e-36	C4
Klrb1b	7.91953e-41	0.433976	0.454	0.276	1.39724e-36	C4
Myo1g	9.98866e-41	0.328602	0.798	0.631	1.7623e-36	C4
Lrrfip1	1.00308e-40	0.353803	0.942	0.874	1.76973e-36	C4
Aldh2	1.29614e-40	0.258697	0.641	0.419	2.28677e-36	C4
Gm34084	1.5682e-40	0.391205	0.429	0.249	2.76677e-36	C4
Spag9	1.67721e-40	0.335984	0.944	0.866	2.9591e-36	C4
Mxd1	2.38719e-40	0.336807	0.582	0.373	4.21172e-36	C4
Sp140	4.78155e-40	0.336579	0.547	0.348	8.43608e-36	C4
Tuba1a	5.78054e-40	0.414183	0.416	0.236	1.01986e-35	C4
Ext1	1.09954e-39	0.298625	0.431	0.244	1.93991e-35	C4
Kcnn4	1.15315e-39	0.390513	0.705	0.501	2.0345e-35	C4
Kdm6b	1.57799e-39	0.350944	0.967	0.899	2.78405e-35	C4
Nsf	5.71418e-39	0.349595	0.612	0.439	1.00815e-34	C4
Lactb	5.78215e-39	0.348861	0.624	0.437	1.02014e-34	C4
Shtn1	2.49297e-38	0.317067	0.436	0.259	4.39835e-34	C4
Arhgap18	2.56864e-38	0.287792	0.446	0.263	4.53185e-34	C4
Sdc3	3.00616e-38	0.368269	0.626	0.42	5.30378e-34	C4
Areg	3.93087e-38	0.848206	0.258	0.116	6.93523e-34	C4
Capns1	1.05603e-37	0.299021	0.92	0.826	1.86316e-33	C4
Tbc1d9	1.50116e-37	0.28479	0.554	0.358	2.6485e-33	C4
Stat3	1.53023e-37	0.296478	0.719	0.542	2.69978e-33	C4
Elmsan1	1.59557e-37	0.372955	0.49	0.31	2.81507e-33	C4
Arih1	1.60407e-37	0.30818	0.604	0.425	2.83006e-33	C4
Sbno2	1.73951e-37	0.280165	0.716	0.53	3.06902e-33	C4
Chmp4b	2.23479e-37	0.323612	0.804	0.67	3.94284e-33	C4
Tbc1d15	5.48468e-37	0.341279	0.52	0.345	9.67662e-33	C4
Zbtb18	6.04152e-37	0.28467	0.267	0.126	1.0659e-32	C4
Flna	6.46827e-37	0.325069	0.767	0.603	1.1412e-32	C4
Hfe	8.21255e-37	0.349711	0.544	0.364	1.44894e-32	C4
Ier5	8.75949e-37	0.307233	0.799	0.62	1.54544e-32	C4
Crem	6.38933e-36	0.314736	0.356	0.196	1.12727e-31	C4
Rps6ka3	7.337e-36	0.297743	0.426	0.259	1.29447e-31	C4
Aff1	7.54172e-36	0.305313	0.445	0.268	1.33059e-31	C4
Stk17b	1.60877e-35	0.415048	0.76	0.622	2.83835e-31	C4
Cldnd1	1.68319e-35	0.277232	0.432	0.258	2.96966e-31	C4
Traf5	4.85853e-35	0.253007	0.314	0.161	8.57191e-31	C4
Slc7a11	5.46124e-35	0.296233	0.455	0.268	9.63527e-31	C4
Rab8b	5.90604e-35	0.289284	0.854	0.719	1.042e-30	C4
Fam117b	6.41436e-35	0.255137	0.364	0.199	1.13169e-30	C4
Arf2	1.38422e-34	0.317267	0.48	0.308	2.44217e-30	C4
Calm1	1.7681e-34	0.250697	1	0.982	3.11945e-30	C4
Cux1	1.9809e-34	0.288686	0.686	0.508	3.49489e-30	C4
Il7r	2.00791e-34	0.433854	0.761	0.615	3.54255e-30	C4
Diaph1	2.06609e-34	0.279978	0.766	0.614	3.64519e-30	C4
Camk1d	2.20175e-34	0.305521	0.577	0.389	3.88454e-30	C4
Mkrn1	2.61977e-34	0.365546	0.705	0.543	4.62205e-30	C4
Junb	3.53537e-34	0.296401	0.984	0.937	6.23745e-30	C4
Fosl2	6.66219e-34	0.264904	0.659	0.462	1.17541e-29	C4
Ppp1r15b	1.60846e-33	0.251432	0.479	0.295	2.8378e-29	C4
Bcl3	2.46248e-33	0.259536	0.629	0.445	4.34456e-29	C4
Nrros	3.41532e-33	0.306362	0.771	0.632	6.02565e-29	C4
Crlf2	3.92007e-33	0.340063	0.617	0.444	6.91618e-29	C4
Ccrl2	4.63628e-33	0.384777	0.931	0.867	8.17979e-29	C4
Tnfsf9	5.04714e-33	0.55275	0.663	0.49	8.90467e-29	C4
Acvrl1	5.77564e-33	0.301072	0.469	0.3	1.019e-28	C4
Scand1	7.72929e-33	0.28404	0.903	0.81	1.36368e-28	C4
Pigx	1.47647e-32	0.291309	0.372	0.22	2.60494e-28	C4
Eif1a	1.54391e-32	0.309819	0.691	0.522	2.72392e-28	C4
Tmco3	1.64315e-32	0.270892	0.308	0.165	2.89902e-28	C4
Arl8b	6.45334e-32	0.320805	0.574	0.417	1.13856e-27	C4
Trappc5	6.68695e-32	0.2722	0.404	0.249	1.17978e-27	C4
Hsp90ab1	7.26186e-32	0.261999	0.997	0.979	1.28121e-27	C4
Ciita	8.31129e-32	0.401077	0.613	0.443	1.46636e-27	C4
Tmem106a	1.53818e-31	0.265915	0.485	0.309	2.71381e-27	C4
Myof	5.80644e-31	0.299843	0.442	0.282	1.02443e-26	C4
Xylt1	6.64231e-31	0.252144	0.335	0.179	1.1719e-26	C4
Colgalt1	7.51889e-31	0.330555	0.71	0.568	1.32656e-26	C4
Psma4	8.66129e-31	0.367146	0.782	0.667	1.52811e-26	C4
Bhlhe40	1.02014e-30	0.272792	0.754	0.581	1.79983e-26	C4
2022-03-07	1.91025e-30	0.259314	0.678	0.508	3.37025e-26	C4
Nfe2l2	2.40867e-30	0.272257	0.914	0.84	4.24962e-26	C4
Samd4b	2.42918e-30	0.26859	0.602	0.433	4.28581e-26	C4
Reep3	3.61836e-30	0.270184	0.635	0.463	6.38388e-26	C4
Reep5	4.07974e-30	0.273701	0.923	0.826	7.19789e-26	C4
Ubc	4.82272e-30	0.310184	0.996	0.975	8.50872e-26	C4
Tspan13	7.47598e-30	0.351986	0.511	0.341	1.31899e-25	C4
Tmem176b	8.50541e-30	0.306756	0.94	0.826	1.50061e-25	C4
Bri3bp	1.47152e-29	0.274019	0.439	0.284	2.5962e-25	C4
Csf2ra	1.59457e-29	0.288102	0.898	0.803	2.8133e-25	C4
Fgl2	2.49312e-29	0.251213	0.517	0.339	4.3986e-25	C4
2022-09-11	3.85188e-29	0.266383	0.571	0.411	6.79588e-25	C4
Nrp2	4.56405e-29	0.252163	0.496	0.324	8.05236e-25	C4
2022-09-07	5.3823e-29	0.266256	0.776	0.64	9.49599e-25	C4
Arl4c	1.84979e-28	0.281031	0.906	0.795	3.26358e-24	C4
Kpna4	2.80023e-28	0.255031	0.567	0.399	4.94045e-24	C4
Id2	4.20207e-28	0.352114	0.89	0.816	7.41371e-24	C4
Selplg	4.26009e-28	0.283514	0.817	0.666	7.51608e-24	C4
Nfkbid	4.4835e-28	0.400743	0.495	0.34	7.91025e-24	C4
Dnaja1	5.68787e-28	0.513261	0.825	0.723	1.00351e-23	C4
Clec4a3	6.37785e-28	0.257156	0.65	0.482	1.12524e-23	C4
Vrk1	1.79999e-27	0.326915	0.389	0.25	3.17572e-23	C4
Bzw1	2.09382e-27	0.270173	0.775	0.641	3.69413e-23	C4
Tpm4	5.09589e-27	0.27042	0.791	0.65	8.99068e-23	C4
Arhgdib	5.16478e-27	0.275823	0.933	0.838	9.11222e-23	C4
Zfand5	1.3846e-26	0.264208	0.873	0.765	2.44285e-22	C4
Trim25	2.07795e-26	0.311587	0.612	0.457	3.66614e-22	C4
Dock2	1.01224e-25	0.254146	0.648	0.498	1.78589e-21	C4
Daglb	4.37251e-25	0.267981	0.391	0.249	7.71443e-21	C4
Ctdnep1	5.48017e-25	0.268853	0.577	0.43	9.66866e-21	C4
Ccl7	7.4103e-25	0.277969	0.364	0.214	1.3074e-20	C4
S100a13	1.23012e-24	0.27943	0.676	0.549	2.17031e-20	C4
Hmox1	1.73059e-23	0.274214	0.569	0.412	3.05327e-19	C4
Cytip	2.27223e-23	0.293642	0.922	0.824	4.0089e-19	C4
Sec11c	2.75377e-23	0.261472	0.743	0.606	4.85848e-19	C4
Mdm2	4.5471e-23	0.287766	0.527	0.387	8.02245e-19	C4
Dnajc15	6.71055e-23	0.265778	0.616	0.493	1.18394e-18	C4
BC028528	1.52957e-22	0.250909	0.612	0.473	2.69862e-18	C4
H2afz	1.76249e-22	0.315904	0.98	0.919	3.10955e-18	C4
Rsad2	9.41507e-22	0.267721	0.358	0.219	1.6611e-17	C4
Lgals1	3.37951e-21	0.331209	0.896	0.808	5.96246e-17	C4
Ap2m1	3.90622e-21	0.257467	0.704	0.586	6.89174e-17	C4
Fcgr3	4.97242e-21	0.339623	0.736	0.647	8.77284e-17	C4
Pla2g7	8.17666e-21	0.280132	0.607	0.464	1.44261e-16	C4
Eif5a	2.48991e-20	0.268122	0.943	0.872	4.39294e-16	C4
Dstn	3.15913e-20	0.271889	0.602	0.488	5.57365e-16	C4
Ddx6	4.71017e-20	0.269859	0.79	0.691	8.31016e-16	C4
St8sia4	7.28323e-20	0.331334	0.467	0.339	1.28498e-15	C4
Jak2	6.11052e-19	0.257988	0.548	0.421	1.07808e-14	C4
Rraga	9.43388e-18	0.273861	0.454	0.339	1.66442e-13	C4
Grap2	2.09126e-17	0.264755	0.436	0.321	3.68961e-13	C4
Tagln2	2.24868e-17	0.261264	0.905	0.781	3.96735e-13	C4
Ifih1	4.13444e-17	0.250216	0.44	0.311	7.2944e-13	C4
Map4k4	3.98808e-14	0.273368	0.833	0.736	7.03618e-10	C4
Dnajb1	9.90748e-11	0.297998	0.347	0.258	1.74798e-06	C4
Il1r2	1.00326e-09	0.440585	0.5	0.414	1.77006e-05	C4
Mfge8	0	3.49947	0.904	0.19	0	C5
Epcam	0	3.04239	0.978	0.206	0	C5
Tbc1d4	0	2.45499	0.949	0.369	0	C5
Cldn1	0	2.32969	0.869	0.04	0	C5
Cd207	0	2.31591	0.987	0.58	0	C5
Plek2	0	1.89394	0.907	0.125	0	C5
Cd24a	0	1.83249	0.878	0.153	0	C5
Tmem45b	0	1.81771	0.678	0.038	0	C5
S100a11	0	1.69841	0.995	0.744	0	C5
Ckap4	0	1.6404	0.878	0.27	0	C5
Prnp	0	1.63063	0.728	0.168	0	C5
Ptgs1	0	1.607	0.722	0.101	0	C5
Gsn	0	1.49277	0.995	0.793	0	C5
Rasa2	0	1.48233	0.958	0.491	0	C5
Cdh1	0	1.42892	0.84	0.123	0	C5
Lsr	0	1.42752	0.833	0.167	0	C5
Wsb2	0	1.36009	0.869	0.307	0	C5
Ltc4s	0	1.35918	0.854	0.229	0	C5
Pak1	0	1.32675	0.965	0.502	0	C5
Prkcb	0	1.29149	0.931	0.415	0	C5
Qpct	0	1.23729	0.754	0.14	0	C5
St14	0	1.22333	0.638	0.031	0	C5
Slc36a2	0	1.15841	0.745	0.113	0	C5
Igha	0	1.08878	0.581	0.004	0	C5
Gpr141	0	1.04148	0.789	0.211	0	C5
Tnks	0	0.954494	0.721	0.173	0	C5
P2rx2	0	0.949054	0.566	0.013	0	C5
Cystm1	0	0.945747	0.619	0.076	0	C5
Alox5	0	0.929466	0.691	0.119	0	C5
Mfsd6	0	0.878374	0.561	0.071	0	C5
H2-M5	0	0.803461	0.406	0.001	0	C5
Ighg2b	0	0.783703	0.352	0.003	0	C5
Nedd4	0	0.745402	0.413	0.03	0	C5
Ly75	0	0.736562	0.437	0.011	0	C5
Gna15	0	0.729729	0.509	0.066	0	C5
Ctnnd2	0	0.718304	0.629	0.121	0	C5
Lpar3	0	0.649822	0.442	0.032	0	C5
Traf4	0	0.648541	0.394	0.023	0	C5
Tjp1	0	0.630029	0.442	0.042	0	C5
Egfl8	0	0.592148	0.347	0.014	0	C5
Dkkl1	0	0.585583	0.388	0.004	0	C5
Dab2ip	0	0.581585	0.33	0.007	0	C5
Vsig10	0	0.579806	0.37	0.017	0	C5
Myo6	0	0.571699	0.407	0.024	0	C5
Acap1	0	0.549991	0.443	0.036	0	C5
1700028P14Rik	0	0.535682	0.281	0	0	C5
Spint1	0	0.492474	0.311	0.003	0	C5
Gna14	0	0.490586	0.385	0.031	0	C5
Efnb3	0	0.489812	0.295	0.012	0	C5
Igsf3	0	0.478546	0.34	0.012	0	C5
Ocln	0	0.47834	0.325	0.02	0	C5
Gabbr1	0	0.471992	0.348	0.024	0	C5
Cacna1e	0	0.467474	0.296	0.001	0	C5
Spint2	0	0.454107	0.356	0.013	0	C5
Krtcap3	0	0.445594	0.293	0.014	0	C5
Tsga10ip	0	0.381106	0.251	0.001	0	C5
Proser2	2.29872e-307	0.47348	0.286	0.014	4.05563e-303	C5
Pxdc1	2.36388e-302	1.36403	0.917	0.397	4.1706e-298	C5
Plpp1	1.0978e-295	0.378957	0.269	0.013	1.93685e-291	C5
Gramd3	4.17697e-293	0.446371	0.303	0.019	7.36943e-289	C5
Rpl35a	2.37854e-290	0.840085	0.998	0.979	4.19646e-286	C5
Mgll	8.29253e-290	0.442631	0.34	0.028	1.46305e-285	C5
Acsl5	2.48425e-289	1.28024	0.879	0.388	4.38296e-285	C5
Rhof	3.1565e-289	1.03681	0.73	0.206	5.56901e-285	C5
Ppm1n	3.98829e-286	0.331638	0.255	0.011	7.03653e-282	C5
Bbs9	1.34153e-285	0.463601	0.362	0.035	2.36687e-281	C5
H2-Oa	4.07548e-282	0.676481	0.502	0.08	7.19037e-278	C5
2022-09-03	2.35004e-281	0.384855	0.287	0.017	4.14618e-277	C5
S100a4	3.99362e-280	1.48288	0.984	0.519	7.04594e-276	C5
Cd9	2.94114e-279	1.43735	0.909	0.423	5.18906e-275	C5
Dgkh	4.52028e-279	1.22722	0.789	0.258	7.97512e-275	C5
Il1r2	1.11716e-278	1.69226	0.894	0.37	1.971e-274	C5
Vasp	2.19125e-268	1.1635	0.975	0.679	3.86602e-264	C5
Scp2	2.2187e-264	1.35733	0.969	0.673	3.91446e-260	C5
Lrba	1.39966e-261	0.466653	0.381	0.044	2.46942e-257	C5
Atp8b1	5.08266e-261	0.341852	0.275	0.018	8.96733e-257	C5
Ywhah	2.98857e-257	1.16888	0.985	0.792	5.27274e-253	C5
Tespa1	5.69246e-255	0.404185	0.292	0.023	1.00432e-250	C5
Fads3	7.99101e-255	0.791761	0.681	0.181	1.40985e-250	C5
Slc46a3	9.06633e-254	0.38349	0.317	0.029	1.59957e-249	C5
Zeb1	4.75241e-252	1.11845	0.809	0.287	8.38468e-248	C5
Napsa	8.83242e-247	1.09285	0.984	0.679	1.5583e-242	C5
Hpgds	2.57402e-244	1.2174	0.962	0.576	4.54134e-240	C5
Dbi	4.21356e-237	1.69719	0.963	0.769	7.43399e-233	C5
H2-DMa	5.99262e-236	0.982153	0.994	0.856	1.05728e-231	C5
Lipe	1.61521e-233	0.555836	0.471	0.085	2.84971e-229	C5
Rpl37	2.40408e-233	0.739302	0.999	0.98	4.24152e-229	C5
Zfp366	3.88923e-233	0.427133	0.336	0.038	6.86177e-229	C5
Nxpe5	1.41393e-231	0.443056	0.392	0.054	2.4946e-227	C5
Gnai2	1.45453e-230	0.755722	0.999	0.963	2.56623e-226	C5
Gfod1	4.06646e-230	0.706852	0.591	0.142	7.17446e-226	C5
Alox5ap	1.90038e-229	1.04832	0.988	0.784	3.35284e-225	C5
Fnbp1l	7.80908e-229	1.21554	0.775	0.292	1.37776e-224	C5
Hvcn1	3.24259e-225	0.775713	0.674	0.191	5.72091e-221	C5
Cd3eap	2.51555e-224	0.748305	0.577	0.142	4.43819e-220	C5
Sema7a	1.02768e-223	0.38073	0.284	0.026	1.81314e-219	C5
Sh3bgrl3	8.88143e-223	0.891145	0.995	0.921	1.56695e-218	C5
Acox1	1.03762e-221	0.620629	0.535	0.12	1.83067e-217	C5
Adam23	1.20519e-221	0.359992	0.254	0.019	2.12631e-217	C5
Pgf	4.50481e-218	1.30203	0.57	0.139	7.94784e-214	C5
Dnah2	1.80434e-215	0.778065	0.467	0.092	3.18339e-211	C5
Adipor2	5.19128e-213	0.916682	0.755	0.291	9.15898e-209	C5
Cracr2b	1.41173e-212	0.471644	0.43	0.076	2.49072e-208	C5
Gsdme	1.14873e-211	0.722795	0.463	0.094	2.02671e-207	C5
Plxna1	9.33068e-210	0.531012	0.51	0.109	1.64621e-205	C5
Xlr	1.35175e-206	0.959257	0.797	0.323	2.38489e-202	C5
Scd2	5.15131e-200	0.848264	0.69	0.233	9.08846e-196	C5
Cd82	1.16954e-198	0.900934	0.922	0.496	2.06342e-194	C5
Rpl39	2.64764e-196	0.584907	0.999	0.98	4.67122e-192	C5
Paqr4	8.45632e-194	0.486961	0.423	0.083	1.49195e-189	C5
P2ry10	1.01215e-193	0.676585	0.608	0.175	1.78574e-189	C5
Jmy	1.87179e-193	0.607173	0.478	0.105	3.3024e-189	C5
Card9	7.07905e-193	0.498866	0.482	0.107	1.24896e-188	C5
Sqle	2.00463e-192	0.594533	0.451	0.096	3.53677e-188	C5
Spns3	3.60564e-192	0.455306	0.445	0.091	6.36143e-188	C5
Chst10	6.10705e-191	0.491683	0.364	0.061	1.07747e-186	C5
Kdm2b	8.05831e-190	0.893529	0.607	0.188	1.42173e-185	C5
Rps21	2.70442e-189	0.590709	0.998	0.98	4.77141e-185	C5
Trp53i11	1.17825e-188	0.541626	0.544	0.14	2.07879e-184	C5
Epha2	1.26206e-187	0.514516	0.423	0.084	2.22666e-183	C5
Gabarapl2	7.09282e-187	0.910562	0.873	0.48	1.25139e-182	C5
Rgs12	2.63289e-186	0.596829	0.572	0.157	4.64521e-182	C5
H2-Ab1	1.15229e-185	0.757659	1	0.939	2.03299e-181	C5
Rpl41	3.01652e-185	0.715801	0.998	0.97	5.32205e-181	C5
Gpr68	3.2734e-185	0.379002	0.279	0.033	5.77526e-181	C5
Afdn	1.00376e-182	0.79129	0.832	0.381	1.77093e-178	C5
Fndc4	1.88862e-180	0.427997	0.333	0.052	3.33209e-176	C5
Pik3r6	6.18354e-180	0.686867	0.563	0.161	1.09096e-175	C5
Sh3bp4	2.6227e-179	0.512027	0.476	0.112	4.62722e-175	C5
Plp2	3.62769e-178	0.692341	0.725	0.27	6.40034e-174	C5
Hsdl2	5.90105e-175	0.509122	0.478	0.117	1.04112e-170	C5
Gdpd3	3.01529e-174	0.657276	0.615	0.195	5.31988e-170	C5
Dapp1	1.14519e-173	0.872374	0.863	0.448	2.02046e-169	C5
Golm1	1.85082e-172	0.616657	0.484	0.126	3.2654e-168	C5
Usp6nl	9.96695e-172	0.451211	0.421	0.087	1.75847e-167	C5
H2-Aa	5.73453e-171	0.697078	1	0.946	1.01174e-166	C5
Pkib	6.21527e-171	0.69103	0.797	0.334	1.09656e-166	C5
Arap2	1.82586e-168	0.399242	0.325	0.052	3.22136e-164	C5
Msmo1	1.18421e-166	0.713277	0.533	0.155	2.0893e-162	C5
Mtss1	4.37572e-165	1.02651	0.902	0.517	7.72008e-161	C5
Hmgcs1	2.81817e-163	0.867761	0.572	0.188	4.9721e-159	C5
Fam189a2	5.90948e-163	0.701604	0.776	0.307	1.04261e-158	C5
Naga	4.72366e-161	0.745412	0.802	0.369	8.33396e-157	C5
S100a6	6.75644e-161	1.1011	0.98	0.584	1.19204e-156	C5
Cst3	1.64687e-160	0.716883	1	0.989	2.90558e-156	C5
Akr7a5	8.1982e-160	0.647635	0.639	0.23	1.44641e-155	C5
Fxyd5	2.62759e-159	0.737028	0.998	0.961	4.63586e-155	C5
Fyttd1	7.14264e-159	0.608133	0.656	0.237	1.26018e-154	C5
Rras2	1.89132e-158	0.386682	0.366	0.072	3.33685e-154	C5
Cd52	3.62355e-158	0.666504	0.998	0.942	6.39303e-154	C5
Rpl35	7.50417e-158	0.564633	0.997	0.967	1.32396e-153	C5
Lpin1	1.60465e-157	0.368306	0.318	0.054	2.83108e-153	C5
Myo10	3.17529e-157	0.347513	0.253	0.033	5.60217e-153	C5
Gcnt2	5.56952e-156	0.362943	0.413	0.087	9.82631e-152	C5
Cyb5a	7.66794e-156	0.781497	0.903	0.529	1.35286e-151	C5
Fam135a	9.82689e-155	0.297536	0.294	0.046	1.73376e-150	C5
B3gnt7	1.94229e-154	0.412036	0.25	0.033	3.42678e-150	C5
Dock5	7.22347e-154	0.501245	0.534	0.156	1.27444e-149	C5
Prdx6	9.23377e-154	0.858149	0.934	0.599	1.62911e-149	C5
Pmvk	1.41184e-153	0.829914	0.754	0.335	2.49091e-149	C5
Csf2rb2	1.53439e-152	0.623304	0.649	0.233	2.70712e-148	C5
Rell1	5.03436e-152	0.740873	0.588	0.201	8.88212e-148	C5
Hyal1	5.31676e-152	0.428826	0.405	0.091	9.38036e-148	C5
Srebf2	2.01481e-150	0.662208	0.734	0.309	3.55472e-146	C5
H2-M2	4.12261e-149	1.22175	0.804	0.378	7.27353e-145	C5
Lyst	1.2855e-148	0.475214	0.478	0.127	2.26801e-144	C5
Net1	2.07606e-147	0.494927	0.356	0.074	3.66279e-143	C5
Ciita	1.12045e-146	0.879247	0.847	0.42	1.97681e-142	C5
Csf2rb	1.53735e-146	0.936321	0.932	0.619	2.71234e-142	C5
Ndufa6	3.12315e-146	0.784065	0.956	0.726	5.51018e-142	C5
Rpl38	5.38441e-146	0.497439	0.998	0.977	9.49972e-142	C5
Ap1s2	1.76947e-144	0.734731	0.799	0.391	3.12187e-140	C5
Tsc22d1	5.57433e-144	0.749699	0.571	0.192	9.8348e-140	C5
Smim14	1.56035e-143	0.703515	0.894	0.512	2.75292e-139	C5
Rplp2	3.61192e-143	0.432739	0.999	0.98	6.37252e-139	C5
Rps26	9.98807e-143	0.507778	0.999	0.974	1.76219e-138	C5
Tnfaip2	2.20628e-141	1.10902	0.973	0.813	3.89254e-137	C5
Rps15a	1.20486e-140	0.500779	0.998	0.976	2.12573e-136	C5
Map4k4	2.12554e-140	0.845965	0.957	0.724	3.75009e-136	C5
S100a10	2.64933e-140	0.745699	0.99	0.765	4.67422e-136	C5
Znrd1	1.0469e-139	0.659394	0.761	0.359	1.84704e-135	C5
H2-DMb2	2.37139e-139	0.722767	0.913	0.558	4.18384e-135	C5
Tbca	2.4962e-139	0.698355	0.943	0.676	4.40404e-135	C5
Tomm7	1.47008e-138	0.692432	0.958	0.704	2.59366e-134	C5
Ppp1r11	5.3858e-137	0.712733	0.878	0.518	9.50217e-133	C5
Hnrnpll	6.37882e-137	0.861149	0.71	0.323	1.12541e-132	C5
Ivns1abp	2.64322e-135	0.650294	0.761	0.362	4.66342e-131	C5
Txnip	5.14233e-135	0.600582	0.584	0.203	9.07262e-131	C5
Ccni	7.22448e-134	0.671228	0.908	0.538	1.27461e-129	C5
Actr1b	6.15499e-132	0.52941	0.693	0.283	1.08593e-127	C5
Siglech	1.60808e-131	0.559089	0.638	0.224	2.83714e-127	C5
Plekha5	4.57867e-131	0.364022	0.367	0.086	8.07815e-127	C5
Anxa2	1.03642e-130	0.698772	0.969	0.656	1.82856e-126	C5
Sirt3	1.63375e-129	0.413187	0.406	0.107	2.88242e-125	C5
Arl4c	3.5743e-129	0.829687	0.963	0.791	6.30615e-125	C5
Nop16	2.53624e-128	0.548512	0.587	0.218	4.4747e-124	C5
Jup	3.16882e-128	0.508779	0.584	0.208	5.59075e-124	C5
1700025G04Rik	4.82393e-128	0.525929	0.579	0.211	8.51085e-124	C5
Fads1	9.06545e-128	0.501544	0.524	0.177	1.59942e-123	C5
Cdv3	2.03668e-127	0.938661	0.893	0.626	3.59331e-123	C5
Fgd3	1.3343e-125	0.612036	0.621	0.244	2.3541e-121	C5
Nr4a2	1.76338e-125	0.826365	0.471	0.15	3.11113e-121	C5
Eif2b2	2.49458e-125	0.643022	0.617	0.247	4.4012e-121	C5
Aldoa	5.18152e-125	0.753349	0.998	0.863	9.14175e-121	C5
Ubash3b	7.34632e-125	0.626416	0.716	0.322	1.29611e-120	C5
Chchd6	1.12577e-124	0.362218	0.393	0.103	1.98619e-120	C5
Nectin1	1.37711e-124	0.473813	0.61	0.224	2.42963e-120	C5
Vdr	2.96566e-123	0.489692	0.453	0.134	5.23232e-119	C5
Rpl34	3.08873e-121	0.484733	0.995	0.974	5.44945e-117	C5
Zmynd15	8.84084e-121	0.757425	0.972	0.595	1.55979e-116	C5
Sc5d	1.82789e-120	0.367082	0.368	0.093	3.22495e-116	C5
Uba52	5.32356e-120	0.588713	0.982	0.85	9.39235e-116	C5
Tbrg1	1.97039e-119	0.610214	0.71	0.333	3.47636e-115	C5
Il1rap	2.4075e-119	0.288712	0.278	0.054	4.24755e-115	C5
Grasp	8.79259e-119	0.794788	0.769	0.391	1.55128e-114	C5
Rpl22	3.52723e-118	0.478299	0.994	0.956	6.2231e-114	C5
Ctnnbip1	6.7496e-118	0.606891	0.834	0.462	1.19083e-113	C5
Pitpna	1.26439e-117	0.623824	0.979	0.823	2.23076e-113	C5
Zyg11b	6.24463e-117	0.431227	0.366	0.095	1.10174e-112	C5
Atpif1	3.61888e-116	0.674555	0.982	0.825	6.38479e-112	C5
Egr3	4.47172e-116	0.491048	0.324	0.076	7.88946e-112	C5
Atp5e	1.28928e-115	0.531057	0.995	0.913	2.27467e-111	C5
Gm2a	1.55329e-115	0.621857	0.993	0.882	2.74048e-111	C5
Grk3	5.3029e-115	0.712254	0.888	0.545	9.3559e-111	C5
Rps27	1.88706e-114	0.455583	0.999	0.978	3.32935e-110	C5
Agap1	4.30199e-113	0.399714	0.448	0.14	7.59001e-109	C5
Mark3	4.58285e-113	0.599795	0.812	0.441	8.08552e-109	C5
Sub1	2.55863e-111	0.57782	0.99	0.867	4.51419e-107	C5
Alcam	3.29631e-109	0.588131	0.864	0.496	5.81568e-105	C5
Dbnl	1.74369e-108	0.624703	0.781	0.432	3.07639e-104	C5
Ccdc107	2.38488e-107	0.498977	0.738	0.354	4.20764e-103	C5
H2-DMb1	2.93615e-106	0.602167	0.992	0.815	5.18024e-102	C5
Ntan1	1.02749e-105	0.642337	0.696	0.356	1.8128e-101	C5
Zbtb42	1.062e-105	0.276824	0.273	0.058	1.87369e-101	C5
Nr4a3	3.38515e-105	0.831939	0.755	0.404	5.97243e-101	C5
Lrrk1	4.37713e-105	0.568131	0.632	0.277	7.72257e-101	C5
Ptk2b	4.54089e-105	0.509835	0.784	0.392	8.0115e-101	C5
Rtn1	4.67086e-105	0.504686	0.674	0.302	8.2408e-101	C5
Atp5l	1.63526e-104	0.514942	0.987	0.876	2.88509e-100	C5
Arpc5l	3.47206e-104	0.546062	0.686	0.319	6.12576e-100	C5
Il13ra1	2.02362e-103	0.486034	0.622	0.269	3.57027e-99	C5
Malt1	1.52931e-102	0.789695	0.979	0.845	2.69816e-98	C5
Phc2	4.13341e-102	0.496258	0.608	0.26	7.29258e-98	C5
Higd2a	5.36987e-102	0.598048	0.855	0.513	9.47406e-98	C5
H2-Eb1	7.93242e-102	0.54901	1	0.931	1.39952e-97	C5
Acbd5	3.76005e-101	0.542041	0.686	0.324	6.63386e-97	C5
Arhgdib	4.29112e-101	0.601167	0.985	0.834	7.57082e-97	C5
Serpinb9	5.05866e-101	0.445679	0.288	0.07	8.92499e-97	C5
Tcp11l2	9.87439e-101	0.464693	0.535	0.199	1.74214e-96	C5
Gpsm3	1.17644e-100	0.58026	0.864	0.523	2.0756e-96	C5
Rps28	2.73284e-100	0.460645	0.995	0.953	4.82155e-96	C5
Ndrg1	3.79624e-100	0.68356	0.909	0.547	6.69771e-96	C5
Dpysl2	1.26164e-98	0.626677	0.794	0.452	2.22592e-94	C5
Arhgap24	5.44516e-98	0.433991	0.527	0.202	9.60689e-94	C5
Nceh1	1.01347e-97	0.637969	0.887	0.589	1.78806e-93	C5
Tspan9	2.94925e-97	0.313867	0.379	0.116	5.20336e-93	C5
Cd37	7.64611e-97	0.462851	0.664	0.3	1.349e-92	C5
Sec61g	1.54261e-96	0.542378	0.983	0.827	2.72162e-92	C5
Nat6	1.04427e-95	0.266961	0.271	0.062	1.8424e-91	C5
Zpr1	9.49092e-95	0.486957	0.512	0.2	1.67448e-90	C5
Timm10b	1.55157e-94	0.340853	0.423	0.141	2.73744e-90	C5
Wdr91	1.44955e-93	0.555553	0.676	0.335	2.55744e-89	C5
Bhlhe40	3.47517e-93	0.629447	0.881	0.571	6.13124e-89	C5
B3galnt2	6.25759e-93	0.374061	0.359	0.109	1.10403e-88	C5
Top1	1.90127e-92	0.645815	0.992	0.906	3.35442e-88	C5
Smdt1	2.90476e-92	0.579987	0.969	0.782	5.12487e-88	C5
Rpl37a	5.0257e-92	0.355673	0.998	0.984	8.86684e-88	C5
Rala	7.71299e-92	0.584978	0.922	0.646	1.3608e-87	C5
Mapk1	1.36592e-91	0.464641	0.739	0.387	2.4099e-87	C5
Chchd10	3.16691e-91	0.401285	0.479	0.179	5.58738e-87	C5
Cnot6l	5.03975e-91	0.497121	0.72	0.378	8.89162e-87	C5
Cox6b1	5.66146e-91	0.568222	0.963	0.81	9.98851e-87	C5
Sema4b	6.14373e-91	0.453316	0.474	0.177	1.08394e-86	C5
Lrch3	7.45177e-91	0.332834	0.442	0.151	1.31472e-86	C5
Rpl36	9.54786e-91	0.373115	0.998	0.979	1.68453e-86	C5
Tbc1d16	3.18094e-89	0.413432	0.548	0.223	5.61212e-85	C5
Pold4	7.2388e-89	0.560104	0.871	0.544	1.27714e-84	C5
Fau	8.90689e-89	0.338058	0.997	0.988	1.57144e-84	C5
Osgin1	1.01222e-88	0.530816	0.306	0.086	1.78586e-84	C5
Gpd2	1.27435e-88	0.505678	0.593	0.273	2.24834e-84	C5
Ppfibp2	2.06432e-88	0.322103	0.353	0.105	3.64207e-84	C5
Rps25	1.64141e-87	0.351887	0.995	0.972	2.89595e-83	C5
Bnip3	1.65733e-87	0.491242	0.541	0.225	2.92402e-83	C5
Tctex1d2	2.43282e-86	0.537749	0.802	0.467	4.29222e-82	C5
Rpl7	6.79614e-86	0.389259	0.997	0.973	1.19904e-81	C5
Rpl30	1.15001e-85	0.489432	0.997	0.96	2.02897e-81	C5
Fkbp1a	2.17883e-85	0.564706	0.935	0.712	3.84411e-81	C5
Cyld	2.47976e-85	0.494123	0.644	0.316	4.37505e-81	C5
Pla2g16	1.79366e-84	0.496626	0.71	0.372	3.16456e-80	C5
Rpl9	2.18889e-84	0.431283	0.997	0.963	3.86186e-80	C5
Gm10076	6.13686e-84	0.496413	0.987	0.89	1.08273e-79	C5
Cox7a2l	2.62096e-83	0.539991	0.965	0.788	4.62416e-79	C5
Sesn2	2.65976e-83	0.273667	0.276	0.071	4.69261e-79	C5
Scap	1.08738e-82	0.299214	0.391	0.133	1.91846e-78	C5
Cox8a	4.04671e-82	0.428165	0.992	0.917	7.13961e-78	C5
Rpl4	2.88904e-81	0.416667	0.997	0.94	5.09714e-77	C5
Rps18	1.0165e-80	0.443759	0.99	0.918	1.7934e-76	C5
Cyp51	1.25515e-80	0.496368	0.435	0.171	2.21447e-76	C5
Ldlr	3.14647e-80	0.501441	0.577	0.271	5.55132e-76	C5
Xbp1	6.53888e-80	0.640904	0.821	0.548	1.15365e-75	C5
Rps29	1.1439e-79	0.281918	0.998	0.99	2.01819e-75	C5
Rpl27	4.81342e-79	0.485773	0.939	0.713	8.49232e-75	C5
Uck2	4.88901e-79	0.405999	0.506	0.213	8.62567e-75	C5
Idi1	8.77264e-79	0.425598	0.348	0.117	1.54776e-74	C5
Pomp	1.36278e-78	0.562033	0.967	0.818	2.40436e-74	C5
Cox7c	1.51141e-78	0.441405	0.987	0.872	2.66659e-74	C5
Nudt9	1.54717e-78	0.504612	0.631	0.316	2.72968e-74	C5
Mrpl52	2.26286e-78	0.483942	0.946	0.747	3.99236e-74	C5
Rps8	2.5595e-78	0.315124	1	0.987	4.51572e-74	C5
Rheb	2.73954e-78	0.512571	0.815	0.533	4.83336e-74	C5
[truncated: 2,674 more rows]
