# Supplementary material for: Skin basal cell carcinomas assemble a pro-tumorigenic spatially organized and self-propagating Trem2+ myeloid niche
Source: Nat Commun. 2023 May 10;14:2685. doi: 10.1038/s41467-023-37993-w (PMC10172319; doi:10.1038/s41467-023-37993-w)
Supplement: Supplementary file 15 — Source Data [file 41467_2023_37993_MOESM15_ESM.xlsx]

## Sheet: Figure 1d
Figure 1d: Percentages of major cell type by tumor
	T1	T2	T3	Average
Tumor Epi	43.8	44.91	49.07	45.93
Prolif Tumor Epi	9.09	7.87	15.69	10.89
Fibroblast	33	34.47	16.58	28.02
Prolif Fibroblast	0.57	0.31	0.18	0.35
Endothelial	4.35	4.32	5.28	4.65
HLA-DR	6.45	6.6	9.84	7.63
CD3	2.74	1.52	3.35	2.54

## Sheet: Figure 1g
Figure 1g: Percentages of major cell type by zone
	IS	UT	LT
Tumor Epi	0	55.56	57.29
Prolif Tumor Epi	0	10.56	6.19
Fibroblast	36.48	24.43	28.36
Prolif Fibroblast	0.06	0	0
Endothelial	20.08	3.31	1.98
HLA-DR	29.25	3.73	2.41
CD3	14.13	2.42	3.78

## Sheet: Figure 1h
Figure 1h: Percentages of proliferative tumor epithelium
UT	LT
7.32	13.78
11.39	18.3
10.44	15.71

## Sheet: Figure 1j
Figure 1j: Percentages of different cell types in different zones
	CD3+FOXP3-			CD3+FOXP3+			HLA-DR+
Global	38.4	25.55	45.36	9.6	9.45	17.64	52	65	37
IS	46	28.08	77.08	4	7.92	4.92	50	64	17
UT	29.2	31.15	65.36	10.8	3.85	11.48	60	65	24
LT	14.3	22.42	22.05	11.7	15.58	22.95	74	62	55

## Sheet: Figure 1k
Figure 1k: LY6D clone size
UT	LT
2.1857	1
2.3419	1
2.7118	1

## Sheet: Figure 1l
Figure 1l: Distance from HLA-DR+ cell to LY6D- and LY6D+ cells
LY6D-	LY6D+
1	4.25
1	3.35
1	2.26
1	2.05

## Sheet: Figure 2h
Figure 2h: Immune cell composition percentages in different human BCC tumors
	CD3+	HLA-DR+	Other
T1	52.6	30.6	16.8
T2	45	28.5	26.5
T3	53.3	30.7	16
T4	43.7	27.8	28.5
T5	67.1	23	9.9
T6	68	22.8	9.2
T7	52.8	31.5	15.7
T8	50.8	34	15.2
T9	8.51	56.8	34.69
T10	43.8	43	13.2
T11	70	17	13
T12	44	31	25
T13	52.8	28.7	18.5

## Sheet: Figure 2j
Figure 2j: Cell type percentages
	CD11B+	CD11B+TREM2+	CD11B+TREM2+Ki67+
T1	56	26.5	22.9
T2	29	21.4	14.3
T3	62.5	30	22.6
T4	73.2	26.6	29.3
T5	45.1	51.2	14
T6	29.2	35.4	18.4
T7	60.8	28.8	32
T8	53.3	26.2	21
T9	90.8	29.7	24
T10	62.4	34.1	38.5
T11	47.6	39.1	16.4
T12	74.7	38.9	26.3
T13	38.7	19.2	25.8

## Sheet: Figure 3f
Figure 3f: TREM2 intensity in different tumor regions
UT	MT-1	MT-2	LT
1	1.58	1.7	2.15
1	1.619	2.328	2.031
1	1.236	1.138	1.854
1	1.588	1.916	1.742

## Sheet: Figure 3h
Figure 3h: Distance from CD68+TREM2+ cell to LY6D- and LY6D+ cells
LY6D-	LY6D+
1	3.09
1	2.694
1	1.954

[truncated: 20 more sheets: Figure 4f, Figure 4i, Figure 5f, Figure 6b, Figure 6g, Figure 6i, Figure 6k, Figure 6l, Figure 6o, Figure 6r, Figure 7h, Figure 7m, Figure 7o, Figure 7p, Figure 8d, Figure 8g, Figure 8n, Supplemental Figure 2c, Supplemental Figure 5c, Supplemental Figure 5d]
